# Supplementary material for: Chemical crosslinking extends and complements UV crosslinking in analysis of RNA/DNA nucleic acid–protein interaction sites by mass spectrometry
Source: Nucleic Acids Res. 2025 Aug 18;53(15):gkaf727. doi: 10.1093/nar/gkaf727 (PMC12359043; doi:10.1093/nar/gkaf727)
Supplement: gkaf727_Supplemental_Files [file gkaf727_supplemental_files.zip]

Archive with 17 entries (17 files):
- SupplementaryFileS1.pdf
- SupplementaryFileS2.pdf
- SupplementaryFileS3.pdf
- SupplementaryTableS1.xlsx
- SupplementaryTableS10.xlsx
- SupplementaryTableS11.xlsx
- SupplementaryTableS12.xlsx
- SupplementaryTableS13.xlsx
- SupplementaryTableS2.xlsx
- SupplementaryTableS3.xlsx
- SupplementaryTableS4.xlsx
- SupplementaryTableS5.xls
- SupplementaryTableS6.xlsx
- SupplementaryTableS7.xlsx
- SupplementaryTableS8.xlsx
- SupplementaryTableS9.xlsx
- Welp_et_al_Supplementary_Data_120625_R2.pdf
