# Supplementary material for: Chemical crosslinking extends and complements UV crosslinking in analysis of RNA/DNA nucleic acid–protein interaction sites by mass spectrometry
Source: Nucleic Acids Res. 2025 Aug 18;53(15):gkaf727. doi: 10.1093/nar/gkaf727 (PMC12359043; doi:10.1093/nar/gkaf727)
Supplement: gkaf727_Supplemental_Files [file gkaf727_supplemental_files.zip › SupplementaryTableS1.xlsx]

## Sheet: Info
Supplementary Table S1 - Crosslinker-specific presets in NuXL
The following crosslinker-specific presets are listed in this document:
Preset	Comment
RNA-UV(U)	only for uracil-crosslink detection/analysis
RNA-UV(UCGA)	for all nucleobase detection/analysis
RNA-UV Extended (U)	only for uracil-crosslink detection/analysis, extended list of neutral losses
RNA-UV (4SU)	for 4SU labeled datasets
RNA-UV Extended (UCGA)	for all nucleobase detection/analysis, extended list of neutral losses
RNA-UV Extended (4SU)	for 4SU labeled datasets, extended list of neutral losses
RNA-UV (6SG)	for 6SG labeled datasets
RNA-UV Extended (6SG)	for 6SG labeled datasets, extended list of neutral losses
RNA-DEB
RNA-DEB Extended	extended list of neutral losses
RNA-NM
RNA-NM Extended	extended list of neutral losses
RNA-FA
DNA-UV
DNA-UV Extended	extended list of neutral losses
DNA-DEB
DNA-DEB Extended	extended list of neutral losses
DNA-NM
DNA-NM Extended	extended list of neutral losses
DNA-FA

## Sheet: RNA-UV (U)
target_nucleotides	modifications	fragment_adducts
A:C10H14N5O7P	U:	U:C3O;C3O
C:C9H14N3O8P	U:-H2O	U:C4H4N2O2;U'
G:C10H14N5O8P	C:	U:C4H2N2O1;U'-H2O
U:C9H13N2O9P	C:-H2O	U:C9H13N2O9P1;U
	C:-NH3	U:C9H11N2O8P1;U-H2O
	G:	U:C9H12N2O6;U-HPO3
	G:-H2O	U:C9H10N2O5;U-H3PO4
	G:-NH3	C:C4H5N3O;C'
	A:	C:C4H3N3;C'-H2O
	A:-NH3	C:C4H2N2O;C'-NH3
		C:C9H14N3O8P;C
		C:C9H11N2O8P;C-NH3
		C:C9H12N3O7P;C-H2O
		C:C9H9N2O7P;C-NH3-H2O
		C:C9H13N3O5;C-HPO3
		C:C9H11N3O4;C-H3PO4
		C:C9H10N2O5;C-NH3-HPO3
		C:C9H8N2O4;C-NH3-H3PO4
		G:C5H5N5O;G'
		G:C5H3N5;G'-H2O
		G:C5H2N4O;G'-NH3
		G:C10H14N5O8P;G
		G:C10H12N5O7P;G-H2O
		G:C10H11N4O8P;G-NH3
		G:C10H9N4O7P;G-NH3-H2O
		G:C10H13N5O5;G-HPO3
		G:C10H11N5O4;G-H3PO4
		G:C10H10N4O5;G-NH3-HPO3
		G:C10H8N4O4;G-NH3-H3PO4
		A:C5H5N5;A'
		A:C5H2N4;A'-NH3
		A:C10H14N5O7P;A
		A:C10H12N5O6P;A-H2O
		A:C10H11N4O7P;A-NH3
		A:C10H9N4O6P;A-NH3-H2O
		A:C10H13N5O4;A-HPO3
		A:C10H11N5O3;A-H3PO4
		A:C10H10N5O4;A-NH3-HPO3
		A:C10H8N5O3;A-NH3-H3PO4

## Sheet: RNA-UV (UCGA)
target_nucleotides	modifications	fragment_adducts
A:C10H14N5O7P	U:	U:C3O;C3O
C:C9H14N3O8P	U:-H2O	U:C4H4N2O2;U'
G:C10H14N5O8P	C:	U:C4H2N2O1;U'-H2O
U:C9H13N2O9P	C:-H2O	U:C9H13N2O9P1;U
	C:-NH3	U:C9H11N2O8P1;U-H2O
	G:	U:C9H12N2O6;U-HPO3
	G:-H2O	U:C9H10N2O5;U-H3PO4
	G:-NH3	C:C4H5N3O;C'
	A:	C:C4H3N3;C'-H2O
	A:-NH3	C:C4H2N2O;C'-NH3
		C:C9H14N3O8P;C
		C:C9H11N2O8P;C-NH3
		C:C9H12N3O7P;C-H2O
		C:C9H9N2O7P;C-NH3-H2O
		C:C9H13N3O5;C-HPO3
		C:C9H11N3O4;C-H3PO4
		C:C9H10N2O5;C-NH3-HPO3
		C:C9H8N2O4;C-NH3-H3PO4
		G:C5H5N5O;G'
		G:C5H3N5;G'-H2O
		G:C5H2N4O;G'-NH3
		G:C10H14N5O8P;G
		G:C10H12N5O7P;G-H2O
		G:C10H11N4O8P;G-NH3
		G:C10H9N4O7P;G-NH3-H2O
		G:C10H13N5O5;G-HPO3
		G:C10H11N5O4;G-H3PO4
		G:C10H10N4O5;G-NH3-HPO3
		G:C10H8N4O4;G-NH3-H3PO4
		A:C5H5N5;A'
		A:C5H2N4;A'-NH3
		A:C10H14N5O7P;A
		A:C10H12N5O6P;A-H2O
		A:C10H11N4O7P;A-NH3
		A:C10H9N4O6P;A-NH3-H2O
		A:C10H13N5O4;A-HPO3
		A:C10H11N5O3;A-H3PO4
		A:C10H10N5O4;A-NH3-HPO3
		A:C10H8N5O3;A-NH3-H3PO4

## Sheet: RNA-UV Extended (U)
target_nucleotides	modifications	fragment_adducts
A:C10H14N5O7P	U:	U:C3O;C3O
C:C9H14N3O8P	U:-H2O	U:C4H4N2O2;U'
G:C10H14N5O8P	U:-HPO3	U:C4H2N2O1;U'-H2O
U:C9H13N2O9P	U:-H3PO4	U:C9H13N2O9P1;U
	C:	U:C9H11N2O8P1;U-H2O
	C:-NH3	U:C9H12N2O6;U-HPO3
	C:-H2O	U:C9H10N2O5;U-H3PO4
	C:-HPO3	C:C4H5N3O;C'
	C:-H3PO4	C:C4H3N3;C'-H2O
	C:-NH3-H2O	C:C4H2N2O;C'-NH3
	C:-NH3-HPO3	C:C9H14N3O8P;C
	C:-NH3-H3PO4	C:C9H11N2O8P;C-NH3
	G:	C:C9H12N3O7P;C-H2O
	G:-H2O	C:C9H9N2O7P;C-NH3-H2O
	G:-NH3	C:C9H13N3O5;C-HPO3
	G:-HPO3	C:C9H11N3O4;C-H3PO4
	G:-H3PO4	C:C9H10N2O5;C-NH3-HPO3
	G:-NH3-H2O	C:C9H8N2O4;C-NH3-H3PO4
	G:-NH3-HPO3	G:C5H5N5O;G'
	G:-NH3-H3PO4	G:C5H3N5;G'-H2O
	A:	G:C5H2N4O;G'-NH3
	A:-H2O	G:C10H14N5O8P;G
	A:-HPO3	G:C10H12N5O7P;G-H2O
	A:-H3PO4	G:C10H11N4O8P;G-NH3
	A:-NH3	G:C10H9N4O7P;G-NH3-H2O
	A:-NH3-H2O	G:C10H13N5O5;G-HPO3
	A:-NH3-HPO3	G:C10H11N5O4;G-H3PO4
	A:-NH3-H3PO4	G:C10H10N4O5;G-NH3-HPO3
		G:C10H8N4O4;G-NH3-H3PO4
		A:C5H5N5;A'
		A:C5H2N4;A'-NH3
		A:C10H14N5O7P;A
		A:C10H12N5O6P;A-H2O
		A:C10H11N4O7P;A-NH3
		A:C10H9N4O6P;A-NH3-H2O
		A:C10H13N5O4;A-HPO3
		A:C10H11N5O3;A-H3PO4
		A:C10H10N5O4;A-NH3-HPO3
		A:C10H8N5O3;A-NH3-H3PO4

## Sheet: RNA-UV (4SU) 
target_nucleotides	modifications	fragment_adducts
A:C10H14N5O7P	S:	S:C9H10N2O5;tU-H2S
C:C9H14N3O8P	S:-H2O	S:C4H2N2O1;tU'-H2S
G:C10H14N5O8P	S:-H2S	U:C3O;C3O
U:C9H13N2O9P	S:-C5H8O4	U:C4H4N2O2;U'
S:C9H13N2O8PS	S:-C5H8O4-H2O	U:C4H2N2O1;U'-H2O
	S:-C5H8O4-H2S	U:C9H13N2O9P1;U
		U:C9H11N2O8P1;U-H2O
		U:C9H12N2O6;U-HPO3
		U:C9H10N2O5;U-H3PO4
		C:C4H5N3O;C'
		C:C4H3N3;C'-H2O
		C:C4H2N2O;C'-NH3
		C:C9H14N3O8P;C
		C:C9H11N2O8P;C-NH3
		C:C9H12N3O7P;C-H2O
		C:C9H9N2O7P;C-NH3-H2O
		C:C9H13N3O5;C-HPO3
		C:C9H11N3O4;C-H3PO4
		C:C9H10N2O5;C-NH3-HPO3
		C:C9H8N2O4;C-NH3-H3PO4
		G:C5H5N5O;G'
		G:C5H3N5;G'-H2O
		G:C5H2N4O;G'-NH3
		G:C10H14N5O8P;G
		G:C10H12N5O7P;G-H2O
		G:C10H11N4O8P;G-NH3
		G:C10H9N4O7P;G-NH3-H2O
		G:C10H13N5O5;G-HPO3
		G:C10H11N5O4;G-H3PO4
		G:C10H10N4O5;G-NH3-HPO3
		G:C10H8N4O4;G-NH3-H3PO4
		A:C5H5N5;A'
		A:C5H2N4;A'-NH3
		A:C10H14N5O7P;A
		A:C10H12N5O6P;A-H2O
		A:C10H11N4O7P;A-NH3
		A:C10H9N4O6P;A-NH3-H2O
		A:C10H13N5O4;A-HPO3
		A:C10H11N5O3;A-H3PO4
		A:C10H10N5O4;A-NH3-HPO3
		A:C10H8N5O3;A-NH3-H3PO4

## Sheet: RNA-UV Extended (UCGA)
target_nucleotides	modifications	fragment_adducts
A:C10H14N5O7P	U:	U:C3O;C3O
C:C9H14N3O8P	U:-H2O	U:C4H4N2O2;U'
G:C10H14N5O8P	U:-HPO3	U:C4H2N2O1;U'-H2O
U:C9H13N2O9P	U:-H3PO4	U:C9H13N2O9P1;U
	C:	U:C9H11N2O8P1;U-H2O
	C:-NH3	U:C9H12N2O6;U-HPO3
	C:-H2O	U:C9H10N2O5;U-H3PO4
	C:-HPO3	C:C4H5N3O;C'
	C:-H3PO4	C:C4H3N3;C'-H2O
	C:-NH3-H2O	C:C4H2N2O;C'-NH3
	C:-NH3-HPO3	C:C9H14N3O8P;C
	C:-NH3-H3PO4	C:C9H11N2O8P;C-NH3
	G:	C:C9H12N3O7P;C-H2O
	G:-H2O	C:C9H9N2O7P;C-NH3-H2O
	G:-NH3	C:C9H13N3O5;C-HPO3
	G:-HPO3	C:C9H11N3O4;C-H3PO4
	G:-H3PO4	C:C9H10N2O5;C-NH3-HPO3
	G:-NH3-H2O	C:C9H8N2O4;C-NH3-H3PO4
	G:-NH3-HPO3	G:C5H5N5O;G'
	G:-NH3-H3PO4	G:C5H3N5;G'-H2O
	A:	G:C5H2N4O;G'-NH3
	A:-H2O	G:C10H14N5O8P;G
	A:-HPO3	G:C10H12N5O7P;G-H2O
	A:-H3PO4	G:C10H11N4O8P;G-NH3
	A:-NH3	G:C10H9N4O7P;G-NH3-H2O
	A:-NH3-H2O	G:C10H13N5O5;G-HPO3
	A:-NH3-HPO3	G:C10H11N5O4;G-H3PO4
	A:-NH3-H3PO4	G:C10H10N4O5;G-NH3-HPO3
		G:C10H8N4O4;G-NH3-H3PO4
		A:C5H5N5;A'
		A:C5H2N4;A'-NH3
		A:C10H14N5O7P;A
		A:C10H12N5O6P;A-H2O
		A:C10H11N4O7P;A-NH3
		A:C10H9N4O6P;A-NH3-H2O
		A:C10H13N5O4;A-HPO3
		A:C10H11N5O3;A-H3PO4
		A:C10H10N5O4;A-NH3-HPO3
		A:C10H8N5O3;A-NH3-H3PO4

## Sheet: RNA-UV Extended (4SU)
target_nucleotides	modifications	fragment_adducts
A:C10H14N5O7P	S:	S:C9H10N2O5;tU-H2S
C:C9H14N3O8P	S:-H2O	S:C4H2N2O1;tU'-H2S
G:C10H14N5O8P	S:-H3PO4	U:C3O;C3O
U:C9H13N2O9P	S:-HPO3	U:C4H4N2O2;U'
S:C9H13N2O8PS	S:-H2S	U:C4H2N2O1;U'-H2O
	S:+HPO3-H2S	U:C9H13N2O9P1;U
	S:-HPO3-H2S	U:C9H11N2O8P1;U-H2O
	S:+HPO3	U:C9H12N2O6;U-HPO3
	S:-C5H8O4	U:C9H10N2O5;U-H3PO4
	S:-C5H8O4-H2O	C:C4H5N3O;C'
	S:-C5H8O4-H3PO4	C:C4H3N3;C'-H2O
	S:-C5H8O4-HPO3	C:C4H2N2O;C'-NH3
	S:-C5H8O4-HPO3-H2S	C:C9H14N3O8P;C
	S:-C5H8O4-H2S	C:C9H11N2O8P;C-NH3
		C:C9H12N3O7P;C-H2O
		C:C9H9N2O7P;C-NH3-H2O
		C:C9H13N3O5;C-HPO3
		C:C9H11N3O4;C-H3PO4
		C:C9H10N2O5;C-NH3-HPO3
		C:C9H8N2O4;C-NH3-H3PO4
		G:C5H5N5O;G'
		G:C5H3N5;G'-H2O
		G:C5H2N4O;G'-NH3
		G:C10H14N5O8P;G
		G:C10H12N5O7P;G-H2O
		G:C10H11N4O8P;G-NH3
		G:C10H9N4O7P;G-NH3-H2O
		G:C10H13N5O5;G-HPO3
		G:C10H11N5O4;G-H3PO4
		G:C10H10N4O5;G-NH3-HPO3
		G:C10H8N4O4;G-NH3-H3PO4
		A:C5H5N5;A'
		A:C5H2N4;A'-NH3
		A:C10H14N5O7P;A
		A:C10H12N5O6P;A-H2O
		A:C10H11N4O7P;A-NH3
		A:C10H9N4O6P;A-NH3-H2O
		A:C10H13N5O4;A-HPO3
		A:C10H11N5O3;A-H3PO4
		A:C10H10N5O4;A-NH3-HPO3
		A:C10H8N5O3;A-NH3-H3PO4

## Sheet: RNA-UV (6SG)
target_nucleotides	modifications	fragment_adducts
A:C10H14N5O7P	X:	X:C10H11N5O4;tG-H2S
C:C9H14N3O8P	X:-H2O	X:C5H3N5;tG'-H2S
G:C10H14N5O8P	X:-H2S	U:C3O;C3O
U:C9H13N2O9P	X:-C5H8O4	U:C4H4N2O2;U'
X:C10H14N5O7PS	X:-C5H8O4-H2O	U:C4H2N2O1;U'-H2O
	X:-C5H8O4-H2S	U:C9H13N2O9P1;U
		U:C9H11N2O8P1;U-H2O
		U:C9H12N2O6;U-HPO3
		U:C9H10N2O5;U-H3PO4
		C:C4H5N3O;C'
		C:C4H3N3;C'-H2O
		C:C4H2N2O;C'-NH3
		C:C9H14N3O8P;C
		C:C9H11N2O8P;C-NH3
		C:C9H12N3O7P;C-H2O
		C:C9H9N2O7P;C-NH3-H2O
		C:C9H13N3O5;C-HPO3
		C:C9H11N3O4;C-H3PO4
		C:C9H10N2O5;C-NH3-HPO3
		C:C9H8N2O4;C-NH3-H3PO4
		G:C5H5N5O;G'
		G:C5H3N5;G'-H2O
		G:C5H2N4O;G'-NH3
		G:C10H14N5O8P;G
		G:C10H12N5O7P;G-H2O
		G:C10H11N4O8P;G-NH3
		G:C10H9N4O7P;G-NH3-H2O
		G:C10H13N5O5;G-HPO3
		G:C10H11N5O4;G-H3PO4
		G:C10H10N4O5;G-NH3-HPO3
		G:C10H8N4O4;G-NH3-H3PO4
		A:C5H5N5;A'
		A:C5H2N4;A'-NH3
		A:C10H14N5O7P;A
		A:C10H12N5O6P;A-H2O
		A:C10H11N4O7P;A-NH3
		A:C10H9N4O6P;A-NH3-H2O
		A:C10H13N5O4;A-HPO3
		A:C10H11N5O3;A-H3PO4
		A:C10H10N5O4;A-NH3-HPO3
		A:C10H8N5O3;A-NH3-H3PO4

## Sheet: RNA-UV Extended (6SG)
target_nucleotides	modifications	fragment_adducts
A:C10H14N5O7P	X:	X:C10H11N5O4;tG-H2S
C:C9H14N3O8P	X:-H2O	X:C5H3N5;tG'-H2S
G:C10H14N5O8P	X:-H3PO4	U:C3O;C3O
U:C9H13N2O9P	X:-HPO3	U:C4H4N2O2;U'
X:C10H14N5O7PS	X:-H2S	U:C4H2N2O1;U'-H2O
	X:+HPO3-H2S	U:C9H13N2O9P1;U
	X:-HPO3-H2S	U:C9H11N2O8P1;U-H2O
	X:-C5H8O4	U:C9H12N2O6;U-HPO3
	X:-C5H8O4-H2O	U:C9H10N2O5;U-H3PO4
	X:-C5H8O4-H3PO4	C:C4H5N3O;C'
	X:-C5H8O4-HPO3	C:C4H3N3;C'-H2O
	X:-C5H8O4-HPO3-H2S	C:C4H2N2O;C'-NH3
	X:-C5H8O4-H2S	C:C9H14N3O8P;C
		C:C9H11N2O8P;C-NH3
		C:C9H12N3O7P;C-H2O
		C:C9H9N2O7P;C-NH3-H2O
		C:C9H13N3O5;C-HPO3
		C:C9H11N3O4;C-H3PO4
		C:C9H10N2O5;C-NH3-HPO3
		C:C9H8N2O4;C-NH3-H3PO4
		G:C5H5N5O;G'
		G:C5H3N5;G'-H2O
		G:C5H2N4O;G'-NH3
		G:C10H14N5O8P;G
		G:C10H12N5O7P;G-H2O
		G:C10H11N4O8P;G-NH3
		G:C10H9N4O7P;G-NH3-H2O
		G:C10H13N5O5;G-HPO3
		G:C10H11N5O4;G-H3PO4
		G:C10H10N4O5;G-NH3-HPO3
		G:C10H8N4O4;G-NH3-H3PO4
		A:C5H5N5;A'
		A:C5H2N4;A'-NH3
		A:C10H14N5O7P;A
		A:C10H12N5O6P;A-H2O
		A:C10H11N4O7P;A-NH3
		A:C10H9N4O6P;A-NH3-H2O
		A:C10H13N5O4;A-HPO3
		A:C10H11N5O3;A-H3PO4
		A:C10H10N5O4;A-NH3-HPO3
		A:C10H8N5O3;A-NH3-H3PO4

## Sheet: RNA-DEB
target_nucleotides	modifications	fragment_adducts
A:C10H14N5O7P	U:+C4H6O2	U:C4H6O2;DEB
C:C9H14N3O8P	G:+C4H6O2	U:C4H4O;DEB-H2O
G:C10H14N5O8P	C:+C4H6O2	U:C7H6O3;DEB+C3O
U:C9H13N2O9P	A:+C4H6O2	U:C8H10N2O4;DEB+U'
		U:C8H8N2O3;DEB+U'-H2O
		U:C13H19N2O11P1;DEB+U
		U:C13H17N2O10P1;DEB+U-H2O
		U:C13H18N2O8;DEB+U-HPO3
		U:C13H16N2O7;DEB+U-H3PO4
		G:C4H6O2;DEB
		G:C4H4O;DEB-H2O
		G:C9H11N5O3;DEB+G'
		G:C8H9N5O3;DEB+G'-H2O
		G:C9H8N4O3;DEB+G'-NH3
		G:C14H20N5O10P1;DEB+G
		G:C14H18N5O9P1;DEB+G-H2O
		G:C14H17N4O10P1;DEB+G-NH3
		G:C14H19N5O7;DEB+G-HPO3
		G:C14H17N5O6;DEB+G-H3PO4
		G:C14H16N4O7;DEB+G-NH3-HPO3
		G:C14H14N4O6;DEB+G-NH3-H3PO4
		G:C14H15N4O9P1;DEB+G-NH3-H2O
		C:C4H6O2;DEB
		C:C4H4O;DEB-H2O
		C:C8H11N3O3;DEB+C'
		C:C8H9N3O2;DEB+C'-H2O
		C:C8H8N2O3;DEB+C'-NH3
		C:C13H20N3O10P1;DEB+C
		C:C13H18N3O9P1;DEB+C-H2O
		C:C13H17N2O10P1;DEB+C-NH3
		C:C13H19N3O7;DEB+C-HPO3
		C:C13H17N3O6;DEB+C-H3PO4
		C:C13H16N2O7;DEB+C-NH3-HPO3
		C:C13H14N2O6;DEB+C-NH3-H3PO4
		C:C13H15N2O9P1;DEB+C-NH3-H2O
		A:C4H6O2;DEB
		A:C4H4O;DEB-H2O
		A:C9H11N5O2;DEB+A'
		A:C9H17N4O;DEB+A'-NH3
		A:C14H20N5O9P1;DEB+A
		A:C14H18N5O8P1;DEB+A-H2O
		A:C14H17N4O9P1;DEB+A-NH3
		A:C14H19N5O6;DEB+A-HPO3
		A:C14H17N5O5;DEB+A-H3PO4
		A:C14H16N4O6;DEB+A-NH3-HPO3
		A:C14H14N4O5;DEB+A-NH3-H3PO4
		A:C14H15N4O8P1;DEB+A-NH3-H2O

[truncated: 11 more sheets: RNA-DEB Extended, RNA-NM, RNA-NM Extended, RNA-FA, DNA-UV, DNA-UV Extended, DNA-DEB, DNA-DEB Extended, DNA-NM, DNA-NM Extended, DNA-FA]
