# Supplementary material for: Chemical crosslinking extends and complements UV crosslinking in analysis of RNA/DNA nucleic acid–protein interaction sites by mass spectrometry
Source: Nucleic Acids Res. 2025 Aug 18;53(15):gkaf727. doi: 10.1093/nar/gkaf727 (PMC12359043; doi:10.1093/nar/gkaf727)
Supplement: gkaf727_Supplemental_Files [file gkaf727_supplemental_files.zip › SupplementaryTableS10.xlsx]

## Sheet: pivot
Supplementary Table S10 - Baker's yeast nucleosomes (purified), CSM FDR 1%, percolator rescored
Row Labels	Sum of Count
DEB	189
1	83
2	106
FA	114
1	59
2	55
NM	700
1	354
2	346
UV	1288
1	641
2	647
Grand Total	2291

## Sheet: CSMs_percFDR1
Sample	Crosslinker	idxml	Replicate	index	RT	precursor m/z	score	charge	sequence	accessions	start	end	precursor error (|ppm|)	CalcMass	NuXL:NA	NuXL:NA_MASS_z0	NuXL:NA_length	NuXL:NT	NuXL:best_localization	NuXL:best_localization_position	NuXL:best_localization_score	precursor_mz_error_ppm	precursor_purity	NuXL:score	Count
Yeast nucleosome	UV	MR_SM_OD_E_Oberbeckmann_161224_191224_Expl2_XL_nucleosomen_UV_rep1_10min_perc_0.0100_XLs.idXML	1	3862	638.431	526.724	6.26438e-06	2	HAVSEGTR	sp|P02293|H2B1_YEAST	113	120	0.585639	526.724	d	196.014	1	d	hAVSEGTR	0	0.6887	0.585639	0.548486	32.4032	1
Yeast nucleosome	UV	MR_SM_OD_E_Oberbeckmann_161224_191224_Expl2_XL_nucleosomen_UV_rep1_10min_perc_0.0100_XLs.idXML	1	3960	652.007	602.936	4.54e-06	3	SAPSTGGVKKPHR	sp|P61830|H3_YEAST	29	41	0.397929	602.936	Cd	485.06	2	d	SAPSTGGVKKPHR	-1	0	0.397929	0.840608	44.1186	1
Yeast nucleosome	UV	MR_SM_OD_E_Oberbeckmann_161224_191224_Expl2_XL_nucleosomen_UV_rep1_10min_perc_0.0100_XLs.idXML	1	4132	675.925	915.906	6.45788e-06	2	SAPSTGGVKKPHR	sp|P61830|H3_YEAST	29	41	0.0684318	915.906	Ad	509.071	2	d	SAPSTGGVKKPHR	-1	0	0.0684318	0.583363	21.4696	1
Yeast nucleosome	UV	MR_SM_OD_E_Oberbeckmann_161224_191224_Expl2_XL_nucleosomen_UV_rep1_10min_perc_0.0100_XLs.idXML	1	4226	688.967	616.272	5.904e-06	3	SAPSTGGVKKPHR	sp|P61830|H3_YEAST	29	41	1.4877	616.271	Gd	525.066	2	d	SAPSTGGVKKPHR	-1	0	1.4877	0.843266	25.2378	1
Yeast nucleosome	UV	MR_SM_OD_E_Oberbeckmann_161224_191224_Expl2_XL_nucleosomen_UV_rep1_10min_perc_0.0100_XLs.idXML	1	4241	691.026	652.956	0.00162517	3	SAPSTGGVKKPHR	sp|P61830|H3_YEAST	29	41	2.46097	652.954	AT	635.114	2	A	SAPSTGGVKKPHR	-1	0	2.46097	1	14.4548	1
Yeast nucleosome	UV	MR_SM_OD_E_Oberbeckmann_161224_191224_Expl2_XL_nucleosomen_UV_rep1_10min_perc_0.0100_XLs.idXML	1	4290	697.845	806.386	5.6007e-06	2	SAPSTGGVKKPHR	sp|P61830|H3_YEAST	29	41	0.945107	806.386	C-H3N1	290.03	1	C	sAPsTGGVKKPHR	3	0.0749765	0.945107	0.589047	38.8639	1
Yeast nucleosome	UV	MR_SM_OD_E_Oberbeckmann_161224_191224_Expl2_XL_nucleosomen_UV_rep1_10min_perc_0.0100_XLs.idXML	1	4328	703.097	607.937	4.48722e-06	3	SAPSTGGVKKPHR	sp|P61830|H3_YEAST	29	41	1.07976	607.936	Td	500.06	2	d	SAPStGGVKKPHR	4	0.876041	1.07976	0.850095	51.3101	1
Yeast nucleosome	UV	MR_SM_OD_E_Oberbeckmann_161224_191224_Expl2_XL_nucleosomen_UV_rep1_10min_perc_0.0100_XLs.idXML	1	4354	706.672	652.954	5.38386e-06	3	SAPSTGGVKKPHR	sp|P61830|H3_YEAST	29	41	0.316866	652.954	AT	635.114	2	A	SAPSTGGVKKPHR	-1	0	0.316866	0.945168	28.673	1
Yeast nucleosome	UV	MR_SM_OD_E_Oberbeckmann_161224_191224_Expl2_XL_nucleosomen_UV_rep1_10min_perc_0.0100_XLs.idXML	1	4412	714.672	607.937	5.09788e-06	3	SAPSTGGVKKPHR	sp|P61830|H3_YEAST	29	41	1.76326	607.936	Td	500.06	2	d	SAPsTGGVKKPHR	3	0.587727	1.76326	0.957251	35.2709	1
Yeast nucleosome	UV	MR_SM_OD_E_Oberbeckmann_161224_191224_Expl2_XL_nucleosomen_UV_rep1_10min_perc_0.0100_XLs.idXML	1	4434	717.652	652.955	6.37509e-06	3	SAPSTGGVKKPHR	sp|P61830|H3_YEAST	29	41	1.38892	652.954	AT	635.114	2	A	SAPSTggVKKPHR	6	0.0125776	1.38892	0.855345	21.9063	1
Yeast nucleosome	UV	MR_SM_OD_E_Oberbeckmann_161224_191224_Expl2_XL_nucleosomen_UV_rep1_10min_perc_0.0100_XLs.idXML	1	4459	721.032	802.842	5.76045e-06	2	APAEKKPAAK	sp|P02293|H2B1_YEAST	13	22	1.11931	802.842	TC-H3N1	594.076	2	C	APAEkKPAAK	4	0.44353	1.11931	0.755592	37.0985	1
Yeast nucleosome	UV	MR_SM_OD_E_Oberbeckmann_161224_191224_Expl2_XL_nucleosomen_UV_rep1_10min_perc_0.0100_XLs.idXML	1	4482	724.216	666.622	6.86104e-06	3	SAPSTGGVKKPHR	sp|P61830|H3_YEAST	29	41	1.61197	666.621	GG	676.116	2	G	SAPSTGGVkkPHR	9	0.0255318	1.61197	1	20.3998	1
Yeast nucleosome	UV	MR_SM_OD_E_Oberbeckmann_161224_191224_Expl2_XL_nucleosomen_UV_rep1_10min_perc_0.0100_XLs.idXML	1	4497	726.345	634.276	0.00162522	3	SAPSTGGVKKPHR	sp|P61830|H3_YEAST	29	41	1.35001	634.275	CC-H3N1	579.077	2	C	SApSTGGVKKpHR	10	0.130643	1.35001	0.963641	19.6844	1
Yeast nucleosome	UV	MR_SM_OD_E_Oberbeckmann_161224_191224_Expl2_XL_nucleosomen_UV_rep1_10min_perc_0.0100_XLs.idXML	1	4561	735.239	810.839	5.03246e-06	2	KPASKAPAEK	sp|P02293|H2B1_YEAST	8	17	0.329657	810.839	TC-H3N1	594.076	2	C	KPaSKaPaEK	7	0.0171322	0.329657	0.866587	42.6359	1
Yeast nucleosome	UV	MR_SM_OD_E_Oberbeckmann_161224_191224_Expl2_XL_nucleosomen_UV_rep1_10min_perc_0.0100_XLs.idXML	1	4566	735.902	803.352	6.13352e-06	2	KQLASKAAR	sp|P61830|H3_YEAST	19	27	2.09709	803.35	GT-H2O1	633.099	2	G	KQLAsKAAR	4	0.0154735	2.09709	0.672652	31.4443	1
Yeast nucleosome	UV	MR_SM_OD_E_Oberbeckmann_161224_191224_Expl2_XL_nucleosomen_UV_rep1_10min_perc_0.0100_XLs.idXML	1	4579	737.758	776.34	5.66613e-06	2	KQLASKAAR	sp|P61830|H3_YEAST	19	27	0.7997	776.339	CC-H3N1	579.077	2	C	KQLASkAAR	5	0.457645	0.7997	0.936682	58.9557	1
Yeast nucleosome	UV	MR_SM_OD_E_Oberbeckmann_161224_191224_Expl2_XL_nucleosomen_UV_rep1_10min_perc_0.0100_XLs.idXML	1	4604	741.209	720.818	6.60734e-06	2	KQLASKAAR	sp|P61830|H3_YEAST	19	27	0.556774	720.818	dC-H3N1	468.034	2	d	KQLASKAAR	-1	0	0.556774	0.570949	21.0479	1
Yeast nucleosome	UV	MR_SM_OD_E_Oberbeckmann_161224_191224_Expl2_XL_nucleosomen_UV_rep1_10min_perc_0.0100_XLs.idXML	1	4663	749.445	776.34	0.00162514	2	KQLASKAAR	sp|P61830|H3_YEAST	19	27	1.03556	776.339	CC-H3N1	579.077	2	C	KQLaSKaaR	7	0.018845	1.03556	1	31.7042	1
Yeast nucleosome	UV	MR_SM_OD_E_Oberbeckmann_161224_191224_Expl2_XL_nucleosomen_UV_rep1_10min_perc_0.0100_XLs.idXML	1	4669	750.179	755.803	2.96886e-06	2	KSAPSTGGVK	sp|P61830|H3_YEAST	28	37	0.948854	755.802	CC-H3N1	579.077	2	C	kSAPSTGGVK	0	0.214002	0.948854	0.536652	65.7107	1
Yeast nucleosome	UV	MR_SM_OD_E_Oberbeckmann_161224_191224_Expl2_XL_nucleosomen_UV_rep1_10min_perc_0.0100_XLs.idXML	1	4731	758.703	704.312	4.82041e-06	2	QTHPDTGISQK	sp|P02293|H2B1_YEAST	51	61	1.28938	704.311	d	196.014	1	d	QTHpDTGISQK	3	0.241611	1.28938	0.833845	47.7916	1
Yeast nucleosome	UV	MR_SM_OD_E_Oberbeckmann_161224_191224_Expl2_XL_nucleosomen_UV_rep1_10min_perc_0.0100_XLs.idXML	1	4747	760.925	755.803	6.31417e-06	2	KSAPSTGGVK	sp|P61830|H3_YEAST	28	37	0.625832	755.802	CC-H3N1	579.077	2	C	KsAPSTGGVK	1	0.115664	0.625832	0.831042	34.7005	1
Yeast nucleosome	UV	MR_SM_OD_E_Oberbeckmann_161224_191224_Expl2_XL_nucleosomen_UV_rep1_10min_perc_0.0100_XLs.idXML	1	4752	761.547	642.28	6.873e-06	3	SAPSTGGVKKPHR	sp|P61830|H3_YEAST	29	41	1.73124	642.279	AC-H3N1	603.088	2	A	sAPsTGGVKKPHR	3	0.00408823	1.73124	1	16.5283	1
Yeast nucleosome	UV	MR_SM_OD_E_Oberbeckmann_161224_191224_Expl2_XL_nucleosomen_UV_rep1_10min_perc_0.0100_XLs.idXML	1	4815	770.298	704.312	5.60488e-06	2	QTHPDTGISQK	sp|P02293|H2B1_YEAST	51	61	0.769425	704.311	d	196.014	1	d	QTHpDTGISQK	3	0.224633	0.769425	0.776678	40.0234	1
Yeast nucleosome	UV	MR_SM_OD_E_Oberbeckmann_161224_191224_Expl2_XL_nucleosomen_UV_rep1_10min_perc_0.0100_XLs.idXML	1	4834	772.949	647.612	5.23599e-06	3	SAPSTGGVKKPHR	sp|P61830|H3_YEAST	29	41	2.48928	647.61	CG-H3N1	619.083	2	C	sAPsTGGVKKPHR	3	0.0413762	2.48928	0.92688	48.1347	1
Yeast nucleosome	UV	MR_SM_OD_E_Oberbeckmann_161224_191224_Expl2_XL_nucleosomen_UV_rep1_10min_perc_0.0100_XLs.idXML	1	4916	784.288	647.61	6.90149e-06	3	SAPSTGGVKKPHR	sp|P61830|H3_YEAST	29	41	0.243874	647.61	CG-H3N1	619.083	2	C	sAPsTGGVKKPHR	3	0.0304072	-0.243874	0.943862	24.8112	1
Yeast nucleosome	UV	MR_SM_OD_E_Oberbeckmann_161224_191224_Expl2_XL_nucleosomen_UV_rep1_10min_perc_0.0100_XLs.idXML	1	4978	792.833	726.327	6.74679e-06	2	RVTIQKK	sp|P61830|H3_YEAST	117	123	2.16433	726.326	CC-H3N1	579.077	2	C	RVTIQkK	5	0.131032	2.16433	0.889595	46.8783	1
Yeast nucleosome	UV	MR_SM_OD_E_Oberbeckmann_161224_191224_Expl2_XL_nucleosomen_UV_rep1_10min_perc_0.0100_XLs.idXML	1	4980	793.033	788.346	0.00162514	2	KQLASKAAR	sp|P61830|H3_YEAST	19	27	1.48271	788.345	AC-H3N1	603.088	2	A	KQlASKAAR	2	0.028777	1.48271	0.807714	23.2773	1
Yeast nucleosome	UV	MR_SM_OD_E_Oberbeckmann_161224_191224_Expl2_XL_nucleosomen_UV_rep1_10min_perc_0.0100_XLs.idXML	1	5020	798.503	767.809	4.99136e-06	2	KSAPSTGGVK	sp|P61830|H3_YEAST	28	37	1.32983	767.808	AC-H3N1	603.088	2	A	kSAPSTGGVk	9	0.00310627	1.32983	1	28.3224	1
Yeast nucleosome	UV	MR_SM_OD_E_Oberbeckmann_161224_191224_Expl2_XL_nucleosomen_UV_rep1_10min_perc_0.0100_XLs.idXML	1	5021	798.579	796.344	5.7969e-06	2	KQLASKAAR	sp|P61830|H3_YEAST	19	27	1.59477	796.343	CG-H3N1	619.083	2	C	KQLASKAAR	-1	0	1.59477	1	53.3513	1
Yeast nucleosome	UV	MR_SM_OD_E_Oberbeckmann_161224_191224_Expl2_XL_nucleosomen_UV_rep1_10min_perc_0.0100_XLs.idXML	1	5022	798.665	712.293	6.4301e-06	2	QLASKAAR	sp|P61830|H3_YEAST	20	27	1.55198	712.292	CC-H3N1	579.077	2	C	QLASkAAR	4	0.326732	1.55198	0.935308	53.0856	1
Yeast nucleosome	UV	MR_SM_OD_E_Oberbeckmann_161224_191224_Expl2_XL_nucleosomen_UV_rep1_10min_perc_0.0100_XLs.idXML	1	5063	804.323	639.275	4.7223e-06	3	SAPSTGGVKKPHR	sp|P61830|H3_YEAST	29	41	0.887877	639.275	TC-H3N1	594.076	2	C	SAPStGGVKKPHR	4	0.178762	0.887877	0.780564	44.0439	1
Yeast nucleosome	UV	MR_SM_OD_E_Oberbeckmann_161224_191224_Expl2_XL_nucleosomen_UV_rep1_10min_perc_0.0100_XLs.idXML	1	5086	807.444	860.841	6.72424e-06	2	QTHPDTGISQK	sp|P02293|H2B1_YEAST	51	61	0.919117	860.84	Ad	509.071	2	d	QTHpDTGISQK	3	0.0584161	0.919117	0.885478	36.0324	1
Yeast nucleosome	UV	MR_SM_OD_E_Oberbeckmann_161224_191224_Expl2_XL_nucleosomen_UV_rep1_10min_perc_0.0100_XLs.idXML	1	5109	810.626	796.343	0.00781972	2	KQLASKAAR	sp|P61830|H3_YEAST	19	27	0.828327	796.343	CG-H3N1	619.083	2	C	KQLaSKaaR	7	0.0244384	0.828327	0.911956	29.0536	1
Yeast nucleosome	UV	MR_SM_OD_E_Oberbeckmann_161224_191224_Expl2_XL_nucleosomen_UV_rep1_10min_perc_0.0100_XLs.idXML	1	5117	811.685	634.753	0.00162506	2	KQLASK	sp|P61830|H3_YEAST	19	24	1.8549	634.752	TC-H3N1	594.076	2	C	KqLASK	1	0.146349	1.8549	0.357341	31.7052	1
Yeast nucleosome	UV	MR_SM_OD_E_Oberbeckmann_161224_191224_Expl2_XL_nucleosomen_UV_rep1_10min_perc_0.0100_XLs.idXML	1	5146	815.799	775.806	5.33613e-06	2	KSAPSTGGVK	sp|P61830|H3_YEAST	28	37	1.28909	775.805	CG-H3N1	619.083	2	C	kSAPSTGGVK	0	0.254915	1.28909	0.857988	48.1277	1
Yeast nucleosome	UV	MR_SM_OD_E_Oberbeckmann_161224_191224_Expl2_XL_nucleosomen_UV_rep1_10min_perc_0.0100_XLs.idXML	1	5147	815.931	673.781	4.62567e-06	2	DSVTYTEHAK	sp|P02309|H4_YEAST	69	78	2.54946	673.779	d	196.014	1	d	DSVTYtEHAK	5	3.37541	2.54946	1	75.185	1
Yeast nucleosome	UV	MR_SM_OD_E_Oberbeckmann_161224_191224_Expl2_XL_nucleosomen_UV_rep1_10min_perc_0.0100_XLs.idXML	1	5150	816.327	639.276	6.50974e-06	3	SAPSTGGVKKPHR	sp|P61830|H3_YEAST	29	41	1.25511	639.275	TC-H3N1	594.076	2	C	SAPStGGVKKPHR	4	0.193545	1.25511	0.788476	21.6377	1
Yeast nucleosome	UV	MR_SM_OD_E_Oberbeckmann_161224_191224_Expl2_XL_nucleosomen_UV_rep1_10min_perc_0.0100_XLs.idXML	1	5151	816.459	683.272	6.3406e-06	2	KSTISAR	sp|P02293|H2B1_YEAST	90	96	1.9716	683.271	AC-H3N1	603.088	2	A	KStISAR	2	0.0219772	1.9716	0.310019	21.973	1
Yeast nucleosome	UV	MR_SM_OD_E_Oberbeckmann_161224_191224_Expl2_XL_nucleosomen_UV_rep1_10min_perc_0.0100_XLs.idXML	1	5272	833.107	693.779	6.91935e-06	2	LAAYNKK	sp|P02293|H2B1_YEAST	84	90	0.81906	693.778	CC-H3N1	579.077	2	C	LAAYNKk	6	0.497841	0.81906	0.826994	42.6901	1
Yeast nucleosome	UV	MR_SM_OD_E_Oberbeckmann_161224_191224_Expl2_XL_nucleosomen_UV_rep1_10min_perc_0.0100_XLs.idXML	1	5316	839.13	798.839	5.43103e-06	2	DSVTYTEHAKR	sp|P02309|H4_YEAST	69	79	1.06402	798.838	C-H3N1	290.03	1	C	DSVTYTEHAkR	9	1.88537	1.06402	0.954145	53.3629	1
Yeast nucleosome	UV	MR_SM_OD_E_Oberbeckmann_161224_191224_Expl2_XL_nucleosomen_UV_rep1_10min_perc_0.0100_XLs.idXML	1	5328	840.721	923.862	6.79729e-06	2	QTHPDTGISQK	sp|P02293|H2B1_YEAST	51	61	0.349848	923.861	AT	635.114	2	A	qTHPDTGISQK	0	0.0358436	0.349848	1	20.9003	1
Yeast nucleosome	UV	MR_SM_OD_E_Oberbeckmann_161224_191224_Expl2_XL_nucleosomen_UV_rep1_10min_perc_0.0100_XLs.idXML	1	5330	841.06	544.238	6.10401e-06	3	YKPGTVALR	sp|P61830|H3_YEAST	42	50	4.75056	544.235	TT	626.103	2	T	YKpGTVALR	2	0.00529345	4.75056	0.313612	22.6777	1
Yeast nucleosome	UV	MR_SM_OD_E_Oberbeckmann_161224_191224_Expl2_XL_nucleosomen_UV_rep1_10min_perc_0.0100_XLs.idXML	1	5341	842.586	549.571	5.96706e-06	3	YKPGTVALR	sp|P61830|H3_YEAST	42	50	0.805235	549.571	AG-H2O1	642.11	2	A	YKPGtVALR	4	0.00828627	-0.805235	0.49575	22.4636	1
Yeast nucleosome	UV	MR_SM_OD_E_Oberbeckmann_161224_191224_Expl2_XL_nucleosomen_UV_rep1_10min_perc_0.0100_XLs.idXML	1	5400	850.688	641.25	6.11547e-06	2	GLGKGGAK	sp|P02309|H4_YEAST	10	17	0.591171	641.249	TC-H3N1	594.076	2	C	GLGkGGAK	3	0.83407	0.591171	0.924483	43.4082	1
Yeast nucleosome	UV	MR_SM_OD_E_Oberbeckmann_161224_191224_Expl2_XL_nucleosomen_UV_rep1_10min_perc_0.0100_XLs.idXML	1	5403	851.087	691.755	6.42765e-06	2	SAPSTGGVK	sp|P61830|H3_YEAST	29	37	0.292071	691.755	CC-H3N1	579.077	2	C	sAPSTGGVK	0	0.205514	-0.292071	0.690688	29.9365	1
Yeast nucleosome	UV	MR_SM_OD_E_Oberbeckmann_161224_191224_Expl2_XL_nucleosomen_UV_rep1_10min_perc_0.0100_XLs.idXML	1	5405	851.354	943.362	4.28833e-06	2	DSVTYTEHAKR	sp|P02309|H4_YEAST	69	79	0.972524	943.361	CC-H3N1	579.077	2	C	DSVTYTEHAkR	9	0.724591	0.972524	0.902685	61.5752	1
Yeast nucleosome	UV	MR_SM_OD_E_Oberbeckmann_161224_191224_Expl2_XL_nucleosomen_UV_rep1_10min_perc_0.0100_XLs.idXML	1	5414	852.553	763.303	0.00162522	2	KSAPSTGGVK	sp|P61830|H3_YEAST	28	37	1.47814	763.302	TC-H3N1	594.076	2	C	kSAPSTGGVK	0	0.563676	1.47814	0.855689	20.9793	1
Yeast nucleosome	UV	MR_SM_OD_E_Oberbeckmann_161224_191224_Expl2_XL_nucleosomen_UV_rep1_10min_perc_0.0100_XLs.idXML	1	5416	852.816	903.855	5.01301e-06	2	DSVTYTEHAKR	sp|P02309|H4_YEAST	69	79	2.43104	903.853	Td	500.06	2	d	DSVTYTEhAKR	7	0.0211492	2.43104	1	50.6881	1
Yeast nucleosome	UV	MR_SM_OD_E_Oberbeckmann_161224_191224_Expl2_XL_nucleosomen_UV_rep1_10min_perc_0.0100_XLs.idXML	1	5417	852.951	605.731	6.64855e-06	2	GGKGLGK	sp|P02309|H4_YEAST	7	13	0.994466	605.731	TC-H3N1	594.076	2	C	GGkGLGk	6	0.258113	0.994466	0.522402	30.7492	1
Yeast nucleosome	UV	MR_SM_OD_E_Oberbeckmann_161224_191224_Expl2_XL_nucleosomen_UV_rep1_10min_perc_0.0100_XLs.idXML	1	5421	853.493	840.855	0.0016252	2	YKPGTVALR	sp|P61830|H3_YEAST	42	50	1.42871	840.856	GG	676.116	2	G	YKpGTVALR	2	0.00707788	-1.42871	0.896454	19.63	1
Yeast nucleosome	UV	MR_SM_OD_E_Oberbeckmann_161224_191224_Expl2_XL_nucleosomen_UV_rep1_10min_perc_0.0100_XLs.idXML	1	5430	854.621	923.862	6.65932e-06	2	QTHPDTGISQK	sp|P02293|H2B1_YEAST	51	61	1.07657	923.861	AT	635.114	2	A	QTHPDTGISQK	-1	0	1.07657	1	22.1972	1
Yeast nucleosome	UV	MR_SM_OD_E_Oberbeckmann_161224_191224_Expl2_XL_nucleosomen_UV_rep1_10min_perc_0.0100_XLs.idXML	1	5441	856.212	874.436	1.06351e-06	2	VLKQTHPDTGISQK	sp|P02293|H2B1_YEAST	48	61	1.09022	874.435	d	196.014	1	d	VLKQThPDTGISQK	5	0.227737	1.09022	0.883904	99.6637	1
Yeast nucleosome	UV	MR_SM_OD_E_Oberbeckmann_161224_191224_Expl2_XL_nucleosomen_UV_rep1_10min_perc_0.0100_XLs.idXML	1	5450	857.402	795.315	6.45352e-06	2	KSAPSTGGVK	sp|P61830|H3_YEAST	28	37	1.37526	795.317	GG-H2O1	658.105	2	G	KSApSTGGVK	3	0.0113087	-1.37526	0.447419	20.3558	1
Yeast nucleosome	UV	MR_SM_OD_E_Oberbeckmann_161224_191224_Expl2_XL_nucleosomen_UV_rep1_10min_perc_0.0100_XLs.idXML	1	5463	859.262	522.896	6.41912e-06	3	KQLASKAAR	sp|P61830|H3_YEAST	19	27	1.22942	522.895	TC-H3N1	594.076	2	C	kQLASkAAR	5	0.0457963	1.22942	0.960421	38.9405	1
Yeast nucleosome	UV	MR_SM_OD_E_Oberbeckmann_161224_191224_Expl2_XL_nucleosomen_UV_rep1_10min_perc_0.0100_XLs.idXML	1	5483	862	679.642	3.22422e-06	3	VLKQTHPDTGISQK	sp|P02293|H2B1_YEAST	48	61	0.616165	679.641	Cd	485.06	2	d	VLKQtHPDTGISQK	4	0.304913	0.616165	0.878607	69.5684	1
Yeast nucleosome	UV	MR_SM_OD_E_Oberbeckmann_161224_191224_Expl2_XL_nucleosomen_UV_rep1_10min_perc_0.0100_XLs.idXML	1	5497	863.799	856.335	3.49217e-06	2	QTHPDTGISQK	sp|P02293|H2B1_YEAST	51	61	0.880946	856.334	Td	500.06	2	d	QTHpDTGISQK	3	0.173831	0.880946	0.8531	78.2637	1
Yeast nucleosome	UV	MR_SM_OD_E_Oberbeckmann_161224_191224_Expl2_XL_nucleosomen_UV_rep1_10min_perc_0.0100_XLs.idXML	1	5524	867.44	583.293	1.5347e-06	3	VLKQTHPDTGISQK	sp|P02293|H2B1_YEAST	48	61	0.364485	583.292	d	196.014	1	d	VLKQThPDTGISQK	5	1.38469	0.364485	1	70.9135	1
Yeast nucleosome	UV	MR_SM_OD_E_Oberbeckmann_161224_191224_Expl2_XL_nucleosomen_UV_rep1_10min_perc_0.0100_XLs.idXML	1	5526	867.643	763.303	3.4526e-06	2	KSAPSTGGVK	sp|P61830|H3_YEAST	28	37	0.91841	763.302	TC-H3N1	594.076	2	C	kSAPSTGGVK	0	0.225117	0.91841	1	58.5769	1
Yeast nucleosome	UV	MR_SM_OD_E_Oberbeckmann_161224_191224_Expl2_XL_nucleosomen_UV_rep1_10min_perc_0.0100_XLs.idXML	1	5567	873.235	679.642	0	3	VLKQTHPDTGISQK	sp|P02293|H2B1_YEAST	48	61	1.05757	679.641	Cd	485.06	2	d	VLKQThPDTGISQK	5	0.46426	1.05757	0.819573	100.292	1
Yeast nucleosome	UV	MR_SM_OD_E_Oberbeckmann_161224_191224_Expl2_XL_nucleosomen_UV_rep1_10min_perc_0.0100_XLs.idXML	1	5577	874.556	732.296	0.00162517	2	QLASKAAR	sp|P61830|H3_YEAST	20	27	0.979123	732.295	CG-H3N1	619.083	2	C	QLASKAaR	6	0.195151	0.979123	0.518335	38.2681	1
Yeast nucleosome	UV	MR_SM_OD_E_Oberbeckmann_161224_191224_Expl2_XL_nucleosomen_UV_rep1_10min_perc_0.0100_XLs.idXML	1	5588	876.089	746.329	6.71972e-06	2	RVTIQKK	sp|P61830|H3_YEAST	117	123	0.51275	746.329	CG-H3N1	619.083	2	C	RVTIQkK	5	0.0861893	0.51275	0.808091	51.2995	1
Yeast nucleosome	UV	MR_SM_OD_E_Oberbeckmann_161224_191224_Expl2_XL_nucleosomen_UV_rep1_10min_perc_0.0100_XLs.idXML	1	5595	877.013	856.336	4.73938e-06	2	QTHPDTGISQK	sp|P02293|H2B1_YEAST	51	61	2.04871	856.334	Td	500.06	2	d	QThPDTGISQK	2	0.0317832	2.04871	0.901573	57.9688	1
Yeast nucleosome	UV	MR_SM_OD_E_Oberbeckmann_161224_191224_Expl2_XL_nucleosomen_UV_rep1_10min_perc_0.0100_XLs.idXML	1	5609	879.001	874.435	1.01493e-06	2	VLKQTHPDTGISQK	sp|P02293|H2B1_YEAST	48	61	0.290806	874.435	d	196.014	1	d	VLKQThPDTGISQK	5	0.17507	-0.290806	1	89.3271	1
Yeast nucleosome	UV	MR_SM_OD_E_Oberbeckmann_161224_191224_Expl2_XL_nucleosomen_UV_rep1_10min_perc_0.0100_XLs.idXML	1	5610	879.137	763.302	6.1739e-06	2	KSAPSTGGVK	sp|P61830|H3_YEAST	28	37	0.201058	763.302	TC-H3N1	594.076	2	C	kSAPSTGGVK	0	0.177943	-0.201058	1	33.7209	1
Yeast nucleosome	UV	MR_SM_OD_E_Oberbeckmann_161224_191224_Expl2_XL_nucleosomen_UV_rep1_10min_perc_0.0100_XLs.idXML	1	5612	879.403	776.82	6.66649e-06	2	KSTGGKAPR	sp|P61830|H3_YEAST	10	18	0.876789	776.819	GT	651.109	2	G	kSTGGkAPR	5	0.0337492	0.876789	0.66059	26.0922	1
Yeast nucleosome	UV	MR_SM_OD_E_Oberbeckmann_161224_191224_Expl2_XL_nucleosomen_UV_rep1_10min_perc_0.0100_XLs.idXML	1	5650	884.676	679.642	5.32018e-06	3	VLKQTHPDTGISQK	sp|P02293|H2B1_YEAST	48	61	1.15729	679.641	Cd	485.06	2	d	VLKQtHPDtGISQK	8	0.0230278	1.15729	0.94005	41.8664	1
Yeast nucleosome	UV	MR_SM_OD_E_Oberbeckmann_161224_191224_Expl2_XL_nucleosomen_UV_rep1_10min_perc_0.0100_XLs.idXML	1	5671	887.596	856.334	2.85767e-06	2	QTHPDTGISQK	sp|P02293|H2B1_YEAST	51	61	0.193856	856.334	Td	500.06	2	d	QTHpDTGISQK	3	0.173549	0.193856	0.974631	105.608	1
Yeast nucleosome	UV	MR_SM_OD_E_Oberbeckmann_161224_191224_Expl2_XL_nucleosomen_UV_rep1_10min_perc_0.0100_XLs.idXML	1	5676	888.236	678.765	5.50178e-06	2	KSTISAR	sp|P02293|H2B1_YEAST	90	96	0.102069	678.765	TC-H3N1	594.076	2	C	kSTISAR	0	0.209202	-0.102069	0.859797	44.3554	1
Yeast nucleosome	UV	MR_SM_OD_E_Oberbeckmann_161224_191224_Expl2_XL_nucleosomen_UV_rep1_10min_perc_0.0100_XLs.idXML	1	5689	890.029	625.308	5.64532e-06	3	VLKQTHPDTGISQK	sp|P02293|H2B1_YEAST	48	61	1.60028	625.307	T	322.057	1	T	VLKQTHPDTGISQk	13	0.0359552	1.60028	0.239353	35.1727	1
Yeast nucleosome	UV	MR_SM_OD_E_Oberbeckmann_161224_191224_Expl2_XL_nucleosomen_UV_rep1_10min_perc_0.0100_XLs.idXML	1	5697	891.151	824.345	6.12013e-06	2	YKPGTVALR	sp|P61830|H3_YEAST	42	50	0.284976	824.345	AG-H3N1	643.094	2	A	YKPgTVALR	3	0.0552036	-0.284976	0.623906	27.7125	1
Yeast nucleosome	UV	MR_SM_OD_E_Oberbeckmann_161224_191224_Expl2_XL_nucleosomen_UV_rep1_10min_perc_0.0100_XLs.idXML	1	5755	899.177	856.335	3.90421e-06	2	QTHPDTGISQK	sp|P02293|H2B1_YEAST	51	61	1.12043	856.334	Td	500.06	2	d	QTHpDTGISQK	3	0.117334	1.12043	0.833369	69.3893	1
Yeast nucleosome	UV	MR_SM_OD_E_Oberbeckmann_161224_191224_Expl2_XL_nucleosomen_UV_rep1_10min_perc_0.0100_XLs.idXML	1	5759	899.7	678.766	6.37651e-06	2	KSTISAR	sp|P02293|H2B1_YEAST	90	96	0.70391	678.765	TC-H3N1	594.076	2	C	kSTISAR	0	0.0978345	0.70391	0.829884	30.579	1
Yeast nucleosome	UV	MR_SM_OD_E_Oberbeckmann_161224_191224_Expl2_XL_nucleosomen_UV_rep1_10min_perc_0.0100_XLs.idXML	1	5760	899.776	840.321	5.37092e-06	2	QTHPDTGISQK	sp|P02293|H2B1_YEAST	51	61	0.192722	840.321	dC-H3N1	468.034	2	d	QTHpDTGISQK	3	0.212672	0.192722	0.433905	38.9917	1
Yeast nucleosome	UV	MR_SM_OD_E_Oberbeckmann_161224_191224_Expl2_XL_nucleosomen_UV_rep1_10min_perc_0.0100_XLs.idXML	1	5835	910.058	687.643	4.31452e-06	3	VLKQTHPDTGISQK	sp|P02293|H2B1_YEAST	48	61	2.50938	687.645	Ad	509.071	2	d	VLKQtHPDTGISQK	4	0.0973742	-2.50938	0.703474	51.2435	1
Yeast nucleosome	UV	MR_SM_OD_E_Oberbeckmann_161224_191224_Expl2_XL_nucleosomen_UV_rep1_10min_perc_0.0100_XLs.idXML	1	5839	910.629	840.322	4.9849e-06	2	QTHPDTGISQK	sp|P02293|H2B1_YEAST	51	61	0.760771	840.321	dC-H3N1	468.034	2	d	QTHpDTGISQK	3	0.145657	0.760771	0.687103	46.9049	1
Yeast nucleosome	UV	MR_SM_OD_E_Oberbeckmann_161224_191224_Expl2_XL_nucleosomen_UV_rep1_10min_perc_0.0100_XLs.idXML	1	5919	921.065	704.315	5.67963e-06	2	QTHPDTGISQK	sp|P02293|H2B1_YEAST	51	61	4.79097	704.311	d	196.014	1	d	QTHpDTGISQK	3	0.656422	4.79097	0.243445	36.7706	1
Yeast nucleosome	UV	MR_SM_OD_E_Oberbeckmann_161224_191224_Expl2_XL_nucleosomen_UV_rep1_10min_perc_0.0100_XLs.idXML	1	5924	921.791	840.321	6.67222e-06	2	QTHPDTGISQK	sp|P02293|H2B1_YEAST	51	61	0.256093	840.321	dC-H3N1	468.034	2	d	QTHpDTGISQK	3	0.137393	-0.256093	0.455024	28.9432	1
Yeast nucleosome	UV	MR_SM_OD_E_Oberbeckmann_161224_191224_Expl2_XL_nucleosomen_UV_rep1_10min_perc_0.0100_XLs.idXML	1	5930	922.456	663.269	6.74936e-06	2	KQLASK	sp|P61830|H3_YEAST	19	24	0.960333	663.268	GT	651.109	2	G	KQLASK	-1	0	0.960333	0.395533	23.4123	1
Yeast nucleosome	UV	MR_SM_OD_E_Oberbeckmann_161224_191224_Expl2_XL_nucleosomen_UV_rep1_10min_perc_0.0100_XLs.idXML	1	5950	925.238	963.364	4.92823e-06	2	DSVTYTEHAKR	sp|P02309|H4_YEAST	69	79	0.726839	963.364	CG-H3N1	619.083	2	C	DSVTYTEHAkR	9	0.665563	-0.726839	0.866253	46.6322	1
Yeast nucleosome	UV	MR_SM_OD_E_Oberbeckmann_161224_191224_Expl2_XL_nucleosomen_UV_rep1_10min_perc_0.0100_XLs.idXML	1	5951	925.374	647.32	6.23308e-06	2	YKPGTVALR	sp|P61830|H3_YEAST	42	50	2.31104	647.321	C-H2O1	289.046	1	C	YKpGTVALR	2	0.0118581	-2.31104	0.640975	18.0799	1
Yeast nucleosome	UV	MR_SM_OD_E_Oberbeckmann_161224_191224_Expl2_XL_nucleosomen_UV_rep1_10min_perc_0.0100_XLs.idXML	1	5969	927.707	825.802	2.37883e-06	2	DSVTYTEHAK	sp|P02309|H4_YEAST	69	78	0.072808	825.802	Td	500.06	2	d	DSVTYTeHAK	6	1.16049	0.072808	0.485411	98.3342	1
Yeast nucleosome	UV	MR_SM_OD_E_Oberbeckmann_161224_191224_Expl2_XL_nucleosomen_UV_rep1_10min_perc_0.0100_XLs.idXML	1	6009	933.07	663.268	6.81143e-06	2	KQLASK	sp|P61830|H3_YEAST	19	24	0.224158	663.268	GT	651.109	2	G	KQLASK	-1	0	0.224158	1	24.9075	1
Yeast nucleosome	UV	MR_SM_OD_E_Oberbeckmann_161224_191224_Expl2_XL_nucleosomen_UV_rep1_10min_perc_0.0100_XLs.idXML	1	6010	933.202	687.645	3.35731e-06	3	VLKQTHPDTGISQK	sp|P02293|H2B1_YEAST	48	61	0.0408661	687.645	Ad	509.071	2	d	VLKQTHPDtGISQK	8	0.0877075	-0.0408661	0.820846	60.0508	1
Yeast nucleosome	UV	MR_SM_OD_E_Oberbeckmann_161224_191224_Expl2_XL_nucleosomen_UV_rep1_10min_perc_0.0100_XLs.idXML	1	6030	935.739	733.826	6.7531e-06	2	RVTIQKK	sp|P61830|H3_YEAST	117	123	0.696175	733.826	TC-H3N1	594.076	2	C	RVTIQkK	5	0.100353	0.696175	0.735031	38.2424	1
Yeast nucleosome	UV	MR_SM_OD_E_Oberbeckmann_161224_191224_Expl2_XL_nucleosomen_UV_rep1_10min_perc_0.0100_XLs.idXML	1	6039	936.86	861.326	5.88313e-06	2	AVTKYSSSTQA	sp|P02293|H2B1_YEAST	121	131	0.926507	861.326	CC-H3N1	579.077	2	C	AVTkYSSSTQA	3	0.0789307	-0.926507	0.736958	47.2122	1
Yeast nucleosome	UV	MR_SM_OD_E_Oberbeckmann_161224_191224_Expl2_XL_nucleosomen_UV_rep1_10min_perc_0.0100_XLs.idXML	1	6050	938.337	825.803	2.39625e-06	2	DSVTYTEHAK	sp|P02309|H4_YEAST	69	78	0.790741	825.802	Td	500.06	2	d	DSVTYtEHAK	5	0.890617	0.790741	0.86892	97.557	1
Yeast nucleosome	UV	MR_SM_OD_E_Oberbeckmann_161224_191224_Expl2_XL_nucleosomen_UV_rep1_10min_perc_0.0100_XLs.idXML	1	6054	938.822	852.327	5.49814e-06	2	QTHPDTGISQK	sp|P02293|H2B1_YEAST	51	61	0.82018	852.327	dA-H3N1	492.045	2	d	QTHpDTGISQK	3	0.185271	0.82018	0.728849	46.9049	1
Yeast nucleosome	UV	MR_SM_OD_E_Oberbeckmann_161224_191224_Expl2_XL_nucleosomen_UV_rep1_10min_perc_0.0100_XLs.idXML	1	6058	939.353	831.357	5.67219e-06	2	APAEKKPAAK	sp|P02293|H2B1_YEAST	13	22	1.47798	831.358	GT	651.109	2	G	APAEkkPAAk	9	0.051797	-1.47798	0.429096	28.1066	1
Yeast nucleosome	UV	MR_SM_OD_E_Oberbeckmann_161224_191224_Expl2_XL_nucleosomen_UV_rep1_10min_perc_0.0100_XLs.idXML	1	6071	941.136	719.792	6.53666e-06	2	QLASKAAR	sp|P61830|H3_YEAST	20	27	0.411065	719.792	TC-H3N1	594.076	2	C	QLASkAAR	4	0.323221	0.411065	0.84683	42.2543	1
Yeast nucleosome	UV	MR_SM_OD_E_Oberbeckmann_161224_191224_Expl2_XL_nucleosomen_UV_rep1_10min_perc_0.0100_XLs.idXML	1	6104	945.571	663.268	6.84665e-06	2	KQLASK	sp|P61830|H3_YEAST	19	24	0.684267	663.268	GT	651.109	2	G	KQLASK	-1	0	0.684267	1	26.1964	1
Yeast nucleosome	UV	MR_SM_OD_E_Oberbeckmann_161224_191224_Expl2_XL_nucleosomen_UV_rep1_10min_perc_0.0100_XLs.idXML	1	6116	947.238	692.978	1.29048e-06	3	VLKQTHPDTGISQK	sp|P02293|H2B1_YEAST	48	61	1.63946	692.977	Gd	525.066	2	d	VLKQtHPDTGISQK	4	0.293196	1.63946	0.911839	93.8299	1
Yeast nucleosome	UV	MR_SM_OD_E_Oberbeckmann_161224_191224_Expl2_XL_nucleosomen_UV_rep1_10min_perc_0.0100_XLs.idXML	1	6135	949.828	852.327	5.71882e-06	2	QTHPDTGISQK	sp|P02293|H2B1_YEAST	51	61	0.874604	852.327	dA-H3N1	492.045	2	d	QTHpDTGISQK	3	0.184875	0.874604	0.785092	44.2537	1
Yeast nucleosome	UV	MR_SM_OD_E_Oberbeckmann_161224_191224_Expl2_XL_nucleosomen_UV_rep1_10min_perc_0.0100_XLs.idXML	1	6159	952.93	825.803	6.77681e-06	2	DSVTYTEHAK	sp|P02309|H4_YEAST	69	78	0.368449	825.802	Td	500.06	2	d	DSVTYTEHAK	-1	0	0.368449	0.183427	32.2839	1
Yeast nucleosome	UV	MR_SM_OD_E_Oberbeckmann_161224_191224_Expl2_XL_nucleosomen_UV_rep1_10min_perc_0.0100_XLs.idXML	1	6186	956.608	663.27	0.00162524	2	KQLASK	sp|P61830|H3_YEAST	19	24	2.43268	663.268	GT	651.109	2	G	KqLASK	1	0.0803024	2.43268	0.788701	27.8795	1
Yeast nucleosome	UV	MR_SM_OD_E_Oberbeckmann_161224_191224_Expl2_XL_nucleosomen_UV_rep1_10min_perc_0.0100_XLs.idXML	1	6239	963.839	692.976	1.13301e-06	3	VLKQTHPDTGISQK	sp|P02293|H2B1_YEAST	48	61	0.442398	692.977	Gd	525.066	2	d	VLKQThPDTGISQK	5	0.374636	-0.442398	0.840264	98.6692	1
Yeast nucleosome	UV	MR_SM_OD_E_Oberbeckmann_161224_191224_Expl2_XL_nucleosomen_UV_rep1_10min_perc_0.0100_XLs.idXML	1	6251	965.361	839.353	6.74174e-06	2	KPASKAPAEK	sp|P02293|H2B1_YEAST	8	17	2.75765	839.355	GT	651.109	2	G	KPASKApAEK	6	0.0117947	-2.75765	0.324761	18.9341	1
Yeast nucleosome	UV	MR_SM_OD_E_Oberbeckmann_161224_191224_Expl2_XL_nucleosomen_UV_rep1_10min_perc_0.0100_XLs.idXML	1	6262	966.917	614.632	2.71917e-06	3	VLKQTHPDTGISQK	sp|P02293|H2B1_YEAST	48	61	1.57638	614.631	C-H3N1	290.03	1	C	VLkQTHPDTGISQK	2	2.28029	1.57638	0.582548	74.6	1
Yeast nucleosome	UV	MR_SM_OD_E_Oberbeckmann_161224_191224_Expl2_XL_nucleosomen_UV_rep1_10min_perc_0.0100_XLs.idXML	1	6282	969.605	791.819	5.98941e-06	2	KSAPSTGGVK	sp|P61830|H3_YEAST	28	37	0.81946	791.819	GT	651.109	2	G	KSAPSTGGVK	-1	0	0.81946	0.917677	25.5837	1
Yeast nucleosome	UV	MR_SM_OD_E_Oberbeckmann_161224_191224_Expl2_XL_nucleosomen_UV_rep1_10min_perc_0.0100_XLs.idXML	1	6314	973.795	950.863	6.10173e-06	2	DSVTYTEHAKR	sp|P02309|H4_YEAST	69	79	1.5256	950.861	TC-H3N1	594.076	2	C	DSVTYTEHAkR	9	0.996253	1.5256	1	48.9414	1
Yeast nucleosome	UV	MR_SM_OD_E_Oberbeckmann_161224_191224_Expl2_XL_nucleosomen_UV_rep1_10min_perc_0.0100_XLs.idXML	1	6322	974.986	710.981	2.76963e-06	3	VLKQTHPDTGISQK	sp|P02293|H2B1_YEAST	48	61	0.582881	710.98	CC-H3N1	579.077	2	C	VLkQTHPDTGISQK	2	0.658763	0.582881	0.960604	95.5756	1
Yeast nucleosome	UV	MR_SM_OD_E_Oberbeckmann_161224_191224_Expl2_XL_nucleosomen_UV_rep1_10min_perc_0.0100_XLs.idXML	1	6339	977.193	692.976	0.00627676	3	VLKQTHPDTGISQK	sp|P02293|H2B1_YEAST	48	61	1.53525	692.977	Gd	525.066	2	d	VLkQTHPDTGISQk	13	0.0124205	-1.53525	0.639756	20.2506	1
Yeast nucleosome	UV	MR_SM_OD_E_Oberbeckmann_161224_191224_Expl2_XL_nucleosomen_UV_rep1_10min_perc_0.0100_XLs.idXML	1	6347	978.259	860.325	5.70825e-06	2	QTHPDTGISQK	sp|P02293|H2B1_YEAST	51	61	0.683403	860.324	dG-H3N1	508.04	2	d	QTHpDTGISQK	3	0.191851	0.683403	0.550289	33.8908	1
Yeast nucleosome	UV	MR_SM_OD_E_Oberbeckmann_161224_191224_Expl2_XL_nucleosomen_UV_rep1_10min_perc_0.0100_XLs.idXML	1	6370	981.358	701.279	0.00162508	2	LAAYNKK	sp|P02293|H2B1_YEAST	84	90	1.22248	701.278	TC-H3N1	594.076	2	C	LAAYNkk	6	0.0535356	1.22248	0.825217	39.9112	1
Yeast nucleosome	UV	MR_SM_OD_E_Oberbeckmann_161224_191224_Expl2_XL_nucleosomen_UV_rep1_10min_perc_0.0100_XLs.idXML	1	6408	986.376	655.776	0.00936761	2	VTIQKK	sp|P61830|H3_YEAST	118	123	1.64503	655.775	TC-H3N1	594.076	2	C	VtIQKK	1	0.151642	1.64503	0.431835	30.7052	1
Yeast nucleosome	UV	MR_SM_OD_E_Oberbeckmann_161224_191224_Expl2_XL_nucleosomen_UV_rep1_10min_perc_0.0100_XLs.idXML	1	6412	986.874	710.979	6.49308e-06	3	VLKQTHPDTGISQK	sp|P02293|H2B1_YEAST	48	61	1.38623	710.98	CC-H3N1	579.077	2	C	VLkQTHPDTGISQK	2	0.116836	-1.38623	0.553968	25.2089	1
Yeast nucleosome	UV	MR_SM_OD_E_Oberbeckmann_161224_191224_Expl2_XL_nucleosomen_UV_rep1_10min_perc_0.0100_XLs.idXML	1	6427	988.94	860.324	5.92419e-06	2	QTHPDTGISQK	sp|P02293|H2B1_YEAST	51	61	0.0631587	860.324	dG-H3N1	508.04	2	d	QTHpDTGISQK	3	0.163285	-0.0631587	0.854836	38.9796	1
Yeast nucleosome	UV	MR_SM_OD_E_Oberbeckmann_161224_191224_Expl2_XL_nucleosomen_UV_rep1_10min_perc_0.0100_XLs.idXML	1	6453	992.412	684.642	3.2309e-06	3	VLKQTHPDTGISQK	sp|P02293|H2B1_YEAST	48	61	1.06639	684.641	Td	500.06	2	d	VLKQtHPDTGISQK	4	0.661654	1.06639	0.784945	61.3914	1
Yeast nucleosome	UV	MR_SM_OD_E_Oberbeckmann_161224_191224_Expl2_XL_nucleosomen_UV_rep1_10min_perc_0.0100_XLs.idXML	1	6465	994.007	791.818	0.00162519	2	KSAPSTGGVK	sp|P61830|H3_YEAST	28	37	0.336774	791.819	GT	651.109	2	G	KSAPSTGGVK	-1	0	-0.336774	1	19.0429	1
Yeast nucleosome	UV	MR_SM_OD_E_Oberbeckmann_161224_191224_Expl2_XL_nucleosomen_UV_rep1_10min_perc_0.0100_XLs.idXML	1	6475	995.283	812.357	6.32491e-06	2	KQLASKAAR	sp|P61830|H3_YEAST	19	27	1.20612	812.356	GT	651.109	2	G	KqLASKAAR	1	0.0119959	1.20612	0.396519	26.0154	1
Yeast nucleosome	UV	MR_SM_OD_E_Oberbeckmann_161224_191224_Expl2_XL_nucleosomen_UV_rep1_10min_perc_0.0100_XLs.idXML	1	6514	1000.71	860.323	5.85034e-06	2	QTHPDTGISQK	sp|P02293|H2B1_YEAST	51	61	0.843547	860.324	dG-H3N1	508.04	2	d	QTHpDTGISQK	3	0.153529	-0.843547	0.540304	33.8908	1
Yeast nucleosome	UV	MR_SM_OD_E_Oberbeckmann_161224_191224_Expl2_XL_nucleosomen_UV_rep1_10min_perc_0.0100_XLs.idXML	1	6539	1004.08	669.767	6.65962e-06	2	GLGKGGAK	sp|P02309|H4_YEAST	10	17	2.21958	669.766	GT	651.109	2	G	gLgKggAK	5	0.011662	2.21958	0.629374	27.9295	1
Yeast nucleosome	UV	MR_SM_OD_E_Oberbeckmann_161224_191224_Expl2_XL_nucleosomen_UV_rep1_10min_perc_0.0100_XLs.idXML	1	6604	1012.5	684.642	9.17503e-07	3	VLKQTHPDTGISQK	sp|P02293|H2B1_YEAST	48	61	1.35851	684.641	Td	500.06	2	d	VLKQThPDTGISQK	5	0.684164	1.35851	0.621103	91.3535	1
Yeast nucleosome	UV	MR_SM_OD_E_Oberbeckmann_161224_191224_Expl2_XL_nucleosomen_UV_rep1_10min_perc_0.0100_XLs.idXML	1	6693	1023.81	684.641	0.00162524	3	VLKQTHPDTGISQK	sp|P02293|H2B1_YEAST	48	61	0.419951	684.641	Td	500.06	2	d	VLKqTHPDTGISqK	12	0.1714	0.419951	0.901223	25.6837	1
Yeast nucleosome	UV	MR_SM_OD_E_Oberbeckmann_161224_191224_Expl2_XL_nucleosomen_UV_rep1_10min_perc_0.0100_XLs.idXML	1	6709	1025.95	634.246	6.87527e-06	2	GGKGLGK	sp|P02309|H4_YEAST	7	13	1.59789	634.247	GT	651.109	2	G	GGKGlGK	4	0.00151734	-1.59789	0.439417	24.4756	1
Yeast nucleosome	UV	MR_SM_OD_E_Oberbeckmann_161224_191224_Expl2_XL_nucleosomen_UV_rep1_10min_perc_0.0100_XLs.idXML	1	6725	1028.18	718.985	4.96342e-06	3	VLKQTHPDTGISQK	sp|P02293|H2B1_YEAST	48	61	1.9466	718.984	AC-H3N1	603.088	2	A	vLKQTHPDTGISQK	0	0.0281818	1.9466	0.774943	38.506	1
Yeast nucleosome	UV	MR_SM_OD_E_Oberbeckmann_161224_191224_Expl2_XL_nucleosomen_UV_rep1_10min_perc_0.0100_XLs.idXML	1	6737	1029.8	663.269	6.61337e-06	2	KQLASK	sp|P61830|H3_YEAST	19	24	1.32842	663.268	GT	651.109	2	G	KQLaSK	3	0.0175331	1.32842	0.832133	26.2358	1
Yeast nucleosome	UV	MR_SM_OD_E_Oberbeckmann_161224_191224_Expl2_XL_nucleosomen_UV_rep1_10min_perc_0.0100_XLs.idXML	1	6787	1036.53	634.248	0.00162523	2	GGKGLGK	sp|P02309|H4_YEAST	7	13	0.904159	634.247	GT	651.109	2	G	GGKGlGK	4	0.00357475	0.904159	0.664636	24.5746	1
Yeast nucleosome	UV	MR_SM_OD_E_Oberbeckmann_161224_191224_Expl2_XL_nucleosomen_UV_rep1_10min_perc_0.0100_XLs.idXML	1	6798	1037.86	881.33	6.53509e-06	2	AVTKYSSSTQA	sp|P02293|H2B1_YEAST	121	131	0.8004	881.329	CG-H3N1	619.083	2	C	AVTkYSSSTQA	3	0.0849193	0.8004	1	40.5995	1
Yeast nucleosome	UV	MR_SM_OD_E_Oberbeckmann_161224_191224_Expl2_XL_nucleosomen_UV_rep1_10min_perc_0.0100_XLs.idXML	1	6806	1039.06	718.985	5.59288e-06	3	VLKQTHPDTGISQK	sp|P02293|H2B1_YEAST	48	61	1.07107	718.984	AC-H3N1	603.088	2	A	VLkQTHPDTGISQk	13	0.109955	1.07107	0.94412	22.5373	1
Yeast nucleosome	UV	MR_SM_OD_E_Oberbeckmann_161224_191224_Expl2_XL_nucleosomen_UV_rep1_10min_perc_0.0100_XLs.idXML	1	6839	1043.4	663.269	0.0062768	2	KQLASK	sp|P61830|H3_YEAST	19	24	0.960333	663.268	GT	651.109	2	G	KQLaSK	3	0.0252198	0.960333	0.645993	19.3341	1
Yeast nucleosome	UV	MR_SM_OD_E_Oberbeckmann_161224_191224_Expl2_XL_nucleosomen_UV_rep1_10min_perc_0.0100_XLs.idXML	1	6905	1052.35	791.82	6.36908e-06	2	KSAPSTGGVK	sp|P61830|H3_YEAST	28	37	1.28195	791.819	GT	651.109	2	G	KSAPSTGGVK	-1	0	1.28195	1	22.9405	1
Yeast nucleosome	UV	MR_SM_OD_E_Oberbeckmann_161224_191224_Expl2_XL_nucleosomen_UV_rep1_10min_perc_0.0100_XLs.idXML	1	6937	1056.46	724.316	2.01109e-06	3	VLKQTHPDTGISQK	sp|P02293|H2B1_YEAST	48	61	1.14833	724.315	CG-H3N1	619.083	2	C	VLkQTHPDTGISQK	2	0.699633	1.14833	0.426421	86.3411	1
Yeast nucleosome	UV	MR_SM_OD_E_Oberbeckmann_161224_191224_Expl2_XL_nucleosomen_UV_rep1_10min_perc_0.0100_XLs.idXML	1	6949	1058.12	663.27	6.68685e-06	2	KQLASK	sp|P61830|H3_YEAST	19	24	3.80123	663.268	GT	651.109	2	G	KQLASK	-1	0	3.80123	0.364325	29.295	1
Yeast nucleosome	UV	MR_SM_OD_E_Oberbeckmann_161224_191224_Expl2_XL_nucleosomen_UV_rep1_10min_perc_0.0100_XLs.idXML	1	6967	1060.4	808.351	5.81779e-06	2	YKPGTVALR	sp|P61830|H3_YEAST	42	50	1.49365	808.35	CT	611.103	2	C	YKpGTVALR	2	0.0105349	1.49365	0.491009	28.4643	1
Yeast nucleosome	UV	MR_SM_OD_E_Oberbeckmann_161224_191224_Expl2_XL_nucleosomen_UV_rep1_10min_perc_0.0100_XLs.idXML	1	6969	1060.73	663.826	4.5528e-06	2	YKPGTVALR	sp|P61830|H3_YEAST	42	50	0.121672	663.826	T	322.057	1	T	YKPGTvALR	5	0.463428	-0.121672	0.363581	41.6947	1
Yeast nucleosome	UV	MR_SM_OD_E_Oberbeckmann_161224_191224_Expl2_XL_nucleosomen_UV_rep1_10min_perc_0.0100_XLs.idXML	1	7018	1067.27	724.316	4.41557e-06	3	VLKQTHPDTGISQK	sp|P02293|H2B1_YEAST	48	61	1.01026	724.315	CG-H3N1	619.083	2	C	VLkQTHPDTGISQK	2	0.527327	1.01026	0.843773	52.265	1
Yeast nucleosome	UV	MR_SM_OD_E_Oberbeckmann_161224_191224_Expl2_XL_nucleosomen_UV_rep1_10min_perc_0.0100_XLs.idXML	1	7037	1069.78	663.269	6.89703e-06	2	KQLASK	sp|P61830|H3_YEAST	19	24	1.60449	663.268	GT	651.109	2	G	KQLASK	-1	0	1.60449	0.719279	23.4123	1
Yeast nucleosome	UV	MR_SM_OD_E_Oberbeckmann_161224_191224_Expl2_XL_nucleosomen_UV_rep1_10min_perc_0.0100_XLs.idXML	1	7064	1073.37	808.35	5.28512e-06	2	YKPGTVALR	sp|P61830|H3_YEAST	42	50	1.11612	808.35	CT	611.103	2	C	YKPGtVALR	4	0.013628	1.11612	0.749692	32.4732	1
Yeast nucleosome	UV	MR_SM_OD_E_Oberbeckmann_161224_191224_Expl2_XL_nucleosomen_UV_rep1_10min_perc_0.0100_XLs.idXML	1	7107	1078.93	791.819	6.21171e-06	2	KSAPSTGGVK	sp|P61830|H3_YEAST	28	37	0.896542	791.819	GT	651.109	2	G	kSAPSTGGVk	9	0.00283321	0.896542	1	25.5837	1
Yeast nucleosome	UV	MR_SM_OD_E_Oberbeckmann_161224_191224_Expl2_XL_nucleosomen_UV_rep1_10min_perc_0.0100_XLs.idXML	1	7109	1079.2	726.003	6.36793e-06	3	HAVSEGTRAVTKYSSSTQA	sp|P02293|H2B1_YEAST	113	131	0.941479	726.002	d	196.014	1	d	hAVSEGTRAVTKYSSSTQA	0	0.520632	0.941479	0.724433	37.1718	1
Yeast nucleosome	UV	MR_SM_OD_E_Oberbeckmann_161224_191224_Expl2_XL_nucleosomen_UV_rep1_10min_perc_0.0100_XLs.idXML	1	7113	1079.73	663.828	4.68722e-06	2	YKPGTVALR	sp|P61830|H3_YEAST	42	50	1.90111	663.826	T	322.057	1	T	YKPGTvALR	5	0.116406	1.90111	0.393167	40.721	1
Yeast nucleosome	UV	MR_SM_OD_E_Oberbeckmann_161224_191224_Expl2_XL_nucleosomen_UV_rep1_10min_perc_0.0100_XLs.idXML	1	7144	1084.01	665.847	6.70624e-06	2	SIPKDKAIK	sp|P39938|RS26A_YEAST	29	37	0.160845	665.848	A	331.068	1	A	SIPkDkAIk	8	0.036558	-0.160845	0.571617	42.1614	1
Yeast nucleosome	UV	MR_SM_OD_E_Oberbeckmann_161224_191224_Expl2_XL_nucleosomen_UV_rep1_10min_perc_0.0100_XLs.idXML	1	7186	1089.61	791.819	6.25067e-06	2	KSAPSTGGVK	sp|P61830|H3_YEAST	28	37	0.896542	791.819	GT	651.109	2	G	KSAPSTGGVK	-1	0	0.896542	1	20.3558	1
Yeast nucleosome	UV	MR_SM_OD_E_Oberbeckmann_161224_191224_Expl2_XL_nucleosomen_UV_rep1_10min_perc_0.0100_XLs.idXML	1	7188	1089.87	663.827	4.57671e-06	2	YKPGTVALR	sp|P61830|H3_YEAST	42	50	1.62527	663.826	T	322.057	1	T	YKPGTvALR	5	0.0717731	1.62527	0.541216	38.8711	1
Yeast nucleosome	UV	MR_SM_OD_E_Oberbeckmann_161224_191224_Expl2_XL_nucleosomen_UV_rep1_10min_perc_0.0100_XLs.idXML	1	7242	1097.23	820.356	4.95867e-06	2	YKPGTVALR	sp|P61830|H3_YEAST	42	50	1.56382	820.355	AT	635.114	2	A	yKPGTVALR	0	0.0405971	1.56382	0.471395	41.5211	1
Yeast nucleosome	UV	MR_SM_OD_E_Oberbeckmann_161224_191224_Expl2_XL_nucleosomen_UV_rep1_10min_perc_0.0100_XLs.idXML	1	7271	1100.94	715.981	8.95484e-07	3	VLKQTHPDTGISQK	sp|P02293|H2B1_YEAST	48	61	1.01363	715.98	TC-H3N1	594.076	2	C	VLkQTHPDTGISQK	2	2.28777	1.01363	0.961822	93.6883	1
Yeast nucleosome	UV	MR_SM_OD_E_Oberbeckmann_161224_191224_Expl2_XL_nucleosomen_UV_rep1_10min_perc_0.0100_XLs.idXML	1	7272	1101.01	663.827	4.13544e-06	2	YKPGTVALR	sp|P61830|H3_YEAST	42	50	1.44138	663.826	T	322.057	1	T	yKPGTVALR	0	0.385758	1.44138	0.933961	52.9331	1
Yeast nucleosome	UV	MR_SM_OD_E_Oberbeckmann_161224_191224_Expl2_XL_nucleosomen_UV_rep1_10min_perc_0.0100_XLs.idXML	1	7274	1101.27	868.827	6.08195e-06	2	AVTKYSSSTQA	sp|P02293|H2B1_YEAST	121	131	1.10019	868.826	TC-H3N1	594.076	2	C	aVTKYSSSTQA	0	1.28512	1.10019	0.885587	39.363	1
Yeast nucleosome	UV	MR_SM_OD_E_Oberbeckmann_161224_191224_Expl2_XL_nucleosomen_UV_rep1_10min_perc_0.0100_XLs.idXML	1	7325	1108.08	539.236	5.45453e-06	3	YKPGTVALR	sp|P61830|H3_YEAST	42	50	1.80645	539.235	CT	611.103	2	C	YKpGTVALR	2	0.0509331	1.80645	0.844405	24.8041	1
Yeast nucleosome	UV	MR_SM_OD_E_Oberbeckmann_161224_191224_Expl2_XL_nucleosomen_UV_rep1_10min_perc_0.0100_XLs.idXML	1	7340	1110.08	820.356	5.82055e-06	2	YKPGTVALR	sp|P61830|H3_YEAST	42	50	1.54465	820.355	AT	635.114	2	A	YKPGTVALR	-1	0	1.54465	0.598707	26.376	1
Yeast nucleosome	UV	MR_SM_OD_E_Oberbeckmann_161224_191224_Expl2_XL_nucleosomen_UV_rep1_10min_perc_0.0100_XLs.idXML	1	7342	1110.34	669.766	6.62197e-06	2	GLGKGGAK	sp|P02309|H4_YEAST	10	17	0.396992	669.766	GT	651.109	2	G	GLGKGGAk	7	0.00249395	0.396992	0.586843	21.2017	1
Yeast nucleosome	UV	MR_SM_OD_E_Oberbeckmann_161224_191224_Expl2_XL_nucleosomen_UV_rep1_10min_perc_0.0100_XLs.idXML	1	7354	1111.96	663.827	4.59854e-06	2	YKPGTVALR	sp|P61830|H3_YEAST	42	50	1.2575	663.826	T	322.057	1	T	yKPGTVALR	0	0.220665	1.2575	0.876496	50.7878	1
Yeast nucleosome	UV	MR_SM_OD_E_Oberbeckmann_161224_191224_Expl2_XL_nucleosomen_UV_rep1_10min_perc_0.0100_XLs.idXML	1	7357	1112.32	715.981	5.20034e-06	3	VLKQTHPDTGISQK	sp|P02293|H2B1_YEAST	48	61	1.99131	715.98	TC-H3N1	594.076	2	C	VLkQTHPDTGISQK	2	0.265529	1.99131	0.918084	42.8887	1
Yeast nucleosome	UV	MR_SM_OD_E_Oberbeckmann_161224_191224_Expl2_XL_nucleosomen_UV_rep1_10min_perc_0.0100_XLs.idXML	1	7358	1112.46	868.828	6.45477e-06	2	AVTKYSSSTQA	sp|P02293|H2B1_YEAST	121	131	1.45144	868.826	TC-H3N1	594.076	2	C	aVTKYSSSTQA	0	1.01257	1.45144	0.933352	34.1761	1
Yeast nucleosome	UV	MR_SM_OD_E_Oberbeckmann_161224_191224_Expl2_XL_nucleosomen_UV_rep1_10min_perc_0.0100_XLs.idXML	1	7364	1113.25	547.237	5.20471e-06	3	YKPGTVALR	sp|P61830|H3_YEAST	42	50	3.85514	547.239	AT	635.114	2	A	YKPGTVALR	-1	0	-3.85514	0.641918	32.625	1
Yeast nucleosome	UV	MR_SM_OD_E_Oberbeckmann_161224_191224_Expl2_XL_nucleosomen_UV_rep1_10min_perc_0.0100_XLs.idXML	1	7470	1127.55	663.827	4.82168e-06	2	YKPGTVALR	sp|P61830|H3_YEAST	42	50	0.429995	663.826	T	322.057	1	T	yKPGTVALR	0	0.0687777	0.429995	0.803335	34.3211	1
Yeast nucleosome	UV	MR_SM_OD_E_Oberbeckmann_161224_191224_Expl2_XL_nucleosomen_UV_rep1_10min_perc_0.0100_XLs.idXML	1	7486	1129.74	782.815	6.40449e-06	2	KSAPSTGGVK	sp|P61830|H3_YEAST	28	37	1.80732	782.813	GT-H2O1	633.099	2	G	KSAPSTGGVK	-1	0	1.80732	0.797041	19.0429	1
Yeast nucleosome	UV	MR_SM_OD_E_Oberbeckmann_161224_191224_Expl2_XL_nucleosomen_UV_rep1_10min_perc_0.0100_XLs.idXML	1	7494	1130.8	600.757	6.74785e-06	2	DIKLAR	sp|P61830|H3_YEAST	124	129	0.708933	600.757	Cd	485.06	2	d	DIkLAR	2	0.0353863	0.708933	0.712649	34.8544	1
Yeast nucleosome	UV	MR_SM_OD_E_Oberbeckmann_161224_191224_Expl2_XL_nucleosomen_UV_rep1_10min_perc_0.0100_XLs.idXML	1	7524	1134.69	812.359	6.36835e-06	2	KQLASKAAR	sp|P61830|H3_YEAST	19	27	4.49481	812.356	GT	651.109	2	G	KqLASKAAR	1	0.0214561	4.49481	0.671633	34.2225	1
Yeast nucleosome	UV	MR_SM_OD_E_Oberbeckmann_161224_191224_Expl2_XL_nucleosomen_UV_rep1_10min_perc_0.0100_XLs.idXML	1	7526	1134.96	634.249	6.85003e-06	2	GGKGLGK	sp|P02309|H4_YEAST	7	13	3.79113	634.247	GT	651.109	2	G	GGKGLGK	-1	0	3.79113	0.556636	24.4756	1
Yeast nucleosome	UV	MR_SM_OD_E_Oberbeckmann_161224_191224_Expl2_XL_nucleosomen_UV_rep1_10min_perc_0.0100_XLs.idXML	1	7564	1140.19	664.775	3.83775e-06	2	DSVTYTEHAK	sp|P02309|H4_YEAST	69	78	2.17533	664.774	d-H2O1	178.003	1	d	DSVTYTEHAK	-1	0	2.17533	0.49549	67.6605	1
Yeast nucleosome	UV	MR_SM_OD_E_Oberbeckmann_161224_191224_Expl2_XL_nucleosomen_UV_rep1_10min_perc_0.0100_XLs.idXML	1	7606	1145.84	820.356	4.79649e-06	2	YKPGTVALR	sp|P61830|H3_YEAST	42	50	1.17265	820.355	AT	635.114	2	A	YKPGTVAlR	7	0.0134168	1.17265	0.911116	34.1037	1
Yeast nucleosome	UV	MR_SM_OD_E_Oberbeckmann_161224_191224_Expl2_XL_nucleosomen_UV_rep1_10min_perc_0.0100_XLs.idXML	1	7658	1152.76	828.35	6.06734e-06	2	YKPGTVALR	sp|P61830|H3_YEAST	42	50	3.43232	828.353	GT	651.109	2	G	YKPGtVALR	4	0.0145545	-3.43232	1	25.5694	1
Yeast nucleosome	UV	MR_SM_OD_E_Oberbeckmann_161224_191224_Expl2_XL_nucleosomen_UV_rep1_10min_perc_0.0100_XLs.idXML	1	7671	1154.52	808.35	5.00883e-06	2	YKPGTVALR	sp|P61830|H3_YEAST	42	50	1.04062	808.35	CT	611.103	2	C	YKpGTVALR	2	0.100709	1.04062	0.703429	25.7471	1
Yeast nucleosome	UV	MR_SM_OD_E_Oberbeckmann_161224_191224_Expl2_XL_nucleosomen_UV_rep1_10min_perc_0.0100_XLs.idXML	1	7691	1157.19	719.313	6.87062e-06	2	KDIKLAR	sp|P61830|H3_YEAST	123	129	0.242703	719.312	TC-H3N1	594.076	2	C	KDIkLAR	3	0.131539	0.242703	0.896907	31.5296	1
Yeast nucleosome	UV	MR_SM_OD_E_Oberbeckmann_161224_191224_Expl2_XL_nucleosomen_UV_rep1_10min_perc_0.0100_XLs.idXML	1	7693	1157.45	456.234	6.82456e-06	2	DIKLAR	sp|P61830|H3_YEAST	124	129	0.986317	456.234	d	196.014	1	d	DIkLAR	2	0.514716	0.986317	0.680297	33.4389	1
Yeast nucleosome	UV	MR_SM_OD_E_Oberbeckmann_161224_191224_Expl2_XL_nucleosomen_UV_rep1_10min_perc_0.0100_XLs.idXML	1	7752	1165.49	808.351	5.37049e-06	2	YKPGTVALR	sp|P61830|H3_YEAST	42	50	2.0977	808.35	CT	611.103	2	C	YKpGTVALR	2	0.123613	2.0977	0.903462	25.7471	1
Yeast nucleosome	UV	MR_SM_OD_E_Oberbeckmann_161224_191224_Expl2_XL_nucleosomen_UV_rep1_10min_perc_0.0100_XLs.idXML	1	7753	1165.56	819.345	5.32295e-06	2	YKPGTVALR	sp|P61830|H3_YEAST	42	50	2.79745	819.347	GT-H2O1	633.099	2	G	YKpGTVALR	2	0.00506511	-2.79745	0.967129	28.4643	1
Yeast nucleosome	UV	MR_SM_OD_E_Oberbeckmann_161224_191224_Expl2_XL_nucleosomen_UV_rep1_10min_perc_0.0100_XLs.idXML	1	7755	1165.75	663.828	4.20149e-06	2	YKPGTVALR	sp|P61830|H3_YEAST	42	50	2.36083	663.826	T	322.057	1	T	yKPGTVALR	0	0.441607	2.36083	0.812035	56.3741	1
Yeast nucleosome	UV	MR_SM_OD_E_Oberbeckmann_161224_191224_Expl2_XL_nucleosomen_UV_rep1_10min_perc_0.0100_XLs.idXML	1	7776	1168.51	658.763	6.47993e-06	2	PGTVALR	sp|P61830|H3_YEAST	44	50	0.301029	658.763	AC-H3N1	603.088	2	A	pGTVALR	0	0.0732208	0.301029	0.596775	25.7716	1
Yeast nucleosome	UV	MR_SM_OD_E_Oberbeckmann_161224_191224_Expl2_XL_nucleosomen_UV_rep1_10min_perc_0.0100_XLs.idXML	1	7783	1169.43	634.248	0.00162513	2	GGKGLGK	sp|P02309|H4_YEAST	7	13	1.96272	634.247	GT	651.109	2	G	GGKGlGK	4	0.00740737	1.96272	0.441871	19.0077	1
Yeast nucleosome	UV	MR_SM_OD_E_Oberbeckmann_161224_191224_Expl2_XL_nucleosomen_UV_rep1_10min_perc_0.0100_XLs.idXML	1	7786	1169.77	554.904	5.69149e-06	3	YKPGTVALR	sp|P61830|H3_YEAST	42	50	2.84202	554.903	GG-H2O1	658.105	2	G	YKPGTVaLR	6	0.00845126	2.84202	0.0672501	27.2275	1
Yeast nucleosome	UV	MR_SM_OD_E_Oberbeckmann_161224_191224_Expl2_XL_nucleosomen_UV_rep1_10min_perc_0.0100_XLs.idXML	1	7795	1171.09	519.255	6.8783e-06	2	DIKLAR	sp|P61830|H3_YEAST	124	129	0.964435	519.255	T	322.057	1	T	DIkLAR	2	0.546508	0.964435	0.662861	36.2424	1
Yeast nucleosome	UV	MR_SM_OD_E_Oberbeckmann_161224_191224_Expl2_XL_nucleosomen_UV_rep1_10min_perc_0.0100_XLs.idXML	1	7835	1176.49	663.827	4.67942e-06	2	YKPGTVALR	sp|P61830|H3_YEAST	42	50	1.2575	663.826	T	322.057	1	T	yKPGTVALR	0	0.354425	1.2575	0.826098	48.0167	1
Yeast nucleosome	UV	MR_SM_OD_E_Oberbeckmann_161224_191224_Expl2_XL_nucleosomen_UV_rep1_10min_perc_0.0100_XLs.idXML	1	7837	1176.69	820.356	4.62125e-06	2	YKPGTVALR	sp|P61830|H3_YEAST	42	50	0.832425	820.355	AT	635.114	2	A	YKPGTVaLR	6	0.0243814	0.832425	0.955609	35.6333	1
Yeast nucleosome	UV	MR_SM_OD_E_Oberbeckmann_161224_191224_Expl2_XL_nucleosomen_UV_rep1_10min_perc_0.0100_XLs.idXML	1	7839	1176.96	808.351	5.84237e-06	2	YKPGTVALR	sp|P61830|H3_YEAST	42	50	1.64466	808.35	CT	611.103	2	C	YKpGTVALR	2	0.179739	1.64466	1	24.324	1
Yeast nucleosome	UV	MR_SM_OD_E_Oberbeckmann_161224_191224_Expl2_XL_nucleosomen_UV_rep1_10min_perc_0.0100_XLs.idXML	1	7845	1177.75	809.299	3.35254e-06	2	DSVTYTEHAK	sp|P02309|H4_YEAST	69	78	1.94564	809.297	Cd-H2O1	467.049	2	d	DSVTYTEHaK	8	0.0100866	1.94564	0.454465	68.1832	1
Yeast nucleosome	UV	MR_SM_OD_E_Oberbeckmann_161224_191224_Expl2_XL_nucleosomen_UV_rep1_10min_perc_0.0100_XLs.idXML	1	7918	1187.6	554.903	5.5294e-06	3	YKPGTVALR	sp|P61830|H3_YEAST	42	50	1.08214	554.903	GG-H2O1	658.105	2	G	yKPGTVALR	0	0.00480586	1.08214	0.937085	25.9451	1
Yeast nucleosome	UV	MR_SM_OD_E_Oberbeckmann_161224_191224_Expl2_XL_nucleosomen_UV_rep1_10min_perc_0.0100_XLs.idXML	1	7919	1187.69	808.35	4.6085e-06	2	YKPGTVALR	sp|P61830|H3_YEAST	42	50	0.738592	808.35	CT	611.103	2	C	YKpGTVALR	2	0.10256	0.738592	0.96984	24.324	1
Yeast nucleosome	UV	MR_SM_OD_E_Oberbeckmann_161224_191224_Expl2_XL_nucleosomen_UV_rep1_10min_perc_0.0100_XLs.idXML	1	7922	1188.05	809.298	4.36083e-06	2	DSVTYTEHAK	sp|P02309|H4_YEAST	69	78	1.64397	809.297	Cd-H2O1	467.049	2	d	DSvTYTEHAK	2	0.0100889	1.64397	0.186792	49.4969	1
Yeast nucleosome	UV	MR_SM_OD_E_Oberbeckmann_161224_191224_Expl2_XL_nucleosomen_UV_rep1_10min_perc_0.0100_XLs.idXML	1	7934	1189.65	518.248	6.26882e-06	2	PGTVALR	sp|P61830|H3_YEAST	44	50	1.69713	518.247	T	322.057	1	T	pGTVALR	0	0.0313342	1.69713	0.609894	39.6666	1
Yeast nucleosome	UV	MR_SM_OD_E_Oberbeckmann_161224_191224_Expl2_XL_nucleosomen_UV_rep1_10min_perc_0.0100_XLs.idXML	1	7937	1190.05	662.771	6.53861e-06	2	PGTVALR	sp|P61830|H3_YEAST	44	50	1.42883	662.77	CT	611.103	2	C	pGTVALR	0	0.0518586	1.42883	0.313871	27.1039	1
Yeast nucleosome	UV	MR_SM_OD_E_Oberbeckmann_161224_191224_Expl2_XL_nucleosomen_UV_rep1_10min_perc_0.0100_XLs.idXML	1	7942	1190.64	634.248	6.78964e-06	2	GGKGLGK	sp|P02309|H4_YEAST	7	13	1.48155	634.247	GT	651.109	2	G	GGKGLGK	-1	0	1.48155	0.885468	27.3125	1
Yeast nucleosome	UV	MR_SM_OD_E_Oberbeckmann_161224_191224_Expl2_XL_nucleosomen_UV_rep1_10min_perc_0.0100_XLs.idXML	1	7976	1195.18	663.827	4.68529e-06	2	YKPGTVALR	sp|P61830|H3_YEAST	42	50	1.16555	663.826	T	322.057	1	T	yKPGTVALR	0	0.108884	1.16555	0.263182	39.8619	1
Yeast nucleosome	UV	MR_SM_OD_E_Oberbeckmann_161224_191224_Expl2_XL_nucleosomen_UV_rep1_10min_perc_0.0100_XLs.idXML	1	8003	1198.78	554.904	5.27043e-06	3	YKPGTVALR	sp|P61830|H3_YEAST	42	50	1.30212	554.903	GG-H2O1	658.105	2	G	yKPGTVALR	0	0.00221581	1.30212	0.892852	25.9451	1
Yeast nucleosome	UV	MR_SM_OD_E_Oberbeckmann_161224_191224_Expl2_XL_nucleosomen_UV_rep1_10min_perc_0.0100_XLs.idXML	1	8044	1204.17	820.356	5.02101e-06	2	YKPGTVALR	sp|P61830|H3_YEAST	42	50	1.44192	820.355	AT	635.114	2	A	YKPGTvALR	5	0.269931	1.44192	0.701395	30.0385	1
Yeast nucleosome	UV	MR_SM_OD_E_Oberbeckmann_161224_191224_Expl2_XL_nucleosomen_UV_rep1_10min_perc_0.0100_XLs.idXML	1	8089	1209.81	663.827	4.98982e-06	2	YKPGTVALR	sp|P61830|H3_YEAST	42	50	0.581961	663.826	T	322.057	1	T	yKPGTVALR	0	0.316014	0.581961	0.488072	40.5328	1
Yeast nucleosome	UV	MR_SM_OD_E_Oberbeckmann_161224_191224_Expl2_XL_nucleosomen_UV_rep1_10min_perc_0.0100_XLs.idXML	1	8154	1218.37	664.775	4.5132e-06	2	DSVTYTEHAK	sp|P02309|H4_YEAST	69	78	1.99171	664.774	d-H2O1	178.003	1	d	DSVTYTEHAK	-1	0	1.99171	0.168064	57.0802	1
Yeast nucleosome	UV	MR_SM_OD_E_Oberbeckmann_161224_191224_Expl2_XL_nucleosomen_UV_rep1_10min_perc_0.0100_XLs.idXML	1	8172	1220.79	663.827	4.51437e-06	2	YKPGTVALR	sp|P61830|H3_YEAST	42	50	0.981662	663.826	T	322.057	1	T	yKPGTVALR	0	0.3376	0.981662	0.429875	48.0167	1
Yeast nucleosome	UV	MR_SM_OD_E_Oberbeckmann_161224_191224_Expl2_XL_nucleosomen_UV_rep1_10min_perc_0.0100_XLs.idXML	1	8185	1222.5	546.566	5.41771e-06	3	YKPGTVALR	sp|P61830|H3_YEAST	42	50	2.35447	546.567	GT-H2O1	633.099	2	G	yKPGTVALR	0	0.0532604	-2.35447	0.627265	36.4674	1
Yeast nucleosome	UV	MR_SM_OD_E_Oberbeckmann_161224_191224_Expl2_XL_nucleosomen_UV_rep1_10min_perc_0.0100_XLs.idXML	1	8191	1223.42	554.904	5.47568e-06	3	YKPGTVALR	sp|P61830|H3_YEAST	42	50	2.51204	554.903	GG-H2O1	658.105	2	G	YKPGTVALR	-1	0	2.51204	0.95714	24.8041	1
Yeast nucleosome	UV	MR_SM_OD_E_Oberbeckmann_161224_191224_Expl2_XL_nucleosomen_UV_rep1_10min_perc_0.0100_XLs.idXML	1	8201	1224.58	828.354	4.93945e-06	2	YKPGTVALR	sp|P61830|H3_YEAST	42	50	1.96219	828.353	GT	651.109	2	G	YKPGTVAlR	7	0.0180777	1.96219	0.91153	36.8372	1
Yeast nucleosome	UV	MR_SM_OD_E_Oberbeckmann_161224_191224_Expl2_XL_nucleosomen_UV_rep1_10min_perc_0.0100_XLs.idXML	1	8235	1229.29	664.774	4.07159e-06	2	DSVTYTEHAK	sp|P02309|H4_YEAST	69	78	0.70632	664.774	d-H2O1	178.003	1	d	DSVTYTEHAK	-1	0	0.70632	0.378358	63.4033	1
Yeast nucleosome	UV	MR_SM_OD_E_Oberbeckmann_161224_191224_Expl2_XL_nucleosomen_UV_rep1_10min_perc_0.0100_XLs.idXML	1	8262	1232.82	663.827	5.13727e-06	2	YKPGTVALR	sp|P61830|H3_YEAST	42	50	1.71722	663.826	T	322.057	1	T	yKPGTVALR	0	0.14016	1.71722	0.201594	35.2327	1
Yeast nucleosome	UV	MR_SM_OD_E_Oberbeckmann_161224_191224_Expl2_XL_nucleosomen_UV_rep1_10min_perc_0.0100_XLs.idXML	1	8269	1233.75	802.351	4.00513e-06	2	KETYSSYIYK	sp|P02293|H2B1_YEAST	38	47	1.46997	802.35	T	322.057	1	T	KETYSSYIyK	8	1.32006	1.46997	1	75.6897	1
Yeast nucleosome	UV	MR_SM_OD_E_Oberbeckmann_161224_191224_Expl2_XL_nucleosomen_UV_rep1_10min_perc_0.0100_XLs.idXML	1	8271	1234.08	807.852	6.19927e-06	2	KQLASKAAR	sp|P61830|H3_YEAST	19	27	5.01273	807.856	AG-H2O1	642.11	2	A	KQlASKAAR	2	0.020274	-5.01273	1	34.3291	1
Yeast nucleosome	UV	MR_SM_OD_E_Oberbeckmann_161224_191224_Expl2_XL_nucleosomen_UV_rep1_10min_perc_0.0100_XLs.idXML	1	8279	1235.13	554.903	5.89684e-06	3	YKPGTVALR	sp|P61830|H3_YEAST	42	50	0.575114	554.903	GG-H2O1	658.105	2	G	YKPGTVALR	-1	0	0.575114	0.811714	22.4241	1
Yeast nucleosome	UV	MR_SM_OD_E_Oberbeckmann_161224_191224_Expl2_XL_nucleosomen_UV_rep1_10min_perc_0.0100_XLs.idXML	1	8304	1238.5	946.875	5.03765e-06	2	KETYSSYIYK	sp|P02293|H2B1_YEAST	38	47	2.0026	946.873	CT	611.103	2	C	KEtYSSYIYK	2	0.0314204	2.0026	0.880874	43.2108	1
Yeast nucleosome	UV	MR_SM_OD_E_Oberbeckmann_161224_191224_Expl2_XL_nucleosomen_UV_rep1_10min_perc_0.0100_XLs.idXML	1	8313	1239.76	748.327	5.7793e-06	2	YKPGTVALR	sp|P61830|H3_YEAST	42	50	1.38835	748.328	Ad-H2O1	491.061	2	d	YKPGTVALR	-1	0	-1.38835	0.841029	23.5166	1
Yeast nucleosome	UV	MR_SM_OD_E_Oberbeckmann_161224_191224_Expl2_XL_nucleosomen_UV_rep1_10min_perc_0.0100_XLs.idXML	1	8317	1240.35	820.356	5.32506e-06	2	YKPGTVALR	sp|P61830|H3_YEAST	42	50	1.44192	820.355	AT	635.114	2	A	YKPGTVaLR	6	0.0104167	1.44192	0.991231	24.6606	1
Yeast nucleosome	UV	MR_SM_OD_E_Oberbeckmann_161224_191224_Expl2_XL_nucleosomen_UV_rep1_10min_perc_0.0100_XLs.idXML	1	8326	1241.42	659.818	4.86238e-06	2	YKPGTVALR	sp|P61830|H3_YEAST	42	50	1.99711	659.819	A-H3N1	314.042	1	A	YKPGTVALR	-1	0	-1.99711	0.0257204	30.4109	1
Yeast nucleosome	UV	MR_SM_OD_E_Oberbeckmann_161224_191224_Expl2_XL_nucleosomen_UV_rep1_10min_perc_0.0100_XLs.idXML	1	8345	1243.96	802.353	3.23017e-06	2	KETYSSYIYK	sp|P02293|H2B1_YEAST	38	47	3.9803	802.35	T	322.057	1	T	KETYSSYIyK	8	0.0740699	3.9803	0.834842	57.3383	1
Yeast nucleosome	UV	MR_SM_OD_E_Oberbeckmann_161224_191224_Expl2_XL_nucleosomen_UV_rep1_10min_perc_0.0100_XLs.idXML	1	8365	1246.56	647.766	0.00481484	2	DIKLAR	sp|P61830|H3_YEAST	124	129	1.13677	647.765	CC-H3N1	579.077	2	C	DIkLAR	2	0.1511	1.13677	0.435284	43.6806	1
Yeast nucleosome	UV	MR_SM_OD_E_Oberbeckmann_161224_191224_Expl2_XL_nucleosomen_UV_rep1_10min_perc_0.0100_XLs.idXML	1	8368	1246.89	503.242	0.00162511	2	DIKLAR	sp|P61830|H3_YEAST	124	129	1.2079	503.242	C-H3N1	290.03	1	C	DIkLAR	2	2.06063	1.2079	0.423874	31.2974	1
Yeast nucleosome	UV	MR_SM_OD_E_Oberbeckmann_161224_191224_Expl2_XL_nucleosomen_UV_rep1_10min_perc_0.0100_XLs.idXML	1	8372	1247.39	721.268	6.54821e-06	2	TAKASQEL	sp|P04912|H2A2_YEAST	125	132	0.479916	721.268	TC-H3N1	594.076	2	C	TAkASQEL	2	1.83698	0.479916	0.785612	38.4954	1
Yeast nucleosome	UV	MR_SM_OD_E_Oberbeckmann_161224_191224_Expl2_XL_nucleosomen_UV_rep1_10min_perc_0.0100_XLs.idXML	1	8374	1247.66	554.904	5.65043e-06	3	YKPGTVALR	sp|P61830|H3_YEAST	42	50	2.91787	554.903	GG-H2O1	658.105	2	G	YKPGTVALR	-1	0	2.91787	0.747585	27.2275	1
Yeast nucleosome	UV	MR_SM_OD_E_Oberbeckmann_161224_191224_Expl2_XL_nucleosomen_UV_rep1_10min_perc_0.0100_XLs.idXML	1	8388	1249.32	745.329	4.36839e-06	2	YKPGTVALR	sp|P61830|H3_YEAST	42	50	0.691945	745.328	Cd	485.06	2	d	YkPGTVALR	1	0.00501774	0.691945	0.856452	51.8808	1
Yeast nucleosome	UV	MR_SM_OD_E_Oberbeckmann_161224_191224_Expl2_XL_nucleosomen_UV_rep1_10min_perc_0.0100_XLs.idXML	1	8391	1249.71	501.742	6.64142e-06	2	PGTVALR	sp|P61830|H3_YEAST	44	50	0.270465	501.742	C-H2O1	289.046	1	C	PGTVALR	-1	0	0.270465	0.879521	29.079	1
Yeast nucleosome	UV	MR_SM_OD_E_Oberbeckmann_161224_191224_Expl2_XL_nucleosomen_UV_rep1_10min_perc_0.0100_XLs.idXML	1	8394	1250.05	946.874	6.3598e-06	2	KETYSSYIYK	sp|P02293|H2B1_YEAST	38	47	0.946493	946.873	CT	611.103	2	C	KETYssYIYK	5	0.0278513	0.946493	0.894988	27.9368	1
Yeast nucleosome	UV	MR_SM_OD_E_Oberbeckmann_161224_191224_Expl2_XL_nucleosomen_UV_rep1_10min_perc_0.0100_XLs.idXML	1	8405	1251.52	547.241	5.65692e-06	3	YKPGTVALR	sp|P61830|H3_YEAST	42	50	2.61269	547.239	AT	635.114	2	A	YKPGTVALR	-1	0	2.61269	0.73985	22.4636	1
Yeast nucleosome	UV	MR_SM_OD_E_Oberbeckmann_161224_191224_Expl2_XL_nucleosomen_UV_rep1_10min_perc_0.0100_XLs.idXML	1	8444	1256.5	647.765	0.00162517	2	DIKLAR	sp|P61830|H3_YEAST	124	129	0.57142	647.765	CC-H3N1	579.077	2	C	DIkLAR	2	0.124345	0.57142	0.742093	36.2707	1
Yeast nucleosome	UV	MR_SM_OD_E_Oberbeckmann_161224_191224_Expl2_XL_nucleosomen_UV_rep1_10min_perc_0.0100_XLs.idXML	1	8448	1256.78	828.354	5.37091e-06	2	YKPGTVALR	sp|P61830|H3_YEAST	42	50	1.60002	828.353	GT	651.109	2	G	YKPGTVALR	-1	0	1.60002	0.853225	23.0863	1
Yeast nucleosome	UV	MR_SM_OD_E_Oberbeckmann_161224_191224_Expl2_XL_nucleosomen_UV_rep1_10min_perc_0.0100_XLs.idXML	1	8471	1259.6	721.268	0.00162506	2	TAKASQEL	sp|P04912|H2A2_YEAST	125	132	0.564538	721.268	TC-H3N1	594.076	2	C	TAkASQEL	2	1.6178	0.564538	1	31.8986	1
Yeast nucleosome	UV	MR_SM_OD_E_Oberbeckmann_161224_191224_Expl2_XL_nucleosomen_UV_rep1_10min_perc_0.0100_XLs.idXML	1	8477	1260.25	554.903	5.32612e-06	3	YKPGTVALR	sp|P61830|H3_YEAST	42	50	0.752158	554.903	GG-H2O1	658.105	2	G	YKpGTVALR	2	0.00883881	0.752158	0.795963	27.2275	1
Yeast nucleosome	UV	MR_SM_OD_E_Oberbeckmann_161224_191224_Expl2_XL_nucleosomen_UV_rep1_10min_perc_0.0100_XLs.idXML	1	8488	1261.78	400.873	5.01534e-06	3	YKPGTVALR	sp|P61830|H3_YEAST	42	50	0.934933	400.872	d	196.014	1	d	YkPGTVALR	1	0.0184198	0.934933	0.889624	35.6765	1
Yeast nucleosome	UV	MR_SM_OD_E_Oberbeckmann_161224_191224_Expl2_XL_nucleosomen_UV_rep1_10min_perc_0.0100_XLs.idXML	1	8498	1263.08	946.874	0.00481483	2	KETYSSYIYK	sp|P02293|H2B1_YEAST	38	47	1.18793	946.873	CT	611.103	2	C	KETYssYIYK	5	0.0227593	1.18793	0.858557	17.619	1
Yeast nucleosome	UV	MR_SM_OD_E_Oberbeckmann_161224_191224_Expl2_XL_nucleosomen_UV_rep1_10min_perc_0.0100_XLs.idXML	1	8535	1267.89	523.726	5.75862e-06	2	EIAQDFK	sp|P61830|H3_YEAST	74	80	0.883082	523.726	d	196.014	1	d	EIAQDFk	6	0.0738515	0.883082	0.776155	48.2744	1
Yeast nucleosome	UV	MR_SM_OD_E_Oberbeckmann_161224_191224_Expl2_XL_nucleosomen_UV_rep1_10min_perc_0.0100_XLs.idXML	1	8539	1268.42	970.376	0.00627679	2	KETYSSYIYK	sp|P02293|H2B1_YEAST	38	47	2.33287	970.374	GG-H2O1	658.105	2	G	KETYSSYIYK	-1	0	2.33287	0.86472	22.6632	1
Yeast nucleosome	UV	MR_SM_OD_E_Oberbeckmann_161224_191224_Expl2_XL_nucleosomen_UV_rep1_10min_perc_0.0100_XLs.idXML	1	8551	1270.06	828.354	5.22549e-06	2	YKPGTVALR	sp|P61830|H3_YEAST	42	50	1.23786	828.353	GT	651.109	2	G	YKPGtVALR	4	0.0215146	1.23786	0.958504	29.702	1
Yeast nucleosome	UV	MR_SM_OD_E_Oberbeckmann_161224_191224_Expl2_XL_nucleosomen_UV_rep1_10min_perc_0.0100_XLs.idXML	1	8569	1272.38	547.24	5.36305e-06	3	YKPGTVALR	sp|P61830|H3_YEAST	42	50	1.16384	547.239	AT	635.114	2	A	YKPGTVALR	-1	0	1.16384	0.958169	24.8435	1
Yeast nucleosome	UV	MR_SM_OD_E_Oberbeckmann_161224_191224_Expl2_XL_nucleosomen_UV_rep1_10min_perc_0.0100_XLs.idXML	1	8570	1272.49	600.806	5.15983e-06	2	YKPGTVALR	sp|P61830|H3_YEAST	42	50	1.35565	600.805	d	196.014	1	d	yKPGTVALR	0	0.0100298	1.35565	1	39.9471	1
Yeast nucleosome	UV	MR_SM_OD_E_Oberbeckmann_161224_191224_Expl2_XL_nucleosomen_UV_rep1_10min_perc_0.0100_XLs.idXML	1	8580	1273.63	745.328	4.32493e-06	2	YKPGTVALR	sp|P61830|H3_YEAST	42	50	0.282494	745.328	Cd	485.06	2	d	YKPGTVALR	-1	0	0.282494	0.601973	43.7197	1
Yeast nucleosome	UV	MR_SM_OD_E_Oberbeckmann_161224_191224_Expl2_XL_nucleosomen_UV_rep1_10min_perc_0.0100_XLs.idXML	1	8591	1275.16	554.903	5.63885e-06	3	YKPGTVALR	sp|P61830|H3_YEAST	42	50	0.394903	554.903	GG-H2O1	658.105	2	G	YKpGTVALR	2	0.0125904	0.394903	0.920913	24.8041	1
Yeast nucleosome	UV	MR_SM_OD_E_Oberbeckmann_161224_191224_Expl2_XL_nucleosomen_UV_rep1_10min_perc_0.0100_XLs.idXML	1	8614	1278.02	523.726	6.1205e-06	2	EIAQDFK	sp|P61830|H3_YEAST	74	80	0.533461	523.726	d	196.014	1	d	EIAQDFK	-1	0	0.533461	0.872229	41.7985	1
Yeast nucleosome	UV	MR_SM_OD_E_Oberbeckmann_161224_191224_Expl2_XL_nucleosomen_UV_rep1_10min_perc_0.0100_XLs.idXML	1	8626	1279.44	819.344	5.60001e-06	2	YKPGTVALR	sp|P61830|H3_YEAST	42	50	3.89589	819.347	GT-H2O1	633.099	2	G	YKPGTvALR	5	0.0283048	-3.89589	0.845573	25.7471	1
Yeast nucleosome	UV	MR_SM_OD_E_Oberbeckmann_161224_191224_Expl2_XL_nucleosomen_UV_rep1_10min_perc_0.0100_XLs.idXML	1	8646	1281.92	674.776	6.6943e-06	2	PGTVALR	sp|P61830|H3_YEAST	44	50	0.225655	674.776	AT	635.114	2	A	pGTVALR	0	0.0394091	0.225655	0.395314	31.5761	1
Yeast nucleosome	UV	MR_SM_OD_E_Oberbeckmann_161224_191224_Expl2_XL_nucleosomen_UV_rep1_10min_perc_0.0100_XLs.idXML	1	8655	1283.1	820.355	5.45003e-06	2	YKPGTVALR	sp|P61830|H3_YEAST	42	50	0.389773	820.355	AT	635.114	2	A	YKPGTVaLR	6	0.0323168	-0.389773	1	24.6606	1
Yeast nucleosome	UV	MR_SM_OD_E_Oberbeckmann_161224_191224_Expl2_XL_nucleosomen_UV_rep1_10min_perc_0.0100_XLs.idXML	1	8656	1283.19	600.805	5.20593e-06	2	YKPGTVALR	sp|P61830|H3_YEAST	42	50	0.238168	600.805	d	196.014	1	d	YkPGTVALR	1	0.0174635	0.238168	1	36.8046	1
Yeast nucleosome	UV	MR_SM_OD_E_Oberbeckmann_161224_191224_Expl2_XL_nucleosomen_UV_rep1_10min_perc_0.0100_XLs.idXML	1	8664	1284.25	824.346	5.53899e-06	2	YKPGTVALR	sp|P61830|H3_YEAST	42	50	0.899676	824.345	AG-H3N1	643.094	2	A	YKPGTVALR	-1	0	0.899676	1	22.0588	1
Yeast nucleosome	UV	MR_SM_OD_E_Oberbeckmann_161224_191224_Expl2_XL_nucleosomen_UV_rep1_10min_perc_0.0100_XLs.idXML	1	8669	1284.97	663.826	4.7627e-06	2	YKPGTVALR	sp|P61830|H3_YEAST	42	50	0.472532	663.826	T	322.057	1	T	yKPGTVALR	0	0.201002	-0.472532	0.128161	37.9498	1
Yeast nucleosome	UV	MR_SM_OD_E_Oberbeckmann_161224_191224_Expl2_XL_nucleosomen_UV_rep1_10min_perc_0.0100_XLs.idXML	1	8674	1285.69	554.903	5.38406e-06	3	YKPGTVALR	sp|P61830|H3_YEAST	42	50	0.862151	554.903	GG-H2O1	658.105	2	G	YKPGTVALr	8	0.00510364	0.862151	0.957808	22.4241	1
Yeast nucleosome	UV	MR_SM_OD_E_Oberbeckmann_161224_191224_Expl2_XL_nucleosomen_UV_rep1_10min_perc_0.0100_XLs.idXML	1	8693	1288.01	745.328	6.03101e-06	2	YKPGTVALR	sp|P61830|H3_YEAST	42	50	0.0450676	745.328	Cd	485.06	2	d	YKPGTVALR	-1	0	-0.0450676	1	30.2533	1
Yeast nucleosome	UV	MR_SM_OD_E_Oberbeckmann_161224_191224_Expl2_XL_nucleosomen_UV_rep1_10min_perc_0.0100_XLs.idXML	1	8697	1288.53	523.727	5.82333e-06	2	EIAQDFK	sp|P61830|H3_YEAST	74	80	1.58232	523.726	d	196.014	1	d	EIAQDFK	-1	0	1.58232	1	48.0903	1
Yeast nucleosome	UV	MR_SM_OD_E_Oberbeckmann_161224_191224_Expl2_XL_nucleosomen_UV_rep1_10min_perc_0.0100_XLs.idXML	1	8737	1293.89	600.805	5.22322e-06	2	YKPGTVALR	sp|P61830|H3_YEAST	42	50	0.746113	600.805	d	196.014	1	d	YKPGTVALR	-1	0	0.746113	0.964353	33.6064	1
Yeast nucleosome	UV	MR_SM_OD_E_Oberbeckmann_161224_191224_Expl2_XL_nucleosomen_UV_rep1_10min_perc_0.0100_XLs.idXML	1	8743	1294.62	696.313	4.54193e-06	3	IATEASKLAAYNKK	sp|P02293|H2B1_YEAST	77	90	0.504003	696.313	CC-H3N1	579.077	2	C	IATEASkLAAYNKK	6	0.181896	0.504003	0.928418	58.3007	1
Yeast nucleosome	UV	MR_SM_OD_E_Oberbeckmann_161224_191224_Expl2_XL_nucleosomen_UV_rep1_10min_perc_0.0100_XLs.idXML	1	8764	1297.21	554.904	5.72732e-06	3	YKPGTVALR	sp|P61830|H3_YEAST	42	50	2.19702	554.903	GG-H2O1	658.105	2	G	YKpGTVALR	2	0.0515542	2.19702	0.853009	28.33	1
Yeast nucleosome	UV	MR_SM_OD_E_Oberbeckmann_161224_191224_Expl2_XL_nucleosomen_UV_rep1_10min_perc_0.0100_XLs.idXML	1	8767	1297.58	663.827	4.71728e-06	2	YKPGTVALR	sp|P61830|H3_YEAST	42	50	0.521939	663.826	T	322.057	1	T	yKPGTVALR	0	0.194794	0.521939	0.245932	41.13	1
Yeast nucleosome	UV	MR_SM_OD_E_Oberbeckmann_161224_191224_Expl2_XL_nucleosomen_UV_rep1_10min_perc_0.0100_XLs.idXML	1	8780	1299.25	523.726	5.945e-06	2	EIAQDFK	sp|P61830|H3_YEAST	74	80	0.766542	523.726	d	196.014	1	d	EIAQDFK	-1	0	0.766542	0.987236	48.0903	1
Yeast nucleosome	UV	MR_SM_OD_E_Oberbeckmann_161224_191224_Expl2_XL_nucleosomen_UV_rep1_10min_perc_0.0100_XLs.idXML	1	8785	1299.87	599.965	6.33671e-06	3	IATEASKLAAYNKK	sp|P02293|H2B1_YEAST	77	90	0.645625	599.964	C-H3N1	290.03	1	C	IAtEASKLAAYNKK	2	0.0114276	0.645625	1	35.9551	1
Yeast nucleosome	UV	MR_SM_OD_E_Oberbeckmann_161224_191224_Expl2_XL_nucleosomen_UV_rep1_10min_perc_0.0100_XLs.idXML	1	8822	1304.75	600.805	5.21007e-06	2	YKPGTVALR	sp|P61830|H3_YEAST	42	50	0.746113	600.805	d	196.014	1	d	YKPGTVALR	-1	0	0.746113	0.977274	30.8352	1
Yeast nucleosome	UV	MR_SM_OD_E_Oberbeckmann_161224_191224_Expl2_XL_nucleosomen_UV_rep1_10min_perc_0.0100_XLs.idXML	1	8842	1307.15	831.851	6.57979e-06	2	YKPGTVALR	sp|P61830|H3_YEAST	42	50	0.200676	831.851	GG-H2O1	658.105	2	G	YKPGtVALR	4	0.0107763	0.200676	0.99485	15.474	1
Yeast nucleosome	UV	MR_SM_OD_E_Oberbeckmann_161224_191224_Expl2_XL_nucleosomen_UV_rep1_10min_perc_0.0100_XLs.idXML	1	8863	1309.63	828.353	5.46952e-06	2	YKPGTVALR	sp|P61830|H3_YEAST	42	50	0.392809	828.353	GT	651.109	2	G	YKPGTVALR	-1	0	0.392809	0.988351	23.0863	1
Yeast nucleosome	UV	MR_SM_OD_E_Oberbeckmann_161224_191224_Expl2_XL_nucleosomen_UV_rep1_10min_perc_0.0100_XLs.idXML	1	8877	1311.27	523.726	6.57005e-06	2	EIAQDFK	sp|P61830|H3_YEAST	74	80	0.999622	523.726	d	196.014	1	d	EIAQDFK	-1	0	0.999622	0.827286	32.7996	1
Yeast nucleosome	UV	MR_SM_OD_E_Oberbeckmann_161224_191224_Expl2_XL_nucleosomen_UV_rep1_10min_perc_0.0100_XLs.idXML	1	8878	1311.4	549.571	5.30598e-06	3	YKPGTVALR	sp|P61830|H3_YEAST	42	50	0.955032	549.571	AG-H2O1	642.11	2	A	YKPGTVALR	-1	0	-0.955032	0.339701	24.8435	1
Yeast nucleosome	UV	MR_SM_OD_E_Oberbeckmann_161224_191224_Expl2_XL_nucleosomen_UV_rep1_10min_perc_0.0100_XLs.idXML	1	8927	1317.76	831.851	5.40143e-06	2	YKPGTVALR	sp|P61830|H3_YEAST	42	50	0.561318	831.851	GG-H2O1	658.105	2	G	YKpGTVALR	2	0.00564191	0.561318	1	28.3988	1
Yeast nucleosome	UV	MR_SM_OD_E_Oberbeckmann_161224_191224_Expl2_XL_nucleosomen_UV_rep1_10min_perc_0.0100_XLs.idXML	1	8948	1320.29	828.353	5.56241e-06	2	YKPGTVALR	sp|P61830|H3_YEAST	42	50	0.399175	828.353	GT	651.109	2	G	YKPGtVALR	4	0.00571488	0.399175	1	23.0863	1
Yeast nucleosome	UV	MR_SM_OD_E_Oberbeckmann_161224_191224_Expl2_XL_nucleosomen_UV_rep1_10min_perc_0.0100_XLs.idXML	1	8968	1322.83	792.336	4.92675e-06	2	YKPGTVALR	sp|P61830|H3_YEAST	42	50	0.496067	792.336	CC-H3N1	579.077	2	C	YkPGTVALR	1	0.44033	-0.496067	1	38.6743	1
Yeast nucleosome	UV	MR_SM_OD_E_Oberbeckmann_161224_191224_Expl2_XL_nucleosomen_UV_rep1_10min_perc_0.0100_XLs.idXML	1	8997	1326.54	958.879	2.36955e-06	2	KETYSSYIYK	sp|P02293|H2B1_YEAST	38	47	0.291704	958.879	AT	635.114	2	A	KETYSSYiYK	7	0.00872153	0.291704	1	78.3703	1
Yeast nucleosome	UV	MR_SM_OD_E_Oberbeckmann_161224_191224_Expl2_XL_nucleosomen_UV_rep1_10min_perc_0.0100_XLs.idXML	1	9013	1328.54	831.85	5.32937e-06	2	YKPGTVALR	sp|P61830|H3_YEAST	42	50	0.890289	831.851	GG-H2O1	658.105	2	G	YKpGTVALR	2	0.0183656	-0.890289	0.928029	31.9649	1
Yeast nucleosome	UV	MR_SM_OD_E_Oberbeckmann_161224_191224_Expl2_XL_nucleosomen_UV_rep1_10min_perc_0.0100_XLs.idXML	1	9015	1328.74	815.85	4.16168e-06	2	YKPGTVALR	sp|P61830|H3_YEAST	42	50	0.412795	815.849	TT	626.103	2	T	yKPGTVALR	0	0.36748	0.412795	0.923816	56.0238	1
Yeast nucleosome	UV	MR_SM_OD_E_Oberbeckmann_161224_191224_Expl2_XL_nucleosomen_UV_rep1_10min_perc_0.0100_XLs.idXML	1	9032	1330.92	828.353	5.53538e-06	2	YKPGTVALR	sp|P61830|H3_YEAST	42	50	0.0306445	828.353	GT	651.109	2	G	YKPGtVALR	4	0.0417273	0.0306445	1	23.2627	1
Yeast nucleosome	UV	MR_SM_OD_E_Oberbeckmann_161224_191224_Expl2_XL_nucleosomen_UV_rep1_10min_perc_0.0100_XLs.idXML	1	9037	1331.54	736.815	5.61263e-06	2	YKPGTVALR	sp|P61830|H3_YEAST	42	50	0.0878191	736.815	dC-H3N1	468.034	2	d	YKPGTVAlR	7	0.0360914	-0.0878191	1	24.871	1
Yeast nucleosome	UV	MR_SM_OD_E_Oberbeckmann_161224_191224_Expl2_XL_nucleosomen_UV_rep1_10min_perc_0.0100_XLs.idXML	1	9050	1333.33	792.336	5.11628e-06	2	YKPGTVALR	sp|P61830|H3_YEAST	42	50	0.118339	792.336	CC-H3N1	579.077	2	C	YkPGTVALR	1	0.384866	0.118339	0.957875	39.685	1
Yeast nucleosome	UV	MR_SM_OD_E_Oberbeckmann_161224_191224_Expl2_XL_nucleosomen_UV_rep1_10min_perc_0.0100_XLs.idXML	1	9054	1333.77	647.813	4.50752e-06	2	YKPGTVALR	sp|P61830|H3_YEAST	42	50	0.147826	647.813	C-H3N1	290.03	1	C	YkPGTVALR	1	0.444957	-0.147826	0.439974	37.7643	1
Yeast nucleosome	UV	MR_SM_OD_E_Oberbeckmann_161224_191224_Expl2_XL_nucleosomen_UV_rep1_10min_perc_0.0100_XLs.idXML	1	9079	1336.92	958.881	5.1994e-06	2	KETYSSYIYK	sp|P02293|H2B1_YEAST	38	47	2.1689	958.879	AT	635.114	2	A	KETYSSYIyK	8	0.0307814	2.1689	0.858646	46.2219	1
Yeast nucleosome	UV	MR_SM_OD_E_Oberbeckmann_161224_191224_Expl2_XL_nucleosomen_UV_rep1_10min_perc_0.0100_XLs.idXML	1	9094	1338.93	815.848	4.72355e-06	2	YKPGTVALR	sp|P61830|H3_YEAST	42	50	1.26694	815.849	TT	626.103	2	T	yKPGTVALR	0	0.270178	-1.26694	1	42.6387	1
Yeast nucleosome	UV	MR_SM_OD_E_Oberbeckmann_161224_191224_Expl2_XL_nucleosomen_UV_rep1_10min_perc_0.0100_XLs.idXML	1	9115	1341.68	554.904	5.47194e-06	3	YKPGTVALR	sp|P61830|H3_YEAST	42	50	2.37723	554.903	GG-H2O1	658.105	2	G	YKpGTVALR	2	0.00974999	2.37723	0.840997	24.8041	1
Yeast nucleosome	UV	MR_SM_OD_E_Oberbeckmann_161224_191224_Expl2_XL_nucleosomen_UV_rep1_10min_perc_0.0100_XLs.idXML	1	9138	1344.49	647.813	5.38893e-06	2	YKPGTVALR	sp|P61830|H3_YEAST	42	50	0.299291	647.813	C-H3N1	290.03	1	C	YkPGTVALR	1	0.314338	0.299291	0.538189	31.5781	1
Yeast nucleosome	UV	MR_SM_OD_E_Oberbeckmann_161224_191224_Expl2_XL_nucleosomen_UV_rep1_10min_perc_0.0100_XLs.idXML	1	9163	1347.63	608.257	6.56514e-06	2	DIKLAR	sp|P61830|H3_YEAST	124	129	0.974721	608.257	Td	500.06	2	d	DIkLAR	2	0.0820874	0.974721	0.770224	34.8544	1
Yeast nucleosome	UV	MR_SM_OD_E_Oberbeckmann_161224_191224_Expl2_XL_nucleosomen_UV_rep1_10min_perc_0.0100_XLs.idXML	1	9195	1351.56	815.851	4.16708e-06	2	YKPGTVALR	sp|P61830|H3_YEAST	42	50	1.67478	815.849	TT	626.103	2	T	yKPGTVALR	0	0.402501	1.67478	0.802283	60.7289	1
Yeast nucleosome	UV	MR_SM_OD_E_Oberbeckmann_161224_191224_Expl2_XL_nucleosomen_UV_rep1_10min_perc_0.0100_XLs.idXML	1	9201	1352.32	554.903	5.93441e-06	3	YKPGTVALR	sp|P61830|H3_YEAST	42	50	0.202196	554.903	GG-H2O1	658.105	2	G	YKpGTVALR	2	0.0657028	0.202196	0.798059	30.1318	1
Yeast nucleosome	UV	MR_SM_OD_E_Oberbeckmann_161224_191224_Expl2_XL_nucleosomen_UV_rep1_10min_perc_0.0100_XLs.idXML	1	9269	1360.87	704.317	5.55545e-06	3	IATEASKLAAYNKK	sp|P02293|H2B1_YEAST	77	90	0.034898	704.317	AC-H3N1	603.088	2	A	IATEASKlAAYNKK	7	0.0590196	0.034898	0.930666	27.9726	1
Yeast nucleosome	UV	MR_SM_OD_E_Oberbeckmann_161224_191224_Expl2_XL_nucleosomen_UV_rep1_10min_perc_0.0100_XLs.idXML	1	9270	1361.01	966.877	6.87118e-06	2	KETYSSYIYK	sp|P02293|H2B1_YEAST	38	47	0.850377	966.876	GT	651.109	2	G	KETySSYIYK	3	0.0278512	0.850377	1	29.1464	1
Yeast nucleosome	UV	MR_SM_OD_E_Oberbeckmann_161224_191224_Expl2_XL_nucleosomen_UV_rep1_10min_perc_0.0100_XLs.idXML	1	9287	1363.33	554.903	5.69793e-06	3	YKPGTVALR	sp|P61830|H3_YEAST	42	50	0.237774	554.903	GG-H2O1	658.105	2	G	YKpGTVALR	2	0.0368161	-0.237774	0.662534	25.9451	1
Yeast nucleosome	UV	MR_SM_OD_E_Oberbeckmann_161224_191224_Expl2_XL_nucleosomen_UV_rep1_10min_perc_0.0100_XLs.idXML	1	9290	1363.73	815.849	4.46439e-06	2	YKPGTVALR	sp|P61830|H3_YEAST	42	50	0.559758	815.849	TT	626.103	2	T	yKPGTVALR	0	0.226734	-0.559758	1	45.9107	1
Yeast nucleosome	UV	MR_SM_OD_E_Oberbeckmann_161224_191224_Expl2_XL_nucleosomen_UV_rep1_10min_perc_0.0100_XLs.idXML	1	9350	1371.54	547.239	5.30357e-06	3	YKPGTVALR	sp|P61830|H3_YEAST	42	50	0.494638	547.239	AT	635.114	2	A	YKPgTVALR	3	0.0146217	0.494638	0.810226	28.4328	1
Yeast nucleosome	UV	MR_SM_OD_E_Oberbeckmann_161224_191224_Expl2_XL_nucleosomen_UV_rep1_10min_perc_0.0100_XLs.idXML	1	9437	1382.63	815.849	4.70969e-06	2	YKPGTVALR	sp|P61830|H3_YEAST	42	50	0.410135	815.849	TT	626.103	2	T	yKPGTVALR	0	0.320821	-0.410135	1	44.784	1
Yeast nucleosome	UV	MR_SM_OD_E_Oberbeckmann_161224_191224_Expl2_XL_nucleosomen_UV_rep1_10min_perc_0.0100_XLs.idXML	1	9455	1385.02	547.24	5.01594e-06	3	YKPGTVALR	sp|P61830|H3_YEAST	42	50	1.33354	547.239	AT	635.114	2	A	YKPGTVaLR	6	0.00524764	1.33354	0.8864	32.2352	1
Yeast nucleosome	UV	MR_SM_OD_E_Oberbeckmann_161224_191224_Expl2_XL_nucleosomen_UV_rep1_10min_perc_0.0100_XLs.idXML	1	9458	1385.38	739.328	2.55286e-06	2	KETYSSYIYK	sp|P02293|H2B1_YEAST	38	47	0.0713606	739.329	d	196.014	1	d	KETYSSYIyK	8	0.0695931	-0.0713606	0.773437	81.1524	1
Yeast nucleosome	UV	MR_SM_OD_E_Oberbeckmann_161224_191224_Expl2_XL_nucleosomen_UV_rep1_10min_perc_0.0100_XLs.idXML	1	9499	1390.58	966.876	4.42678e-06	2	KETYSSYIYK	sp|P02293|H2B1_YEAST	38	47	0.00408249	966.876	GT	651.109	2	G	KETYSsYIYK	5	0.0198051	0.00408249	1	55.3103	1
Yeast nucleosome	UV	MR_SM_OD_E_Oberbeckmann_161224_191224_Expl2_XL_nucleosomen_UV_rep1_10min_perc_0.0100_XLs.idXML	1	9524	1393.87	815.848	5.27475e-06	2	YKPGTVALR	sp|P61830|H3_YEAST	42	50	1.30788	815.849	TT	626.103	2	T	yKPGTVALR	0	0.251647	-1.30788	1	38.4692	1
Yeast nucleosome	UV	MR_SM_OD_E_Oberbeckmann_161224_191224_Expl2_XL_nucleosomen_UV_rep1_10min_perc_0.0100_XLs.idXML	1	9534	1395.33	820.356	5.98378e-06	2	YKPGTVALR	sp|P61830|H3_YEAST	42	50	1.19812	820.355	AT	635.114	2	A	YKpGTVALR	2	0.021879	1.19812	0.939206	25.7872	1
Yeast nucleosome	UV	MR_SM_OD_E_Oberbeckmann_161224_191224_Expl2_XL_nucleosomen_UV_rep1_10min_perc_0.0100_XLs.idXML	1	9544	1396.58	492.75	6.3833e-06	2	KLPFQR	sp|P61830|H3_YEAST	65	70	1.14281	492.749	d	196.014	1	d	KLpFQR	2	0.0146006	1.14281	0.6066	37.0734	1
Yeast nucleosome	UV	MR_SM_OD_E_Oberbeckmann_161224_191224_Expl2_XL_nucleosomen_UV_rep1_10min_perc_0.0100_XLs.idXML	1	9556	1398.22	804.345	5.37022e-06	2	YKPGTVALR	sp|P61830|H3_YEAST	42	50	3.45381	804.342	AC-H3N1	603.088	2	A	YKPGTVALR	-1	0	3.45381	0.82801	28.3007	1
Yeast nucleosome	UV	MR_SM_OD_E_Oberbeckmann_161224_191224_Expl2_XL_nucleosomen_UV_rep1_10min_perc_0.0100_XLs.idXML	1	9562	1399.01	882.827	3.88517e-06	2	ETYSSYIYK	sp|P02293|H2B1_YEAST	39	47	1.8922	882.826	CT	611.103	2	C	ETYSsYIYK	4	0.0517752	1.8922	1	56.4701	1
Yeast nucleosome	UV	MR_SM_OD_E_Oberbeckmann_161224_191224_Expl2_XL_nucleosomen_UV_rep1_10min_perc_0.0100_XLs.idXML	1	9576	1401	966.878	2.85416e-06	2	KETYSSYIYK	sp|P02293|H2B1_YEAST	38	47	2.19491	966.876	GT	651.109	2	G	KETYSSYIYK	-1	0	2.19491	1	77.1099	1
Yeast nucleosome	UV	MR_SM_OD_E_Oberbeckmann_161224_191224_Expl2_XL_nucleosomen_UV_rep1_10min_perc_0.0100_XLs.idXML	1	9598	1403.93	815.852	4.16555e-06	2	YKPGTVALR	sp|P61830|H3_YEAST	42	50	2.80677	815.849	TT	626.103	2	T	yKPGTVALR	0	0.378218	2.80677	0.97152	51.8438	1
Yeast nucleosome	UV	MR_SM_OD_E_Oberbeckmann_161224_191224_Expl2_XL_nucleosomen_UV_rep1_10min_perc_0.0100_XLs.idXML	1	9609	1405.32	739.33	3.09816e-06	2	KETYSSYIYK	sp|P02293|H2B1_YEAST	38	47	1.81551	739.329	d	196.014	1	d	KETYSSYIyK	8	0.0471864	1.81551	0.60621	79.1159	1
Yeast nucleosome	UV	MR_SM_OD_E_Oberbeckmann_161224_191224_Expl2_XL_nucleosomen_UV_rep1_10min_perc_0.0100_XLs.idXML	1	9618	1406.64	492.75	6.26415e-06	2	KLPFQR	sp|P61830|H3_YEAST	65	70	2.00988	492.749	d	196.014	1	d	KLpFQR	2	0.0105876	2.00988	0.778941	46.3641	1
Yeast nucleosome	UV	MR_SM_OD_E_Oberbeckmann_161224_191224_Expl2_XL_nucleosomen_UV_rep1_10min_perc_0.0100_XLs.idXML	1	9626	1407.7	738.305	3.9899e-06	2	ETYSSYIYK	sp|P02293|H2B1_YEAST	39	47	3.08059	738.303	T	322.057	1	T	ETYSSYIyK	7	0.951692	3.08059	0.931987	74.2041	1
Yeast nucleosome	UV	MR_SM_OD_E_Oberbeckmann_161224_191224_Expl2_XL_nucleosomen_UV_rep1_10min_perc_0.0100_XLs.idXML	1	9629	1408.1	664.775	4.13586e-06	2	DSVTYTEHAK	sp|P02309|H4_YEAST	69	78	1.99171	664.774	d-H2O1	178.003	1	d	DSVTYTEHAK	-1	0	1.99171	0.161337	57.958	1
Yeast nucleosome	UV	MR_SM_OD_E_Oberbeckmann_161224_191224_Expl2_XL_nucleosomen_UV_rep1_10min_perc_0.0100_XLs.idXML	1	9631	1408.36	883.852	5.9617e-06	2	KETYSSYIYK	sp|P02293|H2B1_YEAST	38	47	0.633935	883.852	Cd	485.06	2	d	KETYssYIYK	5	0.0159751	0.633935	0.340198	38.6029	1
Yeast nucleosome	UV	MR_SM_OD_E_Oberbeckmann_161224_191224_Expl2_XL_nucleosomen_UV_rep1_10min_perc_0.0100_XLs.idXML	1	9639	1409.55	804.343	5.56192e-06	2	YKPGTVALR	sp|P61830|H3_YEAST	42	50	1.70852	804.342	AC-H3N1	603.088	2	A	YKPGTVALR	-1	0	1.70852	0.960505	25.7872	1
Yeast nucleosome	UV	MR_SM_OD_E_Oberbeckmann_161224_191224_Expl2_XL_nucleosomen_UV_rep1_10min_perc_0.0100_XLs.idXML	1	9641	1409.81	709.649	3.40047e-06	3	IATEASKLAAYNKK	sp|P02293|H2B1_YEAST	77	90	1.27637	709.648	CG-H3N1	619.083	2	C	IATEASkLAAYNKK	6	0.166384	1.27637	0.943761	58.0834	1
Yeast nucleosome	UV	MR_SM_OD_E_Oberbeckmann_161224_191224_Expl2_XL_nucleosomen_UV_rep1_10min_perc_0.0100_XLs.idXML	1	9644	1410.21	667.769	0.00162514	2	DIKLAR	sp|P61830|H3_YEAST	124	129	0.978003	667.768	CG-H3N1	619.083	2	C	DIkLAR	2	0.159196	0.978003	0.336567	42.0768	1
Yeast nucleosome	UV	MR_SM_OD_E_Oberbeckmann_161224_191224_Expl2_XL_nucleosomen_UV_rep1_10min_perc_0.0100_XLs.idXML	1	9664	1412.95	966.879	5.64843e-06	2	KETYSSYIYK	sp|P02293|H2B1_YEAST	38	47	3.22917	966.876	GT	651.109	2	G	KETYSSYIYK	-1	0	3.22917	1	44.955	1
Yeast nucleosome	UV	MR_SM_OD_E_Oberbeckmann_161224_191224_Expl2_XL_nucleosomen_UV_rep1_10min_perc_0.0100_XLs.idXML	1	9678	1414.87	831.853	5.48538e-06	2	YKPGTVALR	sp|P61830|H3_YEAST	42	50	2.85172	831.851	GG-H2O1	658.105	2	G	YKpGTVALR	2	0.032481	2.85172	0.720368	24.324	1
Yeast nucleosome	UV	MR_SM_OD_E_Oberbeckmann_161224_191224_Expl2_XL_nucleosomen_UV_rep1_10min_perc_0.0100_XLs.idXML	1	9681	1415.29	739.329	2.78339e-06	2	KETYSSYIYK	sp|P02293|H2B1_YEAST	38	47	0.659745	739.329	d	196.014	1	d	kETYSSYIYk	9	0.0103252	0.659745	0.916111	76.0277	1
Yeast nucleosome	UV	MR_SM_OD_E_Oberbeckmann_161224_191224_Expl2_XL_nucleosomen_UV_rep1_10min_perc_0.0100_XLs.idXML	1	9689	1416.23	815.851	4.07851e-06	2	YKPGTVALR	sp|P61830|H3_YEAST	42	50	2.3579	815.849	TT	626.103	2	T	yKPGTVALR	0	0.254114	2.3579	1	39.1123	1
Yeast nucleosome	UV	MR_SM_OD_E_Oberbeckmann_161224_191224_Expl2_XL_nucleosomen_UV_rep1_10min_perc_0.0100_XLs.idXML	1	9703	1418.12	637.274	6.78423e-06	2	KLPFQR	sp|P61830|H3_YEAST	65	70	2.18669	637.273	Cd	485.06	2	d	KLPFQR	-1	0	2.18669	0.149712	34.0986	1
Yeast nucleosome	UV	MR_SM_OD_E_Oberbeckmann_161224_191224_Expl2_XL_nucleosomen_UV_rep1_10min_perc_0.0100_XLs.idXML	1	9706	1418.45	483.745	6.76928e-06	2	KLPFQR	sp|P61830|H3_YEAST	65	70	1.10718	483.744	d-H2O1	178.003	1	d	kLPFQR	0	0.00311542	1.10718	0.958246	42.2999	1
Yeast nucleosome	UV	MR_SM_OD_E_Oberbeckmann_161224_191224_Expl2_XL_nucleosomen_UV_rep1_10min_perc_0.0100_XLs.idXML	1	9722	1420.7	667.769	0.00162509	2	DIKLAR	sp|P61830|H3_YEAST	124	129	1.25221	667.768	CG-H3N1	619.083	2	C	DIkLAR	2	0.166275	1.25221	0.802437	36.2707	1
Yeast nucleosome	UV	MR_SM_OD_E_Oberbeckmann_161224_191224_Expl2_XL_nucleosomen_UV_rep1_10min_perc_0.0100_XLs.idXML	1	9731	1421.85	673.639	3.13851e-06	3	VLKQTHPDTGISQK	sp|P02293|H2B1_YEAST	48	61	1.86521	673.638	Cd-H2O1	467.049	2	d	VLKQTHPDTGISQK	-1	0	1.86521	0.544264	57.0147	1
Yeast nucleosome	UV	MR_SM_OD_E_Oberbeckmann_161224_191224_Expl2_XL_nucleosomen_UV_rep1_10min_perc_0.0100_XLs.idXML	1	9733	1422.12	804.343	5.94349e-06	2	YKPGTVALR	sp|P61830|H3_YEAST	42	50	0.949703	804.342	AC-H3N1	603.088	2	A	YKPGTVALR	-1	0	0.949703	1	21.7815	1
Yeast nucleosome	UV	MR_SM_OD_E_Oberbeckmann_161224_191224_Expl2_XL_nucleosomen_UV_rep1_10min_perc_0.0100_XLs.idXML	1	9769	1426.67	739.329	3.21221e-06	2	KETYSSYIYK	sp|P02293|H2B1_YEAST	38	47	0.246971	739.329	d	196.014	1	d	KETySSyIyK	8	0.0199945	0.246971	0.921642	72.3909	1
Yeast nucleosome	UV	MR_SM_OD_E_Oberbeckmann_161224_191224_Expl2_XL_nucleosomen_UV_rep1_10min_perc_0.0100_XLs.idXML	1	9774	1427.27	954.375	6.04358e-06	2	KETYSSYIYK	sp|P02293|H2B1_YEAST	38	47	1.9931	954.373	TT	626.103	2	T	KETYSSYIyK	8	0.569253	1.9931	1	48.1901	1
Yeast nucleosome	UV	MR_SM_OD_E_Oberbeckmann_161224_191224_Expl2_XL_nucleosomen_UV_rep1_10min_perc_0.0100_XLs.idXML	1	9786	1428.9	637.274	6.41118e-06	2	KLPFQR	sp|P61830|H3_YEAST	65	70	1.8324	637.273	Cd	485.06	2	d	KLPFQR	-1	0	1.8324	0.352446	34.7214	1
Yeast nucleosome	UV	MR_SM_OD_E_Oberbeckmann_161224_191224_Expl2_XL_nucleosomen_UV_rep1_10min_perc_0.0100_XLs.idXML	1	9801	1430.9	483.745	0.00162524	2	KLPFQR	sp|P61830|H3_YEAST	65	70	2.68434	483.744	d-H2O1	178.003	1	d	KLPFQR	-1	0	2.68434	0.818619	22.4351	1
Yeast nucleosome	UV	MR_SM_OD_E_Oberbeckmann_161224_191224_Expl2_XL_nucleosomen_UV_rep1_10min_perc_0.0100_XLs.idXML	1	9822	1433.58	738.303	5.60622e-06	2	ETYSSYIYK	sp|P02293|H2B1_YEAST	39	47	0.269824	738.303	T	322.057	1	T	ETYSSYIYK	-1	0	0.269824	0.830492	43.0902	1
Yeast nucleosome	UV	MR_SM_OD_E_Oberbeckmann_161224_191224_Expl2_XL_nucleosomen_UV_rep1_10min_perc_0.0100_XLs.idXML	1	9842	1436.23	802.351	4.73236e-06	2	KETYSSYIYK	sp|P02293|H2B1_YEAST	38	47	0.726797	802.35	T	322.057	1	T	kETYSSYIYK	0	0.690206	0.726797	1	47.041	1
Yeast nucleosome	UV	MR_SM_OD_E_Oberbeckmann_161224_191224_Expl2_XL_nucleosomen_UV_rep1_10min_perc_0.0100_XLs.idXML	1	9851	1437.43	739.328	3.25632e-06	2	KETYSSYIYK	sp|P02293|H2B1_YEAST	38	47	0.0832485	739.329	d	196.014	1	d	KETySSyIyK	8	0.0228671	-0.0832485	0.853735	62.7854	1
Yeast nucleosome	UV	MR_SM_OD_E_Oberbeckmann_161224_191224_Expl2_XL_nucleosomen_UV_rep1_10min_perc_0.0100_XLs.idXML	1	9857	1438.14	546.568	5.24591e-06	3	YKPGTVALR	sp|P61830|H3_YEAST	42	50	1.51556	546.567	GT-H2O1	633.099	2	G	yKPGTVALR	0	0.746699	1.51556	0.834253	34.7169	1
Yeast nucleosome	UV	MR_SM_OD_E_Oberbeckmann_161224_191224_Expl2_XL_nucleosomen_UV_rep1_10min_perc_0.0100_XLs.idXML	1	9874	1440.34	637.273	6.75249e-06	2	KLPFQR	sp|P61830|H3_YEAST	65	70	0.462728	637.273	Cd	485.06	2	d	KLPFQR	-1	0	0.462728	0.10856	31.8186	1
Yeast nucleosome	UV	MR_SM_OD_E_Oberbeckmann_161224_191224_Expl2_XL_nucleosomen_UV_rep1_10min_perc_0.0100_XLs.idXML	1	9893	1442.9	620.909	3.35493e-06	3	KETYSSYIYK	sp|P02293|H2B1_YEAST	38	47	0.430854	620.909	CC-H3N1	579.077	2	C	kETYSSYIYK	0	0.281785	0.430854	0.936911	66.2819	1
Yeast nucleosome	UV	MR_SM_OD_E_Oberbeckmann_161224_191224_Expl2_XL_nucleosomen_UV_rep1_10min_perc_0.0100_XLs.idXML	1	9896	1443.3	492.75	6.73483e-06	2	KLPFQR	sp|P61830|H3_YEAST	65	70	0.585411	492.749	d	196.014	1	d	KLPFQR	-1	0	0.585411	0.671392	35.5536	1
Yeast nucleosome	UV	MR_SM_OD_E_Oberbeckmann_161224_191224_Expl2_XL_nucleosomen_UV_rep1_10min_perc_0.0100_XLs.idXML	1	9916	1446.04	554.904	5.8753e-06	3	YKPGTVALR	sp|P61830|H3_YEAST	42	50	1.47617	554.903	GG-H2O1	658.105	2	G	YKPGTVALR	-1	0	1.47617	0.724233	24.8041	1
Yeast nucleosome	UV	MR_SM_OD_E_Oberbeckmann_161224_191224_Expl2_XL_nucleosomen_UV_rep1_10min_perc_0.0100_XLs.idXML	1	9917	1446.17	701.313	4.57206e-06	3	IATEASKLAAYNKK	sp|P02293|H2B1_YEAST	77	90	0.572115	701.313	TC-H3N1	594.076	2	C	IAtEASKLAAYNKK	2	0.125429	0.572115	0.942326	50.0825	1
Yeast nucleosome	UV	MR_SM_OD_E_Oberbeckmann_161224_191224_Expl2_XL_nucleosomen_UV_rep1_10min_perc_0.0100_XLs.idXML	1	9930	1447.97	894.833	5.19015e-06	2	ETYSSYIYK	sp|P02293|H2B1_YEAST	39	47	1.74491	894.831	AT	635.114	2	A	ETYSSYIYK	-1	0	1.74491	1	28.5044	1
Yeast nucleosome	UV	MR_SM_OD_E_Oberbeckmann_161224_191224_Expl2_XL_nucleosomen_UV_rep1_10min_perc_0.0100_XLs.idXML	1	9940	1449.31	954.375	2.06103e-06	2	KETYSSYIYK	sp|P02293|H2B1_YEAST	38	47	1.86519	954.373	TT	626.103	2	T	KETYSSYIyK	8	0.0673996	1.86519	0.961076	97.4821	1
Yeast nucleosome	UV	MR_SM_OD_E_Oberbeckmann_161224_191224_Expl2_XL_nucleosomen_UV_rep1_10min_perc_0.0100_XLs.idXML	1	9947	1450.21	739.329	4.71447e-06	2	KETYSSYIYK	sp|P02293|H2B1_YEAST	38	47	1.23763	739.329	d	196.014	1	d	KETYSSYIYK	-1	0	1.23763	0.934169	51.4303	1
Yeast nucleosome	UV	MR_SM_OD_E_Oberbeckmann_161224_191224_Expl2_XL_nucleosomen_UV_rep1_10min_perc_0.0100_XLs.idXML	1	9950	1450.68	600.806	5.27133e-06	2	YKPGTVALR	sp|P61830|H3_YEAST	42	50	2.06677	600.805	d	196.014	1	d	YKPgTVALR	3	0.00593623	2.06677	0.805707	33.6064	1
Yeast nucleosome	UV	MR_SM_OD_E_Oberbeckmann_161224_191224_Expl2_XL_nucleosomen_UV_rep1_10min_perc_0.0100_XLs.idXML	1	9956	1451.45	637.274	0.00162522	2	KLPFQR	sp|P61830|H3_YEAST	65	70	2.18669	637.273	Cd	485.06	2	d	KLPFQR	-1	0	2.18669	0.205495	36.4965	1
Yeast nucleosome	UV	MR_SM_OD_E_Oberbeckmann_161224_191224_Expl2_XL_nucleosomen_UV_rep1_10min_perc_0.0100_XLs.idXML	1	9976	1454.13	930.861	4.30487e-06	2	KETYSSYIYK	sp|P02293|H2B1_YEAST	38	47	1.19226	930.86	CC-H3N1	579.077	2	C	kETYSSYIYK	0	0.556908	1.19226	1	52.753	1
Yeast nucleosome	UV	MR_SM_OD_E_Oberbeckmann_161224_191224_Expl2_XL_nucleosomen_UV_rep1_10min_perc_0.0100_XLs.idXML	1	9986	1455.39	492.75	6.25149e-06	2	KLPFQR	sp|P61830|H3_YEAST	65	70	1.76214	492.749	d	196.014	1	d	kLPFQR	0	0.0131823	1.76214	0.724524	40.7206	1
Yeast nucleosome	UV	MR_SM_OD_E_Oberbeckmann_161224_191224_Expl2_XL_nucleosomen_UV_rep1_10min_perc_0.0100_XLs.idXML	1	10018	1459.7	554.903	5.90779e-06	3	YKPGTVALR	sp|P61830|H3_YEAST	42	50	0.972143	554.903	GG-H2O1	658.105	2	G	YKPGTVALR	-1	0	0.972143	0.925026	24.8041	1
Yeast nucleosome	UV	MR_SM_OD_E_Oberbeckmann_161224_191224_Expl2_XL_nucleosomen_UV_rep1_10min_perc_0.0100_XLs.idXML	1	10022	1460.22	954.373	2.13422e-06	2	KETYSSYIYK	sp|P02293|H2B1_YEAST	38	47	0.458221	954.373	TT	626.103	2	T	KETYSSYIyK	8	0.612789	0.458221	0.966725	81.4527	1
Yeast nucleosome	UV	MR_SM_OD_E_Oberbeckmann_161224_191224_Expl2_XL_nucleosomen_UV_rep1_10min_perc_0.0100_XLs.idXML	1	10028	1460.91	577.289	5.20672e-06	3	VLKQTHPDTGISQK	sp|P02293|H2B1_YEAST	48	61	0.865123	577.289	d-H2O1	178.003	1	d	VLKQTHPdTGISQK	7	0.257685	0.865123	0.504246	37.01	1
Yeast nucleosome	UV	MR_SM_OD_E_Oberbeckmann_161224_191224_Expl2_XL_nucleosomen_UV_rep1_10min_perc_0.0100_XLs.idXML	1	10039	1462.39	637.273	0.00162509	2	KLPFQR	sp|P61830|H3_YEAST	65	70	0.750055	637.273	Cd	485.06	2	d	kLPFQR	0	0.0075232	0.750055	0.400637	39.3992	1
Yeast nucleosome	UV	MR_SM_OD_E_Oberbeckmann_161224_191224_Expl2_XL_nucleosomen_UV_rep1_10min_perc_0.0100_XLs.idXML	1	10048	1463.5	812.338	4.40843e-06	2	YKPGTVALR	sp|P61830|H3_YEAST	42	50	1.43666	812.339	CG-H3N1	619.083	2	C	YkPGTVALR	1	0.43293	-1.43666	0.894641	41.2761	1
Yeast nucleosome	UV	MR_SM_OD_E_Oberbeckmann_161224_191224_Expl2_XL_nucleosomen_UV_rep1_10min_perc_0.0100_XLs.idXML	1	10055	1464.5	752.829	4.9557e-06	2	YKPGTVALR	sp|P61830|H3_YEAST	42	50	1.31223	752.828	Td	500.06	2	d	YKPGTVALR	-1	0	1.31223	1	43.2429	1
Yeast nucleosome	UV	MR_SM_OD_E_Oberbeckmann_161224_191224_Expl2_XL_nucleosomen_UV_rep1_10min_perc_0.0100_XLs.idXML	1	10112	1472.05	554.903	5.00031e-06	3	YKPGTVALR	sp|P61830|H3_YEAST	42	50	0.752158	554.903	GG-H2O1	658.105	2	G	YKPGTVALR	-1	0	0.752158	0.773911	24.8041	1
Yeast nucleosome	UV	MR_SM_OD_E_Oberbeckmann_161224_191224_Expl2_XL_nucleosomen_UV_rep1_10min_perc_0.0100_XLs.idXML	1	10119	1473.02	492.75	6.47266e-06	2	KLPFQR	sp|P61830|H3_YEAST	65	70	1.39054	492.749	d	196.014	1	d	kLPFQR	0	0.0111626	1.39054	0.922286	48.4225	1
Yeast nucleosome	UV	MR_SM_OD_E_Oberbeckmann_161224_191224_Expl2_XL_nucleosomen_UV_rep1_10min_perc_0.0100_XLs.idXML	1	10131	1474.67	894.831	4.17704e-06	2	ETYSSYIYK	sp|P02293|H2B1_YEAST	39	47	0.16018	894.831	AT	635.114	2	A	ETYSSYIYK	-1	0	0.16018	0.914249	52.0968	1
Yeast nucleosome	UV	MR_SM_OD_E_Oberbeckmann_161224_191224_Expl2_XL_nucleosomen_UV_rep1_10min_perc_0.0100_XLs.idXML	1	10135	1475.2	600.805	4.65096e-06	2	YKPGTVALR	sp|P61830|H3_YEAST	42	50	0.238168	600.805	d	196.014	1	d	YKPgTVALR	3	0.0309297	0.238168	0.5878	33.6064	1
Yeast nucleosome	UV	MR_SM_OD_E_Oberbeckmann_161224_191224_Expl2_XL_nucleosomen_UV_rep1_10min_perc_0.0100_XLs.idXML	1	10143	1476.4	541.896	4.36297e-06	3	YKPGTVALR	sp|P61830|H3_YEAST	42	50	0.642983	541.895	CG-H3N1	619.083	2	C	YkPGTVALR	1	0.213575	0.642983	0.965067	34.0874	1
Yeast nucleosome	UV	MR_SM_OD_E_Oberbeckmann_161224_191224_Expl2_XL_nucleosomen_UV_rep1_10min_perc_0.0100_XLs.idXML	1	10153	1477.67	752.829	5.24257e-06	2	YKPGTVALR	sp|P61830|H3_YEAST	42	50	1.76729	752.828	Td	500.06	2	d	YKPGTVALR	-1	0	1.76729	1	33.6064	1
Yeast nucleosome	UV	MR_SM_OD_E_Oberbeckmann_161224_191224_Expl2_XL_nucleosomen_UV_rep1_10min_perc_0.0100_XLs.idXML	1	10164	1479.2	786.338	3.07965e-06	2	KETYSSYIYK	sp|P02293|H2B1_YEAST	38	47	0.937503	786.337	C-H3N1	290.03	1	C	kETYSSYIYK	0	1.35696	0.937503	0.886795	60.5593	1
Yeast nucleosome	UV	MR_SM_OD_E_Oberbeckmann_161224_191224_Expl2_XL_nucleosomen_UV_rep1_10min_perc_0.0100_XLs.idXML	1	10174	1480.45	738.303	4.73134e-06	2	ETYSSYIYK	sp|P02293|H2B1_YEAST	39	47	0.600502	738.303	T	322.057	1	T	ETYssYIYK	4	0.0631905	0.600502	1	43.0902	1
Yeast nucleosome	UV	MR_SM_OD_E_Oberbeckmann_161224_191224_Expl2_XL_nucleosomen_UV_rep1_10min_perc_0.0100_XLs.idXML	1	10193	1483	555.771	6.2435e-06	2	KLPFQR	sp|P61830|H3_YEAST	65	70	0.665338	555.771	T	322.057	1	T	kLPFQR	0	0.471546	0.665338	0.681299	41.2081	1
Yeast nucleosome	UV	MR_SM_OD_E_Oberbeckmann_161224_191224_Expl2_XL_nucleosomen_UV_rep1_10min_perc_0.0100_XLs.idXML	1	10201	1484.07	554.902	5.90317e-06	3	YKPGTVALR	sp|P61830|H3_YEAST	42	50	0.787737	554.903	GG-H2O1	658.105	2	G	YKPGTVaLR	6	0.0160504	-0.787737	0.851031	25.9451	1
Yeast nucleosome	UV	MR_SM_OD_E_Oberbeckmann_161224_191224_Expl2_XL_nucleosomen_UV_rep1_10min_perc_0.0100_XLs.idXML	1	10205	1484.67	492.75	6.41597e-06	2	KLPFQR	sp|P61830|H3_YEAST	65	70	1.45248	492.749	d	196.014	1	d	kLPFQR	0	0.0139936	1.45248	0.98247	43.0909	1
Yeast nucleosome	UV	MR_SM_OD_E_Oberbeckmann_161224_191224_Expl2_XL_nucleosomen_UV_rep1_10min_perc_0.0100_XLs.idXML	1	10206	1484.8	894.832	5.72393e-06	2	ETYSSYIYK	sp|P02293|H2B1_YEAST	39	47	1.18331	894.831	AT	635.114	2	A	ETYSSYIYK	-1	0	1.18331	1	31.2755	1
Yeast nucleosome	UV	MR_SM_OD_E_Oberbeckmann_161224_191224_Expl2_XL_nucleosomen_UV_rep1_10min_perc_0.0100_XLs.idXML	1	10219	1486.47	958.88	5.33613e-06	2	KETYSSYIYK	sp|P02293|H2B1_YEAST	38	47	1.64745	958.879	AT	635.114	2	A	KETySSyIyK	8	0.0362298	1.64745	1	30.6925	1
Yeast nucleosome	UV	MR_SM_OD_E_Oberbeckmann_161224_191224_Expl2_XL_nucleosomen_UV_rep1_10min_perc_0.0100_XLs.idXML	1	10227	1487.61	752.828	4.52923e-06	2	YKPGTVALR	sp|P61830|H3_YEAST	42	50	0.501488	752.828	Td	500.06	2	d	YKPGTVALR	-1	0	0.501488	0.927792	38.5651	1
Yeast nucleosome	UV	MR_SM_OD_E_Oberbeckmann_161224_191224_Expl2_XL_nucleosomen_UV_rep1_10min_perc_0.0100_XLs.idXML	1	10235	1488.54	812.34	5.56858e-06	2	YKPGTVALR	sp|P61830|H3_YEAST	42	50	0.088045	812.339	CG-H3N1	619.083	2	C	YkPGTVALR	1	0.163494	0.088045	1	28.5567	1
Yeast nucleosome	UV	MR_SM_OD_E_Oberbeckmann_161224_191224_Expl2_XL_nucleosomen_UV_rep1_10min_perc_0.0100_XLs.idXML	1	10239	1489.05	483.745	6.41877e-06	2	KLPFQR	sp|P61830|H3_YEAST	65	70	1.04409	483.744	d-H2O1	178.003	1	d	KLPFQR	-1	0	1.04409	0.711742	36.1715	1
Yeast nucleosome	UV	MR_SM_OD_E_Oberbeckmann_161224_191224_Expl2_XL_nucleosomen_UV_rep1_10min_perc_0.0100_XLs.idXML	1	10263	1492.33	786.337	6.73519e-06	2	KETYSSYIYK	sp|P02293|H2B1_YEAST	38	47	0.0715514	786.337	C-H3N1	290.03	1	C	KeTYSSYIYK	1	0.328924	-0.0715514	1	25.9085	1
Yeast nucleosome	UV	MR_SM_OD_E_Oberbeckmann_161224_191224_Expl2_XL_nucleosomen_UV_rep1_10min_perc_0.0100_XLs.idXML	1	10289	1495.73	492.75	6.30804e-06	2	KLPFQR	sp|P61830|H3_YEAST	65	70	1.08088	492.749	d	196.014	1	d	kLPFQR	0	0.00478033	1.08088	0.988448	40.7206	1
Yeast nucleosome	UV	MR_SM_OD_E_Oberbeckmann_161224_191224_Expl2_XL_nucleosomen_UV_rep1_10min_perc_0.0100_XLs.idXML	1	10291	1495.86	655.265	6.86767e-06	2	DIKLAR	sp|P61830|H3_YEAST	124	129	0.484327	655.265	TC-H3N1	594.076	2	C	DIkLAR	2	0.874141	-0.484327	0.806827	37.895	1
Yeast nucleosome	UV	MR_SM_OD_E_Oberbeckmann_161224_191224_Expl2_XL_nucleosomen_UV_rep1_10min_perc_0.0100_XLs.idXML	1	10317	1499.45	752.829	5.00292e-06	2	YKPGTVALR	sp|P61830|H3_YEAST	42	50	0.906861	752.828	Td	500.06	2	d	YKpGTVALR	2	0.0130642	0.906861	0.686414	34.8453	1
Yeast nucleosome	UV	MR_SM_OD_E_Oberbeckmann_161224_191224_Expl2_XL_nucleosomen_UV_rep1_10min_perc_0.0100_XLs.idXML	1	10321	1499.98	483.744	0.00162505	2	KLPFQR	sp|P61830|H3_YEAST	65	70	0.854836	483.744	d-H2O1	178.003	1	d	KLPFQR	-1	0	0.854836	0.760422	33.2041	1
Yeast nucleosome	UV	MR_SM_OD_E_Oberbeckmann_161224_191224_Expl2_XL_nucleosomen_UV_rep1_10min_perc_0.0100_XLs.idXML	1	10324	1500.38	554.903	5.68766e-06	3	YKPGTVALR	sp|P61830|H3_YEAST	42	50	1.19213	554.903	GG-H2O1	658.105	2	G	YKPGtVALR	4	0.0082832	1.19213	0.807933	23.5651	1
Yeast nucleosome	UV	MR_SM_OD_E_Oberbeckmann_161224_191224_Expl2_XL_nucleosomen_UV_rep1_10min_perc_0.0100_XLs.idXML	1	10337	1502.24	958.879	6.40981e-06	2	KETYSSYIYK	sp|P02293|H2B1_YEAST	38	47	0.60457	958.879	AT	635.114	2	A	KETYSSYIYK	-1	0	0.60457	1	22.7033	1
Yeast nucleosome	UV	MR_SM_OD_E_Oberbeckmann_161224_191224_Expl2_XL_nucleosomen_UV_rep1_10min_perc_0.0100_XLs.idXML	1	10342	1502.9	738.303	4.83987e-06	2	ETYSSYIYK	sp|P02293|H2B1_YEAST	39	47	0.683172	738.303	T	322.057	1	T	ETYssYIYK	4	0.161139	0.683172	0.704574	47.1877	1
Yeast nucleosome	UV	MR_SM_OD_E_Oberbeckmann_161224_191224_Expl2_XL_nucleosomen_UV_rep1_10min_perc_0.0100_XLs.idXML	1	10360	1505.36	942.865	5.63566e-06	2	KETYSSYIYK	sp|P02293|H2B1_YEAST	38	47	0.70154	942.866	AC-H3N1	603.088	2	A	KETYSSYiYK	7	0.00607027	-0.70154	0.700277	26.5397	1
Yeast nucleosome	UV	MR_SM_OD_E_Oberbeckmann_161224_191224_Expl2_XL_nucleosomen_UV_rep1_10min_perc_0.0100_XLs.idXML	1	10369	1506.62	649.278	6.72088e-06	2	KLPFQR	sp|P61830|H3_YEAST	65	70	0.0178008	649.278	Ad	509.071	2	d	KLPFQR	-1	0	-0.0178008	0.342164	41.8984	1
Yeast nucleosome	UV	MR_SM_OD_E_Oberbeckmann_161224_191224_Expl2_XL_nucleosomen_UV_rep1_10min_perc_0.0100_XLs.idXML	1	10373	1507.21	492.75	6.21485e-06	2	KLPFQR	sp|P61830|H3_YEAST	65	70	2.00988	492.749	d	196.014	1	d	kLPFQR	0	0.0057126	2.00988	0.987948	43.8171	1
Yeast nucleosome	UV	MR_SM_OD_E_Oberbeckmann_161224_191224_Expl2_XL_nucleosomen_UV_rep1_10min_perc_0.0100_XLs.idXML	1	10374	1507.35	655.266	0.00627679	2	DIKLAR	sp|P61830|H3_YEAST	124	129	1.56488	655.265	TC-H3N1	594.076	2	C	DIkLAR	2	0.866033	1.56488	0.808862	35.7268	1
Yeast nucleosome	UV	MR_SM_OD_E_Oberbeckmann_161224_191224_Expl2_XL_nucleosomen_UV_rep1_10min_perc_0.0100_XLs.idXML	1	10398	1510.64	905.911	1.97443e-06	2	DNIQGITKPAIR	sp|P02309|H4_YEAST	25	36	1.15313	905.91	Cd	485.06	2	d	dNIQGITKPAIR	0	0.0216894	1.15313	0.91206	79.0359	1
Yeast nucleosome	UV	MR_SM_OD_E_Oberbeckmann_161224_191224_Expl2_XL_nucleosomen_UV_rep1_10min_perc_0.0100_XLs.idXML	1	10399	1510.77	831.851	4.76795e-06	2	YKPGTVALR	sp|P61830|H3_YEAST	42	50	0.797284	831.851	GG-H2O1	658.105	2	G	YKPGTVALR	-1	0	0.797284	0.718723	25.7471	1
Yeast nucleosome	UV	MR_SM_OD_E_Oberbeckmann_161224_191224_Expl2_XL_nucleosomen_UV_rep1_10min_perc_0.0100_XLs.idXML	1	10421	1513.64	738.307	6.33003e-06	2	ETYSSYIYK	sp|P02293|H2B1_YEAST	39	47	5.47801	738.303	T	322.057	1	T	ETYSSYIyK	7	2.01928	5.47801	0.84742	45.9754	1
Yeast nucleosome	UV	MR_SM_OD_E_Oberbeckmann_161224_191224_Expl2_XL_nucleosomen_UV_rep1_10min_perc_0.0100_XLs.idXML	1	10439	1516.14	942.867	6.48949e-06	2	KETYSSYIYK	sp|P02293|H2B1_YEAST	38	47	1.68346	942.866	AC-H3N1	603.088	2	A	KETYssYIYK	5	0.0113315	1.68346	1	18.8859	1
Yeast nucleosome	UV	MR_SM_OD_E_Oberbeckmann_161224_191224_Expl2_XL_nucleosomen_UV_rep1_10min_perc_0.0100_XLs.idXML	1	10458	1518.77	492.75	6.31784e-06	2	KLPFQR	sp|P61830|H3_YEAST	65	70	1.01894	492.749	d	196.014	1	d	kLPFQR	0	0.0186029	1.01894	1	50.5901	1
Yeast nucleosome	UV	MR_SM_OD_E_Oberbeckmann_161224_191224_Expl2_XL_nucleosomen_UV_rep1_10min_perc_0.0100_XLs.idXML	1	10460	1519.03	849.856	0.0062768	2	DLSTNQRALR	sp|P10592|HSP72_YEAST	249	258	3.14114	849.853	Gd	525.066	2	d	DLSTNQRALR	-1	0	3.14114	0.86559	27.0607	1
Yeast nucleosome	UV	MR_SM_OD_E_Oberbeckmann_161224_191224_Expl2_XL_nucleosomen_UV_rep1_10min_perc_0.0100_XLs.idXML	1	10474	1520.95	957.87	0.00162522	2	KETYSSYIYK	sp|P02293|H2B1_YEAST	38	47	1.35223	957.871	GT-H2O1	633.099	2	G	KETYSSYIyK	8	0.0397773	-1.35223	1	22.8461	1
Yeast nucleosome	UV	MR_SM_OD_E_Oberbeckmann_161224_191224_Expl2_XL_nucleosomen_UV_rep1_10min_perc_0.0100_XLs.idXML	1	10483	1522.15	815.851	4.28889e-06	2	YKPGTVALR	sp|P61830|H3_YEAST	42	50	2.43271	815.849	TT	626.103	2	T	YkPGTVALR	1	0.206403	2.43271	0.861334	43.5175	1
Yeast nucleosome	UV	MR_SM_OD_E_Oberbeckmann_161224_191224_Expl2_XL_nucleosomen_UV_rep1_10min_perc_0.0100_XLs.idXML	1	10486	1522.55	649.279	0.00162507	2	KLPFQR	sp|P61830|H3_YEAST	65	70	1.76829	649.278	Ad	509.071	2	d	KLPFQR	-1	0	1.76829	0.379235	34.0986	1
Yeast nucleosome	UV	MR_SM_OD_E_Oberbeckmann_161224_191224_Expl2_XL_nucleosomen_UV_rep1_10min_perc_0.0100_XLs.idXML	1	10501	1524.62	799.837	4.7513e-06	2	YKPGTVALR	sp|P61830|H3_YEAST	42	50	1.59274	799.836	TC-H3N1	594.076	2	C	YkPGTVALR	1	0.491403	1.59274	0.901008	39.685	1
Yeast nucleosome	UV	MR_SM_OD_E_Oberbeckmann_161224_191224_Expl2_XL_nucleosomen_UV_rep1_10min_perc_0.0100_XLs.idXML	1	10509	1525.62	831.851	5.98828e-06	2	YKPGTVALR	sp|P61830|H3_YEAST	42	50	0.0635568	831.851	GG-H2O1	658.105	2	G	YKpGTVALR	2	0.0141807	0.0635568	0.835028	20.4845	1
Yeast nucleosome	UV	MR_SM_OD_E_Oberbeckmann_161224_191224_Expl2_XL_nucleosomen_UV_rep1_10min_perc_0.0100_XLs.idXML	1	10543	1530.26	761.388	2.42461e-06	2	DNIQGITKPAIR	sp|P02309|H4_YEAST	25	36	1.04293	761.387	d	196.014	1	d	DNIqGITKPAIR	3	0.00970921	1.04293	1	69.6764	1
Yeast nucleosome	UV	MR_SM_OD_E_Oberbeckmann_161224_191224_Expl2_XL_nucleosomen_UV_rep1_10min_perc_0.0100_XLs.idXML	1	10544	1530.39	492.75	6.40064e-06	2	KLPFQR	sp|P61830|H3_YEAST	65	70	2.00988	492.749	d	196.014	1	d	KLPfQR	3	0.748743	2.00988	0.706122	41.6041	1
Yeast nucleosome	UV	MR_SM_OD_E_Oberbeckmann_161224_191224_Expl2_XL_nucleosomen_UV_rep1_10min_perc_0.0100_XLs.idXML	1	10572	1534.08	954.375	6.63178e-06	2	KETYSSYIYK	sp|P02293|H2B1_YEAST	38	47	2.26661	954.373	TT	626.103	2	T	KeTYSSYIYK	1	0.0969534	2.26661	1	35.698	1
Yeast nucleosome	UV	MR_SM_OD_E_Oberbeckmann_161224_191224_Expl2_XL_nucleosomen_UV_rep1_10min_perc_0.0100_XLs.idXML	1	10575	1534.48	902.829	5.96573e-06	2	ETYSSYIYK	sp|P02293|H2B1_YEAST	39	47	0.743966	902.829	GT	651.109	2	G	ETYSSYIYK	-1	0	0.743966	1	34.059	1
Yeast nucleosome	UV	MR_SM_OD_E_Oberbeckmann_161224_191224_Expl2_XL_nucleosomen_UV_rep1_10min_perc_0.0100_XLs.idXML	1	10584	1535.77	799.837	4.76672e-06	2	YKPGTVALR	sp|P61830|H3_YEAST	42	50	0.554931	799.836	TC-H3N1	594.076	2	C	YkPGTVALR	1	0.446618	0.554931	1	37.6103	1
Yeast nucleosome	UV	MR_SM_OD_E_Oberbeckmann_161224_191224_Expl2_XL_nucleosomen_UV_rep1_10min_perc_0.0100_XLs.idXML	1	10606	1538.69	684.281	5.84984e-06	2	KLPFQR	sp|P61830|H3_YEAST	65	70	0.706251	684.281	CC-H3N1	579.077	2	C	kLPFQR	0	0.497126	0.706251	0.854398	40.9803	1
Yeast nucleosome	UV	MR_SM_OD_E_Oberbeckmann_161224_191224_Expl2_XL_nucleosomen_UV_rep1_10min_perc_0.0100_XLs.idXML	1	10613	1539.62	554.902	5.8316e-06	3	YKPGTVALR	sp|P61830|H3_YEAST	42	50	0.677744	554.903	GG-H2O1	658.105	2	G	YKPGTVaLR	6	0.0231702	-0.677744	0.761676	24.8041	1
Yeast nucleosome	UV	MR_SM_OD_E_Oberbeckmann_161224_191224_Expl2_XL_nucleosomen_UV_rep1_10min_perc_0.0100_XLs.idXML	1	10625	1541.34	761.388	2.73584e-06	2	DNIQGITKPAIR	sp|P02309|H4_YEAST	25	36	1.09346	761.387	d	196.014	1	d	DNIQGITKpAIR	8	0.00926049	1.09346	0.991038	72.0833	1
Yeast nucleosome	UV	MR_SM_OD_E_Oberbeckmann_161224_191224_Expl2_XL_nucleosomen_UV_rep1_10min_perc_0.0100_XLs.idXML	1	10634	1542.5	492.75	6.28841e-06	2	KLPFQR	sp|P61830|H3_YEAST	65	70	1.76214	492.749	d	196.014	1	d	kLPFQR	0	0.0125484	1.76214	0.178419	42.1637	1
Yeast nucleosome	UV	MR_SM_OD_E_Oberbeckmann_161224_191224_Expl2_XL_nucleosomen_UV_rep1_10min_perc_0.0100_XLs.idXML	1	10670	1547.42	799.837	5.24217e-06	2	YKPGTVALR	sp|P61830|H3_YEAST	42	50	0.402312	799.836	TC-H3N1	594.076	2	C	YkPGTVALR	1	0.377914	0.402312	0.816778	30.4829	1
Yeast nucleosome	UV	MR_SM_OD_E_Oberbeckmann_161224_191224_Expl2_XL_nucleosomen_UV_rep1_10min_perc_0.0100_XLs.idXML	1	10688	1549.94	684.282	6.16749e-06	2	KLPFQR	sp|P61830|H3_YEAST	65	70	1.59821	684.281	CC-H3N1	579.077	2	C	kLPFQR	0	0.477732	1.59821	0.977983	43.6044	1
Yeast nucleosome	UV	MR_SM_OD_E_Oberbeckmann_161224_191224_Expl2_XL_nucleosomen_UV_rep1_10min_perc_0.0100_XLs.idXML	1	10711	1553.06	761.389	2.33218e-06	2	DNIQGITKPAIR	sp|P02309|H4_YEAST	25	36	1.84456	761.387	d	196.014	1	d	DNIQgITKPAIR	4	0.0242158	1.84456	1	67.7978	1
Yeast nucleosome	UV	MR_SM_OD_E_Oberbeckmann_161224_191224_Expl2_XL_nucleosomen_UV_rep1_10min_perc_0.0100_XLs.idXML	1	10714	1553.46	824.41	2.74903e-06	2	DNIQGITKPAIR	sp|P02309|H4_YEAST	25	36	1.87622	824.409	T	322.057	1	T	DNIQGITkPAIR	7	1.25022	1.87622	0.86336	66.6465	1
Yeast nucleosome	UV	MR_SM_OD_E_Oberbeckmann_161224_191224_Expl2_XL_nucleosomen_UV_rep1_10min_perc_0.0100_XLs.idXML	1	10723	1554.65	746.822	6.65081e-06	2	HLQLAIR	sp|P04912|H2A2_YEAST, sp|Q12692|H2AZ_YEAST	84, 91	90, 97	1.23469	746.822	AG-H2O1	642.11	2	A	HLQLAIR	-1	0	1.23469	0.818549	21.5708	1
Yeast nucleosome	UV	MR_SM_OD_E_Oberbeckmann_161224_191224_Expl2_XL_nucleosomen_UV_rep1_10min_perc_0.0100_XLs.idXML	1	10744	1557.53	554.903	5.64437e-06	3	YKPGTVALR	sp|P61830|H3_YEAST	42	50	1.19213	554.903	GG-H2O1	658.105	2	G	YKPGTVaLR	6	0.0084043	1.19213	0.255415	25.9451	1
Yeast nucleosome	UV	MR_SM_OD_E_Oberbeckmann_161224_191224_Expl2_XL_nucleosomen_UV_rep1_10min_perc_0.0100_XLs.idXML	1	10751	1558.59	539.758	5.96955e-06	2	KLPFQR	sp|P61830|H3_YEAST	65	70	0.996532	539.758	C-H3N1	290.03	1	C	kLPFQR	0	1.17825	0.996532	0.85473	38.807	1
Yeast nucleosome	UV	MR_SM_OD_E_Oberbeckmann_161224_191224_Expl2_XL_nucleosomen_UV_rep1_10min_perc_0.0100_XLs.idXML	1	10755	1559.12	902.829	6.8326e-06	2	ETYSSYIYK	sp|P02293|H2B1_YEAST	39	47	0.676362	902.829	GT	651.109	2	G	ETYSSYIYK	-1	0	0.676362	1	20.4845	1
Yeast nucleosome	UV	MR_SM_OD_E_Oberbeckmann_161224_191224_Expl2_XL_nucleosomen_UV_rep1_10min_perc_0.0100_XLs.idXML	1	10761	1559.82	555.772	6.79206e-06	2	KLPFQR	sp|P61830|H3_YEAST	65	70	1.43408	555.771	T	322.057	1	T	kLPFQR	0	0.246529	1.43408	0.3345	32.1888	1
Yeast nucleosome	UV	MR_SM_OD_E_Oberbeckmann_161224_191224_Expl2_XL_nucleosomen_UV_rep1_10min_perc_0.0100_XLs.idXML	1	10773	1561.55	684.282	6.89014e-06	2	KLPFQR	sp|P61830|H3_YEAST	65	70	2.04419	684.281	CC-H3N1	579.077	2	C	kLPFQR	0	0.467772	2.04419	0.780892	32.2661	1
Yeast nucleosome	UV	MR_SM_OD_E_Oberbeckmann_161224_191224_Expl2_XL_nucleosomen_UV_rep1_10min_perc_0.0100_XLs.idXML	1	10785	1563.14	625.64	5.21942e-06	3	HLQLAIRNDDELNK	sp|P04912|H2A2_YEAST	84	97	2.47908	625.638	d	196.014	1	d	hLQLAIRNDDELNK	0	1.14337	2.47908	0.526949	46.3738	1
Yeast nucleosome	UV	MR_SM_OD_E_Oberbeckmann_161224_191224_Expl2_XL_nucleosomen_UV_rep1_10min_perc_0.0100_XLs.idXML	1	10794	1564.47	824.41	2.4191e-06	2	DNIQGITKPAIR	sp|P02309|H4_YEAST	25	36	1.06184	824.409	T	322.057	1	T	DNIQGITkPAIR	7	1.20065	1.06184	0.943422	70.821	1
Yeast nucleosome	UV	MR_SM_OD_E_Oberbeckmann_161224_191224_Expl2_XL_nucleosomen_UV_rep1_10min_perc_0.0100_XLs.idXML	1	10797	1564.79	712.301	0.00627676	2	KLPFQR	sp|P61830|H3_YEAST	65	70	1.46893	712.3	AT	635.114	2	A	KLPFQr	5	0.00826196	1.46893	0.595224	21.7465	1
Yeast nucleosome	UV	MR_SM_OD_E_Oberbeckmann_161224_191224_Expl2_XL_nucleosomen_UV_rep1_10min_perc_0.0100_XLs.idXML	1	10798	1564.92	761.389	4.14908e-06	2	DNIQGITKPAIR	sp|P02309|H4_YEAST	25	36	2.40686	761.387	d	196.014	1	d	DnIQGITKPAIR	1	0.0682958	2.40686	1	45.0542	1
Yeast nucleosome	UV	MR_SM_OD_E_Oberbeckmann_161224_191224_Expl2_XL_nucleosomen_UV_rep1_10min_perc_0.0100_XLs.idXML	1	10806	1565.96	738.304	6.72091e-06	2	ETYSSYIYK	sp|P02293|H2B1_YEAST	39	47	1.75788	738.303	T	322.057	1	T	ETYSSYIyK	7	0.940924	1.75788	0.844784	28.8021	1
Yeast nucleosome	UV	MR_SM_OD_E_Oberbeckmann_161224_191224_Expl2_XL_nucleosomen_UV_rep1_10min_perc_0.0100_XLs.idXML	1	10810	1566.56	950.865	3.8281e-06	2	KETYSSYIYK	sp|P02293|H2B1_YEAST	38	47	2.45017	950.863	CG-H3N1	619.083	2	C	kETYSSYIYK	0	0.634426	2.45017	1	64.1394	1
Yeast nucleosome	UV	MR_SM_OD_E_Oberbeckmann_161224_191224_Expl2_XL_nucleosomen_UV_rep1_10min_perc_0.0100_XLs.idXML	1	10820	1567.72	523.773	4.5637e-06	2	HLQLAIR	sp|P04912|H2A2_YEAST, sp|Q12692|H2AZ_YEAST	84, 91	90, 97	0.279913	523.773	d	196.014	1	d	hLQLAIR	0	0.424615	0.279913	0.27276	85.0738	1
Yeast nucleosome	UV	MR_SM_OD_E_Oberbeckmann_161224_191224_Expl2_XL_nucleosomen_UV_rep1_10min_perc_0.0100_XLs.idXML	1	10845	1571.07	666.949	6.10104e-06	3	IATEASKLAAYNK	sp|P02293|H2B1_YEAST	77	89	1.63502	666.95	CG-H3N1	619.083	2	C	IATEASkLAAYNk	12	0.308181	-1.63502	0.613325	32.9254	1
Yeast nucleosome	UV	MR_SM_OD_E_Oberbeckmann_161224_191224_Expl2_XL_nucleosomen_UV_rep1_10min_perc_0.0100_XLs.idXML	1	10877	1575.58	712.3	0.00162506	2	KLPFQR	sp|P61830|H3_YEAST	65	70	1.10507	712.3	AT	635.114	2	A	KLPFQr	5	0.0199026	1.10507	0.940064	24.5157	1
Yeast nucleosome	UV	MR_SM_OD_E_Oberbeckmann_161224_191224_Expl2_XL_nucleosomen_UV_rep1_10min_perc_0.0100_XLs.idXML	1	10900	1578.65	523.774	4.50509e-06	2	HLQLAIR	sp|P04912|H2A2_YEAST, sp|Q12692|H2AZ_YEAST	84, 91	90, 97	1.32868	523.773	d	196.014	1	d	hLQLAIR	0	0.548993	1.32868	0.715405	77.3302	1
Yeast nucleosome	UV	MR_SM_OD_E_Oberbeckmann_161224_191224_Expl2_XL_nucleosomen_UV_rep1_10min_perc_0.0100_XLs.idXML	1	10901	1578.78	950.863	4.75608e-06	2	KETYSSYIYK	sp|P02293|H2B1_YEAST	38	47	0.180949	950.863	CG-H3N1	619.083	2	C	KeTYSSYIYK	1	0.450148	0.180949	1	46.1309	1
Yeast nucleosome	UV	MR_SM_OD_E_Oberbeckmann_161224_191224_Expl2_XL_nucleosomen_UV_rep1_10min_perc_0.0100_XLs.idXML	1	10914	1580.57	686.974	3.50843e-06	3	VLKQTHPDTGISQK	sp|P02293|H2B1_YEAST	48	61	1.12626	686.973	Gd-H2O1	507.056	2	d	VLKQTHPDTGISQK	-1	0	1.12626	0.741974	40.4186	1
Yeast nucleosome	UV	MR_SM_OD_E_Oberbeckmann_161224_191224_Expl2_XL_nucleosomen_UV_rep1_10min_perc_0.0100_XLs.idXML	1	10922	1581.7	668.297	5.10005e-06	2	HLQLAIR	sp|P04912|H2A2_YEAST, sp|Q12692|H2AZ_YEAST	84, 91	90, 97	1.14229	668.297	Cd	485.06	2	d	hLQLAIR	0	0.159627	1.14229	0.544349	68.3313	1
Yeast nucleosome	UV	MR_SM_OD_E_Oberbeckmann_161224_191224_Expl2_XL_nucleosomen_UV_rep1_10min_perc_0.0100_XLs.idXML	1	10961	1587.04	712.301	6.90157e-06	2	KLPFQR	sp|P61830|H3_YEAST	65	70	2.50897	712.3	AT	635.114	2	A	KLPFQr	5	0.0247586	2.50897	0.70259	24.5157	1
Yeast nucleosome	UV	MR_SM_OD_E_Oberbeckmann_161224_191224_Expl2_XL_nucleosomen_UV_rep1_10min_perc_0.0100_XLs.idXML	1	10969	1588.04	657.277	0.00162513	2	KLPFQR	sp|P61830|H3_YEAST	65	70	1.90058	657.276	Gd	525.066	2	d	KLpFQR	2	0.0225291	1.90058	0.8741	31.8186	1
Yeast nucleosome	UV	MR_SM_OD_E_Oberbeckmann_161224_191224_Expl2_XL_nucleosomen_UV_rep1_10min_perc_0.0100_XLs.idXML	1	10984	1590.07	523.775	3.47758e-06	2	HLQLAIR	sp|P04912|H2A2_YEAST, sp|Q12692|H2AZ_YEAST	84, 91	90, 97	2.72704	523.773	d	196.014	1	d	hLQLAIR	0	0.993923	2.72704	0.587371	105.348	1
Yeast nucleosome	UV	MR_SM_OD_E_Oberbeckmann_161224_191224_Expl2_XL_nucleosomen_UV_rep1_10min_perc_0.0100_XLs.idXML	1	10998	1592	950.865	0.00162507	2	KETYSSYIYK	sp|P02293|H2B1_YEAST	38	47	2.0295	950.863	CG-H3N1	619.083	2	C	KeTYSSYIYK	1	0.168633	2.0295	1	27.0623	1
Yeast nucleosome	UV	MR_SM_OD_E_Oberbeckmann_161224_191224_Expl2_XL_nucleosomen_UV_rep1_10min_perc_0.0100_XLs.idXML	1	11004	1592.79	668.297	4.53854e-06	2	HLQLAIR	sp|P04912|H2A2_YEAST, sp|Q12692|H2AZ_YEAST	84, 91	90, 97	1.13892	668.297	Cd	485.06	2	d	hLQLAIR	0	0.176973	1.13892	0.908912	77.3302	1
Yeast nucleosome	UV	MR_SM_OD_E_Oberbeckmann_161224_191224_Expl2_XL_nucleosomen_UV_rep1_10min_perc_0.0100_XLs.idXML	1	11018	1594.57	761.388	3.11866e-06	2	DNIQGITKPAIR	sp|P02309|H4_YEAST	25	36	1.04293	761.387	d	196.014	1	d	DNIQGITKPAIR	-1	0	1.04293	0.85751	54.5525	1
Yeast nucleosome	UV	MR_SM_OD_E_Oberbeckmann_161224_191224_Expl2_XL_nucleosomen_UV_rep1_10min_perc_0.0100_XLs.idXML	1	11062	1600.57	554.904	5.34777e-06	3	YKPGTVALR	sp|P61830|H3_YEAST	42	50	1.96208	554.903	GG-H2O1	658.105	2	G	YKPGtVALR	4	0.0219093	1.96208	0.258908	24.8041	1
Yeast nucleosome	UV	MR_SM_OD_E_Oberbeckmann_161224_191224_Expl2_XL_nucleosomen_UV_rep1_10min_perc_0.0100_XLs.idXML	1	11067	1601.24	523.773	3.97318e-06	2	HLQLAIR	sp|P04912|H2A2_YEAST, sp|Q12692|H2AZ_YEAST	84, 91	90, 97	0.163384	523.773	d	196.014	1	d	hLQLAIR	0	0.836484	0.163384	0.861992	98.5211	1
Yeast nucleosome	UV	MR_SM_OD_E_Oberbeckmann_161224_191224_Expl2_XL_nucleosomen_UV_rep1_10min_perc_0.0100_XLs.idXML	1	11085	1603.65	890.826	5.57207e-06	2	ETYSSYIYK	sp|P02293|H2B1_YEAST	39	47	2.33514	890.824	AA-H3N1	627.099	2	A	ETYSSYIYK	-1	0	2.33514	1	34.0991	1
Yeast nucleosome	UV	MR_SM_OD_E_Oberbeckmann_161224_191224_Expl2_XL_nucleosomen_UV_rep1_10min_perc_0.0100_XLs.idXML	1	11088	1604.05	668.297	5.63305e-06	2	HLQLAIR	sp|P04912|H2A2_YEAST, sp|Q12692|H2AZ_YEAST	84, 91	90, 97	0.839657	668.297	Cd	485.06	2	d	hLQLAIR	0	0.173692	0.839657	0.900168	60.4426	1
Yeast nucleosome	UV	MR_SM_OD_E_Oberbeckmann_161224_191224_Expl2_XL_nucleosomen_UV_rep1_10min_perc_0.0100_XLs.idXML	1	11090	1604.22	761.387	2.07705e-06	2	DNIQGITKPAIR	sp|P02309|H4_YEAST	25	36	0.0809723	761.387	d	196.014	1	d	DNIQGITKPAIR	-1	0	0.0809723	1	73.1486	1
Yeast nucleosome	UV	MR_SM_OD_E_Oberbeckmann_161224_191224_Expl2_XL_nucleosomen_UV_rep1_10min_perc_0.0100_XLs.idXML	1	11096	1605	891.355	4.03466e-06	2	KETYSSYIYK	sp|P02293|H2B1_YEAST	38	47	3.50848	891.352	Td	500.06	2	d	KETYssYIYK	5	0.0177107	3.50848	0.841413	61.7354	1
Yeast nucleosome	UV	MR_SM_OD_E_Oberbeckmann_161224_191224_Expl2_XL_nucleosomen_UV_rep1_10min_perc_0.0100_XLs.idXML	1	11112	1607.2	675.283	5.31748e-06	2	ETYSSYIYK	sp|P02293|H2B1_YEAST	39	47	2.11606	675.281	d	196.014	1	d	ETySSyIyK	7	0.223382	2.11606	0.654712	41.6433	1
Yeast nucleosome	UV	MR_SM_OD_E_Oberbeckmann_161224_191224_Expl2_XL_nucleosomen_UV_rep1_10min_perc_0.0100_XLs.idXML	1	11148	1611.92	654.295	3.5161e-06	3	DNIQGITKPAIR	sp|P02309|H4_YEAST	25	36	0.952618	654.294	AT	635.114	2	A	DNIQGITKPAIR	-1	0	0.952618	0.318063	42.6659	1
Yeast nucleosome	UV	MR_SM_OD_E_Oberbeckmann_161224_191224_Expl2_XL_nucleosomen_UV_rep1_10min_perc_0.0100_XLs.idXML	1	11150	1612.25	523.773	4.71771e-06	2	HLQLAIR	sp|P04912|H2A2_YEAST, sp|Q12692|H2AZ_YEAST	84, 91	90, 97	0.0696757	523.773	d	196.014	1	d	hLQLAIR	0	0.759081	-0.0696757	0.99826	76.075	1
Yeast nucleosome	UV	MR_SM_OD_E_Oberbeckmann_161224_191224_Expl2_XL_nucleosomen_UV_rep1_10min_perc_0.0100_XLs.idXML	1	11172	1615.13	761.387	2.48993e-06	2	DNIQGITKPAIR	sp|P02309|H4_YEAST	25	36	0.0885887	761.387	d	196.014	1	d	DNIQGITKPAIR	-1	0	-0.0885887	1	66.7888	1
Yeast nucleosome	UV	MR_SM_OD_E_Oberbeckmann_161224_191224_Expl2_XL_nucleosomen_UV_rep1_10min_perc_0.0100_XLs.idXML	1	11176	1615.59	668.296	5.62258e-06	2	HLQLAIR	sp|P04912|H2A2_YEAST, sp|Q12692|H2AZ_YEAST	84, 91	90, 97	0.227656	668.297	Cd	485.06	2	d	hLQLAIR	0	0.178038	-0.227656	0.873951	52.7471	1
Yeast nucleosome	UV	MR_SM_OD_E_Oberbeckmann_161224_191224_Expl2_XL_nucleosomen_UV_rep1_10min_perc_0.0100_XLs.idXML	1	11195	1618.24	675.28	5.2586e-06	2	ETYSSYIYK	sp|P02293|H2B1_YEAST	39	47	1.72349	675.281	d	196.014	1	d	ETySSyIyK	7	0.157397	-1.72349	0.789638	34.4893	1
Yeast nucleosome	UV	MR_SM_OD_E_Oberbeckmann_161224_191224_Expl2_XL_nucleosomen_UV_rep1_10min_perc_0.0100_XLs.idXML	1	11198	1618.64	890.325	3.11222e-06	2	ETYSSYIYK	sp|P02293|H2B1_YEAST	39	47	0.335572	890.326	TT	626.103	2	T	ETYSSYIyK	7	0.140915	-0.335572	1	83.9513	1
Yeast nucleosome	UV	MR_SM_OD_E_Oberbeckmann_161224_191224_Expl2_XL_nucleosomen_UV_rep1_10min_perc_0.0100_XLs.idXML	1	11228	1622.36	792.336	6.4549e-06	2	YKPGTVALR	sp|P61830|H3_YEAST	42	50	0.189788	792.336	CC-H3N1	579.077	2	C	yKPGTVALR	0	0.537501	-0.189788	0.728553	22.9401	1
Yeast nucleosome	UV	MR_SM_OD_E_Oberbeckmann_161224_191224_Expl2_XL_nucleosomen_UV_rep1_10min_perc_0.0100_XLs.idXML	1	11232	1622.96	981.439	4.73879e-06	2	DNIQGITKPAIR	sp|P02309|H4_YEAST	25	36	4.06393	981.435	CG	636.109	2	C	DNIQGITkPAIR	7	0.0941146	4.06393	1	36.1059	1
Yeast nucleosome	UV	MR_SM_OD_E_Oberbeckmann_161224_191224_Expl2_XL_nucleosomen_UV_rep1_10min_perc_0.0100_XLs.idXML	1	11234	1623.29	523.773	4.51214e-06	2	HLQLAIR	sp|P04912|H2A2_YEAST, sp|Q12692|H2AZ_YEAST	84, 91	90, 97	0.163384	523.773	d	196.014	1	d	hLQLAIR	0	0.784148	0.163384	1	76.075	1
Yeast nucleosome	UV	MR_SM_OD_E_Oberbeckmann_161224_191224_Expl2_XL_nucleosomen_UV_rep1_10min_perc_0.0100_XLs.idXML	1	11240	1623.97	464.527	0.00627676	3	KLPFQR	sp|P61830|H3_YEAST	65	70	0.296316	464.527	AC-H3N1	603.088	2	A	KLPFQR	-1	0	0.296316	0.763071	19.3763	1
Yeast nucleosome	UV	MR_SM_OD_E_Oberbeckmann_161224_191224_Expl2_XL_nucleosomen_UV_rep1_10min_perc_0.0100_XLs.idXML	1	11271	1627.95	668.297	6.33254e-06	2	HLQLAIR	sp|P04912|H2A2_YEAST, sp|Q12692|H2AZ_YEAST	84, 91	90, 97	1.23362	668.297	Cd	485.06	2	d	hLQLAIR	0	0.156657	1.23362	1	45.1926	1
Yeast nucleosome	UV	MR_SM_OD_E_Oberbeckmann_161224_191224_Expl2_XL_nucleosomen_UV_rep1_10min_perc_0.0100_XLs.idXML	1	11277	1628.88	938.36	2.55654e-06	2	KETYSSYIYK	sp|P02293|H2B1_YEAST	38	47	0.135339	938.36	TC-H3N1	594.076	2	C	kETYSSYIYK	0	0.69263	-0.135339	0.786015	68.7046	1
Yeast nucleosome	UV	MR_SM_OD_E_Oberbeckmann_161224_191224_Expl2_XL_nucleosomen_UV_rep1_10min_perc_0.0100_XLs.idXML	1	11279	1629.12	890.325	4.30915e-06	2	ETYSSYIYK	sp|P02293|H2B1_YEAST	39	47	0.39886	890.326	TT	626.103	2	T	ETYSSYIyK	7	0.0631554	-0.39886	1	59.1822	1
Yeast nucleosome	UV	MR_SM_OD_E_Oberbeckmann_161224_191224_Expl2_XL_nucleosomen_UV_rep1_10min_perc_0.0100_XLs.idXML	1	11319	1634.24	523.773	4.67491e-06	2	HLQLAIR	sp|P04912|H2A2_YEAST, sp|Q12692|H2AZ_YEAST	84, 91	90, 97	0.163384	523.773	d	196.014	1	d	hLQLAIR	0	0.924233	0.163384	0.991305	76.075	1
Yeast nucleosome	UV	MR_SM_OD_E_Oberbeckmann_161224_191224_Expl2_XL_nucleosomen_UV_rep1_10min_perc_0.0100_XLs.idXML	1	11320	1634.31	696.287	6.88445e-06	2	KLPFQR	sp|P61830|H3_YEAST	65	70	0.566869	696.287	AC-H3N1	603.088	2	A	KLPFQR	-1	0	0.566869	0.980924	28.7073	1
Yeast nucleosome	UV	MR_SM_OD_E_Oberbeckmann_161224_191224_Expl2_XL_nucleosomen_UV_rep1_10min_perc_0.0100_XLs.idXML	1	11322	1634.55	654.294	5.04271e-06	3	DNIQGITKPAIR	sp|P02309|H4_YEAST	25	36	0.0236548	654.294	AT	635.114	2	A	DNIQGITkPAIR	7	0.0173191	-0.0236548	0.812875	33.8584	1
Yeast nucleosome	UV	MR_SM_OD_E_Oberbeckmann_161224_191224_Expl2_XL_nucleosomen_UV_rep1_10min_perc_0.0100_XLs.idXML	1	11323	1634.63	635.615	4.99287e-06	3	DNIQGITKPAIR	sp|P02309|H4_YEAST	25	36	0.733308	635.615	CC-H3N1	579.077	2	C	DNIQGITkPAIR	7	0.0170931	-0.733308	0.924034	55.6457	1
Yeast nucleosome	UV	MR_SM_OD_E_Oberbeckmann_161224_191224_Expl2_XL_nucleosomen_UV_rep1_10min_perc_0.0100_XLs.idXML	1	11336	1636.37	675.28	6.17384e-06	2	ETYSSYIYK	sp|P02293|H2B1_YEAST	39	47	1.54272	675.281	d	196.014	1	d	ETySSyIyK	7	0.220758	-1.54272	0.696285	31.6657	1
Yeast nucleosome	UV	MR_SM_OD_E_Oberbeckmann_161224_191224_Expl2_XL_nucleosomen_UV_rep1_10min_perc_0.0100_XLs.idXML	1	11360	1639.63	938.361	2.36752e-06	2	KETYSSYIYK	sp|P02293|H2B1_YEAST	38	47	1.24766	938.36	TC-H3N1	594.076	2	C	kETYSSYIYK	0	0.822026	1.24766	1	59.8891	1
Yeast nucleosome	UV	MR_SM_OD_E_Oberbeckmann_161224_191224_Expl2_XL_nucleosomen_UV_rep1_10min_perc_0.0100_XLs.idXML	1	11369	1640.83	668.296	6.65307e-06	2	HLQLAIR	sp|P04912|H2A2_YEAST, sp|Q12692|H2AZ_YEAST	84, 91	90, 97	0.318985	668.297	Cd	485.06	2	d	hLQLAIR	0	0.159616	-0.318985	0.684037	36.9624	1
Yeast nucleosome	UV	MR_SM_OD_E_Oberbeckmann_161224_191224_Expl2_XL_nucleosomen_UV_rep1_10min_perc_0.0100_XLs.idXML	1	11376	1641.83	890.329	5.15771e-06	2	ETYSSYIYK	sp|P02293|H2B1_YEAST	39	47	3.6446	890.326	TT	626.103	2	T	ETYSSYIyK	7	0.217691	3.6446	0.844189	41.4894	1
Yeast nucleosome	UV	MR_SM_OD_E_Oberbeckmann_161224_191224_Expl2_XL_nucleosomen_UV_rep1_10min_perc_0.0100_XLs.idXML	1	11384	1642.95	519.729	0.0062768	2	ELDLAR	sp|P10659|METK1_YEAST	350	355	0.847077	519.729	T	322.057	1	T	ElDLAR	1	0.0110111	0.847077	0.287569	25.7659	1
Yeast nucleosome	UV	MR_SM_OD_E_Oberbeckmann_161224_191224_Expl2_XL_nucleosomen_UV_rep1_10min_perc_0.0100_XLs.idXML	1	11403	1645.54	523.774	4.53061e-06	2	HLQLAIR	sp|P04912|H2A2_YEAST, sp|Q12692|H2AZ_YEAST	84, 91	90, 97	0.979092	523.773	d	196.014	1	d	hLQLAIR	0	0.858135	0.979092	0.977129	70.8838	1
Yeast nucleosome	UV	MR_SM_OD_E_Oberbeckmann_161224_191224_Expl2_XL_nucleosomen_UV_rep1_10min_perc_0.0100_XLs.idXML	1	11405	1645.75	696.287	0.00162507	2	KLPFQR	sp|P61830|H3_YEAST	65	70	1.13055	696.287	AC-H3N1	603.088	2	A	KLPFQR	-1	0	1.13055	0.532106	19.0478	1
Yeast nucleosome	UV	MR_SM_OD_E_Oberbeckmann_161224_191224_Expl2_XL_nucleosomen_UV_rep1_10min_perc_0.0100_XLs.idXML	1	11406	1645.88	952.919	5.12064e-06	2	DNIQGITKPAIR	sp|P02309|H4_YEAST	25	36	0.205085	952.919	CC-H3N1	579.077	2	C	DNIQGITkPAIR	7	0.0429389	0.205085	0.820694	40.837	1
Yeast nucleosome	UV	MR_SM_OD_E_Oberbeckmann_161224_191224_Expl2_XL_nucleosomen_UV_rep1_10min_perc_0.0100_XLs.idXML	1	11417	1647.31	654.294	4.59638e-06	3	DNIQGITKPAIR	sp|P02309|H4_YEAST	25	36	0.206346	654.294	AT	635.114	2	A	DNiQGiTKPAiR	10	0.0234492	0.206346	0.495021	33.8584	1
Yeast nucleosome	UV	MR_SM_OD_E_Oberbeckmann_161224_191224_Expl2_XL_nucleosomen_UV_rep1_10min_perc_0.0100_XLs.idXML	1	11427	1648.7	653.623	4.9003e-06	3	DNIQGITKPAIR	sp|P02309|H4_YEAST	25	36	1.8068	653.622	GT-H2O1	633.099	2	G	DNIQGItKPAIR	6	0.0426161	1.8068	0.623822	27.9569	1
Yeast nucleosome	UV	MR_SM_OD_E_Oberbeckmann_161224_191224_Expl2_XL_nucleosomen_UV_rep1_10min_perc_0.0100_XLs.idXML	1	11428	1648.84	761.388	2.97709e-06	2	DNIQGITKPAIR	sp|P02309|H4_YEAST	25	36	0.80244	761.387	d	196.014	1	d	DNIqGITKPAIR	3	0.0194838	0.80244	0.572452	62.6872	1
Yeast nucleosome	UV	MR_SM_OD_E_Oberbeckmann_161224_191224_Expl2_XL_nucleosomen_UV_rep1_10min_perc_0.0100_XLs.idXML	1	11457	1652.75	675.281	6.3518e-06	2	ETYSSYIYK	sp|P02293|H2B1_YEAST	39	47	0.186949	675.281	d	196.014	1	d	ETYSSYIYK	-1	0	-0.186949	0.573298	28.8945	1
Yeast nucleosome	UV	MR_SM_OD_E_Oberbeckmann_161224_191224_Expl2_XL_nucleosomen_UV_rep1_10min_perc_0.0100_XLs.idXML	1	11486	1656.77	523.774	4.56995e-06	2	HLQLAIR	sp|P04912|H2A2_YEAST, sp|Q12692|H2AZ_YEAST	84, 91	90, 97	1.67827	523.773	d	196.014	1	d	hLQLAIR	0	0.830572	1.67827	0.973358	81.3759	1
Yeast nucleosome	UV	MR_SM_OD_E_Oberbeckmann_161224_191224_Expl2_XL_nucleosomen_UV_rep1_10min_perc_0.0100_XLs.idXML	1	11488	1657.04	808.397	4.40408e-06	2	DNIQGITKPAIR	sp|P02309|H4_YEAST	25	36	1.66833	808.396	C-H3N1	290.03	1	C	DNIQGITkPAIR	7	2.92791	1.66833	0.970066	57.9414	1
Yeast nucleosome	UV	MR_SM_OD_E_Oberbeckmann_161224_191224_Expl2_XL_nucleosomen_UV_rep1_10min_perc_0.0100_XLs.idXML	1	11504	1659.23	858.932	0.00481482	2	KVVAQNMVSPAIR	sp|Q02749|YP068_YEAST	40	52	3.47662	858.929	T-H2O1	304.046	1	T	KVVAQNMVSpAIR	9	0.0349014	3.47662	0.843142	16.6474	1
Yeast nucleosome	UV	MR_SM_OD_E_Oberbeckmann_161224_191224_Expl2_XL_nucleosomen_UV_rep1_10min_perc_0.0100_XLs.idXML	1	11511	1660.22	761.388	2.52304e-06	2	DNIQGITKPAIR	sp|P02309|H4_YEAST	25	36	1.36358	761.387	d	196.014	1	d	DNIqGITKPAIR	3	0.0162542	1.36358	0.775228	66.7888	1
Yeast nucleosome	UV	MR_SM_OD_E_Oberbeckmann_161224_191224_Expl2_XL_nucleosomen_UV_rep1_10min_perc_0.0100_XLs.idXML	1	11528	1662.62	766.357	2.65973e-06	2	EIAQDFKTDLR	sp|P61830|H3_YEAST	74	84	1.93558	766.356	d	196.014	1	d	EIAQDFkTDLR	6	0.0125724	1.93558	0.920531	78.406	1
Yeast nucleosome	UV	MR_SM_OD_E_Oberbeckmann_161224_191224_Expl2_XL_nucleosomen_UV_rep1_10min_perc_0.0100_XLs.idXML	1	11551	1665.77	680.304	6.28136e-06	2	HLQLAIR	sp|P04912|H2A2_YEAST, sp|Q12692|H2AZ_YEAST	84, 91	90, 97	2.12353	680.302	Ad	509.071	2	d	hLQLAIR	0	0.156238	2.12353	0.810692	37.9964	1
Yeast nucleosome	UV	MR_SM_OD_E_Oberbeckmann_161224_191224_Expl2_XL_nucleosomen_UV_rep1_10min_perc_0.0100_XLs.idXML	1	11570	1668.4	523.774	5.01899e-06	2	HLQLAIR	sp|P04912|H2A2_YEAST, sp|Q12692|H2AZ_YEAST	84, 91	90, 97	1.44521	523.773	d	196.014	1	d	hLQLAIR	0	0.821568	1.44521	0.874739	76.4028	1
Yeast nucleosome	UV	MR_SM_OD_E_Oberbeckmann_161224_191224_Expl2_XL_nucleosomen_UV_rep1_10min_perc_0.0100_XLs.idXML	1	11579	1669.6	808.397	6.34526e-06	2	DNIQGITKPAIR	sp|P02309|H4_YEAST	25	36	1.33105	808.396	C-H3N1	290.03	1	C	DNIQGITkPAIR	7	1.00208	1.33105	1	26.0843	1
Yeast nucleosome	UV	MR_SM_OD_E_Oberbeckmann_161224_191224_Expl2_XL_nucleosomen_UV_rep1_10min_perc_0.0100_XLs.idXML	1	11594	1671.65	761.388	2.7511e-06	2	DNIQGITKPAIR	sp|P02309|H4_YEAST	25	36	1.04293	761.387	d	196.014	1	d	DNIQGITKPAIR	-1	0	1.04293	0.908449	60.5913	1
Yeast nucleosome	UV	MR_SM_OD_E_Oberbeckmann_161224_191224_Expl2_XL_nucleosomen_UV_rep1_10min_perc_0.0100_XLs.idXML	1	11612	1674.17	766.357	2.64883e-06	2	EIAQDFKTDLR	sp|P61830|H3_YEAST	74	84	1.39184	766.356	d	196.014	1	d	EIaQDFKTDLR	2	0.0189124	1.39184	0.988165	71.8505	1
Yeast nucleosome	UV	MR_SM_OD_E_Oberbeckmann_161224_191224_Expl2_XL_nucleosomen_UV_rep1_10min_perc_0.0100_XLs.idXML	1	11622	1675.49	644.773	6.55658e-06	2	KLPFQR	sp|P61830|H3_YEAST	65	70	1.66294	644.772	Td	500.06	2	d	KLPFQR	-1	0	1.66294	0.686998	40.7206	1
Yeast nucleosome	UV	MR_SM_OD_E_Oberbeckmann_161224_191224_Expl2_XL_nucleosomen_UV_rep1_10min_perc_0.0100_XLs.idXML	1	11633	1677.08	453.871	5.06279e-06	3	HLQLAIR	sp|P04912|H2A2_YEAST, sp|Q12692|H2AZ_YEAST	84, 91	90, 97	0.596949	453.871	Ad	509.071	2	d	hLQLAIR	0	0.433601	0.596949	0.788781	60.9156	1
Yeast nucleosome	UV	MR_SM_OD_E_Oberbeckmann_161224_191224_Expl2_XL_nucleosomen_UV_rep1_10min_perc_0.0100_XLs.idXML	1	11654	1679.94	523.772	0.00481485	2	HLQLAIR	sp|P04912|H2A2_YEAST, sp|Q12692|H2AZ_YEAST	84, 91	90, 97	2.86639	523.773	d	196.014	1	d	hLQLAIR	0	0.0448993	-2.86639	0.0695662	29.7959	1
Yeast nucleosome	UV	MR_SM_OD_E_Oberbeckmann_161224_191224_Expl2_XL_nucleosomen_UV_rep1_10min_perc_0.0100_XLs.idXML	1	11696	1685.72	644.773	6.03128e-06	2	KLPFQR	sp|P61830|H3_YEAST	65	70	1.00031	644.772	Td	500.06	2	d	kLPFQR	0	0.0205148	1.00031	0.952673	55.1896	1
Yeast nucleosome	UV	MR_SM_OD_E_Oberbeckmann_161224_191224_Expl2_XL_nucleosomen_UV_rep1_10min_perc_0.0100_XLs.idXML	1	11700	1686.25	766.356	3.59198e-06	2	EIAQDFKTDLR	sp|P61830|H3_YEAST	74	84	0.422358	766.356	d	196.014	1	d	EIAQDFKTDLR	-1	0	0.422358	1	55.1438	1
Yeast nucleosome	UV	MR_SM_OD_E_Oberbeckmann_161224_191224_Expl2_XL_nucleosomen_UV_rep1_10min_perc_0.0100_XLs.idXML	1	11705	1686.91	761.388	2.63997e-06	2	DNIQGITKPAIR	sp|P02309|H4_YEAST	25	36	0.962766	761.387	d	196.014	1	d	DNIQGITKPAIR	-1	0	0.962766	1	54.5525	1
Yeast nucleosome	UV	MR_SM_OD_E_Oberbeckmann_161224_191224_Expl2_XL_nucleosomen_UV_rep1_10min_perc_0.0100_XLs.idXML	1	11718	1688.77	680.303	6.42318e-06	2	HLQLAIR	sp|P04912|H2A2_YEAST, sp|Q12692|H2AZ_YEAST	84, 91	90, 97	0.653591	680.302	Ad	509.071	2	d	hLQLAIR	0	0.165637	0.653591	1	42.382	1
Yeast nucleosome	UV	MR_SM_OD_E_Oberbeckmann_161224_191224_Expl2_XL_nucleosomen_UV_rep1_10min_perc_0.0100_XLs.idXML	1	11738	1691.55	523.774	5.29216e-06	2	HLQLAIR	sp|P04912|H2A2_YEAST, sp|Q12692|H2AZ_YEAST	84, 91	90, 97	0.629503	523.773	d	196.014	1	d	hLQLAIR	0	0.428623	0.629503	0.170261	60.858	1
Yeast nucleosome	UV	MR_SM_OD_E_Oberbeckmann_161224_191224_Expl2_XL_nucleosomen_UV_rep1_10min_perc_0.0100_XLs.idXML	1	11770	1695.92	495.886	6.29046e-06	3	HLQLAIR	sp|P04912|H2A2_YEAST, sp|Q12692|H2AZ_YEAST	84, 91	90, 97	1.51475	495.885	AT	635.114	2	A	HLQLAIR	-1	0	1.51475	0.192257	23.7257	1
Yeast nucleosome	UV	MR_SM_OD_E_Oberbeckmann_161224_191224_Expl2_XL_nucleosomen_UV_rep1_10min_perc_0.0100_XLs.idXML	1	11775	1696.65	635.615	5.65672e-06	3	DNIQGITKPAIR	sp|P02309|H4_YEAST	25	36	0.422069	635.615	CC-H3N1	579.077	2	C	dNIQGITKPAIR	0	0.0597341	0.422069	1	22.4714	1
Yeast nucleosome	UV	MR_SM_OD_E_Oberbeckmann_161224_191224_Expl2_XL_nucleosomen_UV_rep1_10min_perc_0.0100_XLs.idXML	1	11780	1697.38	644.773	6.39704e-06	2	KLPFQR	sp|P61830|H3_YEAST	65	70	1.47362	644.772	Td	500.06	2	d	KlPFQR	1	0.00581216	1.47362	0.755013	46.5909	1
Yeast nucleosome	UV	MR_SM_OD_E_Oberbeckmann_161224_191224_Expl2_XL_nucleosomen_UV_rep1_10min_perc_0.0100_XLs.idXML	1	11781	1697.45	523.774	5.60355e-06	2	HLQLAIR	sp|P04912|H2A2_YEAST, sp|Q12692|H2AZ_YEAST	84, 91	90, 97	1.42824	523.773	d	196.014	1	d	hLQLAIR	0	0.392976	1.42824	0.288364	62.646	1
Yeast nucleosome	UV	MR_SM_OD_E_Oberbeckmann_161224_191224_Expl2_XL_nucleosomen_UV_rep1_10min_perc_0.0100_XLs.idXML	1	11795	1699.36	766.357	4.37081e-06	2	EIAQDFKTDLR	sp|P61830|H3_YEAST	74	84	1.29844	766.356	d	196.014	1	d	EIAQDFKTDLR	-1	0	1.29844	1	47.2453	1
Yeast nucleosome	UV	MR_SM_OD_E_Oberbeckmann_161224_191224_Expl2_XL_nucleosomen_UV_rep1_10min_perc_0.0100_XLs.idXML	1	11805	1700.76	643.62	6.31282e-06	3	DNIQGITKPAIR	sp|P02309|H4_YEAST	25	36	1.99603	643.619	AC-H3N1	603.088	2	A	DNIqGITKPAIR	3	0.0780771	1.99603	0.890994	24.484	1
Yeast nucleosome	UV	MR_SM_OD_E_Oberbeckmann_161224_191224_Expl2_XL_nucleosomen_UV_rep1_10min_perc_0.0100_XLs.idXML	1	11814	1701.95	675.283	4.99293e-06	2	ETYSSYIYK	sp|P02293|H2B1_YEAST	39	47	2.79575	675.281	d	196.014	1	d	ETySSyIyK	7	0.1646	2.79575	0.813087	38.7184	1
Yeast nucleosome	UV	MR_SM_OD_E_Oberbeckmann_161224_191224_Expl2_XL_nucleosomen_UV_rep1_10min_perc_0.0100_XLs.idXML	1	11826	1703.63	704.285	5.67944e-06	2	KLPFQR	sp|P61830|H3_YEAST	65	70	1.6079	704.284	CG-H3N1	619.083	2	C	kLPFQR	0	0.374888	1.6079	0.868204	48.5758	1
Yeast nucleosome	UV	MR_SM_OD_E_Oberbeckmann_161224_191224_Expl2_XL_nucleosomen_UV_rep1_10min_perc_0.0100_XLs.idXML	1	11865	1708.95	644.773	6.24344e-06	2	KLPFQR	sp|P61830|H3_YEAST	65	70	0.621665	644.772	Td	500.06	2	d	KLPFQR	-1	0	0.621665	0.749123	46.0971	1
Yeast nucleosome	UV	MR_SM_OD_E_Oberbeckmann_161224_191224_Expl2_XL_nucleosomen_UV_rep1_10min_perc_0.0100_XLs.idXML	1	11875	1710.28	668.297	5.29712e-06	2	HLQLAIR	sp|P04912|H2A2_YEAST, sp|Q12692|H2AZ_YEAST	84, 91	90, 97	0.685639	668.297	Cd	485.06	2	d	hLQLAIR	0	0.0159484	0.685639	0.577266	57.739	1
Yeast nucleosome	UV	MR_SM_OD_E_Oberbeckmann_161224_191224_Expl2_XL_nucleosomen_UV_rep1_10min_perc_0.0100_XLs.idXML	1	11885	1711.75	675.281	5.25219e-06	2	ETYSSYIYK	sp|P02293|H2B1_YEAST	39	47	0.626514	675.281	d	196.014	1	d	ETySSyIyK	7	0.279552	0.626514	0.984273	44.6181	1
Yeast nucleosome	UV	MR_SM_OD_E_Oberbeckmann_161224_191224_Expl2_XL_nucleosomen_UV_rep1_10min_perc_0.0100_XLs.idXML	1	11886	1711.88	643.619	6.46326e-06	3	DNIQGITKPAIR	sp|P02309|H4_YEAST	25	36	0.858056	643.619	AC-H3N1	603.088	2	A	DNIqGITKPAIR	3	0.0578635	0.858056	0.963756	18.9336	1
Yeast nucleosome	UV	MR_SM_OD_E_Oberbeckmann_161224_191224_Expl2_XL_nucleosomen_UV_rep1_10min_perc_0.0100_XLs.idXML	1	11906	1714.68	704.284	5.72287e-06	2	KLPFQR	sp|P61830|H3_YEAST	65	70	0.741273	704.284	CG-H3N1	619.083	2	C	kLPFQR	0	0.381288	0.741273	0.984159	48.5758	1
Yeast nucleosome	UV	MR_SM_OD_E_Oberbeckmann_161224_191224_Expl2_XL_nucleosomen_UV_rep1_10min_perc_0.0100_XLs.idXML	1	11932	1718.26	761.388	2.45869e-06	2	DNIQGITKPAIR	sp|P02309|H4_YEAST	25	36	1.44374	761.387	d	196.014	1	d	DNIQGITKPAIR	-1	0	1.44374	0.490272	58.6506	1
Yeast nucleosome	UV	MR_SM_OD_E_Oberbeckmann_161224_191224_Expl2_XL_nucleosomen_UV_rep1_10min_perc_0.0100_XLs.idXML	1	11937	1718.81	913.411	2.98279e-06	2	DNIQGITKPAIR	sp|P02309|H4_YEAST	25	36	1.21807	913.41	Td	500.06	2	d	DNIQGITKPAIR	-1	0	1.21807	1	62.7264	1
Yeast nucleosome	UV	MR_SM_OD_E_Oberbeckmann_161224_191224_Expl2_XL_nucleosomen_UV_rep1_10min_perc_0.0100_XLs.idXML	1	11943	1719.68	659.624	0.00627677	3	DNIQGITKPAIR	sp|P02309|H4_YEAST	25	36	2.962	659.626	GT	651.109	2	G	DNIQGITKPAIR	-1	0	-2.962	1	14.6364	1
Yeast nucleosome	UV	MR_SM_OD_E_Oberbeckmann_161224_191224_Expl2_XL_nucleosomen_UV_rep1_10min_perc_0.0100_XLs.idXML	1	11951	1720.8	644.773	0.00162512	2	KLPFQR	sp|P61830|H3_YEAST	65	70	1.00031	644.772	Td	500.06	2	d	KLPFQR	-1	0	1.00031	0.914487	29.6835	1
Yeast nucleosome	UV	MR_SM_OD_E_Oberbeckmann_161224_191224_Expl2_XL_nucleosomen_UV_rep1_10min_perc_0.0100_XLs.idXML	1	11986	1725.65	675.282	6.44774e-06	2	ETYSSYIYK	sp|P02293|H2B1_YEAST	39	47	1.34959	675.281	d	196.014	1	d	ETySSyIyK	7	0.0307819	1.34959	0.626608	23.5166	1
Yeast nucleosome	UV	MR_SM_OD_E_Oberbeckmann_161224_191224_Expl2_XL_nucleosomen_UV_rep1_10min_perc_0.0100_XLs.idXML	1	11991	1726.38	704.284	5.90636e-06	2	KLPFQR	sp|P61830|H3_YEAST	65	70	0.65461	704.284	CG-H3N1	619.083	2	C	kLPFQR	0	0.393475	0.65461	0.919436	41.8657	1
Yeast nucleosome	UV	MR_SM_OD_E_Oberbeckmann_161224_191224_Expl2_XL_nucleosomen_UV_rep1_10min_perc_0.0100_XLs.idXML	1	11997	1727.11	707.794	6.34921e-06	2	KLPFQR	sp|P61830|H3_YEAST	65	70	0.681197	707.794	TT	626.103	2	T	kLPFQR	0	0.417666	0.681197	0.866293	37.949	1
Yeast nucleosome	UV	MR_SM_OD_E_Oberbeckmann_161224_191224_Expl2_XL_nucleosomen_UV_rep1_10min_perc_0.0100_XLs.idXML	1	12007	1728.49	523.774	4.96529e-06	2	HLQLAIR	sp|P04912|H2A2_YEAST, sp|Q12692|H2AZ_YEAST	84, 91	90, 97	0.28271	523.773	d	196.014	1	d	hLQLAIR	0	0.446738	0.28271	0.310564	65.8088	1
Yeast nucleosome	UV	MR_SM_OD_E_Oberbeckmann_161224_191224_Expl2_XL_nucleosomen_UV_rep1_10min_perc_0.0100_XLs.idXML	1	12032	1731.99	523.774	5.50411e-06	2	HLQLAIR	sp|P04912|H2A2_YEAST, sp|Q12692|H2AZ_YEAST	84, 91	90, 97	0.746032	523.773	d	196.014	1	d	hLQLAIR	0	0.501014	0.746032	0.544016	68.0091	1
Yeast nucleosome	UV	MR_SM_OD_E_Oberbeckmann_161224_191224_Expl2_XL_nucleosomen_UV_rep1_10min_perc_0.0100_XLs.idXML	1	12081	1738.56	704.284	6.43641e-06	2	KLPFQR	sp|P61830|H3_YEAST	65	70	0.0479714	704.284	CG-H3N1	619.083	2	C	kLPFQR	0	0.405902	0.0479714	0.892825	31.5348	1
Yeast nucleosome	UV	MR_SM_OD_E_Oberbeckmann_161224_191224_Expl2_XL_nucleosomen_UV_rep1_10min_perc_0.0100_XLs.idXML	1	12085	1739.08	707.795	6.54848e-06	2	KLPFQR	sp|P61830|H3_YEAST	65	70	1.37106	707.794	TT	626.103	2	T	kLPFQR	0	0.296358	1.37106	0.860009	37.0934	1
Yeast nucleosome	UV	MR_SM_OD_E_Oberbeckmann_161224_191224_Expl2_XL_nucleosomen_UV_rep1_10min_perc_0.0100_XLs.idXML	1	12098	1740.94	715.869	3.92942e-06	2	FQKSTELLIR	sp|P61830|H3_YEAST	55	64	1.59926	715.868	d	196.014	1	d	FQKSTELLIR	-1	0	1.59926	1	56.1134	1
Yeast nucleosome	UV	MR_SM_OD_E_Oberbeckmann_161224_191224_Expl2_XL_nucleosomen_UV_rep1_10min_perc_0.0100_XLs.idXML	1	12105	1741.86	539.758	0.00627676	2	KLPFQR	sp|P61830|H3_YEAST	65	70	0.544217	539.758	C-H3N1	290.03	1	C	kLPFQR	0	0.95225	0.544217	0.620008	24.1674	1
Yeast nucleosome	UV	MR_SM_OD_E_Oberbeckmann_161224_191224_Expl2_XL_nucleosomen_UV_rep1_10min_perc_0.0100_XLs.idXML	1	12117	1743.56	523.774	5.90007e-06	2	HLQLAIR	sp|P04912|H2A2_YEAST, sp|Q12692|H2AZ_YEAST	84, 91	90, 97	0.979092	523.773	d	196.014	1	d	hLQLAIR	0	0.366292	0.979092	0.195091	55.1727	1
Yeast nucleosome	UV	MR_SM_OD_E_Oberbeckmann_161224_191224_Expl2_XL_nucleosomen_UV_rep1_10min_perc_0.0100_XLs.idXML	1	12129	1745.08	657.606	0.00162514	3	EIAQDFKTDLR	sp|P61830|H3_YEAST	74	84	0.090348	657.606	AT	635.114	2	A	EIAQDFKTDLR	-1	0	-0.090348	0.837603	21.4689	1
Yeast nucleosome	UV	MR_SM_OD_E_Oberbeckmann_161224_191224_Expl2_XL_nucleosomen_UV_rep1_10min_perc_0.0100_XLs.idXML	1	12183	1752.55	715.87	6.54182e-06	2	FQKSTELLIR	sp|P61830|H3_YEAST	55	64	1.85504	715.868	d	196.014	1	d	FQKSTELLIR	-1	0	1.85504	1	24.9019	1
Yeast nucleosome	UV	MR_SM_OD_E_Oberbeckmann_161224_191224_Expl2_XL_nucleosomen_UV_rep1_10min_perc_0.0100_XLs.idXML	1	12191	1753.62	643.62	5.92689e-06	3	DNIQGITKPAIR	sp|P02309|H4_YEAST	25	36	1.23738	643.619	AC-H3N1	603.088	2	A	DNIQGItKPAIR	6	0.0756733	1.23738	0.845693	16.7788	1
Yeast nucleosome	UV	MR_SM_OD_E_Oberbeckmann_161224_191224_Expl2_XL_nucleosomen_UV_rep1_10min_perc_0.0100_XLs.idXML	1	12202	1755.21	523.774	5.40661e-06	2	HLQLAIR	sp|P04912|H2A2_YEAST, sp|Q12692|H2AZ_YEAST	84, 91	90, 97	1.09562	523.773	d	196.014	1	d	hLQLAIR	0	1.01417	1.09562	0.354087	57.9833	1
Yeast nucleosome	UV	MR_SM_OD_E_Oberbeckmann_161224_191224_Expl2_XL_nucleosomen_UV_rep1_10min_perc_0.0100_XLs.idXML	1	12227	1758.65	828.354	0.00781972	2	YKPGTVALR	sp|P61830|H3_YEAST	42	50	2.20363	828.353	GT	651.109	2	G	YKPGTVALR	-1	0	2.20363	0.711825	13.0762	1
Yeast nucleosome	UV	MR_SM_OD_E_Oberbeckmann_161224_191224_Expl2_XL_nucleosomen_UV_rep1_10min_perc_0.0100_XLs.idXML	1	12247	1761.44	648.951	4.32501e-06	3	DNIQGITKPAIR	sp|P02309|H4_YEAST	25	36	0.51595	648.95	CG-H3N1	619.083	2	C	DNIQGITkPAIR	7	0.0137848	0.51595	0.457914	51.9593	1
Yeast nucleosome	UV	MR_SM_OD_E_Oberbeckmann_161224_191224_Expl2_XL_nucleosomen_UV_rep1_10min_perc_0.0100_XLs.idXML	1	12259	1763.11	688.3	6.50547e-06	2	HLQLAIR	sp|P04912|H2A2_YEAST, sp|Q12692|H2AZ_YEAST	84, 91	90, 97	1.16545	688.3	Gd	525.066	2	d	hLQLAIR	0	0.119268	1.16545	0.792453	36.263	1
Yeast nucleosome	UV	MR_SM_OD_E_Oberbeckmann_161224_191224_Expl2_XL_nucleosomen_UV_rep1_10min_perc_0.0100_XLs.idXML	1	12281	1766.16	707.794	6.74952e-06	2	KLPFQR	sp|P61830|H3_YEAST	65	70	0.853663	707.794	TT	626.103	2	T	kLPFQR	0	0.231432	0.853663	0.733679	30.83	1
Yeast nucleosome	UV	MR_SM_OD_E_Oberbeckmann_161224_191224_Expl2_XL_nucleosomen_UV_rep1_10min_perc_0.0100_XLs.idXML	1	12282	1766.3	976.935	5.10379e-06	2	DNIQGITKPAIR	sp|P02309|H4_YEAST	25	36	4.63328	976.93	AA-H3N1	627.099	2	A	DNiQGITKPAIR	2	0.190839	4.63328	1	31.9967	1
Yeast nucleosome	UV	MR_SM_OD_E_Oberbeckmann_161224_191224_Expl2_XL_nucleosomen_UV_rep1_10min_perc_0.0100_XLs.idXML	1	12286	1766.89	523.775	5.14891e-06	2	HLQLAIR	sp|P04912|H2A2_YEAST, sp|Q12692|H2AZ_YEAST	84, 91	90, 97	2.72704	523.773	d	196.014	1	d	hLQLAIR	0	2.03644	2.72704	0.478176	65.8088	1
Yeast nucleosome	UV	MR_SM_OD_E_Oberbeckmann_161224_191224_Expl2_XL_nucleosomen_UV_rep1_10min_perc_0.0100_XLs.idXML	1	12295	1768.08	778.893	4.96209e-06	2	FQKSTELLIR	sp|P61830|H3_YEAST	55	64	3.92486	778.89	T	322.057	1	T	FQkSTELLIR	2	0.442811	3.92486	1	34.0149	1
Yeast nucleosome	UV	MR_SM_OD_E_Oberbeckmann_161224_191224_Expl2_XL_nucleosomen_UV_rep1_10min_perc_0.0100_XLs.idXML	1	12308	1769.95	691.781	5.6141e-06	2	KLPFQR	sp|P61830|H3_YEAST	65	70	0.587061	691.781	TC-H3N1	594.076	2	C	kLPFQR	0	0.901796	0.587061	0.871598	46.0057	1
Yeast nucleosome	UV	MR_SM_OD_E_Oberbeckmann_161224_191224_Expl2_XL_nucleosomen_UV_rep1_10min_perc_0.0100_XLs.idXML	1	12313	1770.61	523.774	5.43322e-06	2	HLQLAIR	sp|P04912|H2A2_YEAST, sp|Q12692|H2AZ_YEAST	84, 91	90, 97	1.42824	523.773	d	196.014	1	d	hLQLAIR	0	1.19099	1.42824	0.418524	65.4566	1
Yeast nucleosome	UV	MR_SM_OD_E_Oberbeckmann_161224_191224_Expl2_XL_nucleosomen_UV_rep1_10min_perc_0.0100_XLs.idXML	1	12314	1770.74	715.868	6.50019e-06	2	FQKSTELLIR	sp|P61830|H3_YEAST	55	64	0.361727	715.868	d	196.014	1	d	FQKSTELLIR	-1	0	-0.361727	1	24.9019	1
Yeast nucleosome	UV	MR_SM_OD_E_Oberbeckmann_161224_191224_Expl2_XL_nucleosomen_UV_rep1_10min_perc_0.0100_XLs.idXML	1	12326	1772.46	648.951	5.10485e-06	3	DNIQGITKPAIR	sp|P02309|H4_YEAST	25	36	1.6199	648.95	CG-H3N1	619.083	2	C	DNIQGITkPAIR	7	0.0167698	1.6199	0.845047	55.9414	1
Yeast nucleosome	UV	MR_SM_OD_E_Oberbeckmann_161224_191224_Expl2_XL_nucleosomen_UV_rep1_10min_perc_0.0100_XLs.idXML	1	12331	1773.04	688.299	5.97993e-06	2	HLQLAIR	sp|P04912|H2A2_YEAST, sp|Q12692|H2AZ_YEAST	84, 91	90, 97	0.34203	688.3	Gd	525.066	2	d	hLQLAIR	0	0.152532	-0.34203	1	40.6716	1
Yeast nucleosome	UV	MR_SM_OD_E_Oberbeckmann_161224_191224_Expl2_XL_nucleosomen_UV_rep1_10min_perc_0.0100_XLs.idXML	1	12351	1775.78	824.919	0.00162518	2	RLFEGNALIRR	sp|O13516|RS9A_YEAST	69	79	0.793674	824.92	T-H2O1	304.046	1	T	RLFEGNALIRR	-1	0	-0.793674	1	21.8772	1
Yeast nucleosome	UV	MR_SM_OD_E_Oberbeckmann_161224_191224_Expl2_XL_nucleosomen_UV_rep1_10min_perc_0.0100_XLs.idXML	1	12356	1776.44	812.337	5.66995e-06	2	YKPGTVALR	sp|P61830|H3_YEAST	42	50	2.46655	812.339	CG-H3N1	619.083	2	C	yKPGTVALR	0	0.642339	-2.46655	1	28.4547	1
Yeast nucleosome	UV	MR_SM_OD_E_Oberbeckmann_161224_191224_Expl2_XL_nucleosomen_UV_rep1_10min_perc_0.0100_XLs.idXML	1	12361	1777.1	913.411	6.29241e-06	2	DNIQGITKPAIR	sp|P02309|H4_YEAST	25	36	0.791911	913.41	Td	500.06	2	d	dNIQGITKPAIR	0	0.193583	0.791911	1	18.6802	1
Yeast nucleosome	UV	MR_SM_OD_E_Oberbeckmann_161224_191224_Expl2_XL_nucleosomen_UV_rep1_10min_perc_0.0100_XLs.idXML	1	12378	1779.49	778.888	5.80758e-06	2	FQKSTELLIR	sp|P61830|H3_YEAST	55	64	2.23776	778.89	T	322.057	1	T	FQkSTELLIR	2	0.162026	-2.23776	1	31.3674	1
Yeast nucleosome	UV	MR_SM_OD_E_Oberbeckmann_161224_191224_Expl2_XL_nucleosomen_UV_rep1_10min_perc_0.0100_XLs.idXML	1	12386	1780.62	691.781	6.3692e-06	2	KLPFQR	sp|P61830|H3_YEAST	65	70	0.176085	691.781	TC-H3N1	594.076	2	C	kLPFQR	0	0.595301	-0.176085	1	29.6339	1
Yeast nucleosome	UV	MR_SM_OD_E_Oberbeckmann_161224_191224_Expl2_XL_nucleosomen_UV_rep1_10min_perc_0.0100_XLs.idXML	1	12388	1780.95	691.781	5.85458e-06	2	KLPFQR	sp|P61830|H3_YEAST	65	70	0.0576862	691.781	TC-H3N1	594.076	2	C	kLPFQR	0	0.910174	0.0576862	0.969187	37.0071	1
Yeast nucleosome	UV	MR_SM_OD_E_Oberbeckmann_161224_191224_Expl2_XL_nucleosomen_UV_rep1_10min_perc_0.0100_XLs.idXML	1	12392	1781.48	523.773	4.67683e-06	2	HLQLAIR	sp|P04912|H2A2_YEAST, sp|Q12692|H2AZ_YEAST	84, 91	90, 97	0.0696757	523.773	d	196.014	1	d	hLQLAIR	0	0.98327	-0.0696757	0.565306	70.8838	1
Yeast nucleosome	UV	MR_SM_OD_E_Oberbeckmann_161224_191224_Expl2_XL_nucleosomen_UV_rep1_10min_perc_0.0100_XLs.idXML	1	12402	1782.84	648.95	6.51596e-06	3	DNIQGITKPAIR	sp|P02309|H4_YEAST	25	36	0.139741	648.95	CG-H3N1	619.083	2	C	DNIQGITkPAIR	7	0.33626	0.139741	0.721852	20.6268	1
Yeast nucleosome	UV	MR_SM_OD_E_Oberbeckmann_161224_191224_Expl2_XL_nucleosomen_UV_rep1_10min_perc_0.0100_XLs.idXML	1	12412	1784.28	688.299	6.08387e-06	2	HLQLAIR	sp|P04912|H2A2_YEAST, sp|Q12692|H2AZ_YEAST	84, 91	90, 97	0.962757	688.3	Gd	525.066	2	d	hLQLAIR	0	0.168893	-0.962757	0.905224	48.0031	1
Yeast nucleosome	UV	MR_SM_OD_E_Oberbeckmann_161224_191224_Expl2_XL_nucleosomen_UV_rep1_10min_perc_0.0100_XLs.idXML	1	12452	1789.83	957.888	5.28627e-06	2	EIAQDFKTDLR	sp|P61830|H3_YEAST	74	84	0.987314	957.887	CC-H3N1	579.077	2	C	EIAqDFKTDLR	3	0.0329477	0.987314	1	40.0406	1
Yeast nucleosome	UV	MR_SM_OD_E_Oberbeckmann_161224_191224_Expl2_XL_nucleosomen_UV_rep1_10min_perc_0.0100_XLs.idXML	1	12465	1791.68	691.781	6.05949e-06	2	KLPFQR	sp|P61830|H3_YEAST	65	70	1.02821	691.781	TC-H3N1	594.076	2	C	kLPFQR	0	0.947361	1.02821	1	39.1671	1
Yeast nucleosome	UV	MR_SM_OD_E_Oberbeckmann_161224_191224_Expl2_XL_nucleosomen_UV_rep1_10min_perc_0.0100_XLs.idXML	1	12471	1792.48	523.773	5.06888e-06	2	HLQLAIR	sp|P04912|H2A2_YEAST, sp|Q12692|H2AZ_YEAST	84, 91	90, 97	0.279913	523.773	d	196.014	1	d	hLQLAIR	0	0.964454	0.279913	0.860174	65.8088	1
Yeast nucleosome	UV	MR_SM_OD_E_Oberbeckmann_161224_191224_Expl2_XL_nucleosomen_UV_rep1_10min_perc_0.0100_XLs.idXML	1	12480	1793.67	554.904	6.25454e-06	3	YKPGTVALR	sp|P61830|H3_YEAST	42	50	2.84202	554.903	GG-H2O1	658.105	2	G	YKPGTVALR	-1	0	2.84202	0.557324	17.8067	1
Yeast nucleosome	UV	MR_SM_OD_E_Oberbeckmann_161224_191224_Expl2_XL_nucleosomen_UV_rep1_10min_perc_0.0100_XLs.idXML	1	12489	1794.87	700.353	3.76313e-06	2	SAKAGLTFPVGR	sp|P04912|H2A2_YEAST	20	31	0.909154	700.353	d	196.014	1	d	SAKAGLTfPVGR	7	0.0206923	0.909154	0.898313	60.4397	1
Yeast nucleosome	UV	MR_SM_OD_E_Oberbeckmann_161224_191224_Expl2_XL_nucleosomen_UV_rep1_10min_perc_0.0100_XLs.idXML	1	12536	1801.3	638.928	6.89816e-06	3	EIAQDFKTDLR	sp|P61830|H3_YEAST	74	84	1.23639	638.927	CC-H3N1	579.077	2	C	EIaQDFKTDLR	2	0.0291278	1.23639	0.650989	24.9154	1
Yeast nucleosome	UV	MR_SM_OD_E_Oberbeckmann_161224_191224_Expl2_XL_nucleosomen_UV_rep1_10min_perc_0.0100_XLs.idXML	1	12549	1803.16	523.774	3.66427e-06	2	HLQLAIR	sp|P04912|H2A2_YEAST, sp|Q12692|H2AZ_YEAST	84, 91	90, 97	0.979092	523.773	d	196.014	1	d	hLQLAIR	0	0.539083	0.979092	0.782676	94.5741	1
Yeast nucleosome	UV	MR_SM_OD_E_Oberbeckmann_161224_191224_Expl2_XL_nucleosomen_UV_rep1_10min_perc_0.0100_XLs.idXML	1	12581	1807.48	700.353	6.2016e-06	2	SAKAGLTFPVGR	sp|P04912|H2A2_YEAST	20	31	0.29911	700.353	d	196.014	1	d	SAKAGLTFPVGR	-1	0	0.29911	0.821655	21.8275	1
Yeast nucleosome	UV	MR_SM_OD_E_Oberbeckmann_161224_191224_Expl2_XL_nucleosomen_UV_rep1_10min_perc_0.0100_XLs.idXML	1	12600	1810.07	658.781	5.96147e-06	2	STELLIR	sp|P61830|H3_YEAST	58	64	0.567525	658.78	Cd	485.06	2	d	STELLIR	-1	0	0.567525	1	44.488	1
Yeast nucleosome	UV	MR_SM_OD_E_Oberbeckmann_161224_191224_Expl2_XL_nucleosomen_UV_rep1_10min_perc_0.0100_XLs.idXML	1	12602	1810.34	704.283	0.0062768	2	KLPFQR	sp|P61830|H3_YEAST	65	70	1.25197	704.284	CG-H3N1	619.083	2	C	kLPFQR	0	0.297719	-1.25197	0.590991	26.2121	1
Yeast nucleosome	UV	MR_SM_OD_E_Oberbeckmann_161224_191224_Expl2_XL_nucleosomen_UV_rep1_10min_perc_0.0100_XLs.idXML	1	12616	1812.31	813.363	6.15503e-06	2	EIAQDFKTDLR	sp|P61830|H3_YEAST	74	84	1.09408	813.364	C-H3N1	290.03	1	C	EIAQDfKTDLR	5	0.159925	-1.09408	1	43.0378	1
Yeast nucleosome	UV	MR_SM_OD_E_Oberbeckmann_161224_191224_Expl2_XL_nucleosomen_UV_rep1_10min_perc_0.0100_XLs.idXML	1	12627	1813.78	514.768	6.24237e-06	2	HLQLAIR	sp|P04912|H2A2_YEAST, sp|Q12692|H2AZ_YEAST	84, 91	90, 97	0.112768	514.768	d-H2O1	178.003	1	d	hLQLAIR	0	0.0196642	0.112768	0.103645	36.5361	1
Yeast nucleosome	UV	MR_SM_OD_E_Oberbeckmann_161224_191224_Expl2_XL_nucleosomen_UV_rep1_10min_perc_0.0100_XLs.idXML	1	12630	1814.18	763.373	5.37741e-06	2	SAKAGLTFPVGR	sp|P04912|H2A2_YEAST	20	31	1.93774	763.374	T	322.057	1	T	SAkAGLTFPVGR	2	0.802019	-1.93774	0.492833	43.3356	1
Yeast nucleosome	UV	MR_SM_OD_E_Oberbeckmann_161224_191224_Expl2_XL_nucleosomen_UV_rep1_10min_perc_0.0100_XLs.idXML	1	12633	1814.65	523.774	4.25646e-06	2	HLQLAIR	sp|P04912|H2A2_YEAST, sp|Q12692|H2AZ_YEAST	84, 91	90, 97	0.746032	523.773	d	196.014	1	d	hLQLAIR	0	0.118853	0.746032	0.980601	78.977	1
Yeast nucleosome	UV	MR_SM_OD_E_Oberbeckmann_161224_191224_Expl2_XL_nucleosomen_UV_rep1_10min_perc_0.0100_XLs.idXML	1	12644	1816.04	675.797	6.10078e-06	2	HLQLAIR	sp|P04912|H2A2_YEAST, sp|Q12692|H2AZ_YEAST	84, 91	90, 97	0.74449	675.796	Td	500.06	2	d	HLQLAiR	5	0.022511	0.74449	0.664426	40.6279	1
Yeast nucleosome	UV	MR_SM_OD_E_Oberbeckmann_161224_191224_Expl2_XL_nucleosomen_UV_rep1_10min_perc_0.0100_XLs.idXML	1	12655	1817.64	727.31	6.74503e-06	2	HLQLAIR	sp|P04912|H2A2_YEAST, sp|Q12692|H2AZ_YEAST	84, 91	90, 97	0.87501	727.311	AC-H3N1	603.088	2	A	HlQLAIR	1	0.010312	-0.87501	0.918832	25.6359	1
Yeast nucleosome	UV	MR_SM_OD_E_Oberbeckmann_161224_191224_Expl2_XL_nucleosomen_UV_rep1_10min_perc_0.0100_XLs.idXML	1	12710	1825.24	523.774	4.144e-06	2	HLQLAIR	sp|P04912|H2A2_YEAST, sp|Q12692|H2AZ_YEAST	84, 91	90, 97	1.09562	523.773	d	196.014	1	d	hLQLAIR	0	0.851516	1.09562	0.839041	78.6294	1
Yeast nucleosome	UV	MR_SM_OD_E_Oberbeckmann_161224_191224_Expl2_XL_nucleosomen_UV_rep1_10min_perc_0.0100_XLs.idXML	1	12712	1825.51	763.375	5.79035e-06	2	SAKAGLTFPVGR	sp|P04912|H2A2_YEAST	20	31	0.780709	763.374	T	322.057	1	T	SAkAGLTFPVGR	2	0.534604	0.780709	0.855426	30.4106	1
Yeast nucleosome	UV	MR_SM_OD_E_Oberbeckmann_161224_191224_Expl2_XL_nucleosomen_UV_rep1_10min_perc_0.0100_XLs.idXML	1	12718	1826.3	554.904	6.4351e-06	3	YKPGTVALR	sp|P61830|H3_YEAST	42	50	1.8366	554.903	GG-H2O1	658.105	2	G	YKPGTVALR	-1	0	1.8366	0.4035	15.5769	1
Yeast nucleosome	UV	MR_SM_OD_E_Oberbeckmann_161224_191224_Expl2_XL_nucleosomen_UV_rep1_10min_perc_0.0100_XLs.idXML	1	12742	1829.56	727.31	6.01459e-06	2	HLQLAIR	sp|P04912|H2A2_YEAST, sp|Q12692|H2AZ_YEAST	84, 91	90, 97	0.203658	727.311	AC-H3N1	603.088	2	A	HLQLAIR	-1	0	-0.203658	1	28.4465	1
Yeast nucleosome	UV	MR_SM_OD_E_Oberbeckmann_161224_191224_Expl2_XL_nucleosomen_UV_rep1_10min_perc_0.0100_XLs.idXML	1	12766	1833.01	960.418	4.41704e-06	2	DNIQGITKPAIR	sp|P02309|H4_YEAST	25	36	0.253988	960.419	TC-H3N1	594.076	2	C	DNIQGITkPAIR	7	3.24283	-0.253988	1	55.4605	1
Yeast nucleosome	UV	MR_SM_OD_E_Oberbeckmann_161224_191224_Expl2_XL_nucleosomen_UV_rep1_10min_perc_0.0100_XLs.idXML	1	12773	1833.94	648.951	5.44246e-06	3	DNIQGITKPAIR	sp|P02309|H4_YEAST	25	36	1.31171	648.95	CG-H3N1	619.083	2	C	dNIQGITKPAIR	0	0.0715991	1.31171	0.502639	25.0898	1
Yeast nucleosome	UV	MR_SM_OD_E_Oberbeckmann_161224_191224_Expl2_XL_nucleosomen_UV_rep1_10min_perc_0.0100_XLs.idXML	1	12792	1836.59	523.774	4.68572e-06	2	HLQLAIR	sp|P04912|H2A2_YEAST, sp|Q12692|H2AZ_YEAST	84, 91	90, 97	0.979092	523.773	d	196.014	1	d	hLQLAIR	0	0.889942	0.979092	0.631138	68.7463	1
Yeast nucleosome	UV	MR_SM_OD_E_Oberbeckmann_161224_191224_Expl2_XL_nucleosomen_UV_rep1_10min_perc_0.0100_XLs.idXML	1	12821	1840.64	554.903	5.58747e-06	3	YKPGTVALR	sp|P61830|H3_YEAST	42	50	0.862151	554.903	GG-H2O1	658.105	2	G	YKPGTVALR	-1	0	0.862151	0.519006	16.7179	1
Yeast nucleosome	UV	MR_SM_OD_E_Oberbeckmann_161224_191224_Expl2_XL_nucleosomen_UV_rep1_10min_perc_0.0100_XLs.idXML	1	12839	1843.16	675.798	5.57839e-06	2	HLQLAIR	sp|P04912|H2A2_YEAST, sp|Q12692|H2AZ_YEAST	84, 91	90, 97	2.73144	675.796	Td	500.06	2	d	hLQLAIR	0	0.0730178	2.73144	0.324421	65.4566	1
Yeast nucleosome	UV	MR_SM_OD_E_Oberbeckmann_161224_191224_Expl2_XL_nucleosomen_UV_rep1_10min_perc_0.0100_XLs.idXML	1	12846	1844.15	960.419	4.84165e-06	2	DNIQGITKPAIR	sp|P02309|H4_YEAST	25	36	0.631551	960.419	TC-H3N1	594.076	2	C	DNIQGITkPAIR	7	0.0494465	0.631551	1	37.8497	1
Yeast nucleosome	UV	MR_SM_OD_E_Oberbeckmann_161224_191224_Expl2_XL_nucleosomen_UV_rep1_10min_perc_0.0100_XLs.idXML	1	12849	1844.55	623.949	5.1489e-06	3	FQKSTELLIR	sp|P61830|H3_YEAST	55	64	1.19173	623.948	AT	635.114	2	A	FQKSTEllIR	7	0.0147892	1.19173	0.681162	28.9961	1
Yeast nucleosome	UV	MR_SM_OD_E_Oberbeckmann_161224_191224_Expl2_XL_nucleosomen_UV_rep1_10min_perc_0.0100_XLs.idXML	1	12867	1847.04	891.886	3.49372e-06	2	SAKAGLTFPVGR	sp|P04912|H2A2_YEAST	20	31	1.68512	891.884	CC-H3N1	579.077	2	C	SAkAGLTFPVGR	2	0.121556	1.68512	1	38.3144	1
Yeast nucleosome	UV	MR_SM_OD_E_Oberbeckmann_161224_191224_Expl2_XL_nucleosomen_UV_rep1_10min_perc_0.0100_XLs.idXML	1	12886	1849.67	605.269	5.16967e-06	3	FQKSTELLIR	sp|P61830|H3_YEAST	55	64	0.481316	605.269	CC-H3N1	579.077	2	C	FQkSTELLIR	2	0.268367	-0.481316	1	42.993	1
Yeast nucleosome	UV	MR_SM_OD_E_Oberbeckmann_161224_191224_Expl2_XL_nucleosomen_UV_rep1_10min_perc_0.0100_XLs.idXML	1	12887	1849.8	523.773	4.19545e-06	2	HLQLAIR	sp|P04912|H2A2_YEAST, sp|Q12692|H2AZ_YEAST	84, 91	90, 97	0.046854	523.773	d	196.014	1	d	hLQLAIR	0	1.06377	0.046854	0.599323	79.8827	1
Yeast nucleosome	UV	MR_SM_OD_E_Oberbeckmann_161224_191224_Expl2_XL_nucleosomen_UV_rep1_10min_perc_0.0100_XLs.idXML	1	12923	1854.76	675.797	4.85508e-06	2	HLQLAIR	sp|P04912|H2A2_YEAST, sp|Q12692|H2AZ_YEAST	84, 91	90, 97	0.834806	675.796	Td	500.06	2	d	hLQLAIR	0	0.274338	0.834806	0.990746	79.0125	1
Yeast nucleosome	UV	MR_SM_OD_E_Oberbeckmann_161224_191224_Expl2_XL_nucleosomen_UV_rep1_10min_perc_0.0100_XLs.idXML	1	12924	1854.89	623.949	5.47896e-06	3	FQKSTELLIR	sp|P61830|H3_YEAST	55	64	1.66722	623.948	AT	635.114	2	A	FQKSTELLIR	-1	0	1.66722	0.956953	31.4395	1
Yeast nucleosome	UV	MR_SM_OD_E_Oberbeckmann_161224_191224_Expl2_XL_nucleosomen_UV_rep1_10min_perc_0.0100_XLs.idXML	1	12931	1855.82	554.903	6.39996e-06	3	YKPGTVALR	sp|P61830|H3_YEAST	42	50	1.11575	554.903	GG-H2O1	658.105	2	G	YKPGTVALR	-1	0	1.11575	0.496013	15.5769	1
Yeast nucleosome	UV	MR_SM_OD_E_Oberbeckmann_161224_191224_Expl2_XL_nucleosomen_UV_rep1_10min_perc_0.0100_XLs.idXML	1	12941	1857.22	640.618	6.55844e-06	3	DNIQGITKPAIR	sp|P02309|H4_YEAST	25	36	4.97524	640.615	TC-H3N1	594.076	2	C	DNIQGITkPAIR	7	0.102458	4.97524	0.761779	18.2136	1
Yeast nucleosome	UV	MR_SM_OD_E_Oberbeckmann_161224_191224_Expl2_XL_nucleosomen_UV_rep1_10min_perc_0.0100_XLs.idXML	1	12949	1858.32	594.925	5.98857e-06	3	SAKAGLTFPVGR	sp|P04912|H2A2_YEAST	20	31	0.0694324	594.925	CC-H3N1	579.077	2	C	SAkAGLTFPVGR	2	0.0648961	0.0694324	0.72703	26.1345	1
Yeast nucleosome	UV	MR_SM_OD_E_Oberbeckmann_161224_191224_Expl2_XL_nucleosomen_UV_rep1_10min_perc_0.0100_XLs.idXML	1	12959	1859.68	918.378	5.22829e-06	2	EIAQDFKTDLR	sp|P61830|H3_YEAST	74	84	0.820257	918.379	Td	500.06	2	d	EIAQDFKTDLR	-1	0	-0.820257	0.680612	35.8331	1
Yeast nucleosome	UV	MR_SM_OD_E_Oberbeckmann_161224_191224_Expl2_XL_nucleosomen_UV_rep1_10min_perc_0.0100_XLs.idXML	1	12965	1860.54	605.268	6.64911e-06	3	FQKSTELLIR	sp|P61830|H3_YEAST	55	64	0.682995	605.269	CC-H3N1	579.077	2	C	FQkSTELLIR	2	0.238803	-0.682995	0.720539	29.9205	1
Yeast nucleosome	UV	MR_SM_OD_E_Oberbeckmann_161224_191224_Expl2_XL_nucleosomen_UV_rep1_10min_perc_0.0100_XLs.idXML	1	12967	1860.8	523.774	4.48319e-06	2	HLQLAIR	sp|P04912|H2A2_YEAST, sp|Q12692|H2AZ_YEAST	84, 91	90, 97	0.979092	523.773	d	196.014	1	d	hLQLAIR	0	0.984102	0.979092	0.474617	71.2688	1
Yeast nucleosome	UV	MR_SM_OD_E_Oberbeckmann_161224_191224_Expl2_XL_nucleosomen_UV_rep1_10min_perc_0.0100_XLs.idXML	1	13007	1866.34	675.797	4.48582e-06	2	HLQLAIR	sp|P04912|H2A2_YEAST, sp|Q12692|H2AZ_YEAST	84, 91	90, 97	0.654174	675.796	Td	500.06	2	d	hLQLAIR	0	0.30419	0.654174	0.984826	90.3748	1
Yeast nucleosome	UV	MR_SM_OD_E_Oberbeckmann_161224_191224_Expl2_XL_nucleosomen_UV_rep1_10min_perc_0.0100_XLs.idXML	1	13015	1867.4	514.257	5.5369e-06	2	STELLIR	sp|P61830|H3_YEAST	58	64	0.121098	514.257	d	196.014	1	d	STEllIR	4	0.0054407	0.121098	1	49.4343	1
Yeast nucleosome	UV	MR_SM_OD_E_Oberbeckmann_161224_191224_Expl2_XL_nucleosomen_UV_rep1_10min_perc_0.0100_XLs.idXML	1	13055	1872.87	523.774	4.66471e-06	2	HLQLAIR	sp|P04912|H2A2_YEAST, sp|Q12692|H2AZ_YEAST	84, 91	90, 97	0.512973	523.773	d	196.014	1	d	hLQLAIR	0	1.08523	0.512973	0.508764	73.4653	1
Yeast nucleosome	UV	MR_SM_OD_E_Oberbeckmann_161224_191224_Expl2_XL_nucleosomen_UV_rep1_10min_perc_0.0100_XLs.idXML	1	13065	1874.3	505.253	5.72432e-06	2	STELLIR	sp|P61830|H3_YEAST	58	64	2.5366	505.252	d-H2O1	178.003	1	d	STELLIR	-1	0	2.5366	0.635545	45.4622	1
Yeast nucleosome	UV	MR_SM_OD_E_Oberbeckmann_161224_191224_Expl2_XL_nucleosomen_UV_rep1_10min_perc_0.0100_XLs.idXML	1	13072	1875.23	747.361	3.92185e-06	2	SAKAGLTFPVGR	sp|P04912|H2A2_YEAST	20	31	0.203814	747.361	C-H3N1	290.03	1	C	SAkAGLTFPVGR	2	2.2892	-0.203814	0.520888	45.0206	1
Yeast nucleosome	UV	MR_SM_OD_E_Oberbeckmann_161224_191224_Expl2_XL_nucleosomen_UV_rep1_10min_perc_0.0100_XLs.idXML	1	13075	1875.63	613.605	6.42732e-06	3	SAKAGLTFPVGR	sp|P04912|H2A2_YEAST	20	31	0.813166	613.604	AT	635.114	2	A	SAKAGlTFPVGR	5	0.0231664	0.813166	1	16.7788	1
Yeast nucleosome	UV	MR_SM_OD_E_Oberbeckmann_161224_191224_Expl2_XL_nucleosomen_UV_rep1_10min_perc_0.0100_XLs.idXML	1	13082	1876.7	675.797	4.46238e-06	2	HLQLAIR	sp|P04912|H2A2_YEAST, sp|Q12692|H2AZ_YEAST	84, 91	90, 97	0.473542	675.796	Td	500.06	2	d	hLQLAIR	0	0.300069	0.473542	1	76.075	1
Yeast nucleosome	UV	MR_SM_OD_E_Oberbeckmann_161224_191224_Expl2_XL_nucleosomen_UV_rep1_10min_perc_0.0100_XLs.idXML	1	13096	1878.53	505.253	5.771e-06	2	STELLIR	sp|P61830|H3_YEAST	58	64	1.8808	505.252	d-H2O1	178.003	1	d	STELLIR	-1	0	1.8808	1	49.7327	1
Yeast nucleosome	UV	MR_SM_OD_E_Oberbeckmann_161224_191224_Expl2_XL_nucleosomen_UV_rep1_10min_perc_0.0100_XLs.idXML	1	13099	1879.07	514.257	5.82826e-06	2	STELLIR	sp|P61830|H3_YEAST	58	64	0.477156	514.257	d	196.014	1	d	STEllIR	4	0.0104762	0.477156	0.990401	49.4343	1
Yeast nucleosome	UV	MR_SM_OD_E_Oberbeckmann_161224_191224_Expl2_XL_nucleosomen_UV_rep1_10min_perc_0.0100_XLs.idXML	1	13111	1880.63	554.904	6.90373e-06	3	YKPGTVALR	sp|P61830|H3_YEAST	42	50	1.85208	554.903	GG-H2O1	658.105	2	G	YKPGTVALR	-1	0	1.85208	0.593582	14.5472	1
Yeast nucleosome	UV	MR_SM_OD_E_Oberbeckmann_161224_191224_Expl2_XL_nucleosomen_UV_rep1_10min_perc_0.0100_XLs.idXML	1	13117	1881.54	762.877	5.49137e-06	2	FQKSTELLIR	sp|P61830|H3_YEAST	55	64	0.227536	762.877	C-H3N1	290.03	1	C	FQkSTELLIR	2	0.684781	0.227536	0.719948	36.898	1
Yeast nucleosome	UV	MR_SM_OD_E_Oberbeckmann_161224_191224_Expl2_XL_nucleosomen_UV_rep1_10min_perc_0.0100_XLs.idXML	1	13125	1882.6	752.382	0.00162515	2	DNIQGITKPAIR	sp|P02309|H4_YEAST	25	36	0.450968	752.382	d-H2O1	178.003	1	d	DNIQGITKPAIR	-1	0	0.450968	0.731153	13.1519	1
Yeast nucleosome	UV	MR_SM_OD_E_Oberbeckmann_161224_191224_Expl2_XL_nucleosomen_UV_rep1_10min_perc_0.0100_XLs.idXML	1	13152	1886.36	920.403	5.06901e-06	2	SAKAGLTFPVGR	sp|P04912|H2A2_YEAST	20	31	2.96882	920.401	CG	636.109	2	C	sAKAGLTFPVGR	0	0.0978222	2.96882	1	25.6036	1
Yeast nucleosome	UV	MR_SM_OD_E_Oberbeckmann_161224_191224_Expl2_XL_nucleosomen_UV_rep1_10min_perc_0.0100_XLs.idXML	1	13154	1886.69	675.797	5.39989e-06	2	HLQLAIR	sp|P04912|H2A2_YEAST, sp|Q12692|H2AZ_YEAST	84, 91	90, 97	0.383226	675.796	Td	500.06	2	d	hLQLAIR	0	0.27943	0.383226	1	73.4653	1
Yeast nucleosome	UV	MR_SM_OD_E_Oberbeckmann_161224_191224_Expl2_XL_nucleosomen_UV_rep1_10min_perc_0.0100_XLs.idXML	1	13158	1887.22	613.605	5.8203e-06	3	SAKAGLTFPVGR	sp|P04912|H2A2_YEAST	20	31	0.487223	613.604	AT	635.114	2	A	SAKAGlTFPVGR	5	0.0319069	0.487223	0.862905	22.2375	1
Yeast nucleosome	UV	MR_SM_OD_E_Oberbeckmann_161224_191224_Expl2_XL_nucleosomen_UV_rep1_10min_perc_0.0100_XLs.idXML	1	13160	1887.48	747.361	5.19694e-06	2	SAKAGLTFPVGR	sp|P04912|H2A2_YEAST	20	31	0.365973	747.361	C-H3N1	290.03	1	C	SAkAGLTFPVGR	2	0.356496	-0.365973	0.645888	33.0595	1
Yeast nucleosome	UV	MR_SM_OD_E_Oberbeckmann_161224_191224_Expl2_XL_nucleosomen_UV_rep1_10min_perc_0.0100_XLs.idXML	1	13175	1889.61	514.258	5.48076e-06	2	STELLIR	sp|P61830|H3_YEAST	58	64	0.9519	514.257	d	196.014	1	d	STELLIR	-1	0	0.9519	0.994794	52.8096	1
Yeast nucleosome	UV	MR_SM_OD_E_Oberbeckmann_161224_191224_Expl2_XL_nucleosomen_UV_rep1_10min_perc_0.0100_XLs.idXML	1	13197	1892.61	762.876	4.96486e-06	2	FQKSTELLIR	sp|P61830|H3_YEAST	55	64	0.0924904	762.877	C-H3N1	290.03	1	C	FQkSTELLIR	2	0.644128	-0.0924904	1	34.8131	1
Yeast nucleosome	UV	MR_SM_OD_E_Oberbeckmann_161224_191224_Expl2_XL_nucleosomen_UV_rep1_10min_perc_0.0100_XLs.idXML	1	13213	1894.83	577.279	6.27665e-06	2	STELLIR	sp|P61830|H3_YEAST	58	64	1.41176	577.279	T	322.057	1	T	sTELLIR	0	0.102304	1.41176	0.562318	33.7757	1
Yeast nucleosome	UV	MR_SM_OD_E_Oberbeckmann_161224_191224_Expl2_XL_nucleosomen_UV_rep1_10min_perc_0.0100_XLs.idXML	1	13232	1897.49	675.796	5.65124e-06	2	HLQLAIR	sp|P04912|H2A2_YEAST, sp|Q12692|H2AZ_YEAST	84, 91	90, 97	0.068353	675.796	Td	500.06	2	d	hLQLAIR	0	0.145819	-0.068353	1	50.8137	1
Yeast nucleosome	UV	MR_SM_OD_E_Oberbeckmann_161224_191224_Expl2_XL_nucleosomen_UV_rep1_10min_perc_0.0100_XLs.idXML	1	13250	1900.02	514.258	5.94285e-06	2	STELLIR	sp|P61830|H3_YEAST	58	64	1.66402	514.257	d	196.014	1	d	STELLIR	-1	0	1.66402	1	42.9036	1
Yeast nucleosome	UV	MR_SM_OD_E_Oberbeckmann_161224_191224_Expl2_XL_nucleosomen_UV_rep1_10min_perc_0.0100_XLs.idXML	1	13291	1905.73	523.774	5.87407e-06	2	HLQLAIR	sp|P04912|H2A2_YEAST, sp|Q12692|H2AZ_YEAST	84, 91	90, 97	0.862562	523.773	d	196.014	1	d	hLQLAIR	0	0.862594	0.862562	0.585574	51.3741	1
Yeast nucleosome	UV	MR_SM_OD_E_Oberbeckmann_161224_191224_Expl2_XL_nucleosomen_UV_rep1_10min_perc_0.0100_XLs.idXML	1	13319	1909.67	675.797	5.71247e-06	2	HLQLAIR	sp|P04912|H2A2_YEAST, sp|Q12692|H2AZ_YEAST	84, 91	90, 97	1.2254	675.796	Td	500.06	2	d	hLQLAIR	0	0.269471	1.2254	0.89091	48.4994	1
Yeast nucleosome	UV	MR_SM_OD_E_Oberbeckmann_161224_191224_Expl2_XL_nucleosomen_UV_rep1_10min_perc_0.0100_XLs.idXML	1	13334	1911.8	514.257	5.88316e-06	2	STELLIR	sp|P61830|H3_YEAST	58	64	0.35847	514.257	d	196.014	1	d	STELLIR	-1	0	0.35847	0.884335	39.7413	1
Yeast nucleosome	UV	MR_SM_OD_E_Oberbeckmann_161224_191224_Expl2_XL_nucleosomen_UV_rep1_10min_perc_0.0100_XLs.idXML	1	13362	1915.72	523.774	5.92477e-06	2	HLQLAIR	sp|P04912|H2A2_YEAST, sp|Q12692|H2AZ_YEAST	84, 91	90, 97	0.512973	523.773	d	196.014	1	d	hLQLAIR	0	0.881305	0.512973	0.483487	55.5577	1
Yeast nucleosome	UV	MR_SM_OD_E_Oberbeckmann_161224_191224_Expl2_XL_nucleosomen_UV_rep1_10min_perc_0.0100_XLs.idXML	1	13389	1919.61	675.797	5.53545e-06	2	HLQLAIR	sp|P04912|H2A2_YEAST, sp|Q12692|H2AZ_YEAST	84, 91	90, 97	0.63351	675.796	Td	500.06	2	d	hLQLAIR	0	0.340645	0.63351	0.854827	45.6888	1
Yeast nucleosome	UV	MR_SM_OD_E_Oberbeckmann_161224_191224_Expl2_XL_nucleosomen_UV_rep1_10min_perc_0.0100_XLs.idXML	1	13420	1923.92	652.261	6.7005e-06	3	EIAQDFKTDLR	sp|P61830|H3_YEAST	74	84	1.80775	652.263	CG-H3N1	619.083	2	C	EIAQDFkTDLR	6	0.315469	-1.80775	0.752998	31.1248	1
Yeast nucleosome	UV	MR_SM_OD_E_Oberbeckmann_161224_191224_Expl2_XL_nucleosomen_UV_rep1_10min_perc_0.0100_XLs.idXML	1	13443	1927.26	602.929	5.38686e-06	3	SAKAGLTFPVGR	sp|P04912|H2A2_YEAST	20	31	0.134599	602.929	AC-H3N1	603.088	2	A	SAkAGLTFPVGR	2	0.00652583	0.134599	0.749804	23.3825	1
Yeast nucleosome	UV	MR_SM_OD_E_Oberbeckmann_161224_191224_Expl2_XL_nucleosomen_UV_rep1_10min_perc_0.0100_XLs.idXML	1	13446	1927.66	613.272	6.49835e-06	3	FQKSTELLIR	sp|P61830|H3_YEAST	55	64	0.409902	613.273	AC-H3N1	603.088	2	A	FQkSTELLIR	2	0.0312441	-0.409902	0.538133	21.1678	1
Yeast nucleosome	UV	MR_SM_OD_E_Oberbeckmann_161224_191224_Expl2_XL_nucleosomen_UV_rep1_10min_perc_0.0100_XLs.idXML	1	13472	1931.31	523.774	6.32442e-06	2	HLQLAIR	sp|P04912|H2A2_YEAST, sp|Q12692|H2AZ_YEAST	84, 91	90, 97	1.21215	523.773	d	196.014	1	d	hLQLAIR	0	0.853602	1.21215	0.228754	34.1349	1
Yeast nucleosome	UV	MR_SM_OD_E_Oberbeckmann_161224_191224_Expl2_XL_nucleosomen_UV_rep1_10min_perc_0.0100_XLs.idXML	1	13494	1934.43	652.263	6.89156e-06	3	EIAQDFKTDLR	sp|P61830|H3_YEAST	74	84	0.999482	652.263	CG-H3N1	619.083	2	C	EIAQDFkTDLR	6	0.254243	0.999482	0.574875	29.6844	1
Yeast nucleosome	UV	MR_SM_OD_E_Oberbeckmann_161224_191224_Expl2_XL_nucleosomen_UV_rep1_10min_perc_0.0100_XLs.idXML	1	13515	1937.35	675.796	0.0016251	2	HLQLAIR	sp|P04912|H2A2_YEAST, sp|Q12692|H2AZ_YEAST	84, 91	90, 97	0.106358	675.796	Td	500.06	2	d	hLQLAIR	0	0.214853	-0.106358	0.493901	30.2023	1
Yeast nucleosome	UV	MR_SM_OD_E_Oberbeckmann_161224_191224_Expl2_XL_nucleosomen_UV_rep1_10min_perc_0.0100_XLs.idXML	1	13520	1938.12	602.929	5.81604e-06	3	SAKAGLTFPVGR	sp|P04912|H2A2_YEAST	20	31	0.776481	602.929	AC-H3N1	603.088	2	A	SAKAGLTFPVGR	-1	0	-0.776481	0.635449	18.9336	1
Yeast nucleosome	UV	MR_SM_OD_E_Oberbeckmann_161224_191224_Expl2_XL_nucleosomen_UV_rep1_10min_perc_0.0100_XLs.idXML	1	13530	1939.44	613.272	0.00162506	3	FQKSTELLIR	sp|P61830|H3_YEAST	55	64	1.06214	613.273	AC-H3N1	603.088	2	A	FQKSTEllIR	7	0.0551059	-1.06214	1	18.5391	1
Yeast nucleosome	UV	MR_SM_OD_E_Oberbeckmann_161224_191224_Expl2_XL_nucleosomen_UV_rep1_10min_perc_0.0100_XLs.idXML	1	13533	1939.95	613.272	6.80036e-06	3	FQKSTELLIR	sp|P61830|H3_YEAST	55	64	1.50482	613.273	AC-H3N1	603.088	2	A	FQKStELLIR	4	0.0471351	-1.50482	0.806707	15.2193	1
Yeast nucleosome	UV	MR_SM_OD_E_Oberbeckmann_161224_191224_Expl2_XL_nucleosomen_UV_rep1_10min_perc_0.0100_XLs.idXML	1	13538	1940.61	733.807	0.00481482	2	STELLIR	sp|P61830|H3_YEAST	58	64	0.91092	733.807	AT	635.114	2	A	STELLIR	-1	0	-0.91092	1	21.7465	1
Yeast nucleosome	UV	MR_SM_OD_E_Oberbeckmann_161224_191224_Expl2_XL_nucleosomen_UV_rep1_10min_perc_0.0100_XLs.idXML	1	13596	1948.55	523.772	6.10745e-06	2	HLQLAIR	sp|P04912|H2A2_YEAST, sp|Q12692|H2AZ_YEAST	84, 91	90, 97	2.40027	523.773	d	196.014	1	d	hLQLAIR	0	0.492993	-2.40027	0.714688	51.3741	1
Yeast nucleosome	UV	MR_SM_OD_E_Oberbeckmann_161224_191224_Expl2_XL_nucleosomen_UV_rep1_10min_perc_0.0100_XLs.idXML	1	13617	1951.47	733.807	6.47421e-06	2	STELLIR	sp|P61830|H3_YEAST	58	64	0.29635	733.807	AT	635.114	2	A	STELLIR	-1	0	-0.29635	0.78118	20.3686	1
Yeast nucleosome	UV	MR_SM_OD_E_Oberbeckmann_161224_191224_Expl2_XL_nucleosomen_UV_rep1_10min_perc_0.0100_XLs.idXML	1	13669	1958.74	523.773	5.92451e-06	2	HLQLAIR	sp|P04912|H2A2_YEAST, sp|Q12692|H2AZ_YEAST	84, 91	90, 97	0.0696757	523.773	d	196.014	1	d	hLQLAIR	0	0.753266	-0.0696757	0.68758	46.873	1
Yeast nucleosome	UV	MR_SM_OD_E_Oberbeckmann_161224_191224_Expl2_XL_nucleosomen_UV_rep1_10min_perc_0.0100_XLs.idXML	1	13711	1964.61	675.795	5.09521e-06	2	HLQLAIR	sp|P04912|H2A2_YEAST, sp|Q12692|H2AZ_YEAST	84, 91	90, 97	1.58609	675.796	Td	500.06	2	d	hLQLAIR	0	0.113742	-1.58609	1	62.1851	1
Yeast nucleosome	UV	MR_SM_OD_E_Oberbeckmann_161224_191224_Expl2_XL_nucleosomen_UV_rep1_10min_perc_0.0100_XLs.idXML	1	13712	1964.74	757.351	5.17567e-06	2	EIAQDFKTDLR	sp|P61830|H3_YEAST	74	84	0.471625	757.35	d-H2O1	178.003	1	d	EIAQDFKTDLR	-1	0	0.471625	0.783343	35.6473	1
Yeast nucleosome	UV	MR_SM_OD_E_Oberbeckmann_161224_191224_Expl2_XL_nucleosomen_UV_rep1_10min_perc_0.0100_XLs.idXML	1	13756	1970.97	523.774	5.48889e-06	2	HLQLAIR	sp|P04912|H2A2_YEAST, sp|Q12692|H2AZ_YEAST	84, 91	90, 97	0.473632	523.773	d	196.014	1	d	hLQLAIR	0	1.04346	0.473632	0.499555	46.2266	1
Yeast nucleosome	UV	MR_SM_OD_E_Oberbeckmann_161224_191224_Expl2_XL_nucleosomen_UV_rep1_10min_perc_0.0100_XLs.idXML	1	13759	1971.37	675.796	6.04637e-06	2	HLQLAIR	sp|P04912|H2A2_YEAST, sp|Q12692|H2AZ_YEAST	84, 91	90, 97	0.0416156	675.796	Td	500.06	2	d	hLQLAIR	0	0.0342233	0.0416156	0.793332	40.8417	1
Yeast nucleosome	UV	MR_SM_OD_E_Oberbeckmann_161224_191224_Expl2_XL_nucleosomen_UV_rep1_10min_perc_0.0100_XLs.idXML	1	13784	1975.07	675.797	4.70876e-06	2	HLQLAIR	sp|P04912|H2A2_YEAST, sp|Q12692|H2AZ_YEAST	84, 91	90, 97	0.292911	675.796	Td	500.06	2	d	hLQLAIR	0	0.021337	0.292911	1	73.4469	1
Yeast nucleosome	UV	MR_SM_OD_E_Oberbeckmann_161224_191224_Expl2_XL_nucleosomen_UV_rep1_10min_perc_0.0100_XLs.idXML	1	13861	1986	600.207	6.82123e-06	2	TLYGFGG	sp|P02309|H4_YEAST	97	103	0.743367	600.207	Cd	485.06	2	d	TLYGFGG	-1	0	0.743367	0.679438	33.3281	1
Yeast nucleosome	UV	MR_SM_OD_E_Oberbeckmann_161224_191224_Expl2_XL_nucleosomen_UV_rep1_10min_perc_0.0100_XLs.idXML	1	13872	1987.53	675.796	6.40406e-06	2	HLQLAIR	sp|P04912|H2A2_YEAST, sp|Q12692|H2AZ_YEAST	84, 91	90, 97	0.106358	675.796	Td	500.06	2	d	hLQLAIR	0	0.111584	-0.106358	0.544646	30.8758	1
Yeast nucleosome	UV	MR_SM_OD_E_Oberbeckmann_161224_191224_Expl2_XL_nucleosomen_UV_rep1_10min_perc_0.0100_XLs.idXML	1	13879	1988.52	523.773	6.32024e-06	2	HLQLAIR	sp|P04912|H2A2_YEAST, sp|Q12692|H2AZ_YEAST	84, 91	90, 97	0.302735	523.773	d	196.014	1	d	hLQLAIR	0	0.826025	-0.302735	0.308706	38.4433	1
Yeast nucleosome	UV	MR_SM_OD_E_Oberbeckmann_161224_191224_Expl2_XL_nucleosomen_UV_rep1_10min_perc_0.0100_XLs.idXML	1	13890	1989.98	867.891	4.89603e-06	2	FQKSTELLIR	sp|P61830|H3_YEAST	55	64	0.00135625	867.891	Td	500.06	2	d	FQKSTELLIR	-1	0	0.00135625	1	32.8419	1
Yeast nucleosome	UV	MR_SM_OD_E_Oberbeckmann_161224_191224_Expl2_XL_nucleosomen_UV_rep1_10min_perc_0.0100_XLs.idXML	1	13938	1996.77	965.387	5.97961e-06	2	EIAQDFKTDLR	sp|P61830|H3_YEAST	74	84	0.0486315	965.387	TC-H3N1	594.076	2	C	EIAQDFkTDLR	6	0.11857	-0.0486315	1	31.8649	1
Yeast nucleosome	UV	MR_SM_OD_E_Oberbeckmann_161224_191224_Expl2_XL_nucleosomen_UV_rep1_10min_perc_0.0100_XLs.idXML	1	13976	2002.2	618.604	5.54579e-06	3	FQKSTELLIR	sp|P61830|H3_YEAST	55	64	0.791645	618.604	CG-H3N1	619.083	2	C	FQkSTELLIR	2	0.149519	-0.791645	1	29.316	1
Yeast nucleosome	UV	MR_SM_OD_E_Oberbeckmann_161224_191224_Expl2_XL_nucleosomen_UV_rep1_10min_perc_0.0100_XLs.idXML	1	13979	2002.59	600.207	6.85231e-06	2	TLYGFGG	sp|P02309|H4_YEAST	97	103	0.743367	600.207	Cd	485.06	2	d	TLYGFGG	-1	0	0.743367	0.708395	24.7053	1
Yeast nucleosome	UV	MR_SM_OD_E_Oberbeckmann_161224_191224_Expl2_XL_nucleosomen_UV_rep1_10min_perc_0.0100_XLs.idXML	1	14008	2006.68	608.26	5.03319e-06	3	SAKAGLTFPVGR	sp|P04912|H2A2_YEAST	20	31	0.525082	608.261	CG-H3N1	619.083	2	C	SAkAGLTFPVGR	2	0.0706762	-0.525082	0.50162	30.3345	1
Yeast nucleosome	UV	MR_SM_OD_E_Oberbeckmann_161224_191224_Expl2_XL_nucleosomen_UV_rep1_10min_perc_0.0100_XLs.idXML	1	14046	2012.2	927.403	5.76019e-06	2	FQKSTELLIR	sp|P61830|H3_YEAST	55	64	0.0273266	927.403	CG-H3N1	619.083	2	C	FQkSTELLIR	2	0.346974	-0.0273266	0.901545	36.8609	1
Yeast nucleosome	UV	MR_SM_OD_E_Oberbeckmann_161224_191224_Expl2_XL_nucleosomen_UV_rep1_10min_perc_0.0100_XLs.idXML	1	14079	2016.99	608.262	5.1826e-06	3	SAKAGLTFPVGR	sp|P04912|H2A2_YEAST	20	31	2.28454	608.261	CG-H3N1	619.083	2	C	SAkAGLTFPVGR	2	0.105472	2.28454	0.896855	36.2434	1
Yeast nucleosome	UV	MR_SM_OD_E_Oberbeckmann_161224_191224_Expl2_XL_nucleosomen_UV_rep1_10min_perc_0.0100_XLs.idXML	1	14084	2017.65	554.903	6.37765e-06	3	YKPGTVALR	sp|P61830|H3_YEAST	42	50	0.347767	554.903	GG-H2O1	658.105	2	G	YKpGTVALR	2	0.0210719	-0.347767	0.356646	15.5769	1
Yeast nucleosome	UV	MR_SM_OD_E_Oberbeckmann_161224_191224_Expl2_XL_nucleosomen_UV_rep1_10min_perc_0.0100_XLs.idXML	1	14106	2020.77	930.913	4.76734e-06	2	FQKSTELLIR	sp|P61830|H3_YEAST	55	64	0.0610239	930.913	TT	626.103	2	T	FQkSTELLIR	2	0.303047	0.0610239	1	38.907	1
Yeast nucleosome	UV	MR_SM_OD_E_Oberbeckmann_161224_191224_Expl2_XL_nucleosomen_UV_rep1_10min_perc_0.0100_XLs.idXML	1	14122	2023.17	927.403	0.0016251	2	FQKSTELLIR	sp|P61830|H3_YEAST	55	64	0.650916	927.403	CG-H3N1	619.083	2	C	FQkSTELLIR	2	0.0521163	0.650916	1	21.8911	1
Yeast nucleosome	UV	MR_SM_OD_E_Oberbeckmann_161224_191224_Expl2_XL_nucleosomen_UV_rep1_10min_perc_0.0100_XLs.idXML	1	14192	2033.64	514.257	6.31574e-06	2	STELLIR	sp|P61830|H3_YEAST	58	64	0.121098	514.257	d	196.014	1	d	STELLIR	-1	0	0.121098	1	29.6835	1
Yeast nucleosome	UV	MR_SM_OD_E_Oberbeckmann_161224_191224_Expl2_XL_nucleosomen_UV_rep1_10min_perc_0.0100_XLs.idXML	1	14270	2044.76	514.258	5.95353e-06	2	STELLIR	sp|P61830|H3_YEAST	58	64	1.66402	514.257	d	196.014	1	d	STEllIR	4	0.033453	1.66402	1	32.5862	1
Yeast nucleosome	UV	MR_SM_OD_E_Oberbeckmann_161224_191224_Expl2_XL_nucleosomen_UV_rep1_10min_perc_0.0100_XLs.idXML	1	14441	2069.32	914.9	6.78946e-06	2	FQKSTELLIR	sp|P61830|H3_YEAST	55	64	0.112415	914.9	TC-H3N1	594.076	2	C	FQkSTELLIR	2	0.375461	0.112415	1	24.2309	1
Yeast nucleosome	UV	MR_SM_OD_E_Oberbeckmann_161224_191224_Expl2_XL_nucleosomen_UV_rep1_10min_perc_0.0100_XLs.idXML	1	14480	2074.92	899.385	4.6012e-06	2	SAKAGLTFPVGR	sp|P04912|H2A2_YEAST	20	31	1.03151	899.384	TC-H3N1	594.076	2	C	SAkAGLTFPVGR	2	0.222681	1.03151	1	34.4349	1
Yeast nucleosome	UV	MR_SM_OD_E_Oberbeckmann_161224_191224_Expl2_XL_nucleosomen_UV_rep1_10min_perc_0.0100_XLs.idXML	1	14507	2078.88	914.901	4.73617e-06	2	FQKSTELLIR	sp|P61830|H3_YEAST	55	64	1.58009	914.9	TC-H3N1	594.076	2	C	FQkSTELLIR	2	0.468716	1.58009	1	39.3982	1
Yeast nucleosome	UV	MR_SM_OD_E_Oberbeckmann_161224_191224_Expl2_XL_nucleosomen_UV_rep1_10min_perc_0.0100_XLs.idXML	1	14542	2083.91	554.904	6.61345e-06	3	YKPGTVALR	sp|P61830|H3_YEAST	42	50	1.47617	554.903	GG-H2O1	658.105	2	G	YKpGTVALR	2	0.0245889	1.47617	0.60769	16.7179	1
Yeast nucleosome	UV	MR_SM_OD_E_Oberbeckmann_161224_191224_Expl2_XL_nucleosomen_UV_rep1_10min_perc_0.0100_XLs.idXML	1	14549	2084.94	899.384	5.23669e-06	2	SAKAGLTFPVGR	sp|P04912|H2A2_YEAST	20	31	0.518486	899.384	TC-H3N1	594.076	2	C	SAKAGLTFPVGr	11	0.291273	-0.518486	0.503818	33.8509	1
Yeast nucleosome	UV	MR_SM_OD_E_Oberbeckmann_161224_191224_Expl2_XL_nucleosomen_UV_rep1_10min_perc_0.0100_XLs.idXML	1	14580	2089.34	914.899	5.44071e-06	2	FQKSTELLIR	sp|P61830|H3_YEAST	55	64	0.825615	914.9	TC-H3N1	594.076	2	C	FQkSTELLIR	2	0.126716	-0.825615	1	28.5005	1
Yeast nucleosome	UV	MR_SM_OD_E_Oberbeckmann_161224_191224_Expl2_XL_nucleosomen_UV_rep1_10min_perc_0.0100_XLs.idXML	1	14585	2090.11	914.9	4.03281e-06	2	FQKSTELLIR	sp|P61830|H3_YEAST	55	64	0.979676	914.9	TC-H3N1	594.076	2	C	FQkSTELLIR	2	0.382144	0.979676	1	33.5147	1
Yeast nucleosome	UV	MR_SM_OD_E_Oberbeckmann_161224_191224_Expl2_XL_nucleosomen_UV_rep1_10min_perc_0.0100_XLs.idXML	1	14737	2111.54	591.798	6.78621e-06	2	YKPGTVALR	sp|P61830|H3_YEAST	42	50	2.27996	591.8	d-H2O1	178.003	1	d	YKPGTVALR	-1	0	-2.27996	0.522324	13.8049	1
Yeast nucleosome	UV	MR_SM_OD_E_Oberbeckmann_161224_191224_Expl2_XL_nucleosomen_UV_rep1_10min_perc_0.0100_XLs.idXML	1	14757	2114.46	557.271	4.85231e-06	2	AGLTFPVGR	sp|P04912|H2A2_YEAST	23	31	1.51082	557.271	d	196.014	1	d	aGLTFPVGR	0	0.0304933	1.51082	0.768522	55.5306	1
Yeast nucleosome	UV	MR_SM_OD_E_Oberbeckmann_161224_191224_Expl2_XL_nucleosomen_UV_rep1_10min_perc_0.0100_XLs.idXML	1	14778	2117.6	548.266	4.77156e-06	2	AGLTFPVGR	sp|P04912|H2A2_YEAST	23	31	1.04013	548.265	d-H2O1	178.003	1	d	AGLTFpVGR	5	0.0449267	1.04013	0.836206	53.2871	1
Yeast nucleosome	UV	MR_SM_OD_E_Oberbeckmann_161224_191224_Expl2_XL_nucleosomen_UV_rep1_10min_perc_0.0100_XLs.idXML	1	14816	2122.96	705.79	0.00627679	2	STELLIR	sp|P61830|H3_YEAST	58	64	1.22904	705.789	CC-H3N1	579.077	2	C	sTELLIR	0	0.171188	1.22904	0.484596	22.9916	1
Yeast nucleosome	UV	MR_SM_OD_E_Oberbeckmann_161224_191224_Expl2_XL_nucleosomen_UV_rep1_10min_perc_0.0100_XLs.idXML	1	14828	2124.72	557.271	4.75647e-06	2	AGLTFPVGR	sp|P04912|H2A2_YEAST	23	31	0.963193	557.271	d	196.014	1	d	aGLTFPVGR	0	0.00717903	0.963193	0.963924	56.0515	1
Yeast nucleosome	UV	MR_SM_OD_E_Oberbeckmann_161224_191224_Expl2_XL_nucleosomen_UV_rep1_10min_perc_0.0100_XLs.idXML	1	14850	2127.8	548.266	4.61325e-06	2	AGLTFPVGR	sp|P04912|H2A2_YEAST	23	31	0.706159	548.265	d-H2O1	178.003	1	d	AGLTFPvGR	6	0.0151158	0.706159	0.933136	58.6383	1
Yeast nucleosome	UV	MR_SM_OD_E_Oberbeckmann_161224_191224_Expl2_XL_nucleosomen_UV_rep1_10min_perc_0.0100_XLs.idXML	1	14900	2135.03	557.272	4.77001e-06	2	AGLTFPVGR	sp|P04912|H2A2_YEAST	23	31	2.2775	557.271	d	196.014	1	d	AGLtFPVGR	3	0.141187	2.2775	0.868489	49.7174	1
Yeast nucleosome	UV	MR_SM_OD_E_Oberbeckmann_161224_191224_Expl2_XL_nucleosomen_UV_rep1_10min_perc_0.0100_XLs.idXML	1	14925	2138.73	548.266	5.10473e-06	2	AGLTFPVGR	sp|P04912|H2A2_YEAST	23	31	1.70808	548.265	d-H2O1	178.003	1	d	AGLTFPVGR	-1	0	1.70808	0.832712	40.1748	1
Yeast nucleosome	UV	MR_SM_OD_E_Oberbeckmann_161224_191224_Expl2_XL_nucleosomen_UV_rep1_10min_perc_0.0100_XLs.idXML	1	14938	2140.58	620.29	6.49266e-06	2	AGLTFPVGR	sp|P04912|H2A2_YEAST	23	31	2.84108	620.292	T	322.057	1	T	aGLTFPVGR	0	0.991239	-2.84108	0.547374	25.0593	1
Yeast nucleosome	UV	MR_SM_OD_E_Oberbeckmann_161224_191224_Expl2_XL_nucleosomen_UV_rep1_10min_perc_0.0100_XLs.idXML	1	14940	2140.95	666.28	6.1175e-06	2	STELLIR	sp|P61830|H3_YEAST	58	64	0.928753	666.28	Td	500.06	2	d	STELLIr	6	0.0153695	-0.928753	1	30.6455	1
Yeast nucleosome	UV	MR_SM_OD_E_Oberbeckmann_161224_191224_Expl2_XL_nucleosomen_UV_rep1_10min_perc_0.0100_XLs.idXML	1	14971	2145.44	557.271	6.83011e-06	2	AGLTFPVGR	sp|P04912|H2A2_YEAST	23	31	0.853668	557.271	d	196.014	1	d	AGLtFPVGR	3	0.856605	0.853668	0.757916	21.0479	1
Yeast nucleosome	UV	MR_SM_OD_E_Oberbeckmann_161224_191224_Expl2_XL_nucleosomen_UV_rep1_10min_perc_0.0100_XLs.idXML	1	15007	2150.79	666.282	6.31446e-06	2	STELLIR	sp|P61830|H3_YEAST	58	64	2.36906	666.28	Td	500.06	2	d	STELLIR	-1	0	2.36906	0.829699	27.7428	1
Yeast nucleosome	UV	MR_SM_OD_E_Oberbeckmann_161224_191224_Expl2_XL_nucleosomen_UV_rep1_10min_perc_0.0100_XLs.idXML	1	15073	2160.44	666.282	0.00162511	2	STELLIR	sp|P61830|H3_YEAST	58	64	2.09424	666.28	Td	500.06	2	d	StELLIR	1	0.00628075	2.09424	0.689974	29.2155	1
Yeast nucleosome	UV	MR_SM_OD_E_Oberbeckmann_161224_191224_Expl2_XL_nucleosomen_UV_rep1_10min_perc_0.0100_XLs.idXML	1	15115	2166.46	687.832	4.76334e-06	2	ISGLIYEEVR	sp|P02309|H4_YEAST	47	56	0.85181	687.831	d	196.014	1	d	iSGLIYEEVR	0	0.0227631	0.85181	1	51.2494	1
Yeast nucleosome	UV	MR_SM_OD_E_Oberbeckmann_161224_191224_Expl2_XL_nucleosomen_UV_rep1_10min_perc_0.0100_XLs.idXML	1	15199	2179.15	687.831	6.29882e-06	2	ISGLIYEEVR	sp|P02309|H4_YEAST	47	56	0.141925	687.831	d	196.014	1	d	ISGLIYEEVR	-1	0	0.141925	0.659575	34.0543	1
Yeast nucleosome	UV	MR_SM_OD_E_Oberbeckmann_161224_191224_Expl2_XL_nucleosomen_UV_rep1_10min_perc_0.0100_XLs.idXML	1	15274	2190.97	557.271	5.99006e-06	2	AGLTFPVGR	sp|P04912|H2A2_YEAST	23	31	1.29177	557.271	d	196.014	1	d	AGLTFPVgR	7	0.0404845	1.29177	0.38223	32.2628	1
Yeast nucleosome	UV	MR_SM_OD_E_Oberbeckmann_161224_191224_Expl2_XL_nucleosomen_UV_rep1_10min_perc_0.0100_XLs.idXML	1	15307	2196.21	575.312	6.29203e-06	2	LILPGELAK	sp|P02293|H2B1_YEAST	104	112	0.274039	575.312	d	196.014	1	d	LILPgELAK	4	0.0885658	0.274039	1	28.8945	1
Yeast nucleosome	UV	MR_SM_OD_E_Oberbeckmann_161224_191224_Expl2_XL_nucleosomen_UV_rep1_10min_perc_0.0100_XLs.idXML	1	15335	2200.61	557.272	4.70558e-06	2	AGLTFPVGR	sp|P04912|H2A2_YEAST	23	31	1.83939	557.271	d	196.014	1	d	AGLTFpVGR	5	0.0219974	1.83939	0.556852	45.505	1
Yeast nucleosome	UV	MR_SM_OD_E_Oberbeckmann_161224_191224_Expl2_XL_nucleosomen_UV_rep1_10min_perc_0.0100_XLs.idXML	1	15373	2206.5	575.312	4.75425e-06	2	LILPGELAK	sp|P02293|H2B1_YEAST	104	112	0.59231	575.312	d	196.014	1	d	LILpGELAK	3	0.026291	0.59231	1	38.7184	1
Yeast nucleosome	UV	MR_SM_OD_E_Oberbeckmann_161224_191224_Expl2_XL_nucleosomen_UV_rep1_10min_perc_0.0100_XLs.idXML	1	15387	2208.57	548.266	5.06289e-06	2	AGLTFPVGR	sp|P04912|H2A2_YEAST	23	31	0.594834	548.265	d-H2O1	178.003	1	d	AGLTFPVGR	-1	0	0.594834	0.560065	43.8628	1
Yeast nucleosome	UV	MR_SM_OD_E_Oberbeckmann_161224_191224_Expl2_XL_nucleosomen_UV_rep1_10min_perc_0.0100_XLs.idXML	1	15437	2216.09	575.312	5.2058e-06	2	LILPGELAK	sp|P02293|H2B1_YEAST	104	112	0.698401	575.312	d	196.014	1	d	LILpGELAK	3	0.0353441	0.698401	1	37.3639	1
Yeast nucleosome	UV	MR_SM_OD_E_Oberbeckmann_161224_191224_Expl2_XL_nucleosomen_UV_rep1_10min_perc_0.0100_XLs.idXML	1	15450	2218.11	548.266	4.85932e-06	2	AGLTFPVGR	sp|P04912|H2A2_YEAST	23	31	0.817483	548.265	d-H2O1	178.003	1	d	AGLTFPvGR	6	0.0244476	0.817483	0.858756	49.1737	1
Yeast nucleosome	UV	MR_SM_OD_E_Oberbeckmann_161224_191224_Expl2_XL_nucleosomen_UV_rep1_10min_perc_0.0100_XLs.idXML	1	15504	2225.99	575.313	0.0062768	2	LILPGELAK	sp|P02293|H2B1_YEAST	104	112	2.50194	575.312	d	196.014	1	d	LILPGELAK	-1	0	2.50194	1	20.9148	1
Yeast nucleosome	UV	MR_SM_OD_E_Oberbeckmann_161224_191224_Expl2_XL_nucleosomen_UV_rep1_10min_perc_0.0100_XLs.idXML	1	15513	2227.87	548.268	5.36036e-06	2	AGLTFPVGR	sp|P04912|H2A2_YEAST	23	31	5.71574	548.265	d-H2O1	178.003	1	d	AGLTFPVGR	-1	0	5.71574	0.45389	40.8632	1
Yeast nucleosome	UV	MR_SM_OD_E_Oberbeckmann_161224_191224_Expl2_XL_nucleosomen_UV_rep1_10min_perc_0.0100_XLs.idXML	1	15576	2237.36	548.268	5.52148e-06	2	AGLTFPVGR	sp|P04912|H2A2_YEAST	23	31	4.37985	548.265	d-H2O1	178.003	1	d	AGLTFPVGR	-1	0	4.37985	0.540229	32.173	1
Yeast nucleosome	UV	MR_SM_OD_E_Oberbeckmann_161224_191224_Expl2_XL_nucleosomen_UV_rep1_10min_perc_0.0100_XLs.idXML	1	15665	2250.41	746.868	0.00481484	2	RLFEGNALIR	sp|O13516|RS9A_YEAST	69	78	1.0969	746.869	T-H2O1	304.046	1	T	rLFEGNALIR	0	0.0296223	-1.0969	1	12.3606	1
Yeast nucleosome	UV	MR_SM_OD_E_Oberbeckmann_161224_191224_Expl2_XL_nucleosomen_UV_rep1_10min_perc_0.0100_XLs.idXML	1	15725	2259.67	575.313	6.60222e-06	2	LILPGELAK	sp|P02293|H2B1_YEAST	104	112	2.18367	575.312	d	196.014	1	d	LILPgELAK	4	0.254566	2.18367	0.72281	26.1753	1
Yeast nucleosome	UV	MR_SM_OD_E_Oberbeckmann_161224_191224_Expl2_XL_nucleosomen_UV_rep1_10min_perc_0.0100_XLs.idXML	1	15769	2266.45	548.268	6.04833e-06	2	AGLTFPVGR	sp|P04912|H2A2_YEAST	23	31	4.37985	548.265	d-H2O1	178.003	1	d	AGLTFPVGR	-1	0	4.37985	0.551417	29.3816	1
Yeast nucleosome	UV	MR_SM_OD_E_Oberbeckmann_161224_191224_Expl2_XL_nucleosomen_UV_rep1_10min_perc_0.0100_XLs.idXML	1	15936	2292.08	903.39	6.91076e-06	2	ETAEAYLGKPVK	sp|P0CS90|HSP77_YEAST	153	164	4.43529	903.386	Td	500.06	2	d	ETAEAYLGKPVK	-1	0	4.43529	0.113675	18.5934	1
Yeast nucleosome	UV	MR_SM_OD_E_Oberbeckmann_161224_191224_Expl2_XL_nucleosomen_UV_rep1_10min_perc_0.0100_XLs.idXML	1	15940	2292.8	746.868	0.00627678	2	RLFEGNALIR	sp|O13516|RS9A_YEAST	69	78	1.26034	746.869	T-H2O1	304.046	1	T	RLFEGNALIR	-1	0	-1.26034	1	11.0597	1
Yeast nucleosome	UV	MR_SM_OD_E_Oberbeckmann_161224_191224_Expl2_XL_nucleosomen_UV_rep1_10min_perc_0.0100_XLs.idXML	1	15944	2293.4	575.313	5.84497e-06	2	LILPGELAK	sp|P02293|H2B1_YEAST	104	112	1.01667	575.312	d	196.014	1	d	LILPGELAK	-1	0	1.01667	1	28.8945	1
Yeast nucleosome	UV	MR_SM_OD_E_Oberbeckmann_161224_191224_Expl2_XL_nucleosomen_UV_rep1_10min_perc_0.0100_XLs.idXML	1	16006	2303.29	575.312	5.74047e-06	2	LILPGELAK	sp|P02293|H2B1_YEAST	104	112	0.804491	575.312	d	196.014	1	d	LILPGELAK	-1	0	0.804491	1	31.6657	1
Yeast nucleosome	UV	MR_SM_OD_E_Oberbeckmann_161224_191224_Expl2_XL_nucleosomen_UV_rep1_10min_perc_0.0100_XLs.idXML	1	16071	2312.88	575.313	6.40193e-06	2	LILPGELAK	sp|P02293|H2B1_YEAST	104	112	1.54713	575.312	d	196.014	1	d	LILPgELAK	4	0.0455863	1.54713	1	26.1774	1
Yeast nucleosome	UV	MR_SM_OD_E_Oberbeckmann_161224_191224_Expl2_XL_nucleosomen_UV_rep1_10min_perc_0.0100_XLs.idXML	1	16136	2322.81	575.312	6.84321e-06	2	LILPGELAK	sp|P02293|H2B1_YEAST	104	112	0.389126	575.312	d	196.014	1	d	LILPGeLAK	5	0.0731066	0.389126	0.627841	24.871	1
Yeast nucleosome	UV	MR_SM_OD_E_Oberbeckmann_161224_191224_Expl2_XL_nucleosomen_UV_rep1_10min_perc_0.0100_XLs.idXML	1	16198	2332.22	575.312	5.91865e-06	2	LILPGELAK	sp|P02293|H2B1_YEAST	104	112	0.167948	575.312	d	196.014	1	d	LILpGELAK	3	0.0486065	0.167948	1	28.8945	1
Yeast nucleosome	UV	MR_SM_OD_E_Oberbeckmann_161224_191224_Expl2_XL_nucleosomen_UV_rep1_10min_perc_0.0100_XLs.idXML	1	16692	2412.07	727.335	0.00162513	2	LILPGELAK	sp|P02293|H2B1_YEAST	104	112	0.132104	727.335	Td	500.06	2	d	LILPGELAK	-1	0	-0.132104	0.409577	18.3758	1
Yeast nucleosome	UV	MR_SM_OD_E_Oberbeckmann_161224_191224_Expl2_XL_nucleosomen_UV_rep1_10min_perc_0.0100_XLs.idXML	1	16805	2430.76	788.352	5.88642e-06	3	LVREIAQDFKTDLR	sp|P61830|H3_YEAST	71	84	4.03871	788.349	GG-H3N1	659.089	2	G	LVREIaQDFKTDLR	5	0.10809	4.03871	0.627889	18.1999	1
Yeast nucleosome	UV	MR_SM_OD_E_Oberbeckmann_161224_191224_Expl2_XL_nucleosomen_UV_rep1_10min_perc_0.0100_XLs.idXML	1	16911	2447.35	573.776	0.00162509	2	SFLESVIR	sp|P02309|H4_YEAST	61	68	0.00200746	573.776	d	196.014	1	d	SFLESVIR	-1	0	-0.00200746	0.43498	24.1549	1
Yeast nucleosome	UV	MR_SM_OD_E_Oberbeckmann_161224_191224_Expl2_XL_nucleosomen_UV_rep1_10min_perc_0.0100_XLs.idXML	1	16972	2456.93	573.776	5.69975e-06	2	SFLESVIR	sp|P02309|H4_YEAST	61	68	0.423491	573.776	d	196.014	1	d	SFLESVIR	-1	0	0.423491	0.894511	29.695	1
Yeast nucleosome	UV	MR_SM_OD_E_Oberbeckmann_161224_191224_Expl2_XL_nucleosomen_UV_rep1_10min_perc_0.0100_XLs.idXML	1	17173	2490.23	573.776	5.98586e-06	2	SFLESVIR	sp|P02309|H4_YEAST	61	68	1.27449	573.776	d	196.014	1	d	SFLESVIR	-1	0	1.27449	0.449861	31.6357	1
Yeast nucleosome	UV	MR_SM_OD_E_Oberbeckmann_161224_191224_Expl2_XL_nucleosomen_UV_rep1_10min_perc_0.0100_XLs.idXML	1	17531	2548.56	752.881	5.27977e-06	2	TVTSLDVVYALK	sp|P02309|H4_YEAST	81	92	0.447922	752.881	d	196.014	1	d	TVTSLDVVYALK	-1	0	-0.447922	0.397798	30.2296	1
Yeast nucleosome	UV	MR_SM_OD_E_Oberbeckmann_161224_191224_Expl2_XL_nucleosomen_UV_rep1_10min_perc_0.0100_XLs.idXML	1	17947	2617.13	752.881	3.76399e-06	2	TVTSLDVVYALK	sp|P02309|H4_YEAST	81	92	0.11956	752.881	d	196.014	1	d	TVTSLDVVYALK	-1	0	0.11956	0.536046	38.414	1
Yeast nucleosome	UV	MR_SM_OD_E_Oberbeckmann_161224_191224_Expl2_XL_nucleosomen_UV_rep1_10min_perc_0.0100_XLs.idXML	1	18005	2626.51	752.881	6.04235e-06	2	TVTSLDVVYALK	sp|P02309|H4_YEAST	81	92	0.524904	752.881	d	196.014	1	d	TVTSLDVVYALK	-1	0	0.524904	1	27.5931	1
Yeast nucleosome	UV	MR_SM_OD_E_Oberbeckmann_161224_191224_Expl2_XL_nucleosomen_UV_rep1_10min_perc_0.0100_XLs.idXML	1	18491	2712.65	869.141	0.00162507	3	LLGNVTIAQGGVLPNIHQNLLPK	sp|P04912|H2A2_YEAST	98	120	0.644727	869.142	d	196.014	1	d	LLGNvTIAQGGvLPNIHQNLLPK	11	0.150574	-0.644727	1	21.5864	1
Yeast nucleosome	UV	MR_SM_OD_E_Oberbeckmann_161224_191224_Expl2_XL_nucleosomen_UV_rep2_10min_perc_0.0100_XLs.idXML.idXML	2	3852	638.91	526.725	6.91464e-06	2	HAVSEGTR	sp|P02293|H2B1_YEAST	113	120	1.97616	526.724	d	196.014	1	d	hAVSEGTR	0	0.568454	1.97616	0.473499	26.7954	1
Yeast nucleosome	UV	MR_SM_OD_E_Oberbeckmann_161224_191224_Expl2_XL_nucleosomen_UV_rep2_10min_perc_0.0100_XLs.idXML.idXML	2	4309	702.391	607.938	5.75156e-06	3	SAPSTGGVKKPHR	sp|P61830|H3_YEAST	29	41	4.23063	607.936	Td	500.06	2	d	SAPStGGVKKPHR	4	0.880696	4.23063	0.551247	42.7734	1
Yeast nucleosome	UV	MR_SM_OD_E_Oberbeckmann_161224_191224_Expl2_XL_nucleosomen_UV_rep2_10min_perc_0.0100_XLs.idXML.idXML	2	4310	702.523	652.956	6.63316e-06	3	SAPSTGGVKKPHR	sp|P61830|H3_YEAST	29	41	2.63027	652.954	AT	635.114	2	A	SAPSTggVKKPHR	6	0.0130813	2.63027	0.880741	18.6531	1
Yeast nucleosome	UV	MR_SM_OD_E_Oberbeckmann_161224_191224_Expl2_XL_nucleosomen_UV_rep2_10min_perc_0.0100_XLs.idXML.idXML	2	4367	710.403	634.276	4.63032e-06	3	SAPSTGGVKKPHR	sp|P61830|H3_YEAST	29	41	2.05178	634.275	CC-H3N1	579.077	2	C	SAPSTGGVkKPHR	8	0.781123	2.05178	0.942142	50.2081	1
Yeast nucleosome	UV	MR_SM_OD_E_Oberbeckmann_161224_191224_Expl2_XL_nucleosomen_UV_rep2_10min_perc_0.0100_XLs.idXML.idXML	2	4390	713.57	652.956	6.9954e-06	3	SAPSTGGVKKPHR	sp|P61830|H3_YEAST	29	41	2.9107	652.954	AT	635.114	2	A	SAPSTGGvKKPHR	7	0.0234722	2.9107	0.86724	19.7343	1
Yeast nucleosome	UV	MR_SM_OD_E_Oberbeckmann_161224_191224_Expl2_XL_nucleosomen_UV_rep2_10min_perc_0.0100_XLs.idXML.idXML	2	4392	713.833	607.938	6.88707e-06	3	SAPSTGGVKKPHR	sp|P61830|H3_YEAST	29	41	3.57267	607.936	Td	500.06	2	d	SApSTGGVKKPHR	2	0.0893301	3.57267	0.758142	22.3848	1
Yeast nucleosome	UV	MR_SM_OD_E_Oberbeckmann_161224_191224_Expl2_XL_nucleosomen_UV_rep2_10min_perc_0.0100_XLs.idXML.idXML	2	4451	722.056	634.277	6.94533e-06	3	SAPSTGGVKKPHR	sp|P61830|H3_YEAST	29	41	2.72538	634.275	CC-H3N1	579.077	2	C	SApSTGGVKKpHR	10	0.0980956	2.72538	1	24.724	1
Yeast nucleosome	UV	MR_SM_OD_E_Oberbeckmann_161224_191224_Expl2_XL_nucleosomen_UV_rep2_10min_perc_0.0100_XLs.idXML.idXML	2	4503	729.208	652.957	7.08837e-06	3	SAPSTGGVKKPHR	sp|P61830|H3_YEAST	29	41	3.99247	652.954	AT	635.114	2	A	SApSTGGVKKpHR	10	0.0390729	3.99247	0.743336	14.4548	1
Yeast nucleosome	UV	MR_SM_OD_E_Oberbeckmann_161224_191224_Expl2_XL_nucleosomen_UV_rep2_10min_perc_0.0100_XLs.idXML.idXML	2	4536	733.815	776.341	5.51044e-06	2	KQLASKAAR	sp|P61830|H3_YEAST	19	27	2.48982	776.339	CC-H3N1	579.077	2	C	KQLASKAAR	-1	0	2.48982	0.929965	55.6286	1
Yeast nucleosome	UV	MR_SM_OD_E_Oberbeckmann_161224_191224_Expl2_XL_nucleosomen_UV_rep2_10min_perc_0.0100_XLs.idXML.idXML	2	4581	740.041	652.284	6.72487e-06	3	SAPSTGGVKKPHR	sp|P61830|H3_YEAST	29	41	2.45864	652.282	GT-H2O1	633.099	2	G	SAPStGGVKKPHR	4	0.0362252	2.45864	0.847107	18.6136	1
Yeast nucleosome	UV	MR_SM_OD_E_Oberbeckmann_161224_191224_Expl2_XL_nucleosomen_UV_rep2_10min_perc_0.0100_XLs.idXML.idXML	2	4648	749.329	755.804	4.60631e-06	2	KSAPSTGGVK	sp|P61830|H3_YEAST	28	37	2.64472	755.802	CC-H3N1	579.077	2	C	kSAPSTGGVK	0	0.189782	2.64472	0.585799	53.0638	1
Yeast nucleosome	UV	MR_SM_OD_E_Oberbeckmann_161224_191224_Expl2_XL_nucleosomen_UV_rep2_10min_perc_0.0100_XLs.idXML.idXML	2	4689	755.029	642.28	6.70953e-06	3	SAPSTGGVKKPHR	sp|P61830|H3_YEAST	29	41	1.51807	642.279	AC-H3N1	603.088	2	A	sAPsTGGVKKPHR	3	0.0213248	1.51807	0.908282	17.6094	1
Yeast nucleosome	UV	MR_SM_OD_E_Oberbeckmann_161224_191224_Expl2_XL_nucleosomen_UV_rep2_10min_perc_0.0100_XLs.idXML.idXML	2	4708	757.674	704.313	5.11499e-06	2	QTHPDTGISQK	sp|P02293|H2B1_YEAST	51	61	2.93591	704.311	d	196.014	1	d	QTHpDTGISQK	3	0.19062	2.93591	0.82889	49.8286	1
Yeast nucleosome	UV	MR_SM_OD_E_Oberbeckmann_161224_191224_Expl2_XL_nucleosomen_UV_rep2_10min_perc_0.0100_XLs.idXML.idXML	2	4790	769.013	647.612	6.45135e-06	3	SAPSTGGVKKPHR	sp|P61830|H3_YEAST	29	41	2.58428	647.61	CG-H3N1	619.083	2	C	sAPsTGGVKKPHR	3	0.0523274	2.58428	0.955039	48.1347	1
Yeast nucleosome	UV	MR_SM_OD_E_Oberbeckmann_161224_191224_Expl2_XL_nucleosomen_UV_rep2_10min_perc_0.0100_XLs.idXML.idXML	2	4875	780.587	647.611	6.61102e-06	3	SAPSTGGVKKPHR	sp|P61830|H3_YEAST	29	41	1.81221	647.61	CG-H3N1	619.083	2	C	sAPsTGGVKKPHR	3	0.0248789	1.81221	0.768877	28.4357	1
Yeast nucleosome	UV	MR_SM_OD_E_Oberbeckmann_161224_191224_Expl2_XL_nucleosomen_UV_rep2_10min_perc_0.0100_XLs.idXML.idXML	2	4913	785.887	726.327	6.51179e-06	2	RVTIQKK	sp|P61830|H3_YEAST	117	123	1.33826	726.326	CC-H3N1	579.077	2	C	RVTIQkK	5	0.12434	1.33826	0.719227	56.2989	1
Yeast nucleosome	UV	MR_SM_OD_E_Oberbeckmann_161224_191224_Expl2_XL_nucleosomen_UV_rep2_10min_perc_0.0100_XLs.idXML.idXML	2	4914	786.003	788.346	6.94616e-06	2	KQLASKAAR	sp|P61830|H3_YEAST	19	27	1.71498	788.345	AC-H3N1	603.088	2	A	KQlASKAAR	2	0.0464815	1.71498	0.644372	24.5342	1
Yeast nucleosome	UV	MR_SM_OD_E_Oberbeckmann_161224_191224_Expl2_XL_nucleosomen_UV_rep2_10min_perc_0.0100_XLs.idXML.idXML	2	4926	787.587	647.611	6.83346e-06	3	SAPSTGGVKKPHR	sp|P61830|H3_YEAST	29	41	1.50339	647.61	CG-H3N1	619.083	2	C	sAPSTGGVKKPHR	0	0.0608627	1.50339	0.859231	22.0449	1
Yeast nucleosome	UV	MR_SM_OD_E_Oberbeckmann_161224_191224_Expl2_XL_nucleosomen_UV_rep2_10min_perc_0.0100_XLs.idXML.idXML	2	4976	794.556	796.344	5.76344e-06	2	KQLASKAAR	sp|P61830|H3_YEAST	19	27	2.28457	796.343	CG-H3N1	619.083	2	C	KQlASKAAR	2	0.0309885	2.28457	0.876842	60.7739	1
Yeast nucleosome	UV	MR_SM_OD_E_Oberbeckmann_161224_191224_Expl2_XL_nucleosomen_UV_rep2_10min_perc_0.0100_XLs.idXML.idXML	2	4980	795.077	767.809	4.76158e-06	2	KSAPSTGGVK	sp|P61830|H3_YEAST	28	37	1.56831	767.808	AC-H3N1	603.088	2	A	KSAPSTGGVK	-1	0	1.56831	1	36.3207	1
Yeast nucleosome	UV	MR_SM_OD_E_Oberbeckmann_161224_191224_Expl2_XL_nucleosomen_UV_rep2_10min_perc_0.0100_XLs.idXML.idXML	2	4994	796.999	712.293	7.07592e-06	2	QLASKAAR	sp|P61830|H3_YEAST	20	27	1.98042	712.292	CC-H3N1	579.077	2	C	QLASkAAR	4	0.323367	1.98042	0.595285	38.7898	1
Yeast nucleosome	UV	MR_SM_OD_E_Oberbeckmann_161224_191224_Expl2_XL_nucleosomen_UV_rep2_10min_perc_0.0100_XLs.idXML.idXML	2	5018	800.385	639.276	4.93757e-06	3	SAPSTGGVKKPHR	sp|P61830|H3_YEAST	29	41	1.82644	639.275	TC-H3N1	594.076	2	C	SAPStGGVKKPHR	4	0.174412	1.82644	0.88637	46.0776	1
Yeast nucleosome	UV	MR_SM_OD_E_Oberbeckmann_161224_191224_Expl2_XL_nucleosomen_UV_rep2_10min_perc_0.0100_XLs.idXML.idXML	2	5041	803.573	782.814	6.2421e-06	2	KSAPSTGGVK	sp|P61830|H3_YEAST	28	37	0.661113	782.813	GT-H2O1	633.099	2	G	KSAPSTGGVK	-1	0	0.661113	0.821158	29.492	1
Yeast nucleosome	UV	MR_SM_OD_E_Oberbeckmann_161224_191224_Expl2_XL_nucleosomen_UV_rep2_10min_perc_0.0100_XLs.idXML.idXML	2	5060	806.226	775.807	4.71331e-06	2	KSAPSTGGVK	sp|P61830|H3_YEAST	28	37	1.60378	775.805	CG-H3N1	619.083	2	C	kSAPSTGGVK	0	0.239083	1.60378	0.705152	55.8782	1
Yeast nucleosome	UV	MR_SM_OD_E_Oberbeckmann_161224_191224_Expl2_XL_nucleosomen_UV_rep2_10min_perc_0.0100_XLs.idXML.idXML	2	5063	806.628	767.81	0.00778347	2	KSAPSTGGVK	sp|P61830|H3_YEAST	28	37	2.28375	767.808	AC-H3N1	603.088	2	A	KSAPSTGGVK	-1	0	2.28375	0.887498	13.035	1
Yeast nucleosome	UV	MR_SM_OD_E_Oberbeckmann_161224_191224_Expl2_XL_nucleosomen_UV_rep2_10min_perc_0.0100_XLs.idXML.idXML	2	5069	807.423	634.276	0.00160736	3	SAPSTGGVKKPHR	sp|P61830|H3_YEAST	29	41	1.95555	634.275	CC-H3N1	579.077	2	C	SAPSTGGVkKPHR	8	0.161364	1.95555	0.536512	15.1286	1
Yeast nucleosome	UV	MR_SM_OD_E_Oberbeckmann_161224_191224_Expl2_XL_nucleosomen_UV_rep2_10min_perc_0.0100_XLs.idXML.idXML	2	5102	812.02	639.277	7.11823e-06	3	SAPSTGGVKKPHR	sp|P61830|H3_YEAST	29	41	2.60858	639.275	TC-H3N1	594.076	2	C	sAPSTGGVKKPHR	0	0.147299	2.60858	0.78301	23.6543	1
Yeast nucleosome	UV	MR_SM_OD_E_Oberbeckmann_161224_191224_Expl2_XL_nucleosomen_UV_rep2_10min_perc_0.0100_XLs.idXML.idXML	2	5112	813.343	673.782	4.22301e-06	2	DSVTYTEHAK	sp|P02309|H4_YEAST	69	78	4.81412	673.779	d	196.014	1	d	DSVTYTEhAK	7	2.1158	4.81412	0.508366	70.5638	1
Yeast nucleosome	UV	MR_SM_OD_E_Oberbeckmann_161224_191224_Expl2_XL_nucleosomen_UV_rep2_10min_perc_0.0100_XLs.idXML.idXML	2	5231	829.885	693.78	0.009281	2	LAAYNKK	sp|P02293|H2B1_YEAST	84	90	2.84249	693.778	CC-H3N1	579.077	2	C	LAAYNkk	6	0.0149309	2.84249	0.87506	42.6901	1
Yeast nucleosome	UV	MR_SM_OD_E_Oberbeckmann_161224_191224_Expl2_XL_nucleosomen_UV_rep2_10min_perc_0.0100_XLs.idXML.idXML	2	5262	834.129	798.839	6.90918e-06	2	DSVTYTEHAKR	sp|P02309|H4_YEAST	69	79	1.44605	798.838	C-H3N1	290.03	1	C	DSVTYTEHAKR	-1	0	1.44605	0.729617	35.6518	1
Yeast nucleosome	UV	MR_SM_OD_E_Oberbeckmann_161224_191224_Expl2_XL_nucleosomen_UV_rep2_10min_perc_0.0100_XLs.idXML.idXML	2	5289	837.92	874.437	6.53868e-06	2	VLKQTHPDTGISQK	sp|P02293|H2B1_YEAST	48	61	2.36158	874.435	d	196.014	1	d	VLkQTHPDTGISQk	13	0.0504675	2.36158	0.705602	33.1655	1
Yeast nucleosome	UV	MR_SM_OD_E_Oberbeckmann_161224_191224_Expl2_XL_nucleosomen_UV_rep2_10min_perc_0.0100_XLs.idXML.idXML	2	5293	838.486	823.852	6.63691e-06	2	YKPGTVALR	sp|P61830|H3_YEAST	42	50	1.46615	823.853	AG-H2O1	642.11	2	A	YKpGTVALR	2	0.0437332	-1.46615	0.80966	16.8833	1
Yeast nucleosome	UV	MR_SM_OD_E_Oberbeckmann_161224_191224_Expl2_XL_nucleosomen_UV_rep2_10min_perc_0.0100_XLs.idXML.idXML	2	5334	844.203	971.382	6.7661e-06	2	DSVTYTEHAKR	sp|P02309|H4_YEAST	69	79	2.11012	971.38	AT	635.114	2	A	DSVtYtEHAKR	5	0.0256764	2.11012	1	27.4987	1
Yeast nucleosome	UV	MR_SM_OD_E_Oberbeckmann_161224_191224_Expl2_XL_nucleosomen_UV_rep2_10min_perc_0.0100_XLs.idXML.idXML	2	5346	845.787	943.361	5.25871e-06	2	DSVTYTEHAKR	sp|P02309|H4_YEAST	69	79	0.450869	943.361	CC-H3N1	579.077	2	C	DSVTYTEHAkR	9	0.705426	-0.450869	0.688383	61.1568	1
Yeast nucleosome	UV	MR_SM_OD_E_Oberbeckmann_161224_191224_Expl2_XL_nucleosomen_UV_rep2_10min_perc_0.0100_XLs.idXML.idXML	2	5357	847.362	831.848	5.46836e-06	2	YKPGTVALR	sp|P61830|H3_YEAST	42	50	2.57786	831.851	GG-H2O1	658.105	2	G	YKPGTvALR	5	0.00469662	-2.57786	0.63156	30.3053	1
Yeast nucleosome	UV	MR_SM_OD_E_Oberbeckmann_161224_191224_Expl2_XL_nucleosomen_UV_rep2_10min_perc_0.0100_XLs.idXML.idXML	2	5377	850.006	560.905	6.23951e-06	3	YKPGTVALR	sp|P61830|H3_YEAST	42	50	1.78738	560.906	GG	676.116	2	G	YKPGTvALR	5	0.00918991	-1.78738	0.920059	27.5016	1
Yeast nucleosome	UV	MR_SM_OD_E_Oberbeckmann_161224_191224_Expl2_XL_nucleosomen_UV_rep2_10min_perc_0.0100_XLs.idXML.idXML	2	5379	850.25	583.294	2.60004e-06	3	VLKQTHPDTGISQK	sp|P02293|H2B1_YEAST	48	61	2.35263	583.292	d	196.014	1	d	VLKQtHPDTGISQK	4	1.53405	2.35263	0.854277	88.1795	1
Yeast nucleosome	UV	MR_SM_OD_E_Oberbeckmann_161224_191224_Expl2_XL_nucleosomen_UV_rep2_10min_perc_0.0100_XLs.idXML.idXML	2	5382	850.609	522.897	5.6821e-06	3	KQLASKAAR	sp|P61830|H3_YEAST	19	27	2.88356	522.895	TC-H3N1	594.076	2	C	KQLASkAAR	5	1.39869	2.88356	0.863608	53.5949	1
Yeast nucleosome	UV	MR_SM_OD_E_Oberbeckmann_161224_191224_Expl2_XL_nucleosomen_UV_rep2_10min_perc_0.0100_XLs.idXML.idXML	2	5418	855.581	679.643	7.30378e-07	3	VLKQTHPDTGISQK	sp|P02293|H2B1_YEAST	48	61	2.3818	679.641	Cd	485.06	2	d	VLKQtHPDTGISQK	4	0.325399	2.3818	0.943527	120.053	1
Yeast nucleosome	UV	MR_SM_OD_E_Oberbeckmann_161224_191224_Expl2_XL_nucleosomen_UV_rep2_10min_perc_0.0100_XLs.idXML.idXML	2	5442	858.829	554.902	5.86273e-06	3	YKPGTVALR	sp|P61830|H3_YEAST	42	50	1.22771	554.903	GG-H2O1	658.105	2	G	YKpGTVALR	2	0.0201616	-1.22771	0.342539	25.9451	1
Yeast nucleosome	UV	MR_SM_OD_E_Oberbeckmann_161224_191224_Expl2_XL_nucleosomen_UV_rep2_10min_perc_0.0100_XLs.idXML.idXML	2	5454	860.489	685.646	6.52143e-06	3	PHRYKPGTVALR	sp|P61830|H3_YEAST	39	50	0.124971	685.646	AG	660.121	2	A	PHRYKPGTVAlR	10	0.0672579	-0.124971	0.803699	17.9449	1
Yeast nucleosome	UV	MR_SM_OD_E_Oberbeckmann_161224_191224_Expl2_XL_nucleosomen_UV_rep2_10min_perc_0.0100_XLs.idXML.idXML	2	5456	860.753	808.347	7.10478e-06	2	YKPGTVALR	sp|P61830|H3_YEAST	42	50	2.47494	808.35	CT	611.103	2	C	YKpGTVALR	2	0.0590838	-2.47494	0.5053	17.9571	1
Yeast nucleosome	UV	MR_SM_OD_E_Oberbeckmann_161224_191224_Expl2_XL_nucleosomen_UV_rep2_10min_perc_0.0100_XLs.idXML.idXML	2	5459	861.218	583.293	2.53478e-06	3	VLKQTHPDTGISQK	sp|P02293|H2B1_YEAST	48	61	1.62015	583.292	d	196.014	1	d	VLKQtHPDTGISQK	4	2.09597	1.62015	0.970741	80.1188	1
Yeast nucleosome	UV	MR_SM_OD_E_Oberbeckmann_161224_191224_Expl2_XL_nucleosomen_UV_rep2_10min_perc_0.0100_XLs.idXML.idXML	2	5502	867.132	763.303	3.58808e-06	2	KSAPSTGGVK	sp|P61830|H3_YEAST	28	37	1.07833	763.302	TC-H3N1	594.076	2	C	kSAPSTGGVK	0	0.221072	1.07833	0.923908	61.3287	1
Yeast nucleosome	UV	MR_SM_OD_E_Oberbeckmann_161224_191224_Expl2_XL_nucleosomen_UV_rep2_10min_perc_0.0100_XLs.idXML.idXML	2	5504	867.386	679.643	0	3	VLKQTHPDTGISQK	sp|P02293|H2B1_YEAST	48	61	2.23467	679.641	Cd	485.06	2	d	VLKQTHPDtGISQK	8	0.272967	2.23467	0.701027	126.815	1
Yeast nucleosome	UV	MR_SM_OD_E_Oberbeckmann_161224_191224_Expl2_XL_nucleosomen_UV_rep2_10min_perc_0.0100_XLs.idXML.idXML	2	5527	870.562	732.297	0.00160731	2	QLASKAAR	sp|P61830|H3_YEAST	20	27	2.39603	732.295	CG-H3N1	619.083	2	C	QLASKAaR	6	0.173308	2.39603	0.412931	39.4606	1
Yeast nucleosome	UV	MR_SM_OD_E_Oberbeckmann_161224_191224_Expl2_XL_nucleosomen_UV_rep2_10min_perc_0.0100_XLs.idXML.idXML	2	5543	872.82	746.331	6.98859e-06	2	RVTIQKK	sp|P61830|H3_YEAST	117	123	2.3937	746.329	CG-H3N1	619.083	2	C	RVTIQkK	5	0.0893014	2.3937	0.792862	48.6243	1
Yeast nucleosome	UV	MR_SM_OD_E_Oberbeckmann_161224_191224_Expl2_XL_nucleosomen_UV_rep2_10min_perc_0.0100_XLs.idXML.idXML	2	5544	872.952	583.294	3.43743e-06	3	VLKQTHPDTGISQK	sp|P02293|H2B1_YEAST	48	61	2.77118	583.292	d	196.014	1	d	VLKQtHPDTGISQK	4	1.31697	2.77118	0.909244	62.9102	1
Yeast nucleosome	UV	MR_SM_OD_E_Oberbeckmann_161224_191224_Expl2_XL_nucleosomen_UV_rep2_10min_perc_0.0100_XLs.idXML.idXML	2	5569	876.398	776.82	7.16169e-06	2	KSTGGKAPR	sp|P61830|H3_YEAST	10	18	2.05535	776.819	GT	651.109	2	G	kSTGGkAPR	5	0.0336362	2.05535	0.521521	23.2387	1
Yeast nucleosome	UV	MR_SM_OD_E_Oberbeckmann_161224_191224_Expl2_XL_nucleosomen_UV_rep2_10min_perc_0.0100_XLs.idXML.idXML	2	5585	878.654	679.642	5.18696e-06	3	VLKQTHPDTGISQK	sp|P02293|H2B1_YEAST	48	61	1.79326	679.641	Cd	485.06	2	d	VlKQTHPDTGISQK	1	0.0660977	1.79326	1	47.4283	1
Yeast nucleosome	UV	MR_SM_OD_E_Oberbeckmann_161224_191224_Expl2_XL_nucleosomen_UV_rep2_10min_perc_0.0100_XLs.idXML.idXML	2	5586	878.786	763.304	6.12663e-06	2	KSAPSTGGVK	sp|P61830|H3_YEAST	28	37	2.35773	763.302	TC-H3N1	594.076	2	C	kSAPSTGGVK	0	0.217577	2.35773	0.931382	37.6695	1
Yeast nucleosome	UV	MR_SM_OD_E_Oberbeckmann_161224_191224_Expl2_XL_nucleosomen_UV_rep2_10min_perc_0.0100_XLs.idXML.idXML	2	5630	884.877	856.336	3.37691e-06	2	QTHPDTGISQK	sp|P02293|H2B1_YEAST	51	61	2.18955	856.334	Td	500.06	2	d	QThPDTGISQK	2	0.151357	2.18955	0.56356	99.4849	1
Yeast nucleosome	UV	MR_SM_OD_E_Oberbeckmann_161224_191224_Expl2_XL_nucleosomen_UV_rep2_10min_perc_0.0100_XLs.idXML.idXML	2	5632	885.141	625.309	6.5267e-06	3	VLKQTHPDTGISQK	sp|P02293|H2B1_YEAST	48	61	3.35942	625.307	T	322.057	1	T	VLKQTHPDTGISQk	13	0.0607763	3.35942	0.24919	32.5197	1
Yeast nucleosome	UV	MR_SM_OD_E_Oberbeckmann_161224_191224_Expl2_XL_nucleosomen_UV_rep2_10min_perc_0.0100_XLs.idXML.idXML	2	5663	889.441	678.766	6.20861e-06	2	KSTISAR	sp|P02293|H2B1_YEAST	90	96	1.33336	678.765	TC-H3N1	594.076	2	C	kSTISAR	0	0.146156	1.33336	0.86242	36.6975	1
Yeast nucleosome	UV	MR_SM_OD_E_Oberbeckmann_161224_191224_Expl2_XL_nucleosomen_UV_rep2_10min_perc_0.0100_XLs.idXML.idXML	2	5665	889.708	784.332	6.98732e-06	2	KEHSQLVAR	sp|Q03818|ATG16_YEAST	122	130	0.688603	784.331	Td	500.06	2	d	KEHSQLVAR	-1	0	0.688603	0.518711	30.067	1
Yeast nucleosome	UV	MR_SM_OD_E_Oberbeckmann_161224_191224_Expl2_XL_nucleosomen_UV_rep2_10min_perc_0.0100_XLs.idXML.idXML	2	5687	892.756	583.293	7.21071e-06	3	VLKQTHPDTGISQK	sp|P02293|H2B1_YEAST	48	61	0.992319	583.292	d	196.014	1	d	VLKQTHPDTGISqK	12	0.646417	0.992319	0.694135	24.0458	1
Yeast nucleosome	UV	MR_SM_OD_E_Oberbeckmann_161224_191224_Expl2_XL_nucleosomen_UV_rep2_10min_perc_0.0100_XLs.idXML.idXML	2	5711	896.136	856.335	5.16081e-06	2	QTHPDTGISQK	sp|P02293|H2B1_YEAST	51	61	0.764055	856.334	Td	500.06	2	d	QTHpDTGISQK	3	0.0769143	0.764055	0.91269	59.559	1
Yeast nucleosome	UV	MR_SM_OD_E_Oberbeckmann_161224_191224_Expl2_XL_nucleosomen_UV_rep2_10min_perc_0.0100_XLs.idXML.idXML	2	5737	899.699	874.929	0.009281	2	PVEKVLQDSGLEK	sp|P16474|BIP_YEAST	361	373	2.28639	874.927	C	307.057	1	C	PVEkVLQDSGLEk	12	0.0726986	2.28639	0.792523	33.2488	1
Yeast nucleosome	UV	MR_SM_OD_E_Oberbeckmann_161224_191224_Expl2_XL_nucleosomen_UV_rep2_10min_perc_0.0100_XLs.idXML.idXML	2	5739	899.963	955.369	0.00160727	2	DSVTYTEHAKR	sp|P02309|H4_YEAST	69	79	1.66173	955.367	AC-H3N1	603.088	2	A	DSVTYTEHAkR	9	0.0510621	1.66173	1	23.5159	1
Yeast nucleosome	UV	MR_SM_OD_E_Oberbeckmann_161224_191224_Expl2_XL_nucleosomen_UV_rep2_10min_perc_0.0100_XLs.idXML.idXML	2	5780	905.609	687.646	3.88422e-06	3	VLKQTHPDTGISQK	sp|P02293|H2B1_YEAST	48	61	1.27164	687.645	Ad	509.071	2	d	VLKQtHPDTGISQK	4	0.166328	1.27164	0.857532	65.108	1
Yeast nucleosome	UV	MR_SM_OD_E_Oberbeckmann_161224_191224_Expl2_XL_nucleosomen_UV_rep2_10min_perc_0.0100_XLs.idXML.idXML	2	5806	909.026	796.843	0.00160736	2	SQYTGLLVAR	sp|Q01852|TIM44_YEAST	23	32	1.66391	796.842	Cd	485.06	2	d	SQYTGLLVaR	8	0.0103424	1.66391	0.732089	26.3282	1
Yeast nucleosome	UV	MR_SM_OD_E_Oberbeckmann_161224_191224_Expl2_XL_nucleosomen_UV_rep2_10min_perc_0.0100_XLs.idXML.idXML	2	5807	909.158	840.324	6.17203e-06	2	QTHPDTGISQK	sp|P02293|H2B1_YEAST	51	61	3.08503	840.321	dC-H3N1	468.034	2	d	QTHpDTGISQK	3	0.119736	3.08503	0.233304	38.9796	1
Yeast nucleosome	UV	MR_SM_OD_E_Oberbeckmann_161224_191224_Expl2_XL_nucleosomen_UV_rep2_10min_perc_0.0100_XLs.idXML.idXML	2	5813	910.022	679.969	5.88493e-06	3	PHRYKPGTVALR	sp|P61830|H3_YEAST	39	50	1.14289	679.97	AG-H3N1	643.094	2	A	PHRYKPgTVALR	6	0.0821838	-1.14289	0.657384	25.5204	1
Yeast nucleosome	UV	MR_SM_OD_E_Oberbeckmann_161224_191224_Expl2_XL_nucleosomen_UV_rep2_10min_perc_0.0100_XLs.idXML.idXML	2	5839	913.56	713.782	0.00160729	2	LAAYNKK	sp|P02293|H2B1_YEAST	84	90	1.62004	713.781	CG-H3N1	619.083	2	C	LAAYNkk	6	0.0105824	1.62004	1	42.6901	1
Yeast nucleosome	UV	MR_SM_OD_E_Oberbeckmann_161224_191224_Expl2_XL_nucleosomen_UV_rep2_10min_perc_0.0100_XLs.idXML.idXML	2	5845	914.29	930.703	0.00160736	3	RM(Oxidation)MM(Oxidation)TSGQTIKYDGALDCLR	sp|P04710|ADT1_YEAST	245	264	3.03389	930.706	dC-H3N1	468.034	2	d	RMMMTSGQTIKyDGALDCLR	11	0.0120328	-3.03389	1	6.41351	1
Yeast nucleosome	UV	MR_SM_OD_E_Oberbeckmann_161224_191224_Expl2_XL_nucleosomen_UV_rep2_10min_perc_0.0100_XLs.idXML.idXML	2	5861	916.537	698.279	0.0016073	4	RM(Oxidation)MM(Oxidation)TSGQTIKYDGALDCLR	sp|P04710|ADT1_YEAST	245	264	3.23918	698.282	dC-H3N1	468.034	2	d	RMMMTSGQTIkYDGALDCLR	10	0.0304119	-3.23918	0.742571	6.24009	1
Yeast nucleosome	UV	MR_SM_OD_E_Oberbeckmann_161224_191224_Expl2_XL_nucleosomen_UV_rep2_10min_perc_0.0100_XLs.idXML.idXML	2	5876	918.536	647.322	6.55618e-06	2	YKPGTVALR	sp|P61830|H3_YEAST	42	50	1.27194	647.321	C-H2O1	289.046	1	C	YKpGTVALR	2	0.0365478	1.27194	0.539826	19.712	1
Yeast nucleosome	UV	MR_SM_OD_E_Oberbeckmann_161224_191224_Expl2_XL_nucleosomen_UV_rep2_10min_perc_0.0100_XLs.idXML.idXML	2	5888	920.059	840.321	6.71635e-06	2	QTHPDTGISQK	sp|P02293|H2B1_YEAST	51	61	0.397605	840.321	dC-H3N1	468.034	2	d	QTHpDTGISQK	3	0.0304906	0.397605	0.251213	26.4486	1
Yeast nucleosome	UV	MR_SM_OD_E_Oberbeckmann_161224_191224_Expl2_XL_nucleosomen_UV_rep2_10min_perc_0.0100_XLs.idXML.idXML	2	5893	920.722	642.581	6.98122e-06	3	DSVTYTEHAKR	sp|P02309|H4_YEAST	69	79	2.91655	642.579	CG-H3N1	619.083	2	C	DSVTYTEHAkR	9	0.288638	2.91655	0.308888	46.8151	1
Yeast nucleosome	UV	MR_SM_OD_E_Oberbeckmann_161224_191224_Expl2_XL_nucleosomen_UV_rep2_10min_perc_0.0100_XLs.idXML.idXML	2	5898	921.453	662.261	0.00160732	2	VDAVLR	sp|P43565|RIM15_YEAST	422	427	1.42885	662.26	GT	651.109	2	G	vDAVLR	0	0.00865047	1.42885	0.14484	18.6801	1
Yeast nucleosome	UV	MR_SM_OD_E_Oberbeckmann_161224_191224_Expl2_XL_nucleosomen_UV_rep2_10min_perc_0.0100_XLs.idXML.idXML	2	5928	925.489	698.774	0.00626719	4	M(Oxidation)MM(Oxidation)TSGQTIKYDGALDCLR	sp|P04710|ADT1_YEAST	246	264	1.33112	698.774	TT	626.103	2	T	MMMTSgQTIKYDgALDCLR	12	0.0126993	1.33112	0.880698	6.14637	1
Yeast nucleosome	UV	MR_SM_OD_E_Oberbeckmann_161224_191224_Expl2_XL_nucleosomen_UV_rep2_10min_perc_0.0100_XLs.idXML.idXML	2	5938	926.879	1030.97	4.8763e-06	2	VLKQTHPDTGISQK	sp|P02293|H2B1_YEAST	48	61	4.2577	1030.96	Ad	509.071	2	d	VLKQTHPDTGIsQK	11	0.16185	4.2577	1	47.1537	1
Yeast nucleosome	UV	MR_SM_OD_E_Oberbeckmann_161224_191224_Expl2_XL_nucleosomen_UV_rep2_10min_perc_0.0100_XLs.idXML.idXML	2	5990	933.874	663.268	6.79984e-06	2	KQLASK	sp|P61830|H3_YEAST	19	24	0.31618	663.268	GT	651.109	2	G	KQLASK	-1	0	0.31618	1	24.7918	1
Yeast nucleosome	UV	MR_SM_OD_E_Oberbeckmann_161224_191224_Expl2_XL_nucleosomen_UV_rep2_10min_perc_0.0100_XLs.idXML.idXML	2	5992	934.138	489.554	6.09765e-06	3	RVTIQKK	sp|P61830|H3_YEAST	117	123	2.52034	489.553	TC-H3N1	594.076	2	C	RVTIQkK	5	0.267143	2.52034	0.736214	51.3517	1
Yeast nucleosome	UV	MR_SM_OD_E_Oberbeckmann_161224_191224_Expl2_XL_nucleosomen_UV_rep2_10min_perc_0.0100_XLs.idXML.idXML	2	6000	935.271	861.328	6.33147e-06	2	AVTKYSSSTQA	sp|P02293|H2B1_YEAST	121	131	1.97883	861.326	CC-H3N1	579.077	2	C	aVTKYSSSTQA	0	0.376695	1.97883	0.482622	45.0908	1
Yeast nucleosome	UV	MR_SM_OD_E_Oberbeckmann_161224_191224_Expl2_XL_nucleosomen_UV_rep2_10min_perc_0.0100_XLs.idXML.idXML	2	6023	938.421	852.325	6.65772e-06	2	QTHPDTGISQK	sp|P02293|H2B1_YEAST	51	61	1.82939	852.327	dA-H3N1	492.045	2	d	QTHpDTGISQK	3	0.181255	-1.82939	0.717516	31.4929	1
Yeast nucleosome	UV	MR_SM_OD_E_Oberbeckmann_161224_191224_Expl2_XL_nucleosomen_UV_rep2_10min_perc_0.0100_XLs.idXML.idXML	2	6026	938.883	825.804	5.2074e-06	2	DSVTYTEHAK	sp|P02309|H4_YEAST	69	78	1.55101	825.802	Td	500.06	2	d	DSVTYTEhAK	7	0.309499	1.55101	0.49622	75.8133	1
Yeast nucleosome	UV	MR_SM_OD_E_Oberbeckmann_161224_191224_Expl2_XL_nucleosomen_UV_rep2_10min_perc_0.0100_XLs.idXML.idXML	2	6028	939.111	719.793	6.77328e-06	2	QLASKAAR	sp|P61830|H3_YEAST	20	27	2.02218	719.792	TC-H3N1	594.076	2	C	QLASkAAR	4	0.727947	2.02218	0.909783	40.0769	1
Yeast nucleosome	UV	MR_SM_OD_E_Oberbeckmann_161224_191224_Expl2_XL_nucleosomen_UV_rep2_10min_perc_0.0100_XLs.idXML.idXML	2	6070	944.811	692.978	1.36952e-06	3	VLKQTHPDTGISQK	sp|P02293|H2B1_YEAST	48	61	1.93568	692.977	Gd	525.066	2	d	VLKQtHPDTGISQK	4	0.233281	1.93568	0.929017	105.163	1
Yeast nucleosome	UV	MR_SM_OD_E_Oberbeckmann_161224_191224_Expl2_XL_nucleosomen_UV_rep2_10min_perc_0.0100_XLs.idXML.idXML	2	6099	948.79	663.269	7.04735e-06	2	KQLASK	sp|P61830|H3_YEAST	19	24	1.60449	663.268	GT	651.109	2	G	KQLASK	-1	0	1.60449	1	20.6624	1
Yeast nucleosome	UV	MR_SM_OD_E_Oberbeckmann_161224_191224_Expl2_XL_nucleosomen_UV_rep2_10min_perc_0.0100_XLs.idXML.idXML	2	6111	950.514	852.328	6.10422e-06	2	QTHPDTGISQK	sp|P02293|H2B1_YEAST	51	61	1.46467	852.327	dA-H3N1	492.045	2	d	QTHpDTGISQK	3	0.15082	1.46467	0.660235	36.4299	1
Yeast nucleosome	UV	MR_SM_OD_E_Oberbeckmann_161224_191224_Expl2_XL_nucleosomen_UV_rep2_10min_perc_0.0100_XLs.idXML.idXML	2	6162	957.489	692.978	2.29861e-06	3	VLKQTHPDTGISQK	sp|P02293|H2B1_YEAST	48	61	2.07237	692.977	Gd	525.066	2	d	VLKQTHPDTgISQK	9	0.272867	2.07237	0.671155	80.1188	1
Yeast nucleosome	UV	MR_SM_OD_E_Oberbeckmann_161224_191224_Expl2_XL_nucleosomen_UV_rep2_10min_perc_0.0100_XLs.idXML.idXML	2	6186	960.77	614.633	3.61454e-06	3	VLKQTHPDTGISQK	sp|P02293|H2B1_YEAST	48	61	2.2715	614.631	C-H3N1	290.03	1	C	VLkQTHPDTGISQK	2	2.05078	2.2715	0.586775	74.807	1
Yeast nucleosome	UV	MR_SM_OD_E_Oberbeckmann_161224_191224_Expl2_XL_nucleosomen_UV_rep2_10min_perc_0.0100_XLs.idXML.idXML	2	6192	961.635	663.268	7.20963e-06	2	KQLASK	sp|P61830|H3_YEAST	19	24	0.408202	663.268	GT	651.109	2	G	KQLASK	-1	0	0.408202	0.603961	17.9901	1
Yeast nucleosome	UV	MR_SM_OD_E_Oberbeckmann_161224_191224_Expl2_XL_nucleosomen_UV_rep2_10min_perc_0.0100_XLs.idXML.idXML	2	6201	962.829	474.879	6.72676e-06	3	KDIKLAR	sp|P61830|H3_YEAST	123	129	2.81943	474.877	CC-H3N1	579.077	2	C	kDIkLAR	3	0.013258	2.81943	0.898034	36.0186	1
Yeast nucleosome	UV	MR_SM_OD_E_Oberbeckmann_161224_191224_Expl2_XL_nucleosomen_UV_rep2_10min_perc_0.0100_XLs.idXML.idXML	2	6237	967.791	710.981	2.66768e-06	3	VLKQTHPDTGISQK	sp|P02293|H2B1_YEAST	48	61	1.84874	710.98	CC-H3N1	579.077	2	C	VLkQTHPDTGISQK	2	0.600638	1.84874	0.919054	97.9848	1
Yeast nucleosome	UV	MR_SM_OD_E_Oberbeckmann_161224_191224_Expl2_XL_nucleosomen_UV_rep2_10min_perc_0.0100_XLs.idXML.idXML	2	6239	968.055	692.978	4.90987e-06	3	VLKQTHPDTGISQK	sp|P02293|H2B1_YEAST	48	61	1.78376	692.977	Gd	525.066	2	d	VLKQTHPDTGISqK	12	0.0925647	1.78376	0.863469	47.8689	1
Yeast nucleosome	UV	MR_SM_OD_E_Oberbeckmann_161224_191224_Expl2_XL_nucleosomen_UV_rep2_10min_perc_0.0100_XLs.idXML.idXML	2	6240	968.16	729.662	5.42691e-06	3	VLKQTHPDTGISQK	sp|P02293|H2B1_YEAST	48	61	3.5154	729.659	AT	635.114	2	A	VLKQTHPDTGISQK	-1	0	3.5154	0.836044	29.28	1
Yeast nucleosome	UV	MR_SM_OD_E_Oberbeckmann_161224_191224_Expl2_XL_nucleosomen_UV_rep2_10min_perc_0.0100_XLs.idXML.idXML	2	6241	968.267	791.82	5.1082e-06	2	KSAPSTGGVK	sp|P61830|H3_YEAST	28	37	1.35904	791.819	GT	651.109	2	G	KSAPSTGGVK	-1	0	1.35904	0.905602	33.8375	1
Yeast nucleosome	UV	MR_SM_OD_E_Oberbeckmann_161224_191224_Expl2_XL_nucleosomen_UV_rep2_10min_perc_0.0100_XLs.idXML.idXML	2	6322	979.311	710.981	7.01104e-06	3	VLKQTHPDTGISQK	sp|P02293|H2B1_YEAST	48	61	1.2257	710.98	CC-H3N1	579.077	2	C	VLkQTHPDTGISQK	2	0.12982	1.2257	0.72862	30.021	1
Yeast nucleosome	UV	MR_SM_OD_E_Oberbeckmann_161224_191224_Expl2_XL_nucleosomen_UV_rep2_10min_perc_0.0100_XLs.idXML.idXML	2	6323	979.393	701.279	7.04088e-06	2	LAAYNKK	sp|P02293|H2B1_YEAST	84	90	1.65765	701.278	TC-H3N1	594.076	2	C	LAAYNKk	6	2.06093	1.65765	0.812946	41.6014	1
Yeast nucleosome	UV	MR_SM_OD_E_Oberbeckmann_161224_191224_Expl2_XL_nucleosomen_UV_rep2_10min_perc_0.0100_XLs.idXML.idXML	2	6327	979.924	860.326	6.75199e-06	2	QTHPDTGISQK	sp|P02293|H2B1_YEAST	51	61	2.54317	860.324	dG-H3N1	508.04	2	d	QTHpDTGISQK	3	0.174701	2.54317	0.829688	28.8465	1
Yeast nucleosome	UV	MR_SM_OD_E_Oberbeckmann_161224_191224_Expl2_XL_nucleosomen_UV_rep2_10min_perc_0.0100_XLs.idXML.idXML	2	6392	988.557	684.641	1.31253e-06	3	VLKQTHPDTGISQK	sp|P02293|H2B1_YEAST	48	61	0.102106	684.641	Td	500.06	2	d	VLKQtHPDTGISQK	4	0.614204	-0.102106	0.718945	76.7045	1
Yeast nucleosome	UV	MR_SM_OD_E_Oberbeckmann_161224_191224_Expl2_XL_nucleosomen_UV_rep2_10min_perc_0.0100_XLs.idXML.idXML	2	6406	990.551	860.325	5.48648e-06	2	QTHPDTGISQK	sp|P02293|H2B1_YEAST	51	61	0.717229	860.324	dG-H3N1	508.04	2	d	QTHpDTGISQK	3	0.143611	0.717229	0.671637	39.1437	1
Yeast nucleosome	UV	MR_SM_OD_E_Oberbeckmann_161224_191224_Expl2_XL_nucleosomen_UV_rep2_10min_perc_0.0100_XLs.idXML.idXML	2	6423	992.879	791.82	6.65932e-06	2	KSAPSTGGVK	sp|P61830|H3_YEAST	28	37	2.06486	791.819	GT	651.109	2	G	KSaPSTGGVK	2	0.0185992	2.06486	1	24.1502	1
Yeast nucleosome	UV	MR_SM_OD_E_Oberbeckmann_161224_191224_Expl2_XL_nucleosomen_UV_rep2_10min_perc_0.0100_XLs.idXML.idXML	2	6425	993.21	812.357	6.65004e-06	2	KQLASKAAR	sp|P61830|H3_YEAST	19	27	1.65693	812.356	GT	651.109	2	G	KqLASKAAR	1	0.0282377	1.65693	0.551423	31.229	1
Yeast nucleosome	UV	MR_SM_OD_E_Oberbeckmann_161224_191224_Expl2_XL_nucleosomen_UV_rep2_10min_perc_0.0100_XLs.idXML.idXML	2	6434	994.394	658.287	6.3614e-06	3	SAPSTGGVKKPHR	sp|P61830|H3_YEAST	29	41	2.37138	658.286	GT	651.109	2	G	SAPSTGGVkkPHR	9	0.10601	2.37138	0.738801	20.7856	1
Yeast nucleosome	UV	MR_SM_OD_E_Oberbeckmann_161224_191224_Expl2_XL_nucleosomen_UV_rep2_10min_perc_0.0100_XLs.idXML.idXML	2	6491	1002.21	669.767	6.22564e-06	2	GLGKGGAK	sp|P02309|H4_YEAST	10	17	2.49296	669.766	GT	651.109	2	G	GLGKGgAK	5	0.013239	2.49296	0.83884	29.2162	1
Yeast nucleosome	UV	MR_SM_OD_E_Oberbeckmann_161224_191224_Expl2_XL_nucleosomen_UV_rep2_10min_perc_0.0100_XLs.idXML.idXML	2	6564	1011.87	1026.46	2.12131e-06	2	VLKQTHPDTGISQK	sp|P02293|H2B1_YEAST	48	61	3.48892	1026.46	Td	500.06	2	d	VLKQThPDTGISQK	5	0.0924608	3.48892	0.62383	100.706	1
Yeast nucleosome	UV	MR_SM_OD_E_Oberbeckmann_161224_191224_Expl2_XL_nucleosomen_UV_rep2_10min_perc_0.0100_XLs.idXML.idXML	2	6606	1017.57	679.971	6.23578e-06	3	PHRYKPGTVALR	sp|P61830|H3_YEAST	39	50	1.99776	679.97	AG-H3N1	643.094	2	A	pHRYKPGTVALR	0	0.0977726	1.99776	0.857081	25.8278	1
Yeast nucleosome	UV	MR_SM_OD_E_Oberbeckmann_161224_191224_Expl2_XL_nucleosomen_UV_rep2_10min_perc_0.0100_XLs.idXML.idXML	2	6657	1024.44	718.985	4.08329e-06	3	VLKQTHPDTGISQK	sp|P02293|H2B1_YEAST	48	61	0.931986	718.984	AC-H3N1	603.088	2	A	vLKQTHPDTGISQK	0	0.10809	0.931986	1	38.506	1
Yeast nucleosome	UV	MR_SM_OD_E_Oberbeckmann_161224_191224_Expl2_XL_nucleosomen_UV_rep2_10min_perc_0.0100_XLs.idXML.idXML	2	6659	1024.67	634.247	6.84139e-06	2	GGKGLGK	sp|P02309|H4_YEAST	7	13	0.154398	634.247	GT	651.109	2	G	GGkGLGK	2	0.0110391	-0.154398	0.416013	27.1039	1
Yeast nucleosome	UV	MR_SM_OD_E_Oberbeckmann_161224_191224_Expl2_XL_nucleosomen_UV_rep2_10min_perc_0.0100_XLs.idXML.idXML	2	6668	1025.86	663.268	6.79625e-06	2	KQLASK	sp|P61830|H3_YEAST	19	24	0.635091	663.268	GT	651.109	2	G	KQLASK	-1	0	0.635091	0.817281	24.7918	1
Yeast nucleosome	UV	MR_SM_OD_E_Oberbeckmann_161224_191224_Expl2_XL_nucleosomen_UV_rep2_10min_perc_0.0100_XLs.idXML.idXML	2	6673	1026.59	816.345	5.89989e-06	2	YKPGTVALR	sp|P61830|H3_YEAST	42	50	3.10319	816.348	AA-H3N1	627.099	2	A	YKPGTVALR	-1	0	-3.10319	0.610578	17.9856	1
Yeast nucleosome	UV	MR_SM_OD_E_Oberbeckmann_161224_191224_Expl2_XL_nucleosomen_UV_rep2_10min_perc_0.0100_XLs.idXML.idXML	2	6742	1036.03	718.985	6.80004e-06	3	VLKQTHPDTGISQK	sp|P02293|H2B1_YEAST	48	61	1.62741	718.984	AC-H3N1	603.088	2	A	VLkQTHPDTGISQk	13	0.0846971	1.62741	0.875308	25.6962	1
Yeast nucleosome	UV	MR_SM_OD_E_Oberbeckmann_161224_191224_Expl2_XL_nucleosomen_UV_rep2_10min_perc_0.0100_XLs.idXML.idXML	2	6745	1036.43	634.249	6.97078e-06	2	GGKGLGK	sp|P02309|H4_YEAST	7	13	3.30997	634.247	GT	651.109	2	G	GGKGlGK	4	0.0110243	3.30997	0.479224	24.4756	1
Yeast nucleosome	UV	MR_SM_OD_E_Oberbeckmann_161224_191224_Expl2_XL_nucleosomen_UV_rep2_10min_perc_0.0100_XLs.idXML.idXML	2	6859	1051.99	482.883	7.15859e-06	3	KDIKLAR	sp|P61830|H3_YEAST	123	129	2.94885	482.881	AC-H3N1	603.088	2	A	KDIKLAR	-1	0	2.94885	1	16.7644	1
Yeast nucleosome	UV	MR_SM_OD_E_Oberbeckmann_161224_191224_Expl2_XL_nucleosomen_UV_rep2_10min_perc_0.0100_XLs.idXML.idXML	2	6875	1054.07	791.821	7.07388e-06	2	KSAPSTGGVK	sp|P61830|H3_YEAST	28	37	2.59235	791.819	GT	651.109	2	G	KSAPSTGGVK	-1	0	2.59235	1	17.8332	1
Yeast nucleosome	UV	MR_SM_OD_E_Oberbeckmann_161224_191224_Expl2_XL_nucleosomen_UV_rep2_10min_perc_0.0100_XLs.idXML.idXML	2	6885	1055.46	808.351	5.01116e-06	2	YKPGTVALR	sp|P61830|H3_YEAST	42	50	1.73116	808.35	CT	611.103	2	C	YKPGtVALR	4	0.0349035	1.73116	0.430412	38.1088	1
Yeast nucleosome	UV	MR_SM_OD_E_Oberbeckmann_161224_191224_Expl2_XL_nucleosomen_UV_rep2_10min_perc_0.0100_XLs.idXML.idXML	2	6887	1055.79	724.317	3.79676e-06	3	VLKQTHPDTGISQK	sp|P02293|H2B1_YEAST	48	61	1.83863	724.315	CG-H3N1	619.083	2	C	VLkQTHPDTGISQK	2	0.668265	1.83863	0.831205	82.055	1
Yeast nucleosome	UV	MR_SM_OD_E_Oberbeckmann_161224_191224_Expl2_XL_nucleosomen_UV_rep2_10min_perc_0.0100_XLs.idXML.idXML	2	6903	1057.65	663.271	6.57435e-06	2	KQLASK	sp|P61830|H3_YEAST	19	24	4.36514	663.268	GT	651.109	2	G	KQLASK	-1	0	4.36514	0.351397	29.1307	1
Yeast nucleosome	UV	MR_SM_OD_E_Oberbeckmann_161224_191224_Expl2_XL_nucleosomen_UV_rep2_10min_perc_0.0100_XLs.idXML.idXML	2	6905	1057.99	822.353	0.00778348	2	KPASKAPAEK	sp|P02293|H2B1_YEAST	8	17	0.179427	822.353	AT-H2O1	617.104	2	A	KPaSKaPaEK	7	0.0748662	0.179427	0.399789	15.356	1
Yeast nucleosome	UV	MR_SM_OD_E_Oberbeckmann_161224_191224_Expl2_XL_nucleosomen_UV_rep2_10min_perc_0.0100_XLs.idXML.idXML	2	6979	1067.94	724.316	6.35136e-06	3	VLKQTHPDTGISQK	sp|P02293|H2B1_YEAST	48	61	1.14833	724.315	CG-H3N1	619.083	2	C	vLKQTHPDTGISQK	0	0.202895	1.14833	0.775642	42.0857	1
Yeast nucleosome	UV	MR_SM_OD_E_Oberbeckmann_161224_191224_Expl2_XL_nucleosomen_UV_rep2_10min_perc_0.0100_XLs.idXML.idXML	2	6983	1068.45	808.353	5.30483e-06	2	YKPGTVALR	sp|P61830|H3_YEAST	42	50	4.08163	808.35	CT	611.103	2	C	yKPGTVALR	0	0.125051	4.08163	0.75312	40.6629	1
Yeast nucleosome	UV	MR_SM_OD_E_Oberbeckmann_161224_191224_Expl2_XL_nucleosomen_UV_rep2_10min_perc_0.0100_XLs.idXML.idXML	2	6992	1069.75	663.27	0.00160733	2	KQLASK	sp|P61830|H3_YEAST	19	24	2.98481	663.268	GT	651.109	2	G	KQLASK	-1	0	2.98481	0.75488	20.6624	1
Yeast nucleosome	UV	MR_SM_OD_E_Oberbeckmann_161224_191224_Expl2_XL_nucleosomen_UV_rep2_10min_perc_0.0100_XLs.idXML.idXML	2	6995	1070.08	868.834	5.68636e-06	2	QTHPDTGISQK	sp|P02293|H2B1_YEAST	51	61	3.60944	868.837	Gd	525.066	2	d	QTHPDTGISQK	-1	0	-3.60944	1	30.3901	1
Yeast nucleosome	UV	MR_SM_OD_E_Oberbeckmann_161224_191224_Expl2_XL_nucleosomen_UV_rep2_10min_perc_0.0100_XLs.idXML.idXML	2	7040	1076.15	663.827	4.93955e-06	2	YKPGTVALR	sp|P61830|H3_YEAST	42	50	1.53333	663.826	T	322.057	1	T	YKPGTvALR	5	0.140705	1.53333	0.290369	38.8711	1
Yeast nucleosome	UV	MR_SM_OD_E_Oberbeckmann_161224_191224_Expl2_XL_nucleosomen_UV_rep2_10min_perc_0.0100_XLs.idXML.idXML	2	7061	1079.02	1088.5	4.71199e-06	2	HAVSEGTRAVTKYSSSTQA	sp|P02293|H2B1_YEAST	113	131	2.66873	1088.5	d	196.014	1	d	hAVSEGTRAVTKYSSSTQA	0	0.177471	2.66873	1	58.6878	1
Yeast nucleosome	UV	MR_SM_OD_E_Oberbeckmann_161224_191224_Expl2_XL_nucleosomen_UV_rep2_10min_perc_0.0100_XLs.idXML.idXML	2	7078	1081.35	665.848	7.09751e-06	2	SIPKDKAIK	sp|P39938|RS26A_YEAST	29	37	1.12247	665.848	A	331.068	1	A	SIPkDkAIk	8	0.0382956	1.12247	0.710621	49.0139	1
Yeast nucleosome	UV	MR_SM_OD_E_Oberbeckmann_161224_191224_Expl2_XL_nucleosomen_UV_rep2_10min_perc_0.0100_XLs.idXML.idXML	2	7079	1081.44	791.82	5.3924e-06	2	KSAPSTGGVK	sp|P61830|H3_YEAST	28	37	1.59028	791.819	GT	651.109	2	G	KSApSTGGVK	3	0.00338483	1.59028	1	35.0472	1
Yeast nucleosome	UV	MR_SM_OD_E_Oberbeckmann_161224_191224_Expl2_XL_nucleosomen_UV_rep2_10min_perc_0.0100_XLs.idXML.idXML	2	7086	1082.25	546.244	0.00626719	3	PGTVALREIR	sp|P61830|H3_YEAST	44	53	4.66917	546.246	Gd	525.066	2	d	PGTVALREIR	-1	0	-4.66917	0.34038	17.9052	1
Yeast nucleosome	UV	MR_SM_OD_E_Oberbeckmann_161224_191224_Expl2_XL_nucleosomen_UV_rep2_10min_perc_0.0100_XLs.idXML.idXML	2	7123	1087.32	663.828	5.44685e-06	2	YKPGTVALR	sp|P61830|H3_YEAST	42	50	2.72861	663.826	T	322.057	1	T	YKPGTvALR	5	0.0715448	2.72861	0.550954	37.9498	1
Yeast nucleosome	UV	MR_SM_OD_E_Oberbeckmann_161224_191224_Expl2_XL_nucleosomen_UV_rep2_10min_perc_0.0100_XLs.idXML.idXML	2	7184	1095.37	820.356	5.87884e-06	2	YKPGTVALR	sp|P61830|H3_YEAST	42	50	1.61905	820.355	AT	635.114	2	A	yKPGTVALR	0	0.0374862	1.61905	0.553332	40.9649	1
Yeast nucleosome	UV	MR_SM_OD_E_Oberbeckmann_161224_191224_Expl2_XL_nucleosomen_UV_rep2_10min_perc_0.0100_XLs.idXML.idXML	2	7204	1097.93	663.828	4.99457e-06	2	YKPGTVALR	sp|P61830|H3_YEAST	42	50	1.80916	663.826	T	322.057	1	T	yKPGTVALR	0	0.38591	1.80916	0.892272	55.1152	1
Yeast nucleosome	UV	MR_SM_OD_E_Oberbeckmann_161224_191224_Expl2_XL_nucleosomen_UV_rep2_10min_perc_0.0100_XLs.idXML.idXML	2	7214	1099.16	715.981	2.62339e-06	3	VLKQTHPDTGISQK	sp|P02293|H2B1_YEAST	48	61	1.71197	715.98	TC-H3N1	594.076	2	C	VLkQTHPDTGISQK	2	2.06198	1.71197	0.89175	93.9409	1
Yeast nucleosome	UV	MR_SM_OD_E_Oberbeckmann_161224_191224_Expl2_XL_nucleosomen_UV_rep2_10min_perc_0.0100_XLs.idXML.idXML	2	7249	1103.67	808.351	5.6254e-06	2	YKPGTVALR	sp|P61830|H3_YEAST	42	50	1.73116	808.35	CT	611.103	2	C	YKpGTVALR	2	0.126576	1.73116	0.840736	22.9677	1
Yeast nucleosome	UV	MR_SM_OD_E_Oberbeckmann_161224_191224_Expl2_XL_nucleosomen_UV_rep2_10min_perc_0.0100_XLs.idXML.idXML	2	7276	1107.27	547.239	5.19838e-06	3	YKPGTVALR	sp|P61830|H3_YEAST	42	50	0.0485066	547.239	AT	635.114	2	A	YKpGTVALR	2	0.00559116	0.0485066	0.676947	30.1604	1
Yeast nucleosome	UV	MR_SM_OD_E_Oberbeckmann_161224_191224_Expl2_XL_nucleosomen_UV_rep2_10min_perc_0.0100_XLs.idXML.idXML	2	7288	1108.98	663.827	5.09277e-06	2	YKPGTVALR	sp|P61830|H3_YEAST	42	50	1.53333	663.826	T	322.057	1	T	yKPGTVALR	0	0.208967	1.53333	0.84679	50.7878	1
Yeast nucleosome	UV	MR_SM_OD_E_Oberbeckmann_161224_191224_Expl2_XL_nucleosomen_UV_rep2_10min_perc_0.0100_XLs.idXML.idXML	2	7307	1111.59	715.981	4.34158e-06	3	VLKQTHPDTGISQK	sp|P02293|H2B1_YEAST	48	61	1.99131	715.98	TC-H3N1	594.076	2	C	VLkQTHPDTGISQK	2	0.705542	1.99131	0.853811	54.5488	1
Yeast nucleosome	UV	MR_SM_OD_E_Oberbeckmann_161224_191224_Expl2_XL_nucleosomen_UV_rep2_10min_perc_0.0100_XLs.idXML.idXML	2	7310	1111.96	488.214	6.58881e-06	3	KDIKLAR	sp|P61830|H3_YEAST	123	129	1.72117	488.213	CG-H3N1	619.083	2	C	KDIkLAR	3	0.227748	1.72117	0.849906	34.0093	1
Yeast nucleosome	UV	MR_SM_OD_E_Oberbeckmann_161224_191224_Expl2_XL_nucleosomen_UV_rep2_10min_perc_0.0100_XLs.idXML.idXML	2	7319	1113.15	533.229	5.49634e-06	3	YKPGTVALR	sp|P61830|H3_YEAST	42	50	5.55357	533.232	CT-H2O1	593.092	2	C	YKpGTVALR	2	0.110615	-5.55357	0.717413	25.9451	1
Yeast nucleosome	UV	MR_SM_OD_E_Oberbeckmann_161224_191224_Expl2_XL_nucleosomen_UV_rep2_10min_perc_0.0100_XLs.idXML.idXML	2	7332	1114.89	808.352	6.06757e-06	2	YKPGTVALR	sp|P61830|H3_YEAST	42	50	3.30579	808.35	CT	611.103	2	C	YKpGTVALR	2	0.073899	3.30579	0.930082	24.324	1
Yeast nucleosome	UV	MR_SM_OD_E_Oberbeckmann_161224_191224_Expl2_XL_nucleosomen_UV_rep2_10min_perc_0.0100_XLs.idXML.idXML	2	7352	1117.43	868.829	0.00319209	2	AVTKYSSSTQA	sp|P02293|H2B1_YEAST	121	131	2.78619	868.826	TC-H3N1	594.076	2	C	aVTKYSSSTQA	0	0.464242	2.78619	0.777378	32.538	1
Yeast nucleosome	UV	MR_SM_OD_E_Oberbeckmann_161224_191224_Expl2_XL_nucleosomen_UV_rep2_10min_perc_0.0100_XLs.idXML.idXML	2	7379	1120.78	654.264	7.01324e-06	2	KQLASK	sp|P61830|H3_YEAST	19	24	1.30463	654.263	GT-H2O1	633.099	2	G	KQLASK	-1	0	1.30463	0.503302	19.3341	1
Yeast nucleosome	UV	MR_SM_OD_E_Oberbeckmann_161224_191224_Expl2_XL_nucleosomen_UV_rep2_10min_perc_0.0100_XLs.idXML.idXML	2	7416	1125.84	812.357	6.55719e-06	2	KQLASKAAR	sp|P61830|H3_YEAST	19	27	1.05586	812.356	GT	651.109	2	G	KqLASKAAR	1	0.0835246	1.05586	0.514279	25.9302	1
Yeast nucleosome	UV	MR_SM_OD_E_Oberbeckmann_161224_191224_Expl2_XL_nucleosomen_UV_rep2_10min_perc_0.0100_XLs.idXML.idXML	2	7429	1127.53	552.57	5.29052e-06	3	YKPGTVALR	sp|P61830|H3_YEAST	42	50	0.739391	552.571	GT	651.109	2	G	YKPgTVALR	3	0.0190847	-0.739391	0.576743	27.2275	1
Yeast nucleosome	UV	MR_SM_OD_E_Oberbeckmann_161224_191224_Expl2_XL_nucleosomen_UV_rep2_10min_perc_0.0100_XLs.idXML.idXML	2	7431	1127.79	808.35	6.10916e-06	2	YKPGTVALR	sp|P61830|H3_YEAST	42	50	1.04062	808.35	CT	611.103	2	C	YKpGTVALR	2	0.0232094	1.04062	1	20.4845	1
Yeast nucleosome	UV	MR_SM_OD_E_Oberbeckmann_161224_191224_Expl2_XL_nucleosomen_UV_rep2_10min_perc_0.0100_XLs.idXML.idXML	2	7449	1130.3	782.815	0.00160735	2	KSAPSTGGVK	sp|P61830|H3_YEAST	28	37	2.19716	782.813	GT-H2O1	633.099	2	G	KSAPSTGGVK	-1	0	2.19716	0.845283	12.9949	1
Yeast nucleosome	UV	MR_SM_OD_E_Oberbeckmann_161224_191224_Expl2_XL_nucleosomen_UV_rep2_10min_perc_0.0100_XLs.idXML.idXML	2	7478	1134.29	634.249	6.84788e-06	2	GGKGLGK	sp|P02309|H4_YEAST	7	13	3.11751	634.247	GT	651.109	2	G	GGkGLGk	6	0.00330483	3.11751	0.515167	24.5746	1
Yeast nucleosome	UV	MR_SM_OD_E_Oberbeckmann_161224_191224_Expl2_XL_nucleosomen_UV_rep2_10min_perc_0.0100_XLs.idXML.idXML	2	7480	1134.55	840.854	6.10499e-06	2	YKPGTVALR	sp|P61830|H3_YEAST	42	50	2.39708	840.856	GG	676.116	2	G	YKPGTVaLR	6	0.0107983	-2.39708	0.632183	18.2522	1
Yeast nucleosome	UV	MR_SM_OD_E_Oberbeckmann_161224_191224_Expl2_XL_nucleosomen_UV_rep2_10min_perc_0.0100_XLs.idXML.idXML	2	7496	1136.75	812.358	6.22256e-06	2	KQLASKAAR	sp|P61830|H3_YEAST	19	27	2.40826	812.356	GT	651.109	2	G	KQLASKAAR	-1	0	2.40826	0.932064	29.8907	1
Yeast nucleosome	UV	MR_SM_OD_E_Oberbeckmann_161224_191224_Expl2_XL_nucleosomen_UV_rep2_10min_perc_0.0100_XLs.idXML.idXML	2	7519	1139.94	820.358	5.3624e-06	2	YKPGTVALR	sp|P61830|H3_YEAST	42	50	3.87989	820.355	AT	635.114	2	A	YKPgTVALR	3	0.0128551	3.87989	0.648514	38.6276	1
Yeast nucleosome	UV	MR_SM_OD_E_Oberbeckmann_161224_191224_Expl2_XL_nucleosomen_UV_rep2_10min_perc_0.0100_XLs.idXML.idXML	2	7526	1140.87	586.8	0.00160728	2	KDIKLAR	sp|P61830|H3_YEAST	123	129	0.237817	586.8	G-H2O1	329.053	1	G	KDIKlAR	4	0.0179012	-0.237817	0.566784	15.6063	1
Yeast nucleosome	UV	MR_SM_OD_E_Oberbeckmann_161224_191224_Expl2_XL_nucleosomen_UV_rep2_10min_perc_0.0100_XLs.idXML.idXML	2	7608	1151.78	719.314	6.96771e-06	2	KDIKLAR	sp|P61830|H3_YEAST	123	129	2.1943	719.312	TC-H3N1	594.076	2	C	kDIkLAR	3	0.0116036	2.1943	0.5904	32.8029	1
Yeast nucleosome	UV	MR_SM_OD_E_Oberbeckmann_161224_191224_Expl2_XL_nucleosomen_UV_rep2_10min_perc_0.0100_XLs.idXML.idXML	2	7639	1155.92	546.565	5.78922e-06	3	YKPGTVALR	sp|P61830|H3_YEAST	42	50	5.07297	546.567	GT-H2O1	633.099	2	G	YkPGTVALR	1	0.00450455	-5.07297	0.933853	23.5651	1
Yeast nucleosome	UV	MR_SM_OD_E_Oberbeckmann_161224_191224_Expl2_XL_nucleosomen_UV_rep2_10min_perc_0.0100_XLs.idXML.idXML	2	7660	1158.84	752.827	6.26865e-06	2	YKPGTVALR	sp|P61830|H3_YEAST	42	50	0.55248	752.828	Td	500.06	2	d	YKPGTVALR	-1	0	-0.55248	0.515617	26.6962	1
Yeast nucleosome	UV	MR_SM_OD_E_Oberbeckmann_161224_191224_Expl2_XL_nucleosomen_UV_rep2_10min_perc_0.0100_XLs.idXML.idXML	2	7686	1162.4	808.351	5.90909e-06	2	YKPGTVALR	sp|P61830|H3_YEAST	42	50	2.32422	808.35	CT	611.103	2	C	YKpGTVALR	2	0.0999425	2.32422	0.855584	27.2397	1
Yeast nucleosome	UV	MR_SM_OD_E_Oberbeckmann_161224_191224_Expl2_XL_nucleosomen_UV_rep2_10min_perc_0.0100_XLs.idXML.idXML	2	7692	1163.11	663.827	4.88275e-06	2	YKPGTVALR	sp|P61830|H3_YEAST	42	50	1.53333	663.826	T	322.057	1	T	yKPGTVALR	0	0.407362	1.53333	0.539328	56.8105	1
Yeast nucleosome	UV	MR_SM_OD_E_Oberbeckmann_161224_191224_Expl2_XL_nucleosomen_UV_rep2_10min_perc_0.0100_XLs.idXML.idXML	2	7710	1165.55	554.904	5.4795e-06	3	YKPGTVALR	sp|P61830|H3_YEAST	42	50	1.96208	554.903	GG-H2O1	658.105	2	G	YKPGTVaLR	6	0.0153276	1.96208	0.068723	25.9451	1
Yeast nucleosome	UV	MR_SM_OD_E_Oberbeckmann_161224_191224_Expl2_XL_nucleosomen_UV_rep2_10min_perc_0.0100_XLs.idXML.idXML	2	7732	1168.43	820.356	5.53986e-06	2	YKPGTVALR	sp|P61830|H3_YEAST	42	50	0.710527	820.355	AT	635.114	2	A	YKPGTVaLR	6	0.0254487	0.710527	0.968498	30.0385	1
Yeast nucleosome	UV	MR_SM_OD_E_Oberbeckmann_161224_191224_Expl2_XL_nucleosomen_UV_rep2_10min_perc_0.0100_XLs.idXML.idXML	2	7769	1173.62	663.827	4.74443e-06	2	YKPGTVALR	sp|P61830|H3_YEAST	42	50	1.7871	663.826	T	322.057	1	T	yKPGTVALR	0	0.38667	1.7871	1	54.5609	1
Yeast nucleosome	UV	MR_SM_OD_E_Oberbeckmann_161224_191224_Expl2_XL_nucleosomen_UV_rep2_10min_perc_0.0100_XLs.idXML.idXML	2	7797	1177.38	809.299	4.54785e-06	2	DSVTYTEHAK	sp|P02309|H4_YEAST	69	78	2.69981	809.297	Cd-H2O1	467.049	2	d	dSVTYTEHAK	0	0.044614	2.69981	0.511151	65.678	1
Yeast nucleosome	UV	MR_SM_OD_E_Oberbeckmann_161224_191224_Expl2_XL_nucleosomen_UV_rep2_10min_perc_0.0100_XLs.idXML.idXML	2	7799	1177.65	634.248	7.16148e-06	2	GGKGLGK	sp|P02309|H4_YEAST	7	13	2.05895	634.247	GT	651.109	2	G	GGkGLGk	6	0.003637	2.05895	0.382276	20.3047	1
Yeast nucleosome	UV	MR_SM_OD_E_Oberbeckmann_161224_191224_Expl2_XL_nucleosomen_UV_rep2_10min_perc_0.0100_XLs.idXML.idXML	2	7840	1183.13	552.574	5.51973e-06	3	YKPGTVALR	sp|P61830|H3_YEAST	42	50	5.95658	552.571	GT	651.109	2	G	YKPGTvALR	5	0.0122514	5.95658	0.703444	32.1958	1
Yeast nucleosome	UV	MR_SM_OD_E_Oberbeckmann_161224_191224_Expl2_XL_nucleosomen_UV_rep2_10min_perc_0.0100_XLs.idXML.idXML	2	7846	1183.93	787.314	7.21655e-06	2	KSAPSTGGVK	sp|P61830|H3_YEAST	28	37	5.93643	787.319	AG-H2O1	642.11	2	A	KSAPSTGGVK	-1	0	-5.93643	1	17.8733	1
Yeast nucleosome	UV	MR_SM_OD_E_Oberbeckmann_161224_191224_Expl2_XL_nucleosomen_UV_rep2_10min_perc_0.0100_XLs.idXML.idXML	2	7853	1184.99	808.352	5.77247e-06	2	YKPGTVALR	sp|P61830|H3_YEAST	42	50	2.85276	808.35	CT	611.103	2	C	YKpGTVALR	2	0.127528	2.85276	0.981127	25.7471	1
Yeast nucleosome	UV	MR_SM_OD_E_Oberbeckmann_161224_191224_Expl2_XL_nucleosomen_UV_rep2_10min_perc_0.0100_XLs.idXML.idXML	2	7865	1186.49	518.249	5.91897e-06	2	PGTVALR	sp|P61830|H3_YEAST	44	50	3.22817	518.247	T	322.057	1	T	pGTVALR	0	0.0497078	3.22817	0.50716	49.1555	1
Yeast nucleosome	UV	MR_SM_OD_E_Oberbeckmann_161224_191224_Expl2_XL_nucleosomen_UV_rep2_10min_perc_0.0100_XLs.idXML.idXML	2	7874	1187.81	634.248	6.54368e-06	2	GGKGLGK	sp|P02309|H4_YEAST	7	13	1.96272	634.247	GT	651.109	2	G	GGKGLGK	-1	0	1.96272	0.858795	27.3125	1
Yeast nucleosome	UV	MR_SM_OD_E_Oberbeckmann_161224_191224_Expl2_XL_nucleosomen_UV_rep2_10min_perc_0.0100_XLs.idXML.idXML	2	7875	1187.94	416.43	5.89664e-06	4	YKPGTVALR	sp|P61830|H3_YEAST	42	50	2.68576	416.429	GG-H2O1	658.105	2	G	YKPGTVALR	-1	0	2.68576	0.569187	19.7486	1
Yeast nucleosome	UV	MR_SM_OD_E_Oberbeckmann_161224_191224_Expl2_XL_nucleosomen_UV_rep2_10min_perc_0.0100_XLs.idXML.idXML	2	7877	1188.17	819.344	5.51759e-06	2	YKPGTVALR	sp|P61830|H3_YEAST	42	50	4.32306	819.347	GT-H2O1	633.099	2	G	YKpGTVALR	2	0.0397124	-4.32306	1	35.2853	1
Yeast nucleosome	UV	MR_SM_OD_E_Oberbeckmann_161224_191224_Expl2_XL_nucleosomen_UV_rep2_10min_perc_0.0100_XLs.idXML.idXML	2	7882	1188.77	809.3	6.06349e-06	2	DSVTYTEHAK	sp|P02309|H4_YEAST	69	78	3.30315	809.297	Cd-H2O1	467.049	2	d	DSVTYTEHAK	-1	0	3.30315	0.121782	35.7889	1
Yeast nucleosome	UV	MR_SM_OD_E_Oberbeckmann_161224_191224_Expl2_XL_nucleosomen_UV_rep2_10min_perc_0.0100_XLs.idXML.idXML	2	7884	1189.03	662.772	6.35864e-06	2	PGTVALR	sp|P61830|H3_YEAST	44	50	2.90229	662.77	CT	611.103	2	C	pGTVALR	0	0.0512908	2.90229	0.488896	31.5123	1
Yeast nucleosome	UV	MR_SM_OD_E_Oberbeckmann_161224_191224_Expl2_XL_nucleosomen_UV_rep2_10min_perc_0.0100_XLs.idXML.idXML	2	7891	1190.02	663.827	5.3093e-06	2	YKPGTVALR	sp|P61830|H3_YEAST	42	50	0.613884	663.826	T	322.057	1	T	yKPGTVALR	0	0.137191	0.613884	0.391678	43.8472	1
Yeast nucleosome	UV	MR_SM_OD_E_Oberbeckmann_161224_191224_Expl2_XL_nucleosomen_UV_rep2_10min_perc_0.0100_XLs.idXML.idXML	2	7917	1193.54	828.354	5.36205e-06	2	YKPGTVALR	sp|P61830|H3_YEAST	42	50	2.31492	828.353	GT	651.109	2	G	YKpGTVALR	2	0.0127281	2.31492	0.923865	34.059	1
Yeast nucleosome	UV	MR_SM_OD_E_Oberbeckmann_161224_191224_Expl2_XL_nucleosomen_UV_rep2_10min_perc_0.0100_XLs.idXML.idXML	2	7937	1196.21	554.904	5.48743e-06	3	YKPGTVALR	sp|P61830|H3_YEAST	42	50	2.07207	554.903	GG-H2O1	658.105	2	G	YKPGTVaLR	6	0.0243167	2.07207	0.923851	25.9501	1
Yeast nucleosome	UV	MR_SM_OD_E_Oberbeckmann_161224_191224_Expl2_XL_nucleosomen_UV_rep2_10min_perc_0.0100_XLs.idXML.idXML	2	7980	1201.67	820.357	6.71453e-06	2	YKPGTVALR	sp|P61830|H3_YEAST	42	50	2.539	820.355	AT	635.114	2	A	YKPGTvALR	5	0.0420799	2.539	0.704055	20.5246	1
Yeast nucleosome	UV	MR_SM_OD_E_Oberbeckmann_161224_191224_Expl2_XL_nucleosomen_UV_rep2_10min_perc_0.0100_XLs.idXML.idXML	2	8021	1207.24	554.904	5.45087e-06	3	YKPGTVALR	sp|P61830|H3_YEAST	42	50	1.29596	554.903	GG-H2O1	658.105	2	G	YKPGTVaLR	6	0.00461392	1.29596	0.982884	18.9477	1
Yeast nucleosome	UV	MR_SM_OD_E_Oberbeckmann_161224_191224_Expl2_XL_nucleosomen_UV_rep2_10min_perc_0.0100_XLs.idXML.idXML	2	8026	1207.77	663.828	5.39871e-06	2	YKPGTVALR	sp|P61830|H3_YEAST	42	50	2.17694	663.826	T	322.057	1	T	yKPGTVALR	0	0.294471	2.17694	0.450775	45.2995	1
Yeast nucleosome	UV	MR_SM_OD_E_Oberbeckmann_161224_191224_Expl2_XL_nucleosomen_UV_rep2_10min_perc_0.0100_XLs.idXML.idXML	2	8092	1216.76	664.775	5.09603e-06	2	DSVTYTEHAK	sp|P02309|H4_YEAST	69	78	2.08352	664.774	d-H2O1	178.003	1	d	DSVTYTEHAK	-1	0	2.08352	0.15404	48.6833	1
Yeast nucleosome	UV	MR_SM_OD_E_Oberbeckmann_161224_191224_Expl2_XL_nucleosomen_UV_rep2_10min_perc_0.0100_XLs.idXML.idXML	2	8117	1220.06	442.887	5.60985e-06	3	YKPGTVALR	sp|P61830|H3_YEAST	42	50	1.36139	442.887	T	322.057	1	T	yKPGTVALR	0	0.370974	1.36139	0.786512	29.2185	1
Yeast nucleosome	UV	MR_SM_OD_E_Oberbeckmann_161224_191224_Expl2_XL_nucleosomen_UV_rep2_10min_perc_0.0100_XLs.idXML.idXML	2	8137	1222.81	552.571	5.16104e-06	3	YKPGTVALR	sp|P61830|H3_YEAST	42	50	0.980022	552.571	GT	651.109	2	G	YKPgTVALR	3	0.0239175	0.980022	0.417855	35.8778	1
Yeast nucleosome	UV	MR_SM_OD_E_Oberbeckmann_161224_191224_Expl2_XL_nucleosomen_UV_rep2_10min_perc_0.0100_XLs.idXML.idXML	2	8173	1227.66	664.774	5.28287e-06	2	DSVTYTEHAK	sp|P02309|H4_YEAST	69	78	0.430879	664.774	d-H2O1	178.003	1	d	DSVTYTEHAK	-1	0	0.430879	0.236845	60.2181	1
Yeast nucleosome	UV	MR_SM_OD_E_Oberbeckmann_161224_191224_Expl2_XL_nucleosomen_UV_rep2_10min_perc_0.0100_XLs.idXML.idXML	2	8190	1229.91	554.904	5.79751e-06	3	YKPGTVALR	sp|P61830|H3_YEAST	42	50	3.09808	554.903	GG-H2O1	658.105	2	G	YkPGTVALR	1	0.0511777	3.09808	0.723408	25.9451	1
Yeast nucleosome	UV	MR_SM_OD_E_Oberbeckmann_161224_191224_Expl2_XL_nucleosomen_UV_rep2_10min_perc_0.0100_XLs.idXML.idXML	2	8196	1230.7	802.351	5.44342e-06	2	KETYSSYIYK	sp|P02293|H2B1_YEAST	38	47	1.22533	802.35	T	322.057	1	T	KETYSSYIyK	8	0.790082	1.22533	0.780737	71.3356	1
Yeast nucleosome	UV	MR_SM_OD_E_Oberbeckmann_161224_191224_Expl2_XL_nucleosomen_UV_rep2_10min_perc_0.0100_XLs.idXML.idXML	2	8218	1233.74	663.828	5.53993e-06	2	YKPGTVALR	sp|P61830|H3_YEAST	42	50	2.9125	663.826	T	322.057	1	T	yKPGTVALR	0	0.101712	2.9125	0.240049	43.8472	1
Yeast nucleosome	UV	MR_SM_OD_E_Oberbeckmann_161224_191224_Expl2_XL_nucleosomen_UV_rep2_10min_perc_0.0100_XLs.idXML.idXML	2	8253	1238.5	820.356	5.72191e-06	2	YKPGTVALR	sp|P61830|H3_YEAST	42	50	0.588629	820.355	AT	635.114	2	A	YKPGTvALR	5	0.0285194	0.588629	0.987002	23.1264	1
Yeast nucleosome	UV	MR_SM_OD_E_Oberbeckmann_161224_191224_Expl2_XL_nucleosomen_UV_rep2_10min_perc_0.0100_XLs.idXML.idXML	2	8267	1240.33	946.875	6.02639e-06	2	KETYSSYIYK	sp|P02293|H2B1_YEAST	38	47	1.68577	946.873	CT	611.103	2	C	KETYSSYiYK	7	0.0158163	1.68577	1	31.8621	1
Yeast nucleosome	UV	MR_SM_OD_E_Oberbeckmann_161224_191224_Expl2_XL_nucleosomen_UV_rep2_10min_perc_0.0100_XLs.idXML.idXML	2	8276	1241.65	625.243	6.86089e-06	2	GGKGLGK	sp|P02309|H4_YEAST	7	13	1.36125	625.242	GT-H2O1	633.099	2	G	GGKGlGK	4	0.0257681	1.36125	0.644852	22.0055	1
Yeast nucleosome	UV	MR_SM_OD_E_Oberbeckmann_161224_191224_Expl2_XL_nucleosomen_UV_rep2_10min_perc_0.0100_XLs.idXML.idXML	2	8285	1242.79	882.823	6.26724e-06	2	ETYSSYIYK	sp|P02293|H2B1_YEAST	39	47	3.43129	882.826	CT	611.103	2	C	ETySSyIyK	7	0.00495686	-3.43129	0.492575	23.0863	1
Yeast nucleosome	UV	MR_SM_OD_E_Oberbeckmann_161224_191224_Expl2_XL_nucleosomen_UV_rep2_10min_perc_0.0100_XLs.idXML.idXML	2	8289	1243.35	647.766	0.00160729	2	DIKLAR	sp|P61830|H3_YEAST	124	129	2.20489	647.765	CC-H3N1	579.077	2	C	DIkLAR	2	0.154912	2.20489	0.40646	44.5995	1
Yeast nucleosome	UV	MR_SM_OD_E_Oberbeckmann_161224_191224_Expl2_XL_nucleosomen_UV_rep2_10min_perc_0.0100_XLs.idXML.idXML	2	8290	1243.43	503.243	7.01499e-06	2	DIKLAR	sp|P61830|H3_YEAST	124	129	3.20908	503.242	C-H3N1	290.03	1	C	DIkLAR	2	1.97391	3.20908	0.302139	31.2974	1
Yeast nucleosome	UV	MR_SM_OD_E_Oberbeckmann_161224_191224_Expl2_XL_nucleosomen_UV_rep2_10min_perc_0.0100_XLs.idXML.idXML	2	8291	1243.56	568.936	6.59775e-06	3	ARKETYSSYIYK	sp|P02293|H2B1_YEAST	36	47	3.65031	568.934	d	196.014	1	d	ARKETySSyIyK	10	0.0134191	3.65031	0.496654	27.2667	1
Yeast nucleosome	UV	MR_SM_OD_E_Oberbeckmann_161224_191224_Expl2_XL_nucleosomen_UV_rep2_10min_perc_0.0100_XLs.idXML.idXML	2	8300	1244.78	554.905	5.69484e-06	3	YKPGTVALR	sp|P61830|H3_YEAST	42	50	3.72196	554.903	GG-H2O1	658.105	2	G	YkPGTVALR	1	0.0900251	3.72196	0.7032	23.5651	1
Yeast nucleosome	UV	MR_SM_OD_E_Oberbeckmann_161224_191224_Expl2_XL_nucleosomen_UV_rep2_10min_perc_0.0100_XLs.idXML.idXML	2	8323	1247.53	745.329	5.5352e-06	2	YKPGTVALR	sp|P61830|H3_YEAST	42	50	1.18329	745.328	Cd	485.06	2	d	YkPGTVALR	1	0.00851283	1.18329	0.861482	44.5686	1
Yeast nucleosome	UV	MR_SM_OD_E_Oberbeckmann_161224_191224_Expl2_XL_nucleosomen_UV_rep2_10min_perc_0.0100_XLs.idXML.idXML	2	8331	1248.6	899.366	0.00626719	2	ITDGHVLM(Oxidation)YIK	sp|Q08924|WDR6_YEAST	620	630	4.14892	899.37	dA-H3N1	492.045	2	d	ITDGHVLMYIK	-1	0	-4.14892	1	19.8868	1
Yeast nucleosome	UV	MR_SM_OD_E_Oberbeckmann_161224_191224_Expl2_XL_nucleosomen_UV_rep2_10min_perc_0.0100_XLs.idXML.idXML	2	8337	1249.52	820.357	5.65703e-06	2	YKPGTVALR	sp|P61830|H3_YEAST	42	50	2.4171	820.355	AT	635.114	2	A	YKPGTVaLR	6	0.0261756	2.4171	0.950947	27.0442	1
Yeast nucleosome	UV	MR_SM_OD_E_Oberbeckmann_161224_191224_Expl2_XL_nucleosomen_UV_rep2_10min_perc_0.0100_XLs.idXML.idXML	2	8354	1251.6	675.784	0.00160733	2	DIKLAR	sp|P61830|H3_YEAST	124	129	0.450125	675.784	AT	635.114	2	A	DIkLAR	2	0.00304433	0.450125	0.408494	22.3278	1
Yeast nucleosome	UV	MR_SM_OD_E_Oberbeckmann_161224_191224_Expl2_XL_nucleosomen_UV_rep2_10min_perc_0.0100_XLs.idXML.idXML	2	8360	1252.27	721.269	6.92967e-06	2	TAKASQEL	sp|P04912|H2A2_YEAST	125	132	1.07227	721.268	TC-H3N1	594.076	2	C	TAkASQEL	2	1.8989	1.07227	0.806897	36.4025	1
Yeast nucleosome	UV	MR_SM_OD_E_Oberbeckmann_161224_191224_Expl2_XL_nucleosomen_UV_rep2_10min_perc_0.0100_XLs.idXML.idXML	2	8361	1252.4	946.874	7.01716e-06	2	KETYSSYIYK	sp|P02293|H2B1_YEAST	38	47	0.865635	946.873	CT	611.103	2	C	KETYSSYIYK	-1	0	0.865635	1	22.6632	1
Yeast nucleosome	UV	MR_SM_OD_E_Oberbeckmann_161224_191224_Expl2_XL_nucleosomen_UV_rep2_10min_perc_0.0100_XLs.idXML.idXML	2	8390	1256.12	831.852	5.59958e-06	2	YKPGTVALR	sp|P61830|H3_YEAST	42	50	1.64324	831.851	GG-H2O1	658.105	2	G	YKpGTVALR	2	0.053271	1.64324	0.864092	29.702	1
Yeast nucleosome	UV	MR_SM_OD_E_Oberbeckmann_161224_191224_Expl2_XL_nucleosomen_UV_rep2_10min_perc_0.0100_XLs.idXML.idXML	2	8393	1256.48	600.805	5.12815e-06	2	YKPGTVALR	sp|P61830|H3_YEAST	42	50	0.168188	600.805	d	196.014	1	d	YkPGTVALR	1	0.00456037	-0.168188	1	46.6048	1
Yeast nucleosome	UV	MR_SM_OD_E_Oberbeckmann_161224_191224_Expl2_XL_nucleosomen_UV_rep2_10min_perc_0.0100_XLs.idXML.idXML	2	8400	1257.47	828.354	5.96581e-06	2	YKPGTVALR	sp|P61830|H3_YEAST	42	50	1.20968	828.353	GT	651.109	2	G	YKPGtVALR	4	0.0433539	1.20968	0.915163	26.9849	1
Yeast nucleosome	UV	MR_SM_OD_E_Oberbeckmann_161224_191224_Expl2_XL_nucleosomen_UV_rep2_10min_perc_0.0100_XLs.idXML.idXML	2	8407	1258.33	647.252	0.0016073	3	KETYSSYIYK	sp|P02293|H2B1_YEAST	38	47	0.747286	647.252	GG-H2O1	658.105	2	G	KETYSSYIYK	-1	0	0.747286	0.284419	19.6535	1
Yeast nucleosome	UV	MR_SM_OD_E_Oberbeckmann_161224_191224_Expl2_XL_nucleosomen_UV_rep2_10min_perc_0.0100_XLs.idXML.idXML	2	8423	1260.41	820.357	5.59013e-06	2	YKPGTVALR	sp|P61830|H3_YEAST	42	50	1.80761	820.355	AT	635.114	2	A	YKPGTVaLR	6	0.0452976	1.80761	0.956663	28.6154	1
Yeast nucleosome	UV	MR_SM_OD_E_Oberbeckmann_161224_191224_Expl2_XL_nucleosomen_UV_rep2_10min_perc_0.0100_XLs.idXML.idXML	2	8435	1261.94	663.828	5.17254e-06	2	YKPGTVALR	sp|P61830|H3_YEAST	42	50	1.80916	663.826	T	322.057	1	T	yKPGTVALR	0	0.153748	1.80916	0.139741	39.8619	1
Yeast nucleosome	UV	MR_SM_OD_E_Oberbeckmann_161224_191224_Expl2_XL_nucleosomen_UV_rep2_10min_perc_0.0100_XLs.idXML.idXML	2	8483	1268.19	600.806	5.42305e-06	2	YKPGTVALR	sp|P61830|H3_YEAST	42	50	1.55882	600.805	d	196.014	1	d	YkPGTVALR	1	0.00351813	1.55882	0.985425	42.5028	1
Yeast nucleosome	UV	MR_SM_OD_E_Oberbeckmann_161224_191224_Expl2_XL_nucleosomen_UV_rep2_10min_perc_0.0100_XLs.idXML.idXML	2	8489	1268.81	647.254	7.17142e-06	3	KETYSSYIYK	sp|P02293|H2B1_YEAST	38	47	3.06478	647.252	GG-H2O1	658.105	2	G	KETySSYIYK	3	0.0251382	3.06478	0.623637	30.0805	1
Yeast nucleosome	UV	MR_SM_OD_E_Oberbeckmann_161224_191224_Expl2_XL_nucleosomen_UV_rep2_10min_perc_0.0100_XLs.idXML.idXML	2	8497	1269.82	523.727	6.57048e-06	2	EIAQDFK	sp|P61830|H3_YEAST	74	80	2.79956	523.726	d	196.014	1	d	EIAQDFk	6	0.0420302	2.79956	0.928673	38.7408	1
Yeast nucleosome	UV	MR_SM_OD_E_Oberbeckmann_161224_191224_Expl2_XL_nucleosomen_UV_rep2_10min_perc_0.0100_XLs.idXML.idXML	2	8529	1274.1	745.329	4.93356e-06	2	YKPGTVALR	sp|P61830|H3_YEAST	42	50	1.9203	745.328	Cd	485.06	2	d	YKPGTVALR	-1	0	1.9203	0.898842	47.4935	1
Yeast nucleosome	UV	MR_SM_OD_E_Oberbeckmann_161224_191224_Expl2_XL_nucleosomen_UV_rep2_10min_perc_0.0100_XLs.idXML.idXML	2	8575	1279.96	600.806	5.53145e-06	2	YKPGTVALR	sp|P61830|H3_YEAST	42	50	1.86359	600.805	d	196.014	1	d	yKPGTVALR	0	0.0176086	1.86359	0.888165	42.0148	1
Yeast nucleosome	UV	MR_SM_OD_E_Oberbeckmann_161224_191224_Expl2_XL_nucleosomen_UV_rep2_10min_perc_0.0100_XLs.idXML.idXML	2	8576	1280.09	674.777	6.65357e-06	2	PGTVALR	sp|P61830|H3_YEAST	44	50	1.96987	674.776	AT	635.114	2	A	pGTVALR	0	0.0476266	1.96987	0.60762	31.5761	1
Yeast nucleosome	UV	MR_SM_OD_E_Oberbeckmann_161224_191224_Expl2_XL_nucleosomen_UV_rep2_10min_perc_0.0100_XLs.idXML.idXML	2	8588	1281.75	831.852	6.26497e-06	2	YKPGTVALR	sp|P61830|H3_YEAST	42	50	1.52303	831.851	GG-H2O1	658.105	2	G	YKpGTVALR	2	0.0346355	1.52303	0.975044	21.7223	1
Yeast nucleosome	UV	MR_SM_OD_E_Oberbeckmann_161224_191224_Expl2_XL_nucleosomen_UV_rep2_10min_perc_0.0100_XLs.idXML.idXML	2	8610	1284.29	547.24	5.65104e-06	3	YKPGTVALR	sp|P61830|H3_YEAST	42	50	1.0523	547.239	AT	635.114	2	A	YKPGTVaLR	6	0.0219271	1.0523	0.970375	27.267	1
Yeast nucleosome	UV	MR_SM_OD_E_Oberbeckmann_161224_191224_Expl2_XL_nucleosomen_UV_rep2_10min_perc_0.0100_XLs.idXML.idXML	2	8623	1285.88	745.328	5.17307e-06	2	YKPGTVALR	sp|P61830|H3_YEAST	42	50	0.200603	745.328	Cd	485.06	2	d	YKPGtVALR	4	0.0714759	0.200603	0.628707	32.9704	1
Yeast nucleosome	UV	MR_SM_OD_E_Oberbeckmann_161224_191224_Expl2_XL_nucleosomen_UV_rep2_10min_perc_0.0100_XLs.idXML.idXML	2	8633	1287.3	523.727	5.45102e-06	2	EIAQDFK	sp|P61830|H3_YEAST	74	80	1.58232	523.726	d	196.014	1	d	eIAQDFK	0	0.00927406	1.58232	0.93408	52.7999	1
Yeast nucleosome	UV	MR_SM_OD_E_Oberbeckmann_161224_191224_Expl2_XL_nucleosomen_UV_rep2_10min_perc_0.0100_XLs.idXML.idXML	2	8643	1288.63	815.851	5.02724e-06	2	YKPGTVALR	sp|P61830|H3_YEAST	42	50	1.91992	815.849	TT	626.103	2	T	YkPGTVALR	1	0.0617506	1.91992	1	36.7538	1
Yeast nucleosome	UV	MR_SM_OD_E_Oberbeckmann_161224_191224_Expl2_XL_nucleosomen_UV_rep2_10min_perc_0.0100_XLs.idXML.idXML	2	8647	1289.23	663.826	5.37477e-06	2	YKPGTVALR	sp|P61830|H3_YEAST	42	50	0.949172	663.826	T	322.057	1	T	YkPGTVALR	1	0.238293	-0.949172	0.161856	46.6183	1
Yeast nucleosome	UV	MR_SM_OD_E_Oberbeckmann_161224_191224_Expl2_XL_nucleosomen_UV_rep2_10min_perc_0.0100_XLs.idXML.idXML	2	8655	1290.17	600.806	5.41827e-06	2	YKPGTVALR	sp|P61830|H3_YEAST	42	50	1.55882	600.805	d	196.014	1	d	YKPgTVALR	3	0.00203976	1.55882	0.864445	33.6064	1
Yeast nucleosome	UV	MR_SM_OD_E_Oberbeckmann_161224_191224_Expl2_XL_nucleosomen_UV_rep2_10min_perc_0.0100_XLs.idXML.idXML	2	8677	1293.11	696.314	3.21287e-06	3	IATEASKLAAYNKK	sp|P02293|H2B1_YEAST	77	90	1.02993	696.313	CC-H3N1	579.077	2	C	IATEASkLAAYNKK	6	0.213817	1.02993	0.941303	84.1951	1
Yeast nucleosome	UV	MR_SM_OD_E_Oberbeckmann_161224_191224_Expl2_XL_nucleosomen_UV_rep2_10min_perc_0.0100_XLs.idXML.idXML	2	8699	1296.08	831.853	5.833e-06	2	YKPGTVALR	sp|P61830|H3_YEAST	42	50	3.44645	831.851	GG-H2O1	658.105	2	G	YKpGTVALR	2	0.0810931	3.44645	0.730162	21.7223	1
Yeast nucleosome	UV	MR_SM_OD_E_Oberbeckmann_161224_191224_Expl2_XL_nucleosomen_UV_rep2_10min_perc_0.0100_XLs.idXML.idXML	2	8709	1297.48	734.992	7.20723e-06	3	VLKQTHPDTGISQK	sp|P02293|H2B1_YEAST	48	61	1.45589	734.991	GT	651.109	2	G	VLKQtHPDtGISQK	8	0.0221474	1.45589	0.910443	15.1332	1
Yeast nucleosome	UV	MR_SM_OD_E_Oberbeckmann_161224_191224_Expl2_XL_nucleosomen_UV_rep2_10min_perc_0.0100_XLs.idXML.idXML	2	8715	1298.34	523.727	5.90114e-06	2	EIAQDFK	sp|P61830|H3_YEAST	74	80	1.46578	523.726	d	196.014	1	d	EIaQDFK	2	0.0346062	1.46578	0.925248	44.9146	1
Yeast nucleosome	UV	MR_SM_OD_E_Oberbeckmann_161224_191224_Expl2_XL_nucleosomen_UV_rep2_10min_perc_0.0100_XLs.idXML.idXML	2	8719	1298.81	599.965	6.72846e-06	3	IATEASKLAAYNKK	sp|P02293|H2B1_YEAST	77	90	1.71128	599.964	C-H3N1	290.03	1	C	IATEASkLAAYNkk	13	0.00238077	1.71128	0.9204	26.2682	1
Yeast nucleosome	UV	MR_SM_OD_E_Oberbeckmann_161224_191224_Expl2_XL_nucleosomen_UV_rep2_10min_perc_0.0100_XLs.idXML.idXML	2	8731	1300.42	591.8	5.30192e-06	2	YKPGTVALR	sp|P61830|H3_YEAST	42	50	1.12349	591.8	d-H2O1	178.003	1	d	YKPGTVALR	-1	0	1.12349	0.522533	31.9641	1
Yeast nucleosome	UV	MR_SM_OD_E_Oberbeckmann_161224_191224_Expl2_XL_nucleosomen_UV_rep2_10min_perc_0.0100_XLs.idXML.idXML	2	8735	1301.02	600.806	5.45383e-06	2	YKPGTVALR	sp|P61830|H3_YEAST	42	50	2.47313	600.805	d	196.014	1	d	YKPGTVALR	-1	0	2.47313	0.956676	33.6064	1
Yeast nucleosome	UV	MR_SM_OD_E_Oberbeckmann_161224_191224_Expl2_XL_nucleosomen_UV_rep2_10min_perc_0.0100_XLs.idXML.idXML	2	8751	1302.81	639.59	0.00626718	3	KETYSSYIYK	sp|P02293|H2B1_YEAST	38	47	2.21392	639.588	AT	635.114	2	A	KETYssYIYK	5	0.00736816	2.21392	1	15.2733	1
Yeast nucleosome	UV	MR_SM_OD_E_Oberbeckmann_161224_191224_Expl2_XL_nucleosomen_UV_rep2_10min_perc_0.0100_XLs.idXML.idXML	2	8777	1306.35	554.903	5.64747e-06	3	YKPGTVALR	sp|P61830|H3_YEAST	42	50	1.11575	554.903	GG-H2O1	658.105	2	G	YKpGTVALR	2	0.00521741	1.11575	0.915862	22.4241	1
Yeast nucleosome	UV	MR_SM_OD_E_Oberbeckmann_161224_191224_Expl2_XL_nucleosomen_UV_rep2_10min_perc_0.0100_XLs.idXML.idXML	2	8815	1310.93	802.352	3.17696e-06	2	KETYSSYIYK	sp|P02293|H2B1_YEAST	38	47	2.45889	802.35	T	322.057	1	T	KETYSSYIyK	8	0.34347	2.45889	1	79.1672	1
Yeast nucleosome	UV	MR_SM_OD_E_Oberbeckmann_161224_191224_Expl2_XL_nucleosomen_UV_rep2_10min_perc_0.0100_XLs.idXML.idXML	2	8828	1312.5	549.572	5.32489e-06	3	YKPGTVALR	sp|P61830|H3_YEAST	42	50	0.710862	549.571	AG-H2O1	642.11	2	A	YKPGTVaLR	6	0.0468296	0.710862	0.534711	24.8435	1
Yeast nucleosome	UV	MR_SM_OD_E_Oberbeckmann_161224_191224_Expl2_XL_nucleosomen_UV_rep2_10min_perc_0.0100_XLs.idXML.idXML	2	8833	1313.17	600.806	5.49053e-06	2	YKPGTVALR	sp|P61830|H3_YEAST	42	50	1.25406	600.805	d	196.014	1	d	YKPGTVALR	-1	0	1.25406	0.849586	33.6064	1
Yeast nucleosome	UV	MR_SM_OD_E_Oberbeckmann_161224_191224_Expl2_XL_nucleosomen_UV_rep2_10min_perc_0.0100_XLs.idXML.idXML	2	8836	1313.55	565.28	0.0016073	2	KVDAVLR	sp|P43565|RIM15_YEAST	421	427	0.476067	565.279	G-H2O1	329.053	1	G	KVDAVlR	5	0.0160759	0.476067	0.240652	24.0938	1
Yeast nucleosome	UV	MR_SM_OD_E_Oberbeckmann_161224_191224_Expl2_XL_nucleosomen_UV_rep2_10min_perc_0.0100_XLs.idXML.idXML	2	8841	1314.15	552.571	6.93979e-06	3	YKPGTVALR	sp|P61830|H3_YEAST	42	50	0.869566	552.571	GT	651.109	2	G	YKPGTVALR	-1	0	0.869566	0.981059	17.8067	1
Yeast nucleosome	UV	MR_SM_OD_E_Oberbeckmann_161224_191224_Expl2_XL_nucleosomen_UV_rep2_10min_perc_0.0100_XLs.idXML.idXML	2	8862	1316.63	554.903	5.61648e-06	3	YKPGTVALR	sp|P61830|H3_YEAST	42	50	1.08214	554.903	GG-H2O1	658.105	2	G	YKpGTVALR	2	0.00393291	1.08214	0.931063	22.4241	1
Yeast nucleosome	UV	MR_SM_OD_E_Oberbeckmann_161224_191224_Expl2_XL_nucleosomen_UV_rep2_10min_perc_0.0100_XLs.idXML.idXML	2	8912	1322.89	802.351	6.02243e-06	2	KETYSSYIYK	sp|P02293|H2B1_YEAST	38	47	0.602163	802.35	T	322.057	1	T	KETYSSYIyK	8	0.743888	0.602163	1	53.4637	1
Yeast nucleosome	UV	MR_SM_OD_E_Oberbeckmann_161224_191224_Expl2_XL_nucleosomen_UV_rep2_10min_perc_0.0100_XLs.idXML.idXML	2	8926	1324.75	792.337	4.5396e-06	2	YKPGTVALR	sp|P61830|H3_YEAST	42	50	0.503499	792.336	CC-H3N1	579.077	2	C	YkPGTVALR	1	0.389074	0.503499	0.928722	46.1337	1
Yeast nucleosome	UV	MR_SM_OD_E_Oberbeckmann_161224_191224_Expl2_XL_nucleosomen_UV_rep2_10min_perc_0.0100_XLs.idXML.idXML	2	8940	1326.52	958.36	3.76481e-06	2	KETYSSYIYK	sp|P02293|H2B1_YEAST	38	47	3.53113	958.363	TG-H3N1	634.083	2	G	KETYSSYIYK	-1	0	-3.53113	0.528659	73.6567	1
Yeast nucleosome	UV	MR_SM_OD_E_Oberbeckmann_161224_191224_Expl2_XL_nucleosomen_UV_rep2_10min_perc_0.0100_XLs.idXML.idXML	2	8948	1327.55	554.904	5.55276e-06	3	YKPGTVALR	sp|P61830|H3_YEAST	42	50	1.85208	554.903	GG-H2O1	658.105	2	G	YKPGTVALR	-1	0	1.85208	0.907547	22.4241	1
Yeast nucleosome	UV	MR_SM_OD_E_Oberbeckmann_161224_191224_Expl2_XL_nucleosomen_UV_rep2_10min_perc_0.0100_XLs.idXML.idXML	2	8950	1327.82	736.816	5.71348e-06	2	YKPGTVALR	sp|P61830|H3_YEAST	42	50	1.3204	736.815	dC-H3N1	468.034	2	d	YKPGTVAlR	7	0.0396225	1.3204	1	24.871	1
Yeast nucleosome	UV	MR_SM_OD_E_Oberbeckmann_161224_191224_Expl2_XL_nucleosomen_UV_rep2_10min_perc_0.0100_XLs.idXML.idXML	2	8954	1328.35	639.59	4.59682e-06	3	KETYSSYIYK	sp|P02293|H2B1_YEAST	38	47	2.11849	639.588	AT	635.114	2	A	KETYSSYIYK	-1	0	2.11849	0.735936	46.971	1
Yeast nucleosome	UV	MR_SM_OD_E_Oberbeckmann_161224_191224_Expl2_XL_nucleosomen_UV_rep2_10min_perc_0.0100_XLs.idXML.idXML	2	8960	1329.15	559.961	6.3281e-06	3	DNIQGITKPAIRR	sp|P02309|H4_YEAST	25	37	0.311183	559.961	d	196.014	1	d	DNiQGITKPAIRR	2	0.105642	-0.311183	0.466499	30.1972	1
Yeast nucleosome	UV	MR_SM_OD_E_Oberbeckmann_161224_191224_Expl2_XL_nucleosomen_UV_rep2_10min_perc_0.0100_XLs.idXML.idXML	2	8961	1329.28	815.851	4.84e-06	2	YKPGTVALR	sp|P61830|H3_YEAST	42	50	2.43271	815.849	TT	626.103	2	T	yKPGTVALR	0	0.374007	2.43271	0.789735	65.7822	1
Yeast nucleosome	UV	MR_SM_OD_E_Oberbeckmann_161224_191224_Expl2_XL_nucleosomen_UV_rep2_10min_perc_0.0100_XLs.idXML.idXML	2	8989	1333.17	647.815	5.34713e-06	2	YKPGTVALR	sp|P61830|H3_YEAST	42	50	2.11339	647.813	C-H3N1	290.03	1	C	YkPGTVALR	1	0.424431	2.11339	0.551216	35.6426	1
Yeast nucleosome	UV	MR_SM_OD_E_Oberbeckmann_161224_191224_Expl2_XL_nucleosomen_UV_rep2_10min_perc_0.0100_XLs.idXML.idXML	2	8990	1333.25	552.572	5.49331e-06	3	YKPGTVALR	sp|P61830|H3_YEAST	42	50	1.97519	552.571	GT	651.109	2	G	YkPGTVALR	1	0.00611007	1.97519	0.919012	29.6921	1
Yeast nucleosome	UV	MR_SM_OD_E_Oberbeckmann_161224_191224_Expl2_XL_nucleosomen_UV_rep2_10min_perc_0.0100_XLs.idXML.idXML	2	9009	1335.85	792.339	5.27364e-06	2	YKPGTVALR	sp|P61830|H3_YEAST	42	50	3.12258	792.336	CC-H3N1	579.077	2	C	YkPGTVALR	1	0.348495	3.12258	0.918154	37.6103	1
Yeast nucleosome	UV	MR_SM_OD_E_Oberbeckmann_161224_191224_Expl2_XL_nucleosomen_UV_rep2_10min_perc_0.0100_XLs.idXML.idXML	2	9019	1337.1	505.227	5.64415e-06	3	YKPGTVALR	sp|P61830|H3_YEAST	42	50	4.69702	505.225	Ad	509.071	2	d	YKPGtVALR	4	0.0578372	4.69702	0.40344	25.2299	1
Yeast nucleosome	UV	MR_SM_OD_E_Oberbeckmann_161224_191224_Expl2_XL_nucleosomen_UV_rep2_10min_perc_0.0100_XLs.idXML.idXML	2	9032	1338.74	554.904	5.681e-06	3	YKPGTVALR	sp|P61830|H3_YEAST	42	50	2.73202	554.903	GG-H2O1	658.105	2	G	yKPGTVALR	0	0.00780287	2.73202	0.878985	24.9671	1
Yeast nucleosome	UV	MR_SM_OD_E_Oberbeckmann_161224_191224_Expl2_XL_nucleosomen_UV_rep2_10min_perc_0.0100_XLs.idXML.idXML	2	9058	1342.11	544.235	5.3455e-06	3	YKPGTVALR	sp|P61830|H3_YEAST	42	50	0.210528	544.235	TT	626.103	2	T	yKPGTVALR	0	0.0912122	-0.210528	0.791199	29.8138	1
Yeast nucleosome	UV	MR_SM_OD_E_Oberbeckmann_161224_191224_Expl2_XL_nucleosomen_UV_rep2_10min_perc_0.0100_XLs.idXML.idXML	2	9076	1344.52	647.815	5.55734e-06	2	YKPGTVALR	sp|P61830|H3_YEAST	42	50	2.30182	647.813	C-H3N1	290.03	1	C	YkPGTVALR	1	0.263588	2.30182	0.670199	31.5781	1
Yeast nucleosome	UV	MR_SM_OD_E_Oberbeckmann_161224_191224_Expl2_XL_nucleosomen_UV_rep2_10min_perc_0.0100_XLs.idXML.idXML	2	9108	1348.86	432.886	0.00778347	3	AIKRM(Oxidation)AIR	sp|P39938|RS26A_YEAST	35	42	4.67803	432.888	T	322.057	1	T	AIKRMAIR	-1	0	-4.67803	0.74066	13.3186	1
Yeast nucleosome	UV	MR_SM_OD_E_Oberbeckmann_161224_191224_Expl2_XL_nucleosomen_UV_rep2_10min_perc_0.0100_XLs.idXML.idXML	2	9118	1350.07	608.258	6.77021e-06	2	DIKLAR	sp|P61830|H3_YEAST	124	129	2.37954	608.257	Td	500.06	2	d	DIkLAR	2	0.0396378	2.37954	0.622153	32.5744	1
Yeast nucleosome	UV	MR_SM_OD_E_Oberbeckmann_161224_191224_Expl2_XL_nucleosomen_UV_rep2_10min_perc_0.0100_XLs.idXML.idXML	2	9144	1353.26	815.85	5.04098e-06	2	YKPGTVALR	sp|P61830|H3_YEAST	42	50	1.0861	815.849	TT	626.103	2	T	yKPGTVALR	0	0.345639	1.0861	0.79164	61.4017	1
Yeast nucleosome	UV	MR_SM_OD_E_Oberbeckmann_161224_191224_Expl2_XL_nucleosomen_UV_rep2_10min_perc_0.0100_XLs.idXML.idXML	2	9185	1358.39	826.84	7.22529e-06	2	M(Oxidation)LARTAAIR	sp|P07251|ATPA_YEAST	1	9	3.94943	826.836	TG-H3N1	634.083	2	G	MLARTAaIR	6	0.0228097	3.94943	0.914401	17.7383	1
Yeast nucleosome	UV	MR_SM_OD_E_Oberbeckmann_161224_191224_Expl2_XL_nucleosomen_UV_rep2_10min_perc_0.0100_XLs.idXML.idXML	2	9207	1361.31	966.878	6.83628e-06	2	KETYSSYIYK	sp|P02293|H2B1_YEAST	38	47	1.96099	966.876	GT	651.109	2	G	KETYSSYIYK	-1	0	1.96099	1	27.9368	1
Yeast nucleosome	UV	MR_SM_OD_E_Oberbeckmann_161224_191224_Expl2_XL_nucleosomen_UV_rep2_10min_perc_0.0100_XLs.idXML.idXML	2	9220	1363.17	815.851	4.41516e-06	2	YKPGTVALR	sp|P61830|H3_YEAST	42	50	1.46016	815.849	TT	626.103	2	T	yKPGTVALR	0	0.271007	1.46016	0.933395	55.1152	1
Yeast nucleosome	UV	MR_SM_OD_E_Oberbeckmann_161224_191224_Expl2_XL_nucleosomen_UV_rep2_10min_perc_0.0100_XLs.idXML.idXML	2	9225	1363.83	704.318	5.69088e-06	3	IATEASKLAAYNKK	sp|P02293|H2B1_YEAST	77	90	1.12319	704.317	AC-H3N1	603.088	2	A	IaTEASKLAAYNKK	1	0.0827844	1.12319	0.9561	30.2264	1
Yeast nucleosome	UV	MR_SM_OD_E_Oberbeckmann_161224_191224_Expl2_XL_nucleosomen_UV_rep2_10min_perc_0.0100_XLs.idXML.idXML	2	9233	1364.96	820.355	5.33801e-06	2	YKPGTVALR	sp|P61830|H3_YEAST	42	50	0.344832	820.355	AT	635.114	2	A	YKPGTVaLR	6	0.0285732	0.344832	1	30.0385	1
Yeast nucleosome	UV	MR_SM_OD_E_Oberbeckmann_161224_191224_Expl2_XL_nucleosomen_UV_rep2_10min_perc_0.0100_XLs.idXML.idXML	2	9272	1370.28	642.25	6.23686e-06	3	KETYSSYIYK	sp|P02293|H2B1_YEAST	38	47	2.51724	642.248	AG-H3N1	643.094	2	A	KETySSyIyK	8	0.00652124	2.51724	0.296571	30.2396	1
Yeast nucleosome	UV	MR_SM_OD_E_Oberbeckmann_161224_191224_Expl2_XL_nucleosomen_UV_rep2_10min_perc_0.0100_XLs.idXML.idXML	2	9351	1380.44	547.24	5.60112e-06	3	YKPGTVALR	sp|P61830|H3_YEAST	42	50	0.829237	547.239	AT	635.114	2	A	YKPGTVALR	-1	0	0.829237	0.779959	24.8435	1
Yeast nucleosome	UV	MR_SM_OD_E_Oberbeckmann_161224_191224_Expl2_XL_nucleosomen_UV_rep2_10min_perc_0.0100_XLs.idXML.idXML	2	9373	1383.32	554.904	5.58477e-06	3	YKPGTVALR	sp|P61830|H3_YEAST	42	50	2.19702	554.903	GG-H2O1	658.105	2	G	YKPGtVALR	4	0.0196188	2.19702	0.732294	25.9451	1
Yeast nucleosome	UV	MR_SM_OD_E_Oberbeckmann_161224_191224_Expl2_XL_nucleosomen_UV_rep2_10min_perc_0.0100_XLs.idXML.idXML	2	9390	1385.45	815.85	5.17371e-06	2	YKPGTVALR	sp|P61830|H3_YEAST	42	50	0.694207	815.849	TT	626.103	2	T	yKPGTVALR	0	0.334361	0.694207	1	46.9661	1
Yeast nucleosome	UV	MR_SM_OD_E_Oberbeckmann_161224_191224_Expl2_XL_nucleosomen_UV_rep2_10min_perc_0.0100_XLs.idXML.idXML	2	9392	1385.72	739.329	3.64834e-06	2	KETYSSYIYK	sp|P02293|H2B1_YEAST	38	47	0.199155	739.329	d	196.014	1	d	kETYSSYIYK	0	0.0633352	0.199155	1	88.1069	1
Yeast nucleosome	UV	MR_SM_OD_E_Oberbeckmann_161224_191224_Expl2_XL_nucleosomen_UV_rep2_10min_perc_0.0100_XLs.idXML.idXML	2	9428	1390.16	820.356	5.07353e-06	2	YKPGTVALR	sp|P61830|H3_YEAST	42	50	0.46673	820.355	AT	635.114	2	A	YKPGTVaLR	6	0.0248884	0.46673	0.881373	36.9738	1
Yeast nucleosome	UV	MR_SM_OD_E_Oberbeckmann_161224_191224_Expl2_XL_nucleosomen_UV_rep2_10min_perc_0.0100_XLs.idXML.idXML	2	9439	1391.56	544.57	5.58462e-06	3	YKPGTVALR	sp|P61830|H3_YEAST	42	50	5.37132	544.568	AA-H3N1	627.099	2	A	YKPGTVALR	-1	0	5.37132	0.471701	22.4636	1
Yeast nucleosome	UV	MR_SM_OD_E_Oberbeckmann_161224_191224_Expl2_XL_nucleosomen_UV_rep2_10min_perc_0.0100_XLs.idXML.idXML	2	9459	1394.32	966.881	4.48798e-06	2	KETYSSYIYK	sp|P02293|H2B1_YEAST	38	47	4.92792	966.876	GT	651.109	2	G	KEtYSSYIYK	2	0.016284	4.92792	1	66.9382	1
Yeast nucleosome	UV	MR_SM_OD_E_Oberbeckmann_161224_191224_Expl2_XL_nucleosomen_UV_rep2_10min_perc_0.0100_XLs.idXML.idXML	2	9465	1395.19	492.749	7.03215e-06	2	KLPFQR	sp|P61830|H3_YEAST	65	70	0.281655	492.749	d	196.014	1	d	KLpFQR	2	0.00696516	-0.281655	0.222435	37.0734	1
Yeast nucleosome	UV	MR_SM_OD_E_Oberbeckmann_161224_191224_Expl2_XL_nucleosomen_UV_rep2_10min_perc_0.0100_XLs.idXML.idXML	2	9478	1396.88	815.851	4.97616e-06	2	YKPGTVALR	sp|P61830|H3_YEAST	42	50	2.43271	815.849	TT	626.103	2	T	yKPGTVALR	0	0.172669	2.43271	0.856539	40.5328	1
Yeast nucleosome	UV	MR_SM_OD_E_Oberbeckmann_161224_191224_Expl2_XL_nucleosomen_UV_rep2_10min_perc_0.0100_XLs.idXML.idXML	2	9486	1398.01	883.854	4.72628e-06	2	KETYSSYIYK	sp|P02293|H2B1_YEAST	38	47	2.21647	883.852	Cd	485.06	2	d	KETySSyIyK	8	0.0418053	2.21647	0.857351	46.5073	1
Yeast nucleosome	UV	MR_SM_OD_E_Oberbeckmann_161224_191224_Expl2_XL_nucleosomen_UV_rep2_10min_perc_0.0100_XLs.idXML.idXML	2	9496	1399.33	804.344	5.28856e-06	2	YKPGTVALR	sp|P61830|H3_YEAST	42	50	2.31558	804.342	AC-H3N1	603.088	2	A	YKPGTVALR	-1	0	2.31558	0.652868	27.0442	1
Yeast nucleosome	UV	MR_SM_OD_E_Oberbeckmann_161224_191224_Expl2_XL_nucleosomen_UV_rep2_10min_perc_0.0100_XLs.idXML.idXML	2	9504	1400.39	882.828	4.88576e-06	2	ETYSSYIYK	sp|P02293|H2B1_YEAST	39	47	2.46697	882.826	CT	611.103	2	C	ETYSSYIYK	-1	0	2.46697	1	45.8579	1
Yeast nucleosome	UV	MR_SM_OD_E_Oberbeckmann_161224_191224_Expl2_XL_nucleosomen_UV_rep2_10min_perc_0.0100_XLs.idXML.idXML	2	9522	1402.74	894.834	6.47902e-06	2	ETYSSYIYK	sp|P02293|H2B1_YEAST	39	47	3.22957	894.831	AT	635.114	2	A	ETYSSYIYK	-1	0	3.22957	1	25.7872	1
Yeast nucleosome	UV	MR_SM_OD_E_Oberbeckmann_161224_191224_Expl2_XL_nucleosomen_UV_rep2_10min_perc_0.0100_XLs.idXML.idXML	2	9554	1407.16	966.879	4.41375e-06	2	KETYSSYIYK	sp|P02293|H2B1_YEAST	38	47	2.60862	966.876	GT	651.109	2	G	KETYSSYIYK	-1	0	2.60862	1	68.4243	1
Yeast nucleosome	UV	MR_SM_OD_E_Oberbeckmann_161224_191224_Expl2_XL_nucleosomen_UV_rep2_10min_perc_0.0100_XLs.idXML.idXML	2	9556	1407.37	739.33	2.48855e-06	2	KETYSSYIYK	sp|P02293|H2B1_YEAST	38	47	1.73296	739.329	d	196.014	1	d	KETYSSyIYK	6	0.0602672	1.73296	0.879324	91.6805	1
Yeast nucleosome	UV	MR_SM_OD_E_Oberbeckmann_161224_191224_Expl2_XL_nucleosomen_UV_rep2_10min_perc_0.0100_XLs.idXML.idXML	2	9557	1407.5	492.75	6.52172e-06	2	KLPFQR	sp|P61830|H3_YEAST	65	70	2.19568	492.749	d	196.014	1	d	KLpFQR	2	0.00833333	2.19568	0.681251	46.3641	1
Yeast nucleosome	UV	MR_SM_OD_E_Oberbeckmann_161224_191224_Expl2_XL_nucleosomen_UV_rep2_10min_perc_0.0100_XLs.idXML.idXML	2	9565	1408.55	544.236	4.9779e-06	3	YKPGTVALR	sp|P61830|H3_YEAST	42	50	1.18944	544.235	TT	626.103	2	T	yKPGTVALR	0	0.281883	1.18944	0.653168	42.0705	1
Yeast nucleosome	UV	MR_SM_OD_E_Oberbeckmann_161224_191224_Expl2_XL_nucleosomen_UV_rep2_10min_perc_0.0100_XLs.idXML.idXML	2	9572	1409.54	738.304	4.13115e-06	2	ETYSSYIYK	sp|P02293|H2B1_YEAST	39	47	1.59254	738.303	T	322.057	1	T	ETYSSYIyK	7	1.14044	1.59254	0.848962	76.4849	1
Yeast nucleosome	UV	MR_SM_OD_E_Oberbeckmann_161224_191224_Expl2_XL_nucleosomen_UV_rep2_10min_perc_0.0100_XLs.idXML.idXML	2	9575	1410.01	536.565	5.94485e-06	3	YKPGTVALR	sp|P61830|H3_YEAST	42	50	2.98839	536.564	AC-H3N1	603.088	2	A	YKPGTVAlR	7	0.00938266	2.98839	0.749377	21.2958	1
Yeast nucleosome	UV	MR_SM_OD_E_Oberbeckmann_161224_191224_Expl2_XL_nucleosomen_UV_rep2_10min_perc_0.0100_XLs.idXML.idXML	2	9582	1410.9	664.775	4.76212e-06	2	DSVTYTEHAK	sp|P02309|H4_YEAST	69	78	1.80808	664.774	d-H2O1	178.003	1	d	DSVTYTEHAK	-1	0	1.80808	0.231611	54.8201	1
Yeast nucleosome	UV	MR_SM_OD_E_Oberbeckmann_161224_191224_Expl2_XL_nucleosomen_UV_rep2_10min_perc_0.0100_XLs.idXML.idXML	2	9585	1411.31	546.571	5.56342e-06	3	YKPGTVALR	sp|P61830|H3_YEAST	42	50	5.87873	546.567	GT-H2O1	633.099	2	G	YkPGTVALR	1	0.0169696	5.87873	1	29.6921	1
Yeast nucleosome	UV	MR_SM_OD_E_Oberbeckmann_161224_191224_Expl2_XL_nucleosomen_UV_rep2_10min_perc_0.0100_XLs.idXML.idXML	2	9588	1411.66	709.65	3.55683e-06	3	IATEASKLAAYNKK	sp|P02293|H2B1_YEAST	77	90	1.87843	709.648	CG-H3N1	619.083	2	C	iATEASKLAAYNKK	0	0.162374	1.87843	1	66.5777	1
Yeast nucleosome	UV	MR_SM_OD_E_Oberbeckmann_161224_191224_Expl2_XL_nucleosomen_UV_rep2_10min_perc_0.0100_XLs.idXML.idXML	2	9590	1411.92	667.77	0.00626717	2	DIKLAR	sp|P61830|H3_YEAST	124	129	2.16623	667.768	CG-H3N1	619.083	2	C	DIkLAR	2	0.159625	2.16623	0.42415	38.5435	1
Yeast nucleosome	UV	MR_SM_OD_E_Oberbeckmann_161224_191224_Expl2_XL_nucleosomen_UV_rep2_10min_perc_0.0100_XLs.idXML.idXML	2	9624	1416.52	637.274	7.1734e-06	2	KLPFQR	sp|P61830|H3_YEAST	65	70	1.99514	637.273	Cd	485.06	2	d	KLPFQR	-1	0	1.99514	0.194276	41.8984	1
Yeast nucleosome	UV	MR_SM_OD_E_Oberbeckmann_161224_191224_Expl2_XL_nucleosomen_UV_rep2_10min_perc_0.0100_XLs.idXML.idXML	2	9626	1416.79	483.745	6.35711e-06	2	KLPFQR	sp|P61830|H3_YEAST	65	70	2.87359	483.744	d-H2O1	178.003	1	d	KLPFQR	-1	0	2.87359	0.684844	45.4622	1
Yeast nucleosome	UV	MR_SM_OD_E_Oberbeckmann_161224_191224_Expl2_XL_nucleosomen_UV_rep2_10min_perc_0.0100_XLs.idXML.idXML	2	9638	1418.5	739.33	2.62014e-06	2	KETYSSYIYK	sp|P02293|H2B1_YEAST	38	47	1.6504	739.329	d	196.014	1	d	KETySSyIyK	8	0.0240467	1.6504	0.814501	83.8895	1
Yeast nucleosome	UV	MR_SM_OD_E_Oberbeckmann_161224_191224_Expl2_XL_nucleosomen_UV_rep2_10min_perc_0.0100_XLs.idXML.idXML	2	9653	1420.53	966.879	6.26364e-06	2	KETYSSYIYK	sp|P02293|H2B1_YEAST	38	47	3.02232	966.876	GT	651.109	2	G	KETYSSYIYK	-1	0	3.02232	1	27.9368	1
Yeast nucleosome	UV	MR_SM_OD_E_Oberbeckmann_161224_191224_Expl2_XL_nucleosomen_UV_rep2_10min_perc_0.0100_XLs.idXML.idXML	2	9659	1421.33	667.77	7.11166e-06	2	DIKLAR	sp|P61830|H3_YEAST	124	129	3.52555	667.768	CG-H3N1	619.083	2	C	DIkLAR	2	0.166118	3.52555	0.757738	43.3724	1
Yeast nucleosome	UV	MR_SM_OD_E_Oberbeckmann_161224_191224_Expl2_XL_nucleosomen_UV_rep2_10min_perc_0.0100_XLs.idXML.idXML	2	9668	1422.38	804.345	6.34924e-06	2	YKPGTVALR	sp|P61830|H3_YEAST	42	50	3.15028	804.342	AC-H3N1	603.088	2	A	YKPGTVALR	-1	0	3.15028	0.877501	20.4991	1
Yeast nucleosome	UV	MR_SM_OD_E_Oberbeckmann_161224_191224_Expl2_XL_nucleosomen_UV_rep2_10min_perc_0.0100_XLs.idXML.idXML	2	9673	1423.03	492.751	6.74856e-06	2	KLPFQR	sp|P61830|H3_YEAST	65	70	3.55821	492.749	d	196.014	1	d	KLPFQR	-1	0	3.55821	0.711901	36.6448	1
Yeast nucleosome	UV	MR_SM_OD_E_Oberbeckmann_161224_191224_Expl2_XL_nucleosomen_UV_rep2_10min_perc_0.0100_XLs.idXML.idXML	2	9674	1423.16	673.639	3.07108e-06	3	VLKQTHPDTGISQK	sp|P02293|H2B1_YEAST	48	61	2.68066	673.638	Cd-H2O1	467.049	2	d	VLKQTHPdTGISQK	7	0.00658843	2.68066	0.325262	64.7092	1
Yeast nucleosome	UV	MR_SM_OD_E_Oberbeckmann_161224_191224_Expl2_XL_nucleosomen_UV_rep2_10min_perc_0.0100_XLs.idXML.idXML	2	9702	1426.93	637.274	6.88086e-06	2	KLPFQR	sp|P61830|H3_YEAST	65	70	2.56979	637.273	Cd	485.06	2	d	KLPFQR	-1	0	2.56979	0.47989	41.8984	1
Yeast nucleosome	UV	MR_SM_OD_E_Oberbeckmann_161224_191224_Expl2_XL_nucleosomen_UV_rep2_10min_perc_0.0100_XLs.idXML.idXML	2	9722	1429.57	739.33	2.99001e-06	2	KETYSSYIYK	sp|P02293|H2B1_YEAST	38	47	1.6504	739.329	d	196.014	1	d	KETySSyIyK	8	0.0482177	1.6504	0.973103	76.0277	1
Yeast nucleosome	UV	MR_SM_OD_E_Oberbeckmann_161224_191224_Expl2_XL_nucleosomen_UV_rep2_10min_perc_0.0100_XLs.idXML.idXML	2	9730	1430.57	954.375	5.53453e-06	2	KETYSSYIYK	sp|P02293|H2B1_YEAST	38	47	1.84749	954.373	TT	626.103	2	T	KETYSSYIyK	8	0.70907	1.84749	0.891036	50.7998	1
Yeast nucleosome	UV	MR_SM_OD_E_Oberbeckmann_161224_191224_Expl2_XL_nucleosomen_UV_rep2_10min_perc_0.0100_XLs.idXML.idXML	2	9745	1432.63	667.769	0.00626719	2	DIKLAR	sp|P61830|H3_YEAST	124	129	1.42902	667.768	CG-H3N1	619.083	2	C	DIkLAR	2	0.175364	1.42902	0.724484	35.3723	1
Yeast nucleosome	UV	MR_SM_OD_E_Oberbeckmann_161224_191224_Expl2_XL_nucleosomen_UV_rep2_10min_perc_0.0100_XLs.idXML.idXML	2	9754	1433.77	738.304	5.40206e-06	2	ETYSSYIYK	sp|P02293|H2B1_YEAST	39	47	1.84055	738.303	T	322.057	1	T	ETYSsYIYK	4	0.0439431	1.84055	0.812164	58.5441	1
Yeast nucleosome	UV	MR_SM_OD_E_Oberbeckmann_161224_191224_Expl2_XL_nucleosomen_UV_rep2_10min_perc_0.0100_XLs.idXML.idXML	2	9769	1435.66	578.305	5.59405e-06	2	STELLIRK	sp|P61830|H3_YEAST	58	65	0.536182	578.305	d	196.014	1	d	STEllIRK	4	0.0072638	0.536182	0.25321	46.4925	1
Yeast nucleosome	UV	MR_SM_OD_E_Oberbeckmann_161224_191224_Expl2_XL_nucleosomen_UV_rep2_10min_perc_0.0100_XLs.idXML.idXML	2	9791	1438.61	637.273	6.86143e-06	2	KLPFQR	sp|P61830|H3_YEAST	65	70	0.84583	637.273	Cd	485.06	2	d	KLPFQR	-1	0	0.84583	0.217665	29.6835	1
Yeast nucleosome	UV	MR_SM_OD_E_Oberbeckmann_161224_191224_Expl2_XL_nucleosomen_UV_rep2_10min_perc_0.0100_XLs.idXML.idXML	2	9797	1439.37	653.617	6.21175e-06	3	IATEASKLAAYNK	sp|P02293|H2B1_YEAST	77	89	3.14642	653.615	CC-H3N1	579.077	2	C	IaTEaSKLaaYNK	9	0.0097737	3.14642	0.347965	32.9491	1
Yeast nucleosome	UV	MR_SM_OD_E_Oberbeckmann_161224_191224_Expl2_XL_nucleosomen_UV_rep2_10min_perc_0.0100_XLs.idXML.idXML	2	9800	1439.77	546.567	5.67714e-06	3	YKPGTVALR	sp|P61830|H3_YEAST	42	50	0.159488	546.567	GT-H2O1	633.099	2	G	yKPGTVALR	0	0.791523	-0.159488	0.625527	35.2314	1
Yeast nucleosome	UV	MR_SM_OD_E_Oberbeckmann_161224_191224_Expl2_XL_nucleosomen_UV_rep2_10min_perc_0.0100_XLs.idXML.idXML	2	9801	1439.91	802.353	5.44608e-06	2	KETYSSYIYK	sp|P02293|H2B1_YEAST	38	47	3.2196	802.35	T	322.057	1	T	kETYSSYIYK	0	0.433105	3.2196	1	40.9716	1
Yeast nucleosome	UV	MR_SM_OD_E_Oberbeckmann_161224_191224_Expl2_XL_nucleosomen_UV_rep2_10min_perc_0.0100_XLs.idXML.idXML	2	9808	1440.87	739.33	4.00393e-06	2	KETYSSYIYK	sp|P02293|H2B1_YEAST	38	47	1.40274	739.329	d	196.014	1	d	KETYSSYIYK	-1	0	1.40274	0.796081	56.4623	1
Yeast nucleosome	UV	MR_SM_OD_E_Oberbeckmann_161224_191224_Expl2_XL_nucleosomen_UV_rep2_10min_perc_0.0100_XLs.idXML.idXML	2	9814	1441.67	492.75	7.09423e-06	2	KLPFQR	sp|P61830|H3_YEAST	65	70	1.82408	492.749	d	196.014	1	d	KLPFQR	-1	0	1.82408	0.531229	32.5862	1
Yeast nucleosome	UV	MR_SM_OD_E_Oberbeckmann_161224_191224_Expl2_XL_nucleosomen_UV_rep2_10min_perc_0.0100_XLs.idXML.idXML	2	9831	1444.06	930.861	3.75875e-06	2	KETYSSYIYK	sp|P02293|H2B1_YEAST	38	47	1.06112	930.86	CC-H3N1	579.077	2	C	kETYSSYIYK	0	0.581456	1.06112	1	79.4657	1
Yeast nucleosome	UV	MR_SM_OD_E_Oberbeckmann_161224_191224_Expl2_XL_nucleosomen_UV_rep2_10min_perc_0.0100_XLs.idXML.idXML	2	9869	1449.22	637.274	0.00160737	2	KLPFQR	sp|P61830|H3_YEAST	65	70	1.98931	637.273	Cd	485.06	2	d	kLPFQR	0	0.00968456	1.98931	0.312797	47.8977	1
Yeast nucleosome	UV	MR_SM_OD_E_Oberbeckmann_161224_191224_Expl2_XL_nucleosomen_UV_rep2_10min_perc_0.0100_XLs.idXML.idXML	2	9872	1449.6	546.569	5.18626e-06	3	YKPGTVALR	sp|P61830|H3_YEAST	42	50	2.76841	546.567	GT-H2O1	633.099	2	G	yKPGTVALR	0	0.28113	2.76841	0.956623	34.1884	1
Yeast nucleosome	UV	MR_SM_OD_E_Oberbeckmann_161224_191224_Expl2_XL_nucleosomen_UV_rep2_10min_perc_0.0100_XLs.idXML.idXML	2	9877	1450.26	701.315	4.00396e-06	3	IATEASKLAAYNKK	sp|P02293|H2B1_YEAST	77	90	2.91844	701.313	TC-H3N1	594.076	2	C	IATEASkLAAYNKK	6	1.53242	2.91844	0.904715	64.3239	1
Yeast nucleosome	UV	MR_SM_OD_E_Oberbeckmann_161224_191224_Expl2_XL_nucleosomen_UV_rep2_10min_perc_0.0100_XLs.idXML.idXML	2	9890	1452.13	831.854	5.3589e-06	2	YKPGTVALR	sp|P61830|H3_YEAST	42	50	3.80557	831.851	GG-H2O1	658.105	2	G	YKpGTVALR	2	0.00597216	3.80557	0.974868	28.2303	1
Yeast nucleosome	UV	MR_SM_OD_E_Oberbeckmann_161224_191224_Expl2_XL_nucleosomen_UV_rep2_10min_perc_0.0100_XLs.idXML.idXML	2	9898	1453.12	954.376	2.52144e-06	2	KETYSSYIYK	sp|P02293|H2B1_YEAST	38	47	2.82449	954.373	TT	626.103	2	T	KETYSSYIyK	8	0.0348509	2.82449	1	95.3194	1
Yeast nucleosome	UV	MR_SM_OD_E_Oberbeckmann_161224_191224_Expl2_XL_nucleosomen_UV_rep2_10min_perc_0.0100_XLs.idXML.idXML	2	9901	1453.52	492.751	6.02454e-06	2	KLPFQR	sp|P61830|H3_YEAST	65	70	4.23947	492.749	d	196.014	1	d	kLPFQR	0	0.00957952	4.23947	0.52303	44.8443	1
Yeast nucleosome	UV	MR_SM_OD_E_Oberbeckmann_161224_191224_Expl2_XL_nucleosomen_UV_rep2_10min_perc_0.0100_XLs.idXML.idXML	2	9902	1453.65	600.807	5.34254e-06	2	YKPGTVALR	sp|P61830|H3_YEAST	42	50	3.69219	600.805	d	196.014	1	d	YKPGTVALR	-1	0	3.69219	1	33.6064	1
Yeast nucleosome	UV	MR_SM_OD_E_Oberbeckmann_161224_191224_Expl2_XL_nucleosomen_UV_rep2_10min_perc_0.0100_XLs.idXML.idXML	2	9914	1455.38	930.864	3.75397e-06	2	KETYSSYIYK	sp|P02293|H2B1_YEAST	38	47	4.53626	930.86	CC-H3N1	579.077	2	C	kETYSSYIYK	0	0.561298	4.53626	1	59.8891	1
Yeast nucleosome	UV	MR_SM_OD_E_Oberbeckmann_161224_191224_Expl2_XL_nucleosomen_UV_rep2_10min_perc_0.0100_XLs.idXML.idXML	2	9953	1460.7	637.274	7.00515e-06	2	KLPFQR	sp|P61830|H3_YEAST	65	70	2.28246	637.273	Cd	485.06	2	d	kLPFQR	0	0.00540031	2.28246	0.411876	47.4554	1
Yeast nucleosome	UV	MR_SM_OD_E_Oberbeckmann_161224_191224_Expl2_XL_nucleosomen_UV_rep2_10min_perc_0.0100_XLs.idXML.idXML	2	9962	1461.83	840.859	5.90086e-06	2	YKPGTVALR	sp|P61830|H3_YEAST	42	50	3.66817	840.856	GG	676.116	2	G	YKpGTVALR	2	0.00463265	3.66817	0.799474	48.7355	1
Yeast nucleosome	UV	MR_SM_OD_E_Oberbeckmann_161224_191224_Expl2_XL_nucleosomen_UV_rep2_10min_perc_0.0100_XLs.idXML.idXML	2	9967	1462.5	577.29	5.01147e-06	3	VLKQTHPDTGISQK	sp|P02293|H2B1_YEAST	48	61	2.02812	577.289	d-H2O1	178.003	1	d	VLKQTHPdTGISQK	7	0.278096	2.02812	0.412941	43.9281	1
Yeast nucleosome	UV	MR_SM_OD_E_Oberbeckmann_161224_191224_Expl2_XL_nucleosomen_UV_rep2_10min_perc_0.0100_XLs.idXML.idXML	2	9976	1463.82	831.852	5.39075e-06	2	YKPGTVALR	sp|P61830|H3_YEAST	42	50	1.53101	831.851	GG-H2O1	658.105	2	G	YKpGTVALR	2	0.0116644	1.53101	0.984131	25.7471	1
Yeast nucleosome	UV	MR_SM_OD_E_Oberbeckmann_161224_191224_Expl2_XL_nucleosomen_UV_rep2_10min_perc_0.0100_XLs.idXML.idXML	2	9977	1463.96	954.375	2.92777e-06	2	KETYSSYIYK	sp|P02293|H2B1_YEAST	38	47	2.47617	954.373	TT	626.103	2	T	KETYSSYIyK	8	0.821726	2.47617	1	85.9414	1
Yeast nucleosome	UV	MR_SM_OD_E_Oberbeckmann_161224_191224_Expl2_XL_nucleosomen_UV_rep2_10min_perc_0.0100_XLs.idXML.idXML	2	10004	1467.56	752.829	4.91723e-06	2	YKPGTVALR	sp|P61830|H3_YEAST	42	50	1.90012	752.828	Td	500.06	2	d	YKPGTVALR	-1	0	1.90012	0.925847	38.5651	1
Yeast nucleosome	UV	MR_SM_OD_E_Oberbeckmann_161224_191224_Expl2_XL_nucleosomen_UV_rep2_10min_perc_0.0100_XLs.idXML.idXML	2	10006	1467.82	966.879	7.09462e-06	2	KETYSSYIYK	sp|P02293|H2B1_YEAST	38	47	2.52913	966.876	GT	651.109	2	G	KETYSSYIYK	-1	0	2.52913	1	21.3203	1
Yeast nucleosome	UV	MR_SM_OD_E_Oberbeckmann_161224_191224_Expl2_XL_nucleosomen_UV_rep2_10min_perc_0.0100_XLs.idXML.idXML	2	10010	1468.29	541.897	5.27158e-06	3	YKPGTVALR	sp|P61830|H3_YEAST	42	50	2.55774	541.895	CG-H3N1	619.083	2	C	YkPGTVALR	1	0.232612	2.55774	0.920332	34.0874	1
Yeast nucleosome	UV	MR_SM_OD_E_Oberbeckmann_161224_191224_Expl2_XL_nucleosomen_UV_rep2_10min_perc_0.0100_XLs.idXML.idXML	2	10033	1471.46	492.75	6.22738e-06	2	KLPFQR	sp|P61830|H3_YEAST	65	70	1.82408	492.749	d	196.014	1	d	kLPFQR	0	0.00878619	1.82408	0.834206	51.6526	1
Yeast nucleosome	UV	MR_SM_OD_E_Oberbeckmann_161224_191224_Expl2_XL_nucleosomen_UV_rep2_10min_perc_0.0100_XLs.idXML.idXML	2	10089	1479.23	894.833	4.49712e-06	2	ETYSSYIYK	sp|P02293|H2B1_YEAST	39	47	1.63316	894.831	AT	635.114	2	A	ETySSyIyK	7	0.00263017	1.63316	1	52.0968	1
Yeast nucleosome	UV	MR_SM_OD_E_Oberbeckmann_161224_191224_Expl2_XL_nucleosomen_UV_rep2_10min_perc_0.0100_XLs.idXML.idXML	2	10090	1479.36	752.829	5.38435e-06	2	YKPGTVALR	sp|P61830|H3_YEAST	42	50	1.87976	752.828	Td	500.06	2	d	YkPGTVALR	1	0.0120173	1.87976	1	34.8453	1
Yeast nucleosome	UV	MR_SM_OD_E_Oberbeckmann_161224_191224_Expl2_XL_nucleosomen_UV_rep2_10min_perc_0.0100_XLs.idXML.idXML	2	10097	1480.32	786.337	4.06215e-06	2	KETYSSYIYK	sp|P02293|H2B1_YEAST	38	47	0.316547	786.337	C-H3N1	290.03	1	C	kETYSSYIYK	0	1.26024	0.316547	1	73.1696	1
Yeast nucleosome	UV	MR_SM_OD_E_Oberbeckmann_161224_191224_Expl2_XL_nucleosomen_UV_rep2_10min_perc_0.0100_XLs.idXML.idXML	2	10101	1480.92	812.341	4.89307e-06	2	YKPGTVALR	sp|P61830|H3_YEAST	42	50	2.26696	812.339	CG-H3N1	619.083	2	C	YkPGTVALR	1	0.312618	2.26696	1	44.0212	1
Yeast nucleosome	UV	MR_SM_OD_E_Oberbeckmann_161224_191224_Expl2_XL_nucleosomen_UV_rep2_10min_perc_0.0100_XLs.idXML.idXML	2	10106	1481.53	555.772	6.98484e-06	2	KLPFQR	sp|P61830|H3_YEAST	65	70	1.5439	555.771	T	322.057	1	T	kLPFQR	0	0.421117	1.5439	0.533489	44.0451	1
Yeast nucleosome	UV	MR_SM_OD_E_Oberbeckmann_161224_191224_Expl2_XL_nucleosomen_UV_rep2_10min_perc_0.0100_XLs.idXML.idXML	2	10116	1482.92	554.904	5.41127e-06	3	YKPGTVALR	sp|P61830|H3_YEAST	42	50	2.84202	554.903	GG-H2O1	658.105	2	G	YKPGTVaLR	6	0.0774979	2.84202	0.659563	27.1278	1
Yeast nucleosome	UV	MR_SM_OD_E_Oberbeckmann_161224_191224_Expl2_XL_nucleosomen_UV_rep2_10min_perc_0.0100_XLs.idXML.idXML	2	10121	1483.65	492.75	6.74763e-06	2	KLPFQR	sp|P61830|H3_YEAST	65	70	1.82408	492.749	d	196.014	1	d	kLPFQR	0	0.00605333	1.82408	0.971212	42.1637	1
Yeast nucleosome	UV	MR_SM_OD_E_Oberbeckmann_161224_191224_Expl2_XL_nucleosomen_UV_rep2_10min_perc_0.0100_XLs.idXML.idXML	2	10131	1484.91	738.304	4.7217e-06	2	ETYSSYIYK	sp|P02293|H2B1_YEAST	39	47	1.59254	738.303	T	322.057	1	T	ETYssYIYK	4	0.494746	1.59254	1	54.2311	1
Yeast nucleosome	UV	MR_SM_OD_E_Oberbeckmann_161224_191224_Expl2_XL_nucleosomen_UV_rep2_10min_perc_0.0100_XLs.idXML.idXML	2	10148	1487.3	483.745	6.69832e-06	2	KLPFQR	sp|P61830|H3_YEAST	65	70	1.61187	483.744	d-H2O1	178.003	1	d	KLPFQR	-1	0	1.61187	0.908417	42.2999	1
Yeast nucleosome	UV	MR_SM_OD_E_Oberbeckmann_161224_191224_Expl2_XL_nucleosomen_UV_rep2_10min_perc_0.0100_XLs.idXML.idXML	2	10151	1487.7	639.59	7.20412e-06	3	KETYSSYIYK	sp|P02293|H2B1_YEAST	38	47	2.59563	639.588	AT	635.114	2	A	KETYssYIYK	5	0.0713055	2.59563	0.694402	17.4566	1
Yeast nucleosome	UV	MR_SM_OD_E_Oberbeckmann_161224_191224_Expl2_XL_nucleosomen_UV_rep2_10min_perc_0.0100_XLs.idXML.idXML	2	10166	1489.78	752.829	5.26411e-06	2	YKPGTVALR	sp|P61830|H3_YEAST	42	50	1.87976	752.828	Td	500.06	2	d	YKPGTVALR	-1	0	1.87976	1	35.7416	1
Yeast nucleosome	UV	MR_SM_OD_E_Oberbeckmann_161224_191224_Expl2_XL_nucleosomen_UV_rep2_10min_perc_0.0100_XLs.idXML.idXML	2	10206	1494.9	492.75	6.5786e-06	2	KLPFQR	sp|P61830|H3_YEAST	65	70	1.51441	492.749	d	196.014	1	d	kLPFQR	0	0.0104845	1.51441	0.995885	40.7206	1
Yeast nucleosome	UV	MR_SM_OD_E_Oberbeckmann_161224_191224_Expl2_XL_nucleosomen_UV_rep2_10min_perc_0.0100_XLs.idXML.idXML	2	10208	1495.04	655.265	7.03552e-06	2	DIKLAR	sp|P61830|H3_YEAST	124	129	0.391181	655.265	TC-H3N1	594.076	2	C	DIkLAR	2	0.898841	-0.391181	0.751033	37.895	1
Yeast nucleosome	UV	MR_SM_OD_E_Oberbeckmann_161224_191224_Expl2_XL_nucleosomen_UV_rep2_10min_perc_0.0100_XLs.idXML.idXML	2	10228	1497.74	958.879	4.99741e-06	2	KETYSSYIYK	sp|P02293|H2B1_YEAST	38	47	0.662519	958.879	AT	635.114	2	A	KETYSSYIYK	-1	0	0.662519	1	39.1334	1
Yeast nucleosome	UV	MR_SM_OD_E_Oberbeckmann_161224_191224_Expl2_XL_nucleosomen_UV_rep2_10min_perc_0.0100_XLs.idXML.idXML	2	10237	1498.92	483.744	6.62813e-06	2	KLPFQR	sp|P61830|H3_YEAST	65	70	0.0769077	483.744	d-H2O1	178.003	1	d	KLPFQR	-1	0	0.0769077	1	42.2999	1
Yeast nucleosome	UV	MR_SM_OD_E_Oberbeckmann_161224_191224_Expl2_XL_nucleosomen_UV_rep2_10min_perc_0.0100_XLs.idXML.idXML	2	10254	1501.29	752.829	5.24614e-06	2	YKPGTVALR	sp|P61830|H3_YEAST	42	50	0.906861	752.828	Td	500.06	2	d	YKPGTVALR	-1	0	0.906861	1	35.7416	1
Yeast nucleosome	UV	MR_SM_OD_E_Oberbeckmann_161224_191224_Expl2_XL_nucleosomen_UV_rep2_10min_perc_0.0100_XLs.idXML.idXML	2	10286	1505.66	649.28	0.00160735	2	KLPFQR	sp|P61830|H3_YEAST	65	70	2.70833	649.278	Ad	509.071	2	d	KLPFQR	-1	0	2.70833	0.321638	34.0986	1
Yeast nucleosome	UV	MR_SM_OD_E_Oberbeckmann_161224_191224_Expl2_XL_nucleosomen_UV_rep2_10min_perc_0.0100_XLs.idXML.idXML	2	10290	1506.19	492.751	6.28532e-06	2	KLPFQR	sp|P61830|H3_YEAST	65	70	2.87694	492.749	d	196.014	1	d	kLPFQR	0	0.00822816	2.87694	0.992482	35.5536	1
Yeast nucleosome	UV	MR_SM_OD_E_Oberbeckmann_161224_191224_Expl2_XL_nucleosomen_UV_rep2_10min_perc_0.0100_XLs.idXML.idXML	2	10292	1506.39	655.267	0.00160735	2	DIKLAR	sp|P61830|H3_YEAST	124	129	2.86892	655.265	TC-H3N1	594.076	2	C	DIkLAR	2	0.821647	2.86892	0.833758	34.3561	1
Yeast nucleosome	UV	MR_SM_OD_E_Oberbeckmann_161224_191224_Expl2_XL_nucleosomen_UV_rep2_10min_perc_0.0100_XLs.idXML.idXML	2	10295	1506.79	628.914	5.01458e-06	3	KETYSSYIYK	sp|P02293|H2B1_YEAST	38	47	1.74803	628.913	AC-H3N1	603.088	2	A	KEtYSSYIYK	2	0.00449312	1.74803	0.804566	25.4529	1
Yeast nucleosome	UV	MR_SM_OD_E_Oberbeckmann_161224_191224_Expl2_XL_nucleosomen_UV_rep2_10min_perc_0.0100_XLs.idXML.idXML	2	10297	1507.05	554.905	5.72126e-06	3	YKPGTVALR	sp|P61830|H3_YEAST	42	50	3.17199	554.903	GG-H2O1	658.105	2	G	YKPgTVALR	3	0.00790325	3.17199	0.800692	24.8041	1
Yeast nucleosome	UV	MR_SM_OD_E_Oberbeckmann_161224_191224_Expl2_XL_nucleosomen_UV_rep2_10min_perc_0.0100_XLs.idXML.idXML	2	10304	1507.98	738.304	5.98065e-06	2	ETYSSYIYK	sp|P02293|H2B1_YEAST	39	47	2.33656	738.303	T	322.057	1	T	ETYSSYiYK	6	0.065023	2.33656	0.727578	37.3707	1
Yeast nucleosome	UV	MR_SM_OD_E_Oberbeckmann_161224_191224_Expl2_XL_nucleosomen_UV_rep2_10min_perc_0.0100_XLs.idXML.idXML	2	10339	1512.82	604.278	2.57507e-06	3	DNIQGITKPAIR	sp|P02309|H4_YEAST	25	36	2.42457	604.276	Cd	485.06	2	d	DNIQGItKPAIR	6	0.00537442	2.42457	0.955383	67.0657	1
Yeast nucleosome	UV	MR_SM_OD_E_Oberbeckmann_161224_191224_Expl2_XL_nucleosomen_UV_rep2_10min_perc_0.0100_XLs.idXML.idXML	2	10374	1517.59	492.75	6.33974e-06	2	KLPFQR	sp|P61830|H3_YEAST	65	70	2.25761	492.749	d	196.014	1	d	kLPFQR	0	0.0405308	2.25761	1	54.5704	1
Yeast nucleosome	UV	MR_SM_OD_E_Oberbeckmann_161224_191224_Expl2_XL_nucleosomen_UV_rep2_10min_perc_0.0100_XLs.idXML.idXML	2	10376	1517.85	942.867	6.60381e-06	2	KETYSSYIYK	sp|P02293|H2B1_YEAST	38	47	1.24047	942.866	AC-H3N1	603.088	2	A	KETYSSYIYK	-1	0	1.24047	1	21.6849	1
Yeast nucleosome	UV	MR_SM_OD_E_Oberbeckmann_161224_191224_Expl2_XL_nucleosomen_UV_rep2_10min_perc_0.0100_XLs.idXML.idXML	2	10379	1518.25	649.28	0.00626717	2	KLPFQR	sp|P61830|H3_YEAST	65	70	2.85122	649.278	Ad	509.071	2	d	KLPFQR	-1	0	2.85122	0.371752	37.0013	1
Yeast nucleosome	UV	MR_SM_OD_E_Oberbeckmann_161224_191224_Expl2_XL_nucleosomen_UV_rep2_10min_perc_0.0100_XLs.idXML.idXML	2	10383	1518.78	738.306	6.80483e-06	2	ETYSSYIYK	sp|P02293|H2B1_YEAST	39	47	4.48597	738.303	T	322.057	1	T	ETYSSYIyK	7	1.95117	4.48597	0.874312	46.2917	1
Yeast nucleosome	UV	MR_SM_OD_E_Oberbeckmann_161224_191224_Expl2_XL_nucleosomen_UV_rep2_10min_perc_0.0100_XLs.idXML.idXML	2	10387	1519.31	554.904	5.50933e-06	3	YKPGTVALR	sp|P61830|H3_YEAST	42	50	2.73766	554.903	GG-H2O1	658.105	2	G	YkPGTVALR	1	0.0711653	2.73766	0.771369	25.9451	1
Yeast nucleosome	UV	MR_SM_OD_E_Oberbeckmann_161224_191224_Expl2_XL_nucleosomen_UV_rep2_10min_perc_0.0100_XLs.idXML.idXML	2	10397	1520.78	621.617	6.12127e-06	3	PHRYKPGTVALR	sp|P61830|H3_YEAST	39	50	0.0767918	621.617	dC-H3N1	468.034	2	d	PHRYKPGTVALR	-1	0	0.0767918	1	19.2624	1
Yeast nucleosome	UV	MR_SM_OD_E_Oberbeckmann_161224_191224_Expl2_XL_nucleosomen_UV_rep2_10min_perc_0.0100_XLs.idXML.idXML	2	10403	1521.57	957.873	0.00160737	2	KETYSSYIYK	sp|P02293|H2B1_YEAST	38	47	2.20557	957.871	GT-H2O1	633.099	2	G	KETYSSYIYK	-1	0	2.20557	1	21.6032	1
Yeast nucleosome	UV	MR_SM_OD_E_Oberbeckmann_161224_191224_Expl2_XL_nucleosomen_UV_rep2_10min_perc_0.0100_XLs.idXML.idXML	2	10427	1524.82	815.853	5.2507e-06	2	YKPGTVALR	sp|P61830|H3_YEAST	42	50	4.82669	815.849	TT	626.103	2	T	YkPGTVALR	1	0.202549	4.82669	0.811187	40.1142	1
Yeast nucleosome	UV	MR_SM_OD_E_Oberbeckmann_161224_191224_Expl2_XL_nucleosomen_UV_rep2_10min_perc_0.0100_XLs.idXML.idXML	2	10432	1525.55	604.276	5.93049e-06	3	DNIQGITKPAIR	sp|P02309|H4_YEAST	25	36	0.505466	604.276	Cd	485.06	2	d	DNiQGiTKPAiR	10	0.068633	0.505466	0.724835	20.5302	1
Yeast nucleosome	UV	MR_SM_OD_E_Oberbeckmann_161224_191224_Expl2_XL_nucleosomen_UV_rep2_10min_perc_0.0100_XLs.idXML.idXML	2	10442	1526.88	799.839	4.77365e-06	2	YKPGTVALR	sp|P61830|H3_YEAST	42	50	3.8432	799.836	TC-H3N1	594.076	2	C	YkPGTVALR	1	0.474294	3.8432	0.917539	43.3	1
Yeast nucleosome	UV	MR_SM_OD_E_Oberbeckmann_161224_191224_Expl2_XL_nucleosomen_UV_rep2_10min_perc_0.0100_XLs.idXML.idXML	2	10454	1528.47	690.975	6.3478e-06	3	PHRYKPGTVALR	sp|P61830|H3_YEAST	39	50	3.53029	690.977	GG	676.116	2	G	pHRYKPGTVALR	0	0.0732974	-3.53029	0.748929	17.7694	1
Yeast nucleosome	UV	MR_SM_OD_E_Oberbeckmann_161224_191224_Expl2_XL_nucleosomen_UV_rep2_10min_perc_0.0100_XLs.idXML.idXML	2	10459	1529.2	492.751	6.14412e-06	2	KLPFQR	sp|P61830|H3_YEAST	65	70	2.93888	492.749	d	196.014	1	d	KLPfQR	3	0.705789	2.93888	0.756756	46.7187	1
Yeast nucleosome	UV	MR_SM_OD_E_Oberbeckmann_161224_191224_Expl2_XL_nucleosomen_UV_rep2_10min_perc_0.0100_XLs.idXML.idXML	2	10482	1532.33	761.389	3.09707e-06	2	DNIQGITKPAIR	sp|P02309|H4_YEAST	25	36	2.93221	761.387	d	196.014	1	d	DNIQgITKPAIR	4	0.0174808	2.93221	0.901226	72.8357	1
Yeast nucleosome	UV	MR_SM_OD_E_Oberbeckmann_161224_191224_Expl2_XL_nucleosomen_UV_rep2_10min_perc_0.0100_XLs.idXML.idXML	2	10493	1533.75	907.332	6.71505e-06	2	ETYSSYIYK	sp|P02293|H2B1_YEAST	39	47	2.80859	907.335	AG	660.121	2	A	ETYSSYiYK	6	0.096831	-2.80859	0.776603	29.7613	1
Yeast nucleosome	UV	MR_SM_OD_E_Oberbeckmann_161224_191224_Expl2_XL_nucleosomen_UV_rep2_10min_perc_0.0100_XLs.idXML.idXML	2	10508	1535.81	954.376	5.14429e-06	2	KETYSSYIYK	sp|P02293|H2B1_YEAST	38	47	3.20821	954.373	TT	626.103	2	T	KETySSYIYK	3	0.3527	3.20821	1	53.27	1
Yeast nucleosome	UV	MR_SM_OD_E_Oberbeckmann_161224_191224_Expl2_XL_nucleosomen_UV_rep2_10min_perc_0.0100_XLs.idXML.idXML	2	10511	1536.21	902.829	6.58484e-06	2	ETYSSYIYK	sp|P02293|H2B1_YEAST	39	47	0.447372	902.829	GT	651.109	2	G	ETYSSYIYK	-1	0	0.447372	0.851346	23.0863	1
Yeast nucleosome	UV	MR_SM_OD_E_Oberbeckmann_161224_191224_Expl2_XL_nucleosomen_UV_rep2_10min_perc_0.0100_XLs.idXML.idXML	2	10514	1536.61	554.904	5.41945e-06	3	YKPGTVALR	sp|P61830|H3_YEAST	42	50	2.18206	554.903	GG-H2O1	658.105	2	G	YKPGTVALR	-1	0	2.18206	0.574972	22.4241	1
Yeast nucleosome	UV	MR_SM_OD_E_Oberbeckmann_161224_191224_Expl2_XL_nucleosomen_UV_rep2_10min_perc_0.0100_XLs.idXML.idXML	2	10521	1537.61	799.838	4.75868e-06	2	YKPGTVALR	sp|P61830|H3_YEAST	42	50	2.23374	799.836	TC-H3N1	594.076	2	C	YkPGTVALR	1	0.435592	2.23374	1	35.5775	1
Yeast nucleosome	UV	MR_SM_OD_E_Oberbeckmann_161224_191224_Expl2_XL_nucleosomen_UV_rep2_10min_perc_0.0100_XLs.idXML.idXML	2	10523	1537.77	684.283	6.44034e-06	2	KLPFQR	sp|P61830|H3_YEAST	65	70	2.75776	684.281	CC-H3N1	579.077	2	C	kLPFQR	0	0.485382	2.75776	0.908462	43.6044	1
Yeast nucleosome	UV	MR_SM_OD_E_Oberbeckmann_161224_191224_Expl2_XL_nucleosomen_UV_rep2_10min_perc_0.0100_XLs.idXML.idXML	2	10562	1543.04	761.389	3.27651e-06	2	DNIQGITKPAIR	sp|P02309|H4_YEAST	25	36	2.40686	761.387	d	196.014	1	d	DNIQGItKPAIR	6	0.0338037	2.40686	1	67.5416	1
Yeast nucleosome	UV	MR_SM_OD_E_Oberbeckmann_161224_191224_Expl2_XL_nucleosomen_UV_rep2_10min_perc_0.0100_XLs.idXML.idXML	2	10575	1544.68	628.76	7.03865e-06	2	KLPFQR	sp|P61830|H3_YEAST	65	70	1.09901	628.759	dC-H3N1	468.034	2	d	KLPFQR	-1	0	1.09901	0.466698	19.438	1
Yeast nucleosome	UV	MR_SM_OD_E_Oberbeckmann_161224_191224_Expl2_XL_nucleosomen_UV_rep2_10min_perc_0.0100_XLs.idXML.idXML	2	10589	1546.63	619.755	6.94307e-06	2	PGTVALR	sp|P61830|H3_YEAST	44	50	5.10328	619.752	Gd	525.066	2	d	PGTVALR	-1	0	5.10328	0.731402	22.1366	1
Yeast nucleosome	UV	MR_SM_OD_E_Oberbeckmann_161224_191224_Expl2_XL_nucleosomen_UV_rep2_10min_perc_0.0100_XLs.idXML.idXML	2	10592	1547.03	492.75	6.42865e-06	2	KLPFQR	sp|P61830|H3_YEAST	65	70	2.19568	492.749	d	196.014	1	d	kLPFQR	0	0.0121339	2.19568	0.167382	37.0734	1
Yeast nucleosome	UV	MR_SM_OD_E_Oberbeckmann_161224_191224_Expl2_XL_nucleosomen_UV_rep2_10min_perc_0.0100_XLs.idXML.idXML	2	10604	1548.71	684.283	6.25183e-06	2	KLPFQR	sp|P61830|H3_YEAST	65	70	2.93915	684.281	CC-H3N1	579.077	2	C	kLPFQR	0	0.485477	2.93915	0.978407	42.2847	1
Yeast nucleosome	UV	MR_SM_OD_E_Oberbeckmann_161224_191224_Expl2_XL_nucleosomen_UV_rep2_10min_perc_0.0100_XLs.idXML.idXML	2	10607	1549.11	799.839	6.55655e-06	2	YKPGTVALR	sp|P61830|H3_YEAST	42	50	2.99684	799.836	TC-H3N1	594.076	2	C	YkPGTVALR	1	0.355549	2.99684	0.833762	24.1633	1
Yeast nucleosome	UV	MR_SM_OD_E_Oberbeckmann_161224_191224_Expl2_XL_nucleosomen_UV_rep2_10min_perc_0.0100_XLs.idXML.idXML	2	10609	1549.38	539.759	6.53829e-06	2	KLPFQR	sp|P61830|H3_YEAST	65	70	3.03195	539.758	C-H3N1	290.03	1	C	kLPFQR	0	1.161	3.03195	0.295155	42.5825	1
Yeast nucleosome	UV	MR_SM_OD_E_Oberbeckmann_161224_191224_Expl2_XL_nucleosomen_UV_rep2_10min_perc_0.0100_XLs.idXML.idXML	2	10622	1551.11	554.905	5.31543e-06	3	YKPGTVALR	sp|P61830|H3_YEAST	42	50	3.39198	554.903	GG-H2O1	658.105	2	G	YKPGTVALR	-1	0	3.39198	0.20793	22.4241	1
Yeast nucleosome	UV	MR_SM_OD_E_Oberbeckmann_161224_191224_Expl2_XL_nucleosomen_UV_rep2_10min_perc_0.0100_XLs.idXML.idXML	2	10650	1554.88	761.391	3.44937e-06	2	DNIQGITKPAIR	sp|P02309|H4_YEAST	25	36	4.40978	761.387	d	196.014	1	d	DNIQGItKPAIR	6	0.0757899	4.40978	1	72.5199	1
Yeast nucleosome	UV	MR_SM_OD_E_Oberbeckmann_161224_191224_Expl2_XL_nucleosomen_UV_rep2_10min_perc_0.0100_XLs.idXML.idXML	2	10651	1555.02	549.944	6.17924e-06	3	DNIQGITKPAIR	sp|P02309|H4_YEAST	25	36	3.79076	549.942	T	322.057	1	T	DNIQGITKpAIR	8	0.0900027	3.79076	0.548008	30.8855	1
Yeast nucleosome	UV	MR_SM_OD_E_Oberbeckmann_161224_191224_Expl2_XL_nucleosomen_UV_rep2_10min_perc_0.0100_XLs.idXML.idXML	2	10653	1555.28	498.219	7.11166e-06	3	HLQLAIR	sp|P04912|H2A2_YEAST, sp|Q12692|H2AZ_YEAST	84, 91	90, 97	3.95361	498.217	AG-H2O1	642.11	2	A	HLQLAIR	-1	0	3.95361	0.851499	17.7153	1
Yeast nucleosome	UV	MR_SM_OD_E_Oberbeckmann_161224_191224_Expl2_XL_nucleosomen_UV_rep2_10min_perc_0.0100_XLs.idXML.idXML	2	10688	1560.16	539.759	6.21088e-06	2	KLPFQR	sp|P61830|H3_YEAST	65	70	2.01424	539.758	C-H3N1	290.03	1	C	kLPFQR	0	1.14666	2.01424	0.891612	42.5825	1
Yeast nucleosome	UV	MR_SM_OD_E_Oberbeckmann_161224_191224_Expl2_XL_nucleosomen_UV_rep2_10min_perc_0.0100_XLs.idXML.idXML	2	10690	1560.43	684.282	7.18065e-06	2	KLPFQR	sp|P61830|H3_YEAST	65	70	1.24143	684.281	CC-H3N1	579.077	2	C	kLPFQR	0	0.478583	1.24143	0.837003	34.3831	1
Yeast nucleosome	UV	MR_SM_OD_E_Oberbeckmann_161224_191224_Expl2_XL_nucleosomen_UV_rep2_10min_perc_0.0100_XLs.idXML.idXML	2	10691	1560.56	902.83	4.78561e-06	2	ETYSSYIYK	sp|P02293|H2B1_YEAST	39	47	1.77653	902.829	GT	651.109	2	G	ETYSSYIYK	-1	0	1.77653	1	39.8587	1
Yeast nucleosome	UV	MR_SM_OD_E_Oberbeckmann_161224_191224_Expl2_XL_nucleosomen_UV_rep2_10min_perc_0.0100_XLs.idXML.idXML	2	10698	1561.49	555.773	0.00160735	2	KLPFQR	sp|P61830|H3_YEAST	65	70	4.06978	555.771	T	322.057	1	T	kLPFQR	0	0.172154	4.06978	0.173271	30.0416	1
Yeast nucleosome	UV	MR_SM_OD_E_Oberbeckmann_161224_191224_Expl2_XL_nucleosomen_UV_rep2_10min_perc_0.0100_XLs.idXML.idXML	2	10722	1564.8	475.203	0.00626718	3	KLPFQR	sp|P61830|H3_YEAST	65	70	2.07937	475.202	AT	635.114	2	A	KLPFQR	-1	0	2.07937	1	21.6837	1
Yeast nucleosome	UV	MR_SM_OD_E_Oberbeckmann_161224_191224_Expl2_XL_nucleosomen_UV_rep2_10min_perc_0.0100_XLs.idXML.idXML	2	10731	1566.13	824.41	2.83704e-06	2	DNIQGITKPAIR	sp|P02309|H4_YEAST	25	36	1.20991	824.409	T	322.057	1	T	DNIQGITkPAIR	7	1.47357	1.20991	0.941274	78.8372	1
Yeast nucleosome	UV	MR_SM_OD_E_Oberbeckmann_161224_191224_Expl2_XL_nucleosomen_UV_rep2_10min_perc_0.0100_XLs.idXML.idXML	2	10734	1566.53	761.388	4.00366e-06	2	DNIQGITKPAIR	sp|P02309|H4_YEAST	25	36	0.882603	761.387	d	196.014	1	d	dNIQGITKPAIR	0	0.0377741	0.882603	1	42.2143	1
Yeast nucleosome	UV	MR_SM_OD_E_Oberbeckmann_161224_191224_Expl2_XL_nucleosomen_UV_rep2_10min_perc_0.0100_XLs.idXML.idXML	2	10738	1567.06	625.639	0.009281	3	HLQLAIRNDDELNK	sp|P04912|H2A2_YEAST	84	97	1.04055	625.638	d	196.014	1	d	hLQLAIRNDDELNK	0	0.994859	1.04055	0.464181	27.9976	1
Yeast nucleosome	UV	MR_SM_OD_E_Oberbeckmann_161224_191224_Expl2_XL_nucleosomen_UV_rep2_10min_perc_0.0100_XLs.idXML.idXML	2	10749	1568.52	738.304	6.77464e-06	2	ETYSSYIYK	sp|P02293|H2B1_YEAST	39	47	1.50987	738.303	T	322.057	1	T	ETYSSYIyK	7	0.931788	1.50987	1	31.9777	1
Yeast nucleosome	UV	MR_SM_OD_E_Oberbeckmann_161224_191224_Expl2_XL_nucleosomen_UV_rep2_10min_perc_0.0100_XLs.idXML.idXML	2	10754	1569.14	526.875	0.00160732	3	EFLTPEAK	sp|P43565|RIM15_YEAST	1218	1225	2.70581	526.876	AA	644.126	2	A	EFLTpEAK	4	0.0123708	-2.70581	0.963484	13.7182	1
Yeast nucleosome	UV	MR_SM_OD_E_Oberbeckmann_161224_191224_Expl2_XL_nucleosomen_UV_rep2_10min_perc_0.0100_XLs.idXML.idXML	2	10759	1569.8	950.865	3.48383e-06	2	KETYSSYIYK	sp|P02293|H2B1_YEAST	38	47	1.72149	950.863	CG-H3N1	619.083	2	C	kETYSSYIYK	0	0.633184	1.72149	1	64.8418	1
Yeast nucleosome	UV	MR_SM_OD_E_Oberbeckmann_161224_191224_Expl2_XL_nucleosomen_UV_rep2_10min_perc_0.0100_XLs.idXML.idXML	2	10763	1570.31	523.774	4.77002e-06	2	HLQLAIR	sp|P04912|H2A2_YEAST, sp|Q12692|H2AZ_YEAST	84, 91	90, 97	1.61917	523.773	d	196.014	1	d	hLQLAIR	0	0.44595	1.61917	0.1361	87.7109	1
Yeast nucleosome	UV	MR_SM_OD_E_Oberbeckmann_161224_191224_Expl2_XL_nucleosomen_UV_rep2_10min_perc_0.0100_XLs.idXML.idXML	2	10781	1572.75	539.759	0.00160728	2	KLPFQR	sp|P61830|H3_YEAST	65	70	2.01424	539.758	C-H3N1	290.03	1	C	kLPFQR	0	1.14312	2.01424	0.558402	25.6013	1
Yeast nucleosome	UV	MR_SM_OD_E_Oberbeckmann_161224_191224_Expl2_XL_nucleosomen_UV_rep2_10min_perc_0.0100_XLs.idXML.idXML	2	10793	1574.41	712.3	7.18207e-06	2	KLPFQR	sp|P61830|H3_YEAST	65	70	0.964678	712.3	AT	635.114	2	A	KLPFQr	5	0.0187239	0.964678	0.975606	24.5157	1
Yeast nucleosome	UV	MR_SM_OD_E_Oberbeckmann_161224_191224_Expl2_XL_nucleosomen_UV_rep2_10min_perc_0.0100_XLs.idXML.idXML	2	10836	1580.3	523.775	4.27327e-06	2	HLQLAIR	sp|P04912|H2A2_YEAST, sp|Q12692|H2AZ_YEAST	84, 91	90, 97	2.72704	523.773	d	196.014	1	d	hLQLAIR	0	0.533789	2.72704	0.699739	83.0072	1
Yeast nucleosome	UV	MR_SM_OD_E_Oberbeckmann_161224_191224_Expl2_XL_nucleosomen_UV_rep2_10min_perc_0.0100_XLs.idXML.idXML	2	10841	1580.96	634.246	5.42672e-06	3	KETYSSYIYK	sp|P02293|H2B1_YEAST	38	47	1.58529	634.245	CG-H3N1	619.083	2	C	kETYSSYIYK	0	0.207683	1.58529	0.914213	39.6966	1
Yeast nucleosome	UV	MR_SM_OD_E_Oberbeckmann_161224_191224_Expl2_XL_nucleosomen_UV_rep2_10min_perc_0.0100_XLs.idXML.idXML	2	10859	1583.48	668.299	5.16631e-06	2	HLQLAIR	sp|P04912|H2A2_YEAST, sp|Q12692|H2AZ_YEAST	84, 91	90, 97	3.68271	668.297	Cd	485.06	2	d	hLQLAIR	0	0.16606	3.68271	0.610481	73.8213	1
Yeast nucleosome	UV	MR_SM_OD_E_Oberbeckmann_161224_191224_Expl2_XL_nucleosomen_UV_rep2_10min_perc_0.0100_XLs.idXML.idXML	2	10867	1584.54	902.83	6.64201e-06	2	ETYSSYIYK	sp|P02293|H2B1_YEAST	39	47	1.42001	902.829	GT	651.109	2	G	ETYSSYIYK	-1	0	1.42001	1	20.4845	1
Yeast nucleosome	UV	MR_SM_OD_E_Oberbeckmann_161224_191224_Expl2_XL_nucleosomen_UV_rep2_10min_perc_0.0100_XLs.idXML.idXML	2	10868	1584.67	686.976	5.07527e-06	3	VLKQTHPDTGISQK	sp|P02293|H2B1_YEAST	48	61	4.41358	686.973	Gd-H2O1	507.056	2	d	VLKQTHPdTGISQK	7	0.0162907	4.41358	0.891842	42.5025	1
Yeast nucleosome	UV	MR_SM_OD_E_Oberbeckmann_161224_191224_Expl2_XL_nucleosomen_UV_rep2_10min_perc_0.0100_XLs.idXML.idXML	2	10871	1585.14	554.905	5.7494e-06	3	YKPGTVALR	sp|P61830|H3_YEAST	42	50	3.17199	554.903	GG-H2O1	658.105	2	G	YKpGTVALR	2	0.00370238	3.17199	0.447874	22.4241	1
Yeast nucleosome	UV	MR_SM_OD_E_Oberbeckmann_161224_191224_Expl2_XL_nucleosomen_UV_rep2_10min_perc_0.0100_XLs.idXML.idXML	2	10873	1585.41	474.532	6.35874e-06	3	KLPFQR	sp|P61830|H3_YEAST	65	70	4.22219	474.53	GT-H2O1	633.099	2	G	KlPFQR	1	0.00708765	4.22219	0.929167	27.9195	1
Yeast nucleosome	UV	MR_SM_OD_E_Oberbeckmann_161224_191224_Expl2_XL_nucleosomen_UV_rep2_10min_perc_0.0100_XLs.idXML.idXML	2	10877	1586.01	712.301	7.03647e-06	2	KLPFQR	sp|P61830|H3_YEAST	65	70	2.58287	712.3	AT	635.114	2	A	KLPFQr	5	0.0200763	2.58287	0.747018	27.3526	1
Yeast nucleosome	UV	MR_SM_OD_E_Oberbeckmann_161224_191224_Expl2_XL_nucleosomen_UV_rep2_10min_perc_0.0100_XLs.idXML.idXML	2	10895	1588.43	492.751	7.15282e-06	2	KLPFQR	sp|P61830|H3_YEAST	65	70	2.75308	492.749	d	196.014	1	d	KLPFQR	-1	0	2.75308	0.338655	27.7428	1
Yeast nucleosome	UV	MR_SM_OD_E_Oberbeckmann_161224_191224_Expl2_XL_nucleosomen_UV_rep2_10min_perc_0.0100_XLs.idXML.idXML	2	10923	1592.11	523.775	5.49976e-06	2	HLQLAIR	sp|P04912|H2A2_YEAST, sp|Q12692|H2AZ_YEAST	84, 91	90, 97	3.19316	523.773	d	196.014	1	d	hLQLAIR	0	0.943926	3.19316	0.739132	101.287	1
Yeast nucleosome	UV	MR_SM_OD_E_Oberbeckmann_161224_191224_Expl2_XL_nucleosomen_UV_rep2_10min_perc_0.0100_XLs.idXML.idXML	2	10940	1594.5	668.299	5.07179e-06	2	HLQLAIR	sp|P04912|H2A2_YEAST, sp|Q12692|H2AZ_YEAST	84, 91	90, 97	2.96887	668.297	Cd	485.06	2	d	hLQLAIR	0	0.181807	2.96887	0.956438	87.0034	1
Yeast nucleosome	UV	MR_SM_OD_E_Oberbeckmann_161224_191224_Expl2_XL_nucleosomen_UV_rep2_10min_perc_0.0100_XLs.idXML.idXML	2	10955	1596.47	643.758	6.24812e-06	2	LEILR	sp|Q08886|GPB1_YEAST	180	184	0.360097	643.758	AG-H3N1	643.094	2	A	lEILR	0	0.000942039	0.360097	0.393762	33.5275	1
Yeast nucleosome	UV	MR_SM_OD_E_Oberbeckmann_161224_191224_Expl2_XL_nucleosomen_UV_rep2_10min_perc_0.0100_XLs.idXML.idXML	2	10972	1598.79	761.39	4.44256e-06	2	DNIQGITKPAIR	sp|P02309|H4_YEAST	25	36	3.58891	761.387	d	196.014	1	d	dNIQGITKPAIR	0	0.0371653	3.58891	1	47.8876	1
Yeast nucleosome	UV	MR_SM_OD_E_Oberbeckmann_161224_191224_Expl2_XL_nucleosomen_UV_rep2_10min_perc_0.0100_XLs.idXML.idXML	2	10974	1599.06	515.249	0.00626719	2	DIKLAR	sp|P61830|H3_YEAST	124	129	3.07262	515.248	A-H3N1	314.042	1	A	DiKLAR	1	0.00119704	3.07262	0.387913	16.3154	1
Yeast nucleosome	UV	MR_SM_OD_E_Oberbeckmann_161224_191224_Expl2_XL_nucleosomen_UV_rep2_10min_perc_0.0100_XLs.idXML.idXML	2	10993	1601.64	657.276	0.00626717	2	STELLIR	sp|P61830|H3_YEAST	58	64	1.61675	657.275	Td-H2O1	482.049	2	d	STEllIR	4	0.107833	1.61675	0.469268	26.3785	1
Yeast nucleosome	UV	MR_SM_OD_E_Oberbeckmann_161224_191224_Expl2_XL_nucleosomen_UV_rep2_10min_perc_0.0100_XLs.idXML.idXML	2	11008	1603.6	523.774	4.19998e-06	2	HLQLAIR	sp|P04912|H2A2_YEAST, sp|Q12692|H2AZ_YEAST	84, 91	90, 97	0.629503	523.773	d	196.014	1	d	hLQLAIR	0	0.832275	0.629503	0.758783	84.6492	1
Yeast nucleosome	UV	MR_SM_OD_E_Oberbeckmann_161224_191224_Expl2_XL_nucleosomen_UV_rep2_10min_perc_0.0100_XLs.idXML.idXML	2	11024	1605.86	668.297	6.1778e-06	2	HLQLAIR	sp|P04912|H2A2_YEAST, sp|Q12692|H2AZ_YEAST	84, 91	90, 97	1.13892	668.297	Cd	485.06	2	d	hLQLAIR	0	0.179663	1.13892	1	73.4653	1
Yeast nucleosome	UV	MR_SM_OD_E_Oberbeckmann_161224_191224_Expl2_XL_nucleosomen_UV_rep2_10min_perc_0.0100_XLs.idXML.idXML	2	11047	1608.89	761.389	2.51619e-06	2	DNIQGITKPAIR	sp|P02309|H4_YEAST	25	36	1.7644	761.387	d	196.014	1	d	DNIQGITKpAIR	8	0.00772288	1.7644	1	76.3912	1
Yeast nucleosome	UV	MR_SM_OD_E_Oberbeckmann_161224_191224_Expl2_XL_nucleosomen_UV_rep2_10min_perc_0.0100_XLs.idXML.idXML	2	11057	1610.22	514.766	0.00160734	2	HLQLAIR	sp|P04912|H2A2_YEAST, sp|Q12692|H2AZ_YEAST	84, 91	90, 97	4.74853	514.768	d-H2O1	178.003	1	d	hLQLAIR	0	0.0269082	-4.74853	0.169298	18.4585	1
Yeast nucleosome	UV	MR_SM_OD_E_Oberbeckmann_161224_191224_Expl2_XL_nucleosomen_UV_rep2_10min_perc_0.0100_XLs.idXML.idXML	2	11067	1611.68	675.281	5.13235e-06	2	ETYSSYIYK	sp|P02293|H2B1_YEAST	39	47	0.264975	675.281	d	196.014	1	d	ETySSyIyK	7	0.199819	0.264975	1	40.2889	1
Yeast nucleosome	UV	MR_SM_OD_E_Oberbeckmann_161224_191224_Expl2_XL_nucleosomen_UV_rep2_10min_perc_0.0100_XLs.idXML.idXML	2	11087	1614.29	523.774	5.3856e-06	2	HLQLAIR	sp|P04912|H2A2_YEAST, sp|Q12692|H2AZ_YEAST	84, 91	90, 97	0.979092	523.773	d	196.014	1	d	hLQLAIR	0	0.721029	0.979092	0.988833	79.0125	1
Yeast nucleosome	UV	MR_SM_OD_E_Oberbeckmann_161224_191224_Expl2_XL_nucleosomen_UV_rep2_10min_perc_0.0100_XLs.idXML.idXML	2	11100	1615.89	654.294	4.53718e-06	3	DNIQGITKPAIR	sp|P02309|H4_YEAST	25	36	0.587691	654.294	AT	635.114	2	A	DNIQGITKPAIR	-1	0	0.587691	0.484254	40.1433	1
Yeast nucleosome	UV	MR_SM_OD_E_Oberbeckmann_161224_191224_Expl2_XL_nucleosomen_UV_rep2_10min_perc_0.0100_XLs.idXML.idXML	2	11114	1617.75	445.867	7.14444e-06	3	HLQLAIR	sp|P04912|H2A2_YEAST, sp|Q12692|H2AZ_YEAST	84, 91	90, 97	0.355779	445.867	Cd	485.06	2	d	HlQLAIR	1	0.384728	0.355779	0.176582	24.7656	1
Yeast nucleosome	UV	MR_SM_OD_E_Oberbeckmann_161224_191224_Expl2_XL_nucleosomen_UV_rep2_10min_perc_0.0100_XLs.idXML.idXML	2	11127	1619.41	890.328	4.66986e-06	2	ETYSSYIYK	sp|P02293|H2B1_YEAST	39	47	2.74606	890.326	TT	626.103	2	T	ETYSSYiYK	6	0.0561525	2.74606	1	52.2438	1
Yeast nucleosome	UV	MR_SM_OD_E_Oberbeckmann_161224_191224_Expl2_XL_nucleosomen_UV_rep2_10min_perc_0.0100_XLs.idXML.idXML	2	11129	1619.74	761.388	3.63676e-06	2	DNIQGITKPAIR	sp|P02309|H4_YEAST	25	36	1.04293	761.387	d	196.014	1	d	DNIQgITKPAIR	4	0.0127735	1.04293	1	65.766	1
Yeast nucleosome	UV	MR_SM_OD_E_Oberbeckmann_161224_191224_Expl2_XL_nucleosomen_UV_rep2_10min_perc_0.0100_XLs.idXML.idXML	2	11146	1621.85	696.289	0.0016073	2	KLPFQR	sp|P61830|H3_YEAST	65	70	4.02326	696.287	AC-H3N1	603.088	2	A	KLPFQr	5	0.0110517	4.02326	1	20.4025	1
Yeast nucleosome	UV	MR_SM_OD_E_Oberbeckmann_161224_191224_Expl2_XL_nucleosomen_UV_rep2_10min_perc_0.0100_XLs.idXML.idXML	2	11150	1622.45	675.282	5.47001e-06	2	ETYSSYIYK	sp|P02293|H2B1_YEAST	39	47	0.807284	675.281	d	196.014	1	d	ETySSyIyK	7	0.0479675	0.807284	0.806012	37.3639	1
Yeast nucleosome	UV	MR_SM_OD_E_Oberbeckmann_161224_191224_Expl2_XL_nucleosomen_UV_rep2_10min_perc_0.0100_XLs.idXML.idXML	2	11172	1625.35	523.774	5.49049e-06	2	HLQLAIR	sp|P04912|H2A2_YEAST, sp|Q12692|H2AZ_YEAST	84, 91	90, 97	2.02786	523.773	d	196.014	1	d	hLQLAIR	0	0.805389	2.02786	0.990072	73.4653	1
Yeast nucleosome	UV	MR_SM_OD_E_Oberbeckmann_161224_191224_Expl2_XL_nucleosomen_UV_rep2_10min_perc_0.0100_XLs.idXML.idXML	2	11175	1625.68	654.296	4.35623e-06	3	DNIQGITKPAIR	sp|P02309|H4_YEAST	25	36	3.18591	654.294	AT	635.114	2	A	DNiQGiTKPAiR	10	0.0112826	3.18591	0.596759	51.5025	1
Yeast nucleosome	UV	MR_SM_OD_E_Oberbeckmann_161224_191224_Expl2_XL_nucleosomen_UV_rep2_10min_perc_0.0100_XLs.idXML.idXML	2	11200	1628.9	668.298	6.78762e-06	2	HLQLAIR	sp|P04912|H2A2_YEAST, sp|Q12692|H2AZ_YEAST	84, 91	90, 97	2.78622	668.297	Cd	485.06	2	d	hLQLAIR	0	0.148036	2.78622	0.735162	43.416	1
Yeast nucleosome	UV	MR_SM_OD_E_Oberbeckmann_161224_191224_Expl2_XL_nucleosomen_UV_rep2_10min_perc_0.0100_XLs.idXML.idXML	2	11210	1630.29	761.388	4.88457e-06	2	DNIQGITKPAIR	sp|P02309|H4_YEAST	25	36	1.2248	761.387	d	196.014	1	d	dNIQGITKPAIR	0	0.0982039	1.2248	0.800483	41.7132	1
Yeast nucleosome	UV	MR_SM_OD_E_Oberbeckmann_161224_191224_Expl2_XL_nucleosomen_UV_rep2_10min_perc_0.0100_XLs.idXML.idXML	2	11217	1631.28	890.328	3.25673e-06	2	ETYSSYIYK	sp|P02293|H2B1_YEAST	39	47	2.26947	890.326	TT	626.103	2	T	ETYSSYIyK	7	0.0410729	2.26947	1	64.8578	1
Yeast nucleosome	UV	MR_SM_OD_E_Oberbeckmann_161224_191224_Expl2_XL_nucleosomen_UV_rep2_10min_perc_0.0100_XLs.idXML.idXML	2	11234	1633.66	696.288	6.85461e-06	2	KLPFQR	sp|P61830|H3_YEAST	65	70	2.57754	696.287	AC-H3N1	603.088	2	A	KLPFQR	-1	0	2.57754	0.976353	20.4025	1
Yeast nucleosome	UV	MR_SM_OD_E_Oberbeckmann_161224_191224_Expl2_XL_nucleosomen_UV_rep2_10min_perc_0.0100_XLs.idXML.idXML	2	11235	1633.79	938.363	3.79876e-06	2	KETYSSYIYK	sp|P02293|H2B1_YEAST	38	47	2.95277	938.36	TC-H3N1	594.076	2	C	kETYSSYIYK	0	0.837895	2.95277	0.843774	69.1586	1
Yeast nucleosome	UV	MR_SM_OD_E_Oberbeckmann_161224_191224_Expl2_XL_nucleosomen_UV_rep2_10min_perc_0.0100_XLs.idXML.idXML	2	11252	1636.13	554.905	5.80012e-06	3	YKPGTVALR	sp|P61830|H3_YEAST	42	50	3.61196	554.903	GG-H2O1	658.105	2	G	YKpGTVALR	2	0.0138774	3.61196	1	18.9477	1
Yeast nucleosome	UV	MR_SM_OD_E_Oberbeckmann_161224_191224_Expl2_XL_nucleosomen_UV_rep2_10min_perc_0.0100_XLs.idXML.idXML	2	11256	1636.66	523.774	4.37322e-06	2	HLQLAIR	sp|P04912|H2A2_YEAST, sp|Q12692|H2AZ_YEAST	84, 91	90, 97	1.56174	523.773	d	196.014	1	d	hLQLAIR	0	0.863511	1.56174	0.990781	73.8213	1
Yeast nucleosome	UV	MR_SM_OD_E_Oberbeckmann_161224_191224_Expl2_XL_nucleosomen_UV_rep2_10min_perc_0.0100_XLs.idXML.idXML	2	11260	1637.11	654.295	5.50894e-06	3	DNIQGITKPAIR	sp|P02309|H4_YEAST	25	36	1.41904	654.294	AT	635.114	2	A	DNIQGITKPAIr	11	0.0103498	1.41904	0.831231	30.3593	1
Yeast nucleosome	UV	MR_SM_OD_E_Oberbeckmann_161224_191224_Expl2_XL_nucleosomen_UV_rep2_10min_perc_0.0100_XLs.idXML.idXML	2	11279	1639.58	635.616	5.09807e-06	3	DNIQGITKPAIR	sp|P02309|H4_YEAST	25	36	2.24655	635.615	CC-H3N1	579.077	2	C	DNIqGITKPAIR	3	0.0310142	2.24655	0.929232	55.9414	1
Yeast nucleosome	UV	MR_SM_OD_E_Oberbeckmann_161224_191224_Expl2_XL_nucleosomen_UV_rep2_10min_perc_0.0100_XLs.idXML.idXML	2	11301	1642.63	890.327	4.27524e-06	2	ETYSSYIYK	sp|P02293|H2B1_YEAST	39	47	1.24116	890.326	TT	626.103	2	T	ETYSSYIyK	7	0.118555	1.24116	1	46.9842	1
Yeast nucleosome	UV	MR_SM_OD_E_Oberbeckmann_161224_191224_Expl2_XL_nucleosomen_UV_rep2_10min_perc_0.0100_XLs.idXML.idXML	2	11319	1645.03	938.361	3.40262e-06	2	KETYSSYIYK	sp|P02293|H2B1_YEAST	38	47	1.42573	938.36	TC-H3N1	594.076	2	C	kETYSSYIYK	0	0.609131	1.42573	0.952627	53.7826	1
Yeast nucleosome	UV	MR_SM_OD_E_Oberbeckmann_161224_191224_Expl2_XL_nucleosomen_UV_rep2_10min_perc_0.0100_XLs.idXML.idXML	2	11325	1645.82	675.282	5.46612e-06	2	ETYSSYIYK	sp|P02293|H2B1_YEAST	39	47	1.25921	675.281	d	196.014	1	d	ETySSyIyK	7	0.205397	1.25921	0.839299	37.3639	1
Yeast nucleosome	UV	MR_SM_OD_E_Oberbeckmann_161224_191224_Expl2_XL_nucleosomen_UV_rep2_10min_perc_0.0100_XLs.idXML.idXML	2	11339	1647.82	523.775	4.58998e-06	2	HLQLAIR	sp|P04912|H2A2_YEAST, sp|Q12692|H2AZ_YEAST	84, 91	90, 97	2.37745	523.773	d	196.014	1	d	hLQLAIR	0	0.853824	2.37745	0.975981	78.7121	1
Yeast nucleosome	UV	MR_SM_OD_E_Oberbeckmann_161224_191224_Expl2_XL_nucleosomen_UV_rep2_10min_perc_0.0100_XLs.idXML.idXML	2	11363	1651	952.921	5.58206e-06	2	DNIQGITKPAIR	sp|P02309|H4_YEAST	25	36	2.25471	952.919	CC-H3N1	579.077	2	C	DNIqGITKPAIR	3	0.0541111	2.25471	0.771961	31.9666	1
Yeast nucleosome	UV	MR_SM_OD_E_Oberbeckmann_161224_191224_Expl2_XL_nucleosomen_UV_rep2_10min_perc_0.0100_XLs.idXML.idXML	2	11379	1653.14	761.388	3.02488e-06	2	DNIQGITKPAIR	sp|P02309|H4_YEAST	25	36	1.36358	761.387	d	196.014	1	d	DNIqGITKPAIR	3	0.0137417	1.36358	0.337914	67.7978	1
Yeast nucleosome	UV	MR_SM_OD_E_Oberbeckmann_161224_191224_Expl2_XL_nucleosomen_UV_rep2_10min_perc_0.0100_XLs.idXML.idXML	2	11415	1658.07	938.361	6.57148e-06	2	KETYSSYIYK	sp|P02293|H2B1_YEAST	38	47	1.36068	938.36	TC-H3N1	594.076	2	C	KeTYSSYIYK	1	0.500504	1.36068	1	28.09	1
Yeast nucleosome	UV	MR_SM_OD_E_Oberbeckmann_161224_191224_Expl2_XL_nucleosomen_UV_rep2_10min_perc_0.0100_XLs.idXML.idXML	2	11423	1659.26	523.775	5.5457e-06	2	HLQLAIR	sp|P04912|H2A2_YEAST, sp|Q12692|H2AZ_YEAST	84, 91	90, 97	3.30969	523.773	d	196.014	1	d	hLQLAIR	0	0.851176	3.30969	0.948267	79.0125	1
Yeast nucleosome	UV	MR_SM_OD_E_Oberbeckmann_161224_191224_Expl2_XL_nucleosomen_UV_rep2_10min_perc_0.0100_XLs.idXML.idXML	2	11428	1659.89	808.398	4.66365e-06	2	DNIQGITKPAIR	sp|P02309|H4_YEAST	25	36	3.40487	808.396	C-H3N1	290.03	1	C	DNIQGITkPAIR	7	2.89635	3.40487	0.936177	57.9414	1
Yeast nucleosome	UV	MR_SM_OD_E_Oberbeckmann_161224_191224_Expl2_XL_nucleosomen_UV_rep2_10min_perc_0.0100_XLs.idXML.idXML	2	11458	1664.01	554.905	6.1708e-06	3	YKPGTVALR	sp|P61830|H3_YEAST	42	50	3.50197	554.903	GG-H2O1	658.105	2	G	YKPGTVALR	-1	0	3.50197	0.298656	17.8067	1
Yeast nucleosome	UV	MR_SM_OD_E_Oberbeckmann_161224_191224_Expl2_XL_nucleosomen_UV_rep2_10min_perc_0.0100_XLs.idXML.idXML	2	11467	1665.29	761.39	3.27092e-06	2	DNIQGITKPAIR	sp|P02309|H4_YEAST	25	36	3.84864	761.387	d	196.014	1	d	DNIqGITKPAIR	3	0.0157589	3.84864	0.725347	70.9571	1
Yeast nucleosome	UV	MR_SM_OD_E_Oberbeckmann_161224_191224_Expl2_XL_nucleosomen_UV_rep2_10min_perc_0.0100_XLs.idXML.idXML	2	11472	1665.95	766.359	2.99257e-06	2	EIAQDFKTDLR	sp|P61830|H3_YEAST	74	84	3.92667	766.356	d	196.014	1	d	EIAQDFkTDLR	6	0.00716835	3.92667	0.930995	75.1054	1
Yeast nucleosome	UV	MR_SM_OD_E_Oberbeckmann_161224_191224_Expl2_XL_nucleosomen_UV_rep2_10min_perc_0.0100_XLs.idXML.idXML	2	11500	1669.8	680.305	6.94794e-06	2	HLQLAIR	sp|P04912|H2A2_YEAST, sp|Q12692|H2AZ_YEAST	84, 91	90, 97	3.45293	680.302	Ad	509.071	2	d	hLQLAIR	0	0.159826	3.45293	0.676344	34.1979	1
Yeast nucleosome	UV	MR_SM_OD_E_Oberbeckmann_161224_191224_Expl2_XL_nucleosomen_UV_rep2_10min_perc_0.0100_XLs.idXML.idXML	2	11507	1670.87	523.775	5.04329e-06	2	HLQLAIR	sp|P04912|H2A2_YEAST, sp|Q12692|H2AZ_YEAST	84, 91	90, 97	3.89233	523.773	d	196.014	1	d	hLQLAIR	0	0.806448	3.89233	0.878677	71.2688	1
Yeast nucleosome	UV	MR_SM_OD_E_Oberbeckmann_161224_191224_Expl2_XL_nucleosomen_UV_rep2_10min_perc_0.0100_XLs.idXML.idXML	2	11511	1671.39	539.269	6.90022e-06	3	DNIQGITKPAIR	sp|P02309|H4_YEAST	25	36	4.68264	539.266	C-H3N1	290.03	1	C	DNIQGITkPAIR	7	0.215959	4.68264	0.731798	24.4458	1
Yeast nucleosome	UV	MR_SM_OD_E_Oberbeckmann_161224_191224_Expl2_XL_nucleosomen_UV_rep2_10min_perc_0.0100_XLs.idXML.idXML	2	11538	1675.11	678.64	6.99883e-06	3	VLKQTHPDTGISQK	sp|P02293|H2B1_YEAST	48	61	3.6128	678.638	Td-H2O1	482.049	2	d	VLKQTHPDTGISQK	-1	0	3.6128	0.876464	20.7531	1
Yeast nucleosome	UV	MR_SM_OD_E_Oberbeckmann_161224_191224_Expl2_XL_nucleosomen_UV_rep2_10min_perc_0.0100_XLs.idXML.idXML	2	11542	1675.64	668.298	6.95371e-06	2	HLQLAIR	sp|P04912|H2A2_YEAST, sp|Q12692|H2AZ_YEAST	84, 91	90, 97	2.48563	668.297	Cd	485.06	2	d	hLQLAIR	0	0.086523	2.48563	0.127651	32.8774	1
Yeast nucleosome	UV	MR_SM_OD_E_Oberbeckmann_161224_191224_Expl2_XL_nucleosomen_UV_rep2_10min_perc_0.0100_XLs.idXML.idXML	2	11549	1676.7	766.358	2.73219e-06	2	EIAQDFKTDLR	sp|P61830|H3_YEAST	74	84	2.95769	766.356	d	196.014	1	d	eIAQDFKTDLR	0	0.0206374	2.95769	0.988719	82.8918	1
Yeast nucleosome	UV	MR_SM_OD_E_Oberbeckmann_161224_191224_Expl2_XL_nucleosomen_UV_rep2_10min_perc_0.0100_XLs.idXML.idXML	2	11556	1677.63	761.389	3.74097e-06	2	DNIQGITKPAIR	sp|P02309|H4_YEAST	25	36	2.48586	761.387	d	196.014	1	d	DNIQGITKPAIR	-1	0	2.48586	1	51.5924	1
Yeast nucleosome	UV	MR_SM_OD_E_Oberbeckmann_161224_191224_Expl2_XL_nucleosomen_UV_rep2_10min_perc_0.0100_XLs.idXML.idXML	2	11562	1678.43	644.774	6.49965e-06	2	KLPFQR	sp|P61830|H3_YEAST	65	70	2.89354	644.772	Td	500.06	2	d	KLPFQR	-1	0	2.89354	0.615801	40.7206	1
Yeast nucleosome	UV	MR_SM_OD_E_Oberbeckmann_161224_191224_Expl2_XL_nucleosomen_UV_rep2_10min_perc_0.0100_XLs.idXML.idXML	2	11570	1679.62	453.872	5.1093e-06	3	HLQLAIR	sp|P04912|H2A2_YEAST, sp|Q12692|H2AZ_YEAST	84, 91	90, 97	2.92512	453.871	Ad	509.071	2	d	hLQLAIR	0	0.460681	2.92512	0.919508	58.4049	1
Yeast nucleosome	UV	MR_SM_OD_E_Oberbeckmann_161224_191224_Expl2_XL_nucleosomen_UV_rep2_10min_perc_0.0100_XLs.idXML.idXML	2	11591	1682.54	523.775	7.04846e-06	2	HLQLAIR	sp|P04912|H2A2_YEAST, sp|Q12692|H2AZ_YEAST	84, 91	90, 97	2.49398	523.773	d	196.014	1	d	hLQLAIR	0	0.0577436	2.49398	0.0686199	32.872	1
Yeast nucleosome	UV	MR_SM_OD_E_Oberbeckmann_161224_191224_Expl2_XL_nucleosomen_UV_rep2_10min_perc_0.0100_XLs.idXML.idXML	2	11633	1688.34	644.774	6.0041e-06	2	KLPFQR	sp|P61830|H3_YEAST	65	70	2.5149	644.772	Td	500.06	2	d	kLPFQR	0	0.0068997	2.5149	0.904493	57.6011	1
Yeast nucleosome	UV	MR_SM_OD_E_Oberbeckmann_161224_191224_Expl2_XL_nucleosomen_UV_rep2_10min_perc_0.0100_XLs.idXML.idXML	2	11635	1688.6	766.357	4.69733e-06	2	EIAQDFKTDLR	sp|P61830|H3_YEAST	74	84	2.17477	766.356	d	196.014	1	d	EIAQDFKTDLR	-1	0	2.17477	1	46.2693	1
Yeast nucleosome	UV	MR_SM_OD_E_Oberbeckmann_161224_191224_Expl2_XL_nucleosomen_UV_rep2_10min_perc_0.0100_XLs.idXML.idXML	2	11644	1689.79	554.905	5.53015e-06	3	YKPGTVALR	sp|P61830|H3_YEAST	42	50	3.4585	554.903	GG-H2O1	658.105	2	G	YKPGTVALR	-1	0	3.4585	0.403011	20.0905	1
Yeast nucleosome	UV	MR_SM_OD_E_Oberbeckmann_161224_191224_Expl2_XL_nucleosomen_UV_rep2_10min_perc_0.0100_XLs.idXML.idXML	2	11648	1690.39	761.39	3.51023e-06	2	DNIQGITKPAIR	sp|P02309|H4_YEAST	25	36	3.36766	761.387	d	196.014	1	d	DNIQGITKPAIR	-1	0	3.36766	0.826671	57.5521	1
Yeast nucleosome	UV	MR_SM_OD_E_Oberbeckmann_161224_191224_Expl2_XL_nucleosomen_UV_rep2_10min_perc_0.0100_XLs.idXML.idXML	2	11654	1691.25	453.872	6.39182e-06	3	HLQLAIR	sp|P04912|H2A2_YEAST, sp|Q12692|H2AZ_YEAST	84, 91	90, 97	3.9337	453.871	Ad	509.071	2	d	hLQLAIR	0	0.356161	3.9337	0.793683	39.5719	1
Yeast nucleosome	UV	MR_SM_OD_E_Oberbeckmann_161224_191224_Expl2_XL_nucleosomen_UV_rep2_10min_perc_0.0100_XLs.idXML.idXML	2	11669	1693.31	536.565	5.19705e-06	3	YKPGTVALR	sp|P61830|H3_YEAST	42	50	2.86044	536.564	AC-H3N1	603.088	2	A	YKPGTvALR	5	0.0195021	2.86044	0.261582	24.8435	1
Yeast nucleosome	UV	MR_SM_OD_E_Oberbeckmann_161224_191224_Expl2_XL_nucleosomen_UV_rep2_10min_perc_0.0100_XLs.idXML.idXML	2	11676	1694.25	523.774	5.16285e-06	2	HLQLAIR	sp|P04912|H2A2_YEAST, sp|Q12692|H2AZ_YEAST	84, 91	90, 97	1.32868	523.773	d	196.014	1	d	hLQLAIR	0	0.464385	1.32868	0.137036	73.8213	1
Yeast nucleosome	UV	MR_SM_OD_E_Oberbeckmann_161224_191224_Expl2_XL_nucleosomen_UV_rep2_10min_perc_0.0100_XLs.idXML.idXML	2	11717	1699.95	644.775	6.69708e-06	2	KLPFQR	sp|P61830|H3_YEAST	65	70	3.65084	644.772	Td	500.06	2	d	KLPFQR	-1	0	3.65084	0.876584	42.3666	1
Yeast nucleosome	UV	MR_SM_OD_E_Oberbeckmann_161224_191224_Expl2_XL_nucleosomen_UV_rep2_10min_perc_0.0100_XLs.idXML.idXML	2	11718	1700.02	523.775	5.87315e-06	2	HLQLAIR	sp|P04912|H2A2_YEAST, sp|Q12692|H2AZ_YEAST	84, 91	90, 97	3.14654	523.773	d	196.014	1	d	hLQLAIR	0	0.361893	3.14654	0.29982	65.4566	1
Yeast nucleosome	UV	MR_SM_OD_E_Oberbeckmann_161224_191224_Expl2_XL_nucleosomen_UV_rep2_10min_perc_0.0100_XLs.idXML.idXML	2	11732	1701.95	635.617	6.03074e-06	3	DNIQGITKPAIR	sp|P02309|H4_YEAST	25	36	3.98653	635.615	CC-H3N1	579.077	2	C	dNIQGITKPAIR	0	0.126499	3.98653	1	26.1733	1
Yeast nucleosome	UV	MR_SM_OD_E_Oberbeckmann_161224_191224_Expl2_XL_nucleosomen_UV_rep2_10min_perc_0.0100_XLs.idXML.idXML	2	11746	1703.87	643.621	5.76487e-06	3	DNIQGITKPAIR	sp|P02309|H4_YEAST	25	36	4.17715	643.619	AC-H3N1	603.088	2	A	DNIqGITKPAIR	3	0.0817731	4.17715	1	25.6701	1
Yeast nucleosome	UV	MR_SM_OD_E_Oberbeckmann_161224_191224_Expl2_XL_nucleosomen_UV_rep2_10min_perc_0.0100_XLs.idXML.idXML	2	11751	1704.53	766.357	4.76804e-06	2	EIAQDFKTDLR	sp|P61830|H3_YEAST	74	84	1.69665	766.356	d	196.014	1	d	EIAQDFKTDLR	-1	0	1.69665	1	41.454	1
Yeast nucleosome	UV	MR_SM_OD_E_Oberbeckmann_161224_191224_Expl2_XL_nucleosomen_UV_rep2_10min_perc_0.0100_XLs.idXML.idXML	2	11756	1705.26	675.284	5.93326e-06	2	ETYSSYIYK	sp|P02293|H2B1_YEAST	39	47	4.60345	675.281	d	196.014	1	d	ETySSyIyK	7	0.203538	4.60345	0.520994	37.3639	1
Yeast nucleosome	UV	MR_SM_OD_E_Oberbeckmann_161224_191224_Expl2_XL_nucleosomen_UV_rep2_10min_perc_0.0100_XLs.idXML.idXML	2	11765	1706.53	704.287	6.19705e-06	2	KLPFQR	sp|P61830|H3_YEAST	65	70	3.94779	704.284	CG-H3N1	619.083	2	C	kLPFQR	0	0.370079	3.94779	0.911465	45.4047	1
Yeast nucleosome	UV	MR_SM_OD_E_Oberbeckmann_161224_191224_Expl2_XL_nucleosomen_UV_rep2_10min_perc_0.0100_XLs.idXML.idXML	2	11767	1706.79	495.886	7.25939e-06	3	HLQLAIR	sp|P04912|H2A2_YEAST, sp|Q12692|H2AZ_YEAST	84, 91	90, 97	2.74558	495.885	AT	635.114	2	A	HLQLAIR	-1	0	2.74558	0.538425	18.8556	1
Yeast nucleosome	UV	MR_SM_OD_E_Oberbeckmann_161224_191224_Expl2_XL_nucleosomen_UV_rep2_10min_perc_0.0100_XLs.idXML.idXML	2	11802	1711.63	644.773	6.47798e-06	2	KLPFQR	sp|P61830|H3_YEAST	65	70	1.7576	644.772	Td	500.06	2	d	kLPFQR	0	0.00884064	1.7576	0.769176	52.0272	1
Yeast nucleosome	UV	MR_SM_OD_E_Oberbeckmann_161224_191224_Expl2_XL_nucleosomen_UV_rep2_10min_perc_0.0100_XLs.idXML.idXML	2	11816	1713.45	668.298	6.05549e-06	2	HLQLAIR	sp|P04912|H2A2_YEAST, sp|Q12692|H2AZ_YEAST	84, 91	90, 97	2.87755	668.297	Cd	485.06	2	d	hLQLAIR	0	0.0195394	2.87755	0.587412	48.1769	1
Yeast nucleosome	UV	MR_SM_OD_E_Oberbeckmann_161224_191224_Expl2_XL_nucleosomen_UV_rep2_10min_perc_0.0100_XLs.idXML.idXML	2	11823	1714.52	643.62	6.97593e-06	3	DNIQGITKPAIR	sp|P02309|H4_YEAST	25	36	2.47019	643.619	AC-H3N1	603.088	2	A	DNIQGItKPAIR	6	0.0370705	2.47019	1	23.3442	1
Yeast nucleosome	UV	MR_SM_OD_E_Oberbeckmann_161224_191224_Expl2_XL_nucleosomen_UV_rep2_10min_perc_0.0100_XLs.idXML.idXML	2	11843	1717.3	704.286	6.10444e-06	2	KLPFQR	sp|P61830|H3_YEAST	65	70	2.32464	704.284	CG-H3N1	619.083	2	C	kLPFQR	0	0.369634	2.32464	1	44.9087	1
Yeast nucleosome	UV	MR_SM_OD_E_Oberbeckmann_161224_191224_Expl2_XL_nucleosomen_UV_rep2_10min_perc_0.0100_XLs.idXML.idXML	2	11844	1717.43	675.283	4.54605e-06	2	ETYSSYIYK	sp|P02293|H2B1_YEAST	39	47	2.43421	675.281	d	196.014	1	d	ETySSyIyK	7	0.202322	2.43421	0.95093	45.9224	1
Yeast nucleosome	UV	MR_SM_OD_E_Oberbeckmann_161224_191224_Expl2_XL_nucleosomen_UV_rep2_10min_perc_0.0100_XLs.idXML.idXML	2	11860	1719.6	761.39	4.29041e-06	2	DNIQGITKPAIR	sp|P02309|H4_YEAST	25	36	3.44782	761.387	d	196.014	1	d	DNIQgITKPAIR	4	0.0308483	3.44782	0.488135	52.6014	1
Yeast nucleosome	UV	MR_SM_OD_E_Oberbeckmann_161224_191224_Expl2_XL_nucleosomen_UV_rep2_10min_perc_0.0100_XLs.idXML.idXML	2	11887	1723.28	644.774	6.83053e-06	2	KLPFQR	sp|P61830|H3_YEAST	65	70	2.70422	644.772	Td	500.06	2	d	KLPFQR	-1	0	2.70422	0.735439	34.0986	1
Yeast nucleosome	UV	MR_SM_OD_E_Oberbeckmann_161224_191224_Expl2_XL_nucleosomen_UV_rep2_10min_perc_0.0100_XLs.idXML.idXML	2	11892	1723.88	668.298	6.71078e-06	2	HLQLAIR	sp|P04912|H2A2_YEAST, sp|Q12692|H2AZ_YEAST	84, 91	90, 97	1.59893	668.297	Cd	485.06	2	d	hLQLAIR	0	0.0161005	1.59893	0.903078	29.4566	1
Yeast nucleosome	UV	MR_SM_OD_E_Oberbeckmann_161224_191224_Expl2_XL_nucleosomen_UV_rep2_10min_perc_0.0100_XLs.idXML.idXML	2	11893	1724.02	609.278	4.12095e-06	3	DNIQGITKPAIR	sp|P02309|H4_YEAST	25	36	3.98986	609.276	Td	500.06	2	d	DnIQGITKPAIR	1	0.0294324	3.98986	0.531633	46.8134	1
Yeast nucleosome	UV	MR_SM_OD_E_Oberbeckmann_161224_191224_Expl2_XL_nucleosomen_UV_rep2_10min_perc_0.0100_XLs.idXML.idXML	2	11897	1724.55	573.932	6.53518e-06	3	FQKSTELLIR	sp|P61830|H3_YEAST	55	64	3.13158	573.93	Cd	485.06	2	d	FQKsTELLIR	3	0.0162993	3.13158	0.61045	27.6017	1
Yeast nucleosome	UV	MR_SM_OD_E_Oberbeckmann_161224_191224_Expl2_XL_nucleosomen_UV_rep2_10min_perc_0.0100_XLs.idXML.idXML	2	11906	1725.87	523.774	5.37845e-06	2	HLQLAIR	sp|P04912|H2A2_YEAST, sp|Q12692|H2AZ_YEAST	84, 91	90, 97	2.14439	523.773	d	196.014	1	d	hLQLAIR	0	0.457909	2.14439	0.278674	68.3313	1
Yeast nucleosome	UV	MR_SM_OD_E_Oberbeckmann_161224_191224_Expl2_XL_nucleosomen_UV_rep2_10min_perc_0.0100_XLs.idXML.idXML	2	11909	1726.27	659.627	5.96761e-06	3	DNIQGITKPAIR	sp|P02309|H4_YEAST	25	36	2.18829	659.626	GT	651.109	2	G	DNIQGItKPAIR	6	0.0429843	2.18829	0.880244	23.343	1
Yeast nucleosome	UV	MR_SM_OD_E_Oberbeckmann_161224_191224_Expl2_XL_nucleosomen_UV_rep2_10min_perc_0.0100_XLs.idXML.idXML	2	11927	1728.79	704.285	6.21303e-06	2	KLPFQR	sp|P61830|H3_YEAST	65	70	2.04121	704.284	CG-H3N1	619.083	2	C	kLPFQR	0	0.341549	2.04121	0.981063	41.8657	1
Yeast nucleosome	UV	MR_SM_OD_E_Oberbeckmann_161224_191224_Expl2_XL_nucleosomen_UV_rep2_10min_perc_0.0100_XLs.idXML.idXML	2	11934	1729.68	707.796	6.9606e-06	2	KLPFQR	sp|P61830|H3_YEAST	65	70	2.92325	707.794	TT	626.103	2	T	kLPFQR	0	0.411931	2.92325	0.847092	34.3947	1
Yeast nucleosome	UV	MR_SM_OD_E_Oberbeckmann_161224_191224_Expl2_XL_nucleosomen_UV_rep2_10min_perc_0.0100_XLs.idXML.idXML	2	11982	1736.27	913.413	6.28244e-06	2	DNIQGITKPAIR	sp|P02309|H4_YEAST	25	36	2.86337	913.41	Td	500.06	2	d	DNIqGITKPAIR	3	0.134358	2.86337	1	21.0902	1
Yeast nucleosome	UV	MR_SM_OD_E_Oberbeckmann_161224_191224_Expl2_XL_nucleosomen_UV_rep2_10min_perc_0.0100_XLs.idXML.idXML	2	11988	1737.14	554.905	5.56038e-06	3	YKPGTVALR	sp|P61830|H3_YEAST	42	50	3.50197	554.903	GG-H2O1	658.105	2	G	YKPGTVALR	-1	0	3.50197	0.653639	22.4241	1
Yeast nucleosome	UV	MR_SM_OD_E_Oberbeckmann_161224_191224_Expl2_XL_nucleosomen_UV_rep2_10min_perc_0.0100_XLs.idXML.idXML	2	12000	1738.79	696.286	7.25546e-06	2	KLPFQR	sp|P61830|H3_YEAST	65	70	0.359642	696.287	AC-H3N1	603.088	2	A	KLPFQR	-1	0	-0.359642	0.366019	19.0478	1
Yeast nucleosome	UV	MR_SM_OD_E_Oberbeckmann_161224_191224_Expl2_XL_nucleosomen_UV_rep2_10min_perc_0.0100_XLs.idXML.idXML	2	12017	1741.14	704.287	7.24821e-06	2	KLPFQR	sp|P61830|H3_YEAST	65	70	4.81442	704.284	CG-H3N1	619.083	2	C	kLPFQR	0	0.344724	4.81442	0.728238	28.1758	1
Yeast nucleosome	UV	MR_SM_OD_E_Oberbeckmann_161224_191224_Expl2_XL_nucleosomen_UV_rep2_10min_perc_0.0100_XLs.idXML.idXML	2	12030	1742.93	707.796	7.10101e-06	2	KLPFQR	sp|P61830|H3_YEAST	65	70	2.66456	707.794	TT	626.103	2	T	kLPFQR	0	0.331651	2.66456	0.813823	34.3947	1
Yeast nucleosome	UV	MR_SM_OD_E_Oberbeckmann_161224_191224_Expl2_XL_nucleosomen_UV_rep2_10min_perc_0.0100_XLs.idXML.idXML	2	12044	1744.86	715.869	4.13566e-06	2	FQKSTELLIR	sp|P61830|H3_YEAST	55	64	1.34348	715.868	d	196.014	1	d	FQKsTELLIR	3	0.0167669	1.34348	0.636194	48.2052	1
Yeast nucleosome	UV	MR_SM_OD_E_Oberbeckmann_161224_191224_Expl2_XL_nucleosomen_UV_rep2_10min_perc_0.0100_XLs.idXML.idXML	2	12054	1746.28	523.774	5.87576e-06	2	HLQLAIR	sp|P04912|H2A2_YEAST, sp|Q12692|H2AZ_YEAST	84, 91	90, 97	1.56174	523.773	d	196.014	1	d	hLQLAIR	0	0.356196	1.56174	0.179745	48.0031	1
Yeast nucleosome	UV	MR_SM_OD_E_Oberbeckmann_161224_191224_Expl2_XL_nucleosomen_UV_rep2_10min_perc_0.0100_XLs.idXML.idXML	2	12058	1746.81	539.759	7.15108e-06	2	KLPFQR	sp|P61830|H3_YEAST	65	70	3.25811	539.758	C-H3N1	290.03	1	C	kLPFQR	0	0.953509	3.25811	0.577782	23.5472	1
Yeast nucleosome	UV	MR_SM_OD_E_Oberbeckmann_161224_191224_Expl2_XL_nucleosomen_UV_rep2_10min_perc_0.0100_XLs.idXML.idXML	2	12093	1751.66	554.904	5.82656e-06	3	YKPGTVALR	sp|P61830|H3_YEAST	42	50	1.41211	554.903	GG-H2O1	658.105	2	G	YKPGTVALR	-1	0	1.41211	0.597612	17.8067	1
Yeast nucleosome	UV	MR_SM_OD_E_Oberbeckmann_161224_191224_Expl2_XL_nucleosomen_UV_rep2_10min_perc_0.0100_XLs.idXML.idXML	2	12110	1754.04	643.619	6.37626e-06	3	DNIQGITKPAIR	sp|P02309|H4_YEAST	25	36	1.07139	643.619	AC-H3N1	603.088	2	A	DNiQGITKPAIR	2	0.019858	1.07139	0.607502	22.2375	1
Yeast nucleosome	UV	MR_SM_OD_E_Oberbeckmann_161224_191224_Expl2_XL_nucleosomen_UV_rep2_10min_perc_0.0100_XLs.idXML.idXML	2	12119	1755.3	715.87	5.9498e-06	2	FQKSTELLIR	sp|P61830|H3_YEAST	55	64	2.53712	715.868	d	196.014	1	d	FQKSTELLIR	-1	0	2.53712	0.920396	27.4958	1
Yeast nucleosome	UV	MR_SM_OD_E_Oberbeckmann_161224_191224_Expl2_XL_nucleosomen_UV_rep2_10min_perc_0.0100_XLs.idXML.idXML	2	12137	1757.82	523.775	6.39438e-06	2	HLQLAIR	sp|P04912|H2A2_YEAST, sp|Q12692|H2AZ_YEAST	84, 91	90, 97	3.65927	523.773	d	196.014	1	d	hLQLAIR	0	0.943358	3.65927	0.473756	53.1672	1
Yeast nucleosome	UV	MR_SM_OD_E_Oberbeckmann_161224_191224_Expl2_XL_nucleosomen_UV_rep2_10min_perc_0.0100_XLs.idXML.idXML	2	12163	1761.4	657.608	7.21039e-06	3	EIAQDFKTDLR	sp|P61830|H3_YEAST	74	84	2.91505	657.606	AT	635.114	2	A	EIAQDFKTDLR	-1	0	2.91505	0.924998	23.7485	1
Yeast nucleosome	UV	MR_SM_OD_E_Oberbeckmann_161224_191224_Expl2_XL_nucleosomen_UV_rep2_10min_perc_0.0100_XLs.idXML.idXML	2	12174	1762.92	828.354	6.62388e-06	2	YKPGTVALR	sp|P61830|H3_YEAST	42	50	1.79914	828.353	GT	651.109	2	G	YKPGTVALR	-1	0	1.79914	0.724392	17.9455	1
Yeast nucleosome	UV	MR_SM_OD_E_Oberbeckmann_161224_191224_Expl2_XL_nucleosomen_UV_rep2_10min_perc_0.0100_XLs.idXML.idXML	2	12198	1766.24	765.328	6.34743e-06	2	YKPGTVALR	sp|P61830|H3_YEAST	42	50	4.19494	765.331	Gd	525.066	2	d	YKPGTVALR	-1	0	-4.19494	0.602684	15.9043	1
Yeast nucleosome	UV	MR_SM_OD_E_Oberbeckmann_161224_191224_Expl2_XL_nucleosomen_UV_rep2_10min_perc_0.0100_XLs.idXML.idXML	2	12209	1767.77	648.953	5.45065e-06	3	DNIQGITKPAIR	sp|P02309|H4_YEAST	25	36	3.46904	648.95	CG-H3N1	619.083	2	C	DNIqGITKPAIR	3	0.036595	3.46904	0.427586	50.0106	1
Yeast nucleosome	UV	MR_SM_OD_E_Oberbeckmann_161224_191224_Expl2_XL_nucleosomen_UV_rep2_10min_perc_0.0100_XLs.idXML.idXML	2	12210	1767.9	688.3	6.79652e-06	2	HLQLAIR	sp|P04912|H2A2_YEAST, sp|Q12692|H2AZ_YEAST	84, 91	90, 97	0.456048	688.3	Gd	525.066	2	d	hLQLAIR	0	0.127395	0.456048	0.694883	26.7873	1
Yeast nucleosome	UV	MR_SM_OD_E_Oberbeckmann_161224_191224_Expl2_XL_nucleosomen_UV_rep2_10min_perc_0.0100_XLs.idXML.idXML	2	12215	1768.63	778.891	6.08648e-06	2	FQKSTELLIR	sp|P61830|H3_YEAST	55	64	1.57426	778.89	T	322.057	1	T	FQkSTELLIR	2	0.452893	1.57426	1	31.3674	1
Yeast nucleosome	UV	MR_SM_OD_E_Oberbeckmann_161224_191224_Expl2_XL_nucleosomen_UV_rep2_10min_perc_0.0100_XLs.idXML.idXML	2	12219	1769.16	976.434	5.20044e-06	2	DNIQGITKPAIR	sp|P02309|H4_YEAST	25	36	2.57431	976.432	TT	626.103	2	T	DNiQGITKPAIR	2	0.0769292	2.57431	0.766222	32.9843	1
Yeast nucleosome	UV	MR_SM_OD_E_Oberbeckmann_161224_191224_Expl2_XL_nucleosomen_UV_rep2_10min_perc_0.0100_XLs.idXML.idXML	2	12223	1769.76	523.774	6.36933e-06	2	HLQLAIR	sp|P04912|H2A2_YEAST, sp|Q12692|H2AZ_YEAST	84, 91	90, 97	2.14439	523.773	d	196.014	1	d	hLQLAIR	0	0.891758	2.14439	0.432611	60.4426	1
Yeast nucleosome	UV	MR_SM_OD_E_Oberbeckmann_161224_191224_Expl2_XL_nucleosomen_UV_rep2_10min_perc_0.0100_XLs.idXML.idXML	2	12227	1770.29	554.905	5.55971e-06	3	YKPGTVALR	sp|P61830|H3_YEAST	42	50	3.17199	554.903	GG-H2O1	658.105	2	G	YKPGTVAlR	7	0.344763	3.17199	0.796746	25.9501	1
Yeast nucleosome	UV	MR_SM_OD_E_Oberbeckmann_161224_191224_Expl2_XL_nucleosomen_UV_rep2_10min_perc_0.0100_XLs.idXML.idXML	2	12250	1773.43	715.869	5.9221e-06	2	FQKSTELLIR	sp|P61830|H3_YEAST	55	64	0.831918	715.868	d	196.014	1	d	FQKSTELLIR	-1	0	0.831918	0.658254	32.8419	1
Yeast nucleosome	UV	MR_SM_OD_E_Oberbeckmann_161224_191224_Expl2_XL_nucleosomen_UV_rep2_10min_perc_0.0100_XLs.idXML.idXML	2	12255	1774.09	707.796	7.05971e-06	2	KLPFQR	sp|P61830|H3_YEAST	65	70	2.92325	707.794	TT	626.103	2	T	kLPFQR	0	0.402611	2.92325	0.710163	36.6542	1
Yeast nucleosome	UV	MR_SM_OD_E_Oberbeckmann_161224_191224_Expl2_XL_nucleosomen_UV_rep2_10min_perc_0.0100_XLs.idXML.idXML	2	12261	1774.95	691.782	6.2854e-06	2	KLPFQR	sp|P61830|H3_YEAST	65	70	1.84768	691.781	TC-H3N1	594.076	2	C	kLPFQR	0	1.04634	1.84768	0.795907	39.7058	1
Yeast nucleosome	UV	MR_SM_OD_E_Oberbeckmann_161224_191224_Expl2_XL_nucleosomen_UV_rep2_10min_perc_0.0100_XLs.idXML.idXML	2	12278	1777.34	541.896	6.22855e-06	3	YKPGTVALR	sp|P61830|H3_YEAST	42	50	1.28526	541.895	CG-H3N1	619.083	2	C	yKPGTVALR	0	0.314261	1.28526	0.298991	26.67	1
Yeast nucleosome	UV	MR_SM_OD_E_Oberbeckmann_161224_191224_Expl2_XL_nucleosomen_UV_rep2_10min_perc_0.0100_XLs.idXML.idXML	2	12284	1778.2	648.952	4.63685e-06	3	DNIQGITKPAIR	sp|P02309|H4_YEAST	25	36	2.23628	648.95	CG-H3N1	619.083	2	C	DNIqGITKPAIR	3	0.0433032	2.23628	0.916879	53.9368	1
Yeast nucleosome	UV	MR_SM_OD_E_Oberbeckmann_161224_191224_Expl2_XL_nucleosomen_UV_rep2_10min_perc_0.0100_XLs.idXML.idXML	2	12299	1780.01	778.891	5.55827e-06	2	FQKSTELLIR	sp|P61830|H3_YEAST	55	64	1.88771	778.89	T	322.057	1	T	FQkSTELLIR	2	0.776718	1.88771	1	40.5046	1
Yeast nucleosome	UV	MR_SM_OD_E_Oberbeckmann_161224_191224_Expl2_XL_nucleosomen_UV_rep2_10min_perc_0.0100_XLs.idXML.idXML	2	12305	1780.9	688.301	5.94482e-06	2	HLQLAIR	sp|P04912|H2A2_YEAST, sp|Q12692|H2AZ_YEAST	84, 91	90, 97	2.67293	688.3	Gd	525.066	2	d	hLQLAIR	0	0.158617	2.67293	1	42.9444	1
Yeast nucleosome	UV	MR_SM_OD_E_Oberbeckmann_161224_191224_Expl2_XL_nucleosomen_UV_rep2_10min_perc_0.0100_XLs.idXML.idXML	2	12323	1783.38	523.774	4.75635e-06	2	HLQLAIR	sp|P04912|H2A2_YEAST, sp|Q12692|H2AZ_YEAST	84, 91	90, 97	0.512973	523.773	d	196.014	1	d	hLQLAIR	0	0.992544	0.512973	0.747539	73.4653	1
Yeast nucleosome	UV	MR_SM_OD_E_Oberbeckmann_161224_191224_Expl2_XL_nucleosomen_UV_rep2_10min_perc_0.0100_XLs.idXML.idXML	2	12339	1785.63	691.781	5.48455e-06	2	KLPFQR	sp|P61830|H3_YEAST	65	70	1.02821	691.781	TC-H3N1	594.076	2	C	kLPFQR	0	0.931849	1.02821	1	48.1739	1
Yeast nucleosome	UV	MR_SM_OD_E_Oberbeckmann_161224_191224_Expl2_XL_nucleosomen_UV_rep2_10min_perc_0.0100_XLs.idXML.idXML	2	12356	1787.99	812.34	0.00160731	2	YKPGTVALR	sp|P61830|H3_YEAST	42	50	0.689125	812.339	CG-H3N1	619.083	2	C	yKPGTVALR	0	0.375204	0.689125	0.741282	21.1484	1
Yeast nucleosome	UV	MR_SM_OD_E_Oberbeckmann_161224_191224_Expl2_XL_nucleosomen_UV_rep2_10min_perc_0.0100_XLs.idXML.idXML	2	12375	1790.65	648.952	6.82648e-06	3	DNIQGITKPAIR	sp|P02309|H4_YEAST	25	36	2.86725	648.95	CG-H3N1	619.083	2	C	DNIQGITkPAIR	7	0.293392	2.86725	0.725386	21.5646	1
Yeast nucleosome	UV	MR_SM_OD_E_Oberbeckmann_161224_191224_Expl2_XL_nucleosomen_UV_rep2_10min_perc_0.0100_XLs.idXML.idXML	2	12392	1792.91	638.927	6.47894e-06	3	EIAQDFKTDLR	sp|P61830|H3_YEAST	74	84	0.15196	638.927	CC-H3N1	579.077	2	C	EIAQDFkTDLR	6	0.303957	0.15196	1	37.7156	1
Yeast nucleosome	UV	MR_SM_OD_E_Oberbeckmann_161224_191224_Expl2_XL_nucleosomen_UV_rep2_10min_perc_0.0100_XLs.idXML.idXML	2	12408	1795.17	691.783	6.40703e-06	2	KLPFQR	sp|P61830|H3_YEAST	65	70	2.88102	691.781	TC-H3N1	594.076	2	C	kLPFQR	0	0.869456	2.88102	1	41.8657	1
Yeast nucleosome	UV	MR_SM_OD_E_Oberbeckmann_161224_191224_Expl2_XL_nucleosomen_UV_rep2_10min_perc_0.0100_XLs.idXML.idXML	2	12411	1795.57	523.775	4.8044e-06	2	HLQLAIR	sp|P04912|H2A2_YEAST, sp|Q12692|H2AZ_YEAST	84, 91	90, 97	3.54275	523.773	d	196.014	1	d	hLQLAIR	0	0.936561	3.54275	0.831542	65.8088	1
Yeast nucleosome	UV	MR_SM_OD_E_Oberbeckmann_161224_191224_Expl2_XL_nucleosomen_UV_rep2_10min_perc_0.0100_XLs.idXML.idXML	2	12430	1798.22	700.354	4.07352e-06	2	SAKAGLTFPVGR	sp|P04912|H2A2_YEAST	20	31	1.60635	700.353	d	196.014	1	d	SAKAgLTFPVgR	10	0.0167197	1.60635	1	60.4397	1
Yeast nucleosome	UV	MR_SM_OD_E_Oberbeckmann_161224_191224_Expl2_XL_nucleosomen_UV_rep2_10min_perc_0.0100_XLs.idXML.idXML	2	12474	1804.3	638.929	6.90113e-06	3	EIAQDFKTDLR	sp|P61830|H3_YEAST	74	84	2.25357	638.927	CC-H3N1	579.077	2	C	EIAQDFkTDLR	6	0.337371	2.25357	0.931492	30.5074	1
Yeast nucleosome	UV	MR_SM_OD_E_Oberbeckmann_161224_191224_Expl2_XL_nucleosomen_UV_rep2_10min_perc_0.0100_XLs.idXML.idXML	2	12496	1807.21	523.774	3.98004e-06	2	HLQLAIR	sp|P04912|H2A2_YEAST, sp|Q12692|H2AZ_YEAST	84, 91	90, 97	2.02786	523.773	d	196.014	1	d	hLQLAIR	0	0.448577	2.02786	0.854069	88.6059	1
Yeast nucleosome	UV	MR_SM_OD_E_Oberbeckmann_161224_191224_Expl2_XL_nucleosomen_UV_rep2_10min_perc_0.0100_XLs.idXML.idXML	2	12516	1809.96	700.353	5.9015e-06	2	SAKAGLTFPVGR	sp|P04912|H2A2_YEAST	20	31	0.734856	700.353	d	196.014	1	d	SAKAGLTFPVGR	-1	0	0.734856	0.895433	29.3921	1
Yeast nucleosome	UV	MR_SM_OD_E_Oberbeckmann_161224_191224_Expl2_XL_nucleosomen_UV_rep2_10min_perc_0.0100_XLs.idXML.idXML	2	12526	1811.28	727.311	6.70464e-06	2	HLQLAIR	sp|P04912|H2A2_YEAST, sp|Q12692|H2AZ_YEAST	84, 91	90, 97	0.671113	727.311	AC-H3N1	603.088	2	A	HLQLAIR	-1	0	0.671113	0.572677	21.5708	1
Yeast nucleosome	UV	MR_SM_OD_E_Oberbeckmann_161224_191224_Expl2_XL_nucleosomen_UV_rep2_10min_perc_0.0100_XLs.idXML.idXML	2	12538	1813.01	658.783	6.39328e-06	2	STELLIR	sp|P61830|H3_YEAST	58	64	3.34699	658.78	Cd	485.06	2	d	STELLIR	-1	0	3.34699	1	44.8659	1
Yeast nucleosome	UV	MR_SM_OD_E_Oberbeckmann_161224_191224_Expl2_XL_nucleosomen_UV_rep2_10min_perc_0.0100_XLs.idXML.idXML	2	12552	1814.93	813.365	6.04316e-06	2	EIAQDFKTDLR	sp|P61830|H3_YEAST	74	84	0.929728	813.364	C-H3N1	290.03	1	C	EIAQDfKTDLR	5	0.174408	0.929728	1	40.8886	1
Yeast nucleosome	UV	MR_SM_OD_E_Oberbeckmann_161224_191224_Expl2_XL_nucleosomen_UV_rep2_10min_perc_0.0100_XLs.idXML.idXML	2	12553	1815.07	514.768	5.94029e-06	2	HLQLAIR	sp|P04912|H2A2_YEAST, sp|Q12692|H2AZ_YEAST	84, 91	90, 97	1.10611	514.768	d-H2O1	178.003	1	d	hLQLAIR	0	0.0574179	-1.10611	0.132612	43.2104	1
Yeast nucleosome	UV	MR_SM_OD_E_Oberbeckmann_161224_191224_Expl2_XL_nucleosomen_UV_rep2_10min_perc_0.0100_XLs.idXML.idXML	2	12576	1818.28	523.775	4.80864e-06	2	HLQLAIR	sp|P04912|H2A2_YEAST, sp|Q12692|H2AZ_YEAST	84, 91	90, 97	2.37745	523.773	d	196.014	1	d	hLQLAIR	0	0.103514	2.37745	0.988096	62.1851	1
Yeast nucleosome	UV	MR_SM_OD_E_Oberbeckmann_161224_191224_Expl2_XL_nucleosomen_UV_rep2_10min_perc_0.0100_XLs.idXML.idXML	2	12604	1822.09	554.903	6.90084e-06	3	YKPGTVALR	sp|P61830|H3_YEAST	42	50	1.08214	554.903	GG-H2O1	658.105	2	G	YKPGTVaLR	6	0.0186568	1.08214	0.490276	15.5769	1
Yeast nucleosome	UV	MR_SM_OD_E_Oberbeckmann_161224_191224_Expl2_XL_nucleosomen_UV_rep2_10min_perc_0.0100_XLs.idXML.idXML	2	12606	1822.35	675.798	6.72074e-06	2	HLQLAIR	sp|P04912|H2A2_YEAST, sp|Q12692|H2AZ_YEAST	84, 91	90, 97	2.27986	675.796	Td	500.06	2	d	HLQLAIR	-1	0	2.27986	0.823011	30.7146	1
Yeast nucleosome	UV	MR_SM_OD_E_Oberbeckmann_161224_191224_Expl2_XL_nucleosomen_UV_rep2_10min_perc_0.0100_XLs.idXML.idXML	2	12612	1823.21	727.311	6.92658e-06	2	HLQLAIR	sp|P04912|H2A2_YEAST, sp|Q12692|H2AZ_YEAST	84, 91	90, 97	0.971208	727.311	AC-H3N1	603.088	2	A	HLQLAIR	-1	0	0.971208	1	21.5708	1
Yeast nucleosome	UV	MR_SM_OD_E_Oberbeckmann_161224_191224_Expl2_XL_nucleosomen_UV_rep2_10min_perc_0.0100_XLs.idXML.idXML	2	12614	1823.48	763.375	5.34518e-06	2	SAKAGLTFPVGR	sp|P04912|H2A2_YEAST	20	31	0.6208	763.374	T	322.057	1	T	SAkAGLTFPVGR	2	1.14173	0.6208	0.797648	40.583	1
Yeast nucleosome	UV	MR_SM_OD_E_Oberbeckmann_161224_191224_Expl2_XL_nucleosomen_UV_rep2_10min_perc_0.0100_XLs.idXML.idXML	2	12651	1828.65	523.775	4.78609e-06	2	HLQLAIR	sp|P04912|H2A2_YEAST, sp|Q12692|H2AZ_YEAST	84, 91	90, 97	2.49398	523.773	d	196.014	1	d	hLQLAIR	0	0.855211	2.49398	0.944252	92.0323	1
Yeast nucleosome	UV	MR_SM_OD_E_Oberbeckmann_161224_191224_Expl2_XL_nucleosomen_UV_rep2_10min_perc_0.0100_XLs.idXML.idXML	2	12689	1833.89	554.903	6.19671e-06	3	YKPGTVALR	sp|P61830|H3_YEAST	42	50	0.752158	554.903	GG-H2O1	658.105	2	G	YKPGTVALR	-1	0	0.752158	0.334402	20.0905	1
Yeast nucleosome	UV	MR_SM_OD_E_Oberbeckmann_161224_191224_Expl2_XL_nucleosomen_UV_rep2_10min_perc_0.0100_XLs.idXML.idXML	2	12720	1838.15	960.421	5.57637e-06	2	DNIQGITKPAIR	sp|P02309|H4_YEAST	25	36	2.45317	960.419	TC-H3N1	594.076	2	C	DNIqGITKPAIR	3	0.243082	2.45317	0.810893	41.4485	1
Yeast nucleosome	UV	MR_SM_OD_E_Oberbeckmann_161224_191224_Expl2_XL_nucleosomen_UV_rep2_10min_perc_0.0100_XLs.idXML.idXML	2	12724	1838.68	727.312	6.90408e-06	2	HLQLAIR	sp|P04912|H2A2_YEAST, sp|Q12692|H2AZ_YEAST	84, 91	90, 97	2.48175	727.311	AC-H3N1	603.088	2	A	HLQLAIR	-1	0	2.48175	1	20.2163	1
Yeast nucleosome	UV	MR_SM_OD_E_Oberbeckmann_161224_191224_Expl2_XL_nucleosomen_UV_rep2_10min_perc_0.0100_XLs.idXML.idXML	2	12737	1840.54	523.775	4.60466e-06	2	HLQLAIR	sp|P04912|H2A2_YEAST, sp|Q12692|H2AZ_YEAST	84, 91	90, 97	2.26092	523.773	d	196.014	1	d	hLQLAIR	0	0.878525	2.26092	0.784826	78.6294	1
Yeast nucleosome	UV	MR_SM_OD_E_Oberbeckmann_161224_191224_Expl2_XL_nucleosomen_UV_rep2_10min_perc_0.0100_XLs.idXML.idXML	2	12742	1841.21	648.951	5.0334e-06	3	DNIQGITKPAIR	sp|P02309|H4_YEAST	25	36	0.421898	648.95	CG-H3N1	619.083	2	C	dNIQGITKPAIR	0	0.104257	0.421898	0.600318	30.4916	1
Yeast nucleosome	UV	MR_SM_OD_E_Oberbeckmann_161224_191224_Expl2_XL_nucleosomen_UV_rep2_10min_perc_0.0100_XLs.idXML.idXML	2	12798	1849.03	960.421	4.53852e-06	2	DNIQGITKPAIR	sp|P02309|H4_YEAST	25	36	2.47452	960.419	TC-H3N1	594.076	2	C	DNIQGITkPAIR	7	3.08277	2.47452	1	47.4562	1
Yeast nucleosome	UV	MR_SM_OD_E_Oberbeckmann_161224_191224_Expl2_XL_nucleosomen_UV_rep2_10min_perc_0.0100_XLs.idXML.idXML	2	12803	1849.69	675.797	6.00769e-06	2	HLQLAIR	sp|P04912|H2A2_YEAST, sp|Q12692|H2AZ_YEAST	84, 91	90, 97	1.64765	675.796	Td	500.06	2	d	hLQLAIR	0	0.121028	1.64765	0.212819	76.075	1
Yeast nucleosome	UV	MR_SM_OD_E_Oberbeckmann_161224_191224_Expl2_XL_nucleosomen_UV_rep2_10min_perc_0.0100_XLs.idXML.idXML	2	12805	1849.95	623.949	5.10175e-06	3	FQKSTELLIR	sp|P61830|H3_YEAST	55	64	1.83281	623.948	AT	635.114	2	A	FQKSTELLIR	-1	0	1.83281	0.59812	26.5906	1
Yeast nucleosome	UV	MR_SM_OD_E_Oberbeckmann_161224_191224_Expl2_XL_nucleosomen_UV_rep2_10min_perc_0.0100_XLs.idXML.idXML	2	12819	1851.95	594.925	4.60826e-06	3	SAKAGLTFPVGR	sp|P04912|H2A2_YEAST	20	31	0.0868372	594.925	CC-H3N1	579.077	2	C	SAkAGLTFPVGR	2	0.378514	-0.0868372	0.926445	45.3967	1
Yeast nucleosome	UV	MR_SM_OD_E_Oberbeckmann_161224_191224_Expl2_XL_nucleosomen_UV_rep2_10min_perc_0.0100_XLs.idXML.idXML	2	12822	1852.34	523.775	4.56546e-06	2	HLQLAIR	sp|P04912|H2A2_YEAST, sp|Q12692|H2AZ_YEAST	84, 91	90, 97	2.37745	523.773	d	196.014	1	d	hLQLAIR	0	0.924379	2.37745	0.68965	82.4642	1
Yeast nucleosome	UV	MR_SM_OD_E_Oberbeckmann_161224_191224_Expl2_XL_nucleosomen_UV_rep2_10min_perc_0.0100_XLs.idXML.idXML	2	12829	1853.27	605.27	5.24984e-06	3	FQKSTELLIR	sp|P61830|H3_YEAST	55	64	1.97095	605.269	CC-H3N1	579.077	2	C	FQkSTELLIR	2	0.225591	1.97095	0.626939	42.993	1
Yeast nucleosome	UV	MR_SM_OD_E_Oberbeckmann_161224_191224_Expl2_XL_nucleosomen_UV_rep2_10min_perc_0.0100_XLs.idXML.idXML	2	12832	1853.65	522.256	0.00928102	2	SIKPLR	sp|P29465|CHS3_YEAST	154	159	1.02063	522.255	G-H3N1	330.037	1	G	SiKPLR	1	0.184616	1.02063	0.379378	12.5091	1
Yeast nucleosome	UV	MR_SM_OD_E_Oberbeckmann_161224_191224_Expl2_XL_nucleosomen_UV_rep2_10min_perc_0.0100_XLs.idXML.idXML	2	12852	1856.44	554.903	5.50812e-06	3	YKPGTVALR	sp|P61830|H3_YEAST	42	50	1.19213	554.903	GG-H2O1	658.105	2	G	YKPGTVALR	-1	0	1.19213	0.616916	24.8041	1
Yeast nucleosome	UV	MR_SM_OD_E_Oberbeckmann_161224_191224_Expl2_XL_nucleosomen_UV_rep2_10min_perc_0.0100_XLs.idXML.idXML	2	12882	1860.63	675.798	4.99895e-06	2	HLQLAIR	sp|P04912|H2A2_YEAST, sp|Q12692|H2AZ_YEAST	84, 91	90, 97	1.9186	675.796	Td	500.06	2	d	hLQLAIR	0	0.297638	1.9186	0.969319	90.3748	1
Yeast nucleosome	UV	MR_SM_OD_E_Oberbeckmann_161224_191224_Expl2_XL_nucleosomen_UV_rep2_10min_perc_0.0100_XLs.idXML.idXML	2	12883	1860.76	623.95	5.66579e-06	3	FQKSTELLIR	sp|P61830|H3_YEAST	55	64	2.95469	623.948	AT	635.114	2	A	FQKSTElLIR	6	0.00347222	2.95469	0.715958	27.7344	1
Yeast nucleosome	UV	MR_SM_OD_E_Oberbeckmann_161224_191224_Expl2_XL_nucleosomen_UV_rep2_10min_perc_0.0100_XLs.idXML.idXML	2	12905	1863.82	605.27	5.61017e-06	3	FQKSTELLIR	sp|P61830|H3_YEAST	55	64	1.43464	605.269	CC-H3N1	579.077	2	C	FQkSTELLIR	2	0.266343	1.43464	0.755528	39.2374	1
Yeast nucleosome	UV	MR_SM_OD_E_Oberbeckmann_161224_191224_Expl2_XL_nucleosomen_UV_rep2_10min_perc_0.0100_XLs.idXML.idXML	2	12907	1864.08	594.926	5.42568e-06	3	SAKAGLTFPVGR	sp|P04912|H2A2_YEAST	20	31	0.992769	594.925	CC-H3N1	579.077	2	C	SAkAGLTFPVGR	2	0.0635367	0.992769	0.834843	29.9722	1
Yeast nucleosome	UV	MR_SM_OD_E_Oberbeckmann_161224_191224_Expl2_XL_nucleosomen_UV_rep2_10min_perc_0.0100_XLs.idXML.idXML	2	12908	1864.21	523.775	4.38008e-06	2	HLQLAIR	sp|P04912|H2A2_YEAST, sp|Q12692|H2AZ_YEAST	84, 91	90, 97	2.49398	523.773	d	196.014	1	d	hLQLAIR	0	0.929956	2.49398	0.680332	87.313	1
Yeast nucleosome	UV	MR_SM_OD_E_Oberbeckmann_161224_191224_Expl2_XL_nucleosomen_UV_rep2_10min_perc_0.0100_XLs.idXML.idXML	2	12913	1864.88	918.38	4.84254e-06	2	EIAQDFKTDLR	sp|P61830|H3_YEAST	74	84	1.57527	918.379	Td	500.06	2	d	EIaQDFKTDLR	2	0.133477	1.57527	0.70801	43.3946	1
Yeast nucleosome	UV	MR_SM_OD_E_Oberbeckmann_161224_191224_Expl2_XL_nucleosomen_UV_rep2_10min_perc_0.0100_XLs.idXML.idXML	2	12948	1869.75	514.258	5.67897e-06	2	STELLIR	sp|P61830|H3_YEAST	58	64	2.02007	514.257	d	196.014	1	d	STEllIR	4	0.023997	2.02007	1	49.4343	1
Yeast nucleosome	UV	MR_SM_OD_E_Oberbeckmann_161224_191224_Expl2_XL_nucleosomen_UV_rep2_10min_perc_0.0100_XLs.idXML.idXML	2	12966	1872.28	675.798	4.11606e-06	2	HLQLAIR	sp|P04912|H2A2_YEAST, sp|Q12692|H2AZ_YEAST	84, 91	90, 97	2.00891	675.796	Td	500.06	2	d	hLQLAIR	0	0.313958	2.00891	0.960304	95.7803	1
Yeast nucleosome	UV	MR_SM_OD_E_Oberbeckmann_161224_191224_Expl2_XL_nucleosomen_UV_rep2_10min_perc_0.0100_XLs.idXML.idXML	2	12970	1872.81	623.95	7.15057e-06	3	FQKSTELLIR	sp|P61830|H3_YEAST	55	64	3.4355	623.948	AT	635.114	2	A	FQKSTELLIR	-1	0	3.4355	0.780639	20.7681	1
Yeast nucleosome	UV	MR_SM_OD_E_Oberbeckmann_161224_191224_Expl2_XL_nucleosomen_UV_rep2_10min_perc_0.0100_XLs.idXML.idXML	2	12999	1876.79	605.269	0.00778348	3	FQKSTELLIR	sp|P61830|H3_YEAST	55	64	0.93044	605.269	CC-H3N1	579.077	2	C	FQkSTELLIR	2	0.0793648	0.93044	0.582107	15.8724	1
Yeast nucleosome	UV	MR_SM_OD_E_Oberbeckmann_161224_191224_Expl2_XL_nucleosomen_UV_rep2_10min_perc_0.0100_XLs.idXML.idXML	2	13009	1878.25	505.253	5.50493e-06	2	STELLIR	sp|P61830|H3_YEAST	58	64	3.08881	505.252	d-H2O1	178.003	1	d	STELLIR	-1	0	3.08881	0.667524	46.4321	1
Yeast nucleosome	UV	MR_SM_OD_E_Oberbeckmann_161224_191224_Expl2_XL_nucleosomen_UV_rep2_10min_perc_0.0100_XLs.idXML.idXML	2	13029	1881.04	514.258	6.18812e-06	2	STELLIR	sp|P61830|H3_YEAST	58	64	2.13876	514.257	d	196.014	1	d	STEllIR	4	0.00863031	2.13876	0.993791	49.4343	1
Yeast nucleosome	UV	MR_SM_OD_E_Oberbeckmann_161224_191224_Expl2_XL_nucleosomen_UV_rep2_10min_perc_0.0100_XLs.idXML.idXML	2	13037	1882.08	747.362	4.48362e-06	2	SAKAGLTFPVGR	sp|P04912|H2A2_YEAST	20	31	1.66944	747.361	C-H3N1	290.03	1	C	SAkAGLTFPVGR	2	0.604603	1.66944	0.807763	44.6068	1
Yeast nucleosome	UV	MR_SM_OD_E_Oberbeckmann_161224_191224_Expl2_XL_nucleosomen_UV_rep2_10min_perc_0.0100_XLs.idXML.idXML	2	13042	1882.74	613.606	6.58177e-06	3	SAKAGLTFPVGR	sp|P04912|H2A2_YEAST	20	31	1.93901	613.604	AT	635.114	2	A	SAkAGLTFPVGR	2	0.00880835	1.93901	0.685491	16.7788	1
Yeast nucleosome	UV	MR_SM_OD_E_Oberbeckmann_161224_191224_Expl2_XL_nucleosomen_UV_rep2_10min_perc_0.0100_XLs.idXML.idXML	2	13044	1883.07	523.775	5.04916e-06	2	HLQLAIR	sp|P04912|H2A2_YEAST, sp|Q12692|H2AZ_YEAST	84, 91	90, 97	3.54275	523.773	d	196.014	1	d	hLQLAIR	0	1.05233	3.54275	0.436438	70.8838	1
Yeast nucleosome	UV	MR_SM_OD_E_Oberbeckmann_161224_191224_Expl2_XL_nucleosomen_UV_rep2_10min_perc_0.0100_XLs.idXML.idXML	2	13050	1883.93	675.797	5.71533e-06	2	HLQLAIR	sp|P04912|H2A2_YEAST, sp|Q12692|H2AZ_YEAST	84, 91	90, 97	1.55733	675.796	Td	500.06	2	d	hLQLAIR	0	0.283982	1.55733	1	71.2688	1
Yeast nucleosome	UV	MR_SM_OD_E_Oberbeckmann_161224_191224_Expl2_XL_nucleosomen_UV_rep2_10min_perc_0.0100_XLs.idXML.idXML	2	13087	1888.98	508.921	6.03979e-06	3	FQKSTELLIR	sp|P61830|H3_YEAST	55	64	2.67727	508.92	C-H3N1	290.03	1	C	FQkSTELLIR	2	1.34688	2.67727	0.270442	38.6939	1
Yeast nucleosome	UV	MR_SM_OD_E_Oberbeckmann_161224_191224_Expl2_XL_nucleosomen_UV_rep2_10min_perc_0.0100_XLs.idXML.idXML	2	13089	1889.31	505.253	6.00394e-06	2	STELLIR	sp|P61830|H3_YEAST	58	64	2.4848	505.252	d-H2O1	178.003	1	d	STELLIR	-1	0	2.4848	0.911057	43.2021	1
Yeast nucleosome	UV	MR_SM_OD_E_Oberbeckmann_161224_191224_Expl2_XL_nucleosomen_UV_rep2_10min_perc_0.0100_XLs.idXML.idXML	2	13104	1891.37	536.235	7.05335e-06	3	YKPGTVALR	sp|P61830|H3_YEAST	42	50	1.78582	536.236	AC-H2O1	602.104	2	A	YKPGTvALR	5	0.00490729	-1.78582	0.144632	11.3409	1
Yeast nucleosome	UV	MR_SM_OD_E_Oberbeckmann_161224_191224_Expl2_XL_nucleosomen_UV_rep2_10min_perc_0.0100_XLs.idXML.idXML	2	13110	1892.23	514.258	5.78938e-06	2	STELLIR	sp|P61830|H3_YEAST	58	64	1.54533	514.257	d	196.014	1	d	STEllIR	4	0.00745629	1.54533	0.979542	42.9036	1
Yeast nucleosome	UV	MR_SM_OD_E_Oberbeckmann_161224_191224_Expl2_XL_nucleosomen_UV_rep2_10min_perc_0.0100_XLs.idXML.idXML	2	13113	1892.62	613.606	5.82015e-06	3	SAKAGLTFPVGR	sp|P04912|H2A2_YEAST	20	31	1.95397	613.604	AT	635.114	2	A	SAKAGlTFPVGR	5	0.0142092	1.95397	0.897177	23.3825	1
Yeast nucleosome	UV	MR_SM_OD_E_Oberbeckmann_161224_191224_Expl2_XL_nucleosomen_UV_rep2_10min_perc_0.0100_XLs.idXML.idXML	2	13116	1893.02	747.362	5.39372e-06	2	SAKAGLTFPVGR	sp|P04912|H2A2_YEAST	20	31	1.53564	747.361	C-H3N1	290.03	1	C	SAkAGLTFPVGR	2	0.359662	1.53564	0.903966	29.8523	1
Yeast nucleosome	UV	MR_SM_OD_E_Oberbeckmann_161224_191224_Expl2_XL_nucleosomen_UV_rep2_10min_perc_0.0100_XLs.idXML.idXML	2	13132	1895.27	675.797	5.83585e-06	2	HLQLAIR	sp|P04912|H2A2_YEAST, sp|Q12692|H2AZ_YEAST	84, 91	90, 97	1.55733	675.796	Td	500.06	2	d	hLQLAIR	0	0.272678	1.55733	0.979183	71.7459	1
Yeast nucleosome	UV	MR_SM_OD_E_Oberbeckmann_161224_191224_Expl2_XL_nucleosomen_UV_rep2_10min_perc_0.0100_XLs.idXML.idXML	2	13141	1896.39	577.28	6.23544e-06	2	STELLIR	sp|P61830|H3_YEAST	58	64	2.89196	577.279	T	322.057	1	T	sTELLIR	0	0.358322	2.89196	0.622862	37.3962	1
Yeast nucleosome	UV	MR_SM_OD_E_Oberbeckmann_161224_191224_Expl2_XL_nucleosomen_UV_rep2_10min_perc_0.0100_XLs.idXML.idXML	2	13175	1901.14	762.878	5.87471e-06	2	FQKSTELLIR	sp|P61830|H3_YEAST	55	64	1.65767	762.877	C-H3N1	290.03	1	C	FQkSTELLIR	2	0.0826831	1.65767	0.752599	32.785	1
Yeast nucleosome	UV	MR_SM_OD_E_Oberbeckmann_161224_191224_Expl2_XL_nucleosomen_UV_rep2_10min_perc_0.0100_XLs.idXML.idXML	2	13187	1902.72	554.904	6.09783e-06	3	YKPGTVALR	sp|P61830|H3_YEAST	42	50	2.40205	554.903	GG-H2O1	658.105	2	G	YKPgTVALR	3	0.0209346	2.40205	0.313522	18.9477	1
Yeast nucleosome	UV	MR_SM_OD_E_Oberbeckmann_161224_191224_Expl2_XL_nucleosomen_UV_rep2_10min_perc_0.0100_XLs.idXML.idXML	2	13193	1903.65	514.258	5.59931e-06	2	STELLIR	sp|P61830|H3_YEAST	58	64	1.42664	514.257	d	196.014	1	d	sTELLIR	0	0.0162575	1.42664	0.962384	49.4935	1
Yeast nucleosome	UV	MR_SM_OD_E_Oberbeckmann_161224_191224_Expl2_XL_nucleosomen_UV_rep2_10min_perc_0.0100_XLs.idXML.idXML	2	13197	1904.18	613.604	6.77142e-06	3	SAKAGLTFPVGR	sp|P04912|H2A2_YEAST	20	31	0.94562	613.604	AT	635.114	2	A	SAKAGLTFPVGR	-1	0	-0.94562	0.789817	16.7788	1
Yeast nucleosome	UV	MR_SM_OD_E_Oberbeckmann_161224_191224_Expl2_XL_nucleosomen_UV_rep2_10min_perc_0.0100_XLs.idXML.idXML	2	13217	1906.85	675.797	5.69569e-06	2	HLQLAIR	sp|P04912|H2A2_YEAST, sp|Q12692|H2AZ_YEAST	84, 91	90, 97	1.28639	675.796	Td	500.06	2	d	hLQLAIR	0	0.184234	1.28639	0.830159	66.2548	1
Yeast nucleosome	UV	MR_SM_OD_E_Oberbeckmann_161224_191224_Expl2_XL_nucleosomen_UV_rep2_10min_perc_0.0100_XLs.idXML.idXML	2	13261	1912.96	523.774	5.20113e-06	2	HLQLAIR	sp|P04912|H2A2_YEAST, sp|Q12692|H2AZ_YEAST	84, 91	90, 97	2.02786	523.773	d	196.014	1	d	hLQLAIR	0	0.921565	2.02786	0.370444	60.858	1
Yeast nucleosome	UV	MR_SM_OD_E_Oberbeckmann_161224_191224_Expl2_XL_nucleosomen_UV_rep2_10min_perc_0.0100_XLs.idXML.idXML	2	13277	1915.19	514.258	5.65536e-06	2	STELLIR	sp|P61830|H3_YEAST	58	64	1.90139	514.257	d	196.014	1	d	STELLIR	-1	0	1.90139	1	42.9036	1
Yeast nucleosome	UV	MR_SM_OD_E_Oberbeckmann_161224_191224_Expl2_XL_nucleosomen_UV_rep2_10min_perc_0.0100_XLs.idXML.idXML	2	13304	1918.84	675.798	5.55695e-06	2	HLQLAIR	sp|P04912|H2A2_YEAST, sp|Q12692|H2AZ_YEAST	84, 91	90, 97	1.8173	675.796	Td	500.06	2	d	hLQLAIR	0	0.303305	1.8173	0.889632	45.6888	1
Yeast nucleosome	UV	MR_SM_OD_E_Oberbeckmann_161224_191224_Expl2_XL_nucleosomen_UV_rep2_10min_perc_0.0100_XLs.idXML.idXML	2	13338	1923.55	554.904	6.2206e-06	3	YKPGTVALR	sp|P61830|H3_YEAST	42	50	1.65638	554.903	GG-H2O1	658.105	2	G	YKPGTVALR	-1	0	1.65638	0.460539	18.9477	1
Yeast nucleosome	UV	MR_SM_OD_E_Oberbeckmann_161224_191224_Expl2_XL_nucleosomen_UV_rep2_10min_perc_0.0100_XLs.idXML.idXML	2	13341	1924.01	523.774	5.60036e-06	2	HLQLAIR	sp|P04912|H2A2_YEAST, sp|Q12692|H2AZ_YEAST	84, 91	90, 97	2.02786	523.773	d	196.014	1	d	hLQLAIR	0	0.935482	2.02786	0.280882	52.0388	1
Yeast nucleosome	UV	MR_SM_OD_E_Oberbeckmann_161224_191224_Expl2_XL_nucleosomen_UV_rep2_10min_perc_0.0100_XLs.idXML.idXML	2	13371	1928.05	514.258	6.47123e-06	2	STELLIR	sp|P61830|H3_YEAST	58	64	0.595842	514.257	d	196.014	1	d	STELLIR	-1	0	0.595842	0.559228	33.613	1
Yeast nucleosome	UV	MR_SM_OD_E_Oberbeckmann_161224_191224_Expl2_XL_nucleosomen_UV_rep2_10min_perc_0.0100_XLs.idXML.idXML	2	13385	1930.01	652.264	5.82828e-06	3	EIAQDFKTDLR	sp|P61830|H3_YEAST	74	84	2.4031	652.263	CG-H3N1	619.083	2	C	EIAQDFkTDLR	6	0.323031	2.4031	1	37.4694	1
Yeast nucleosome	UV	MR_SM_OD_E_Oberbeckmann_161224_191224_Expl2_XL_nucleosomen_UV_rep2_10min_perc_0.0100_XLs.idXML.idXML	2	13392	1931	602.929	6.10781e-06	3	SAKAGLTFPVGR	sp|P04912|H2A2_YEAST	20	31	0.337061	602.929	AC-H3N1	603.088	2	A	SAKAGLTFpVGR	8	0.0224844	0.337061	0.493083	18.9336	1
Yeast nucleosome	UV	MR_SM_OD_E_Oberbeckmann_161224_191224_Expl2_XL_nucleosomen_UV_rep2_10min_perc_0.0100_XLs.idXML.idXML	2	13417	1934.46	523.774	6.71263e-06	2	HLQLAIR	sp|P04912|H2A2_YEAST, sp|Q12692|H2AZ_YEAST	84, 91	90, 97	0.746032	523.773	d	196.014	1	d	hLQLAIR	0	0.677927	0.746032	0.284413	40.6716	1
Yeast nucleosome	UV	MR_SM_OD_E_Oberbeckmann_161224_191224_Expl2_XL_nucleosomen_UV_rep2_10min_perc_0.0100_XLs.idXML.idXML	2	13418	1934.59	675.798	6.13585e-06	2	HLQLAIR	sp|P04912|H2A2_YEAST, sp|Q12692|H2AZ_YEAST	84, 91	90, 97	2.46049	675.796	Td	500.06	2	d	hLQLAIR	0	0.147221	2.46049	0.511142	34.1349	1
Yeast nucleosome	UV	MR_SM_OD_E_Oberbeckmann_161224_191224_Expl2_XL_nucleosomen_UV_rep2_10min_perc_0.0100_XLs.idXML.idXML	2	13436	1937.08	613.274	6.25323e-06	3	FQKSTELLIR	sp|P61830|H3_YEAST	55	64	1.58041	613.273	AC-H3N1	603.088	2	A	fQKSTELLIR	0	0.0781995	1.58041	0.885782	20.8818	1
Yeast nucleosome	UV	MR_SM_OD_E_Oberbeckmann_161224_191224_Expl2_XL_nucleosomen_UV_rep2_10min_perc_0.0100_XLs.idXML.idXML	2	13452	1939.31	514.258	7.05897e-06	2	STELLIR	sp|P61830|H3_YEAST	58	64	0.595842	514.257	d	196.014	1	d	STELLIR	-1	0	0.595842	0.588854	24.9059	1
Yeast nucleosome	UV	MR_SM_OD_E_Oberbeckmann_161224_191224_Expl2_XL_nucleosomen_UV_rep2_10min_perc_0.0100_XLs.idXML.idXML	2	13461	1940.57	602.929	5.85499e-06	3	SAKAGLTFPVGR	sp|P04912|H2A2_YEAST	20	31	0.159214	602.929	AC-H3N1	603.088	2	A	SAKAGLTFpVGR	8	0.0352245	-0.159214	0.676108	18.9336	1
Yeast nucleosome	UV	MR_SM_OD_E_Oberbeckmann_161224_191224_Expl2_XL_nucleosomen_UV_rep2_10min_perc_0.0100_XLs.idXML.idXML	2	13465	1941.17	602.93	5.82954e-06	3	SAKAGLTFPVGR	sp|P04912|H2A2_YEAST	20	31	2.16278	602.929	AC-H3N1	603.088	2	A	SAKAGLTFpVGR	8	0.0453714	2.16278	0.716771	18.9336	1
Yeast nucleosome	UV	MR_SM_OD_E_Oberbeckmann_161224_191224_Expl2_XL_nucleosomen_UV_rep2_10min_perc_0.0100_XLs.idXML.idXML	2	13506	1946.81	733.809	7.25477e-06	2	STELLIR	sp|P61830|H3_YEAST	58	64	2.28211	733.807	AT	635.114	2	A	STELLIR	-1	0	2.28211	0.778192	17.7445	1
Yeast nucleosome	UV	MR_SM_OD_E_Oberbeckmann_161224_191224_Expl2_XL_nucleosomen_UV_rep2_10min_perc_0.0100_XLs.idXML.idXML	2	13515	1948.01	613.273	6.27857e-06	3	FQKSTELLIR	sp|P61830|H3_YEAST	55	64	1.22069	613.273	AC-H3N1	603.088	2	A	FQKSTeLLIR	5	0.0159305	1.22069	1	20.7681	1
Yeast nucleosome	UV	MR_SM_OD_E_Oberbeckmann_161224_191224_Expl2_XL_nucleosomen_UV_rep2_10min_perc_0.0100_XLs.idXML.idXML	2	13561	1954.27	523.774	5.4781e-06	2	HLQLAIR	sp|P04912|H2A2_YEAST, sp|Q12692|H2AZ_YEAST	84, 91	90, 97	1.7948	523.773	d	196.014	1	d	hLQLAIR	0	0.441573	1.7948	0.421511	58.9794	1
Yeast nucleosome	UV	MR_SM_OD_E_Oberbeckmann_161224_191224_Expl2_XL_nucleosomen_UV_rep2_10min_perc_0.0100_XLs.idXML.idXML	2	13575	1956.27	733.808	7.18026e-06	2	STELLIR	sp|P61830|H3_YEAST	58	64	0.860662	733.807	AT	635.114	2	A	STELLIR	-1	0	0.860662	0.84702	16.4237	1
Yeast nucleosome	UV	MR_SM_OD_E_Oberbeckmann_161224_191224_Expl2_XL_nucleosomen_UV_rep2_10min_perc_0.0100_XLs.idXML.idXML	2	13635	1964.49	523.775	5.58548e-06	2	HLQLAIR	sp|P04912|H2A2_YEAST, sp|Q12692|H2AZ_YEAST	84, 91	90, 97	2.26092	523.773	d	196.014	1	d	hLQLAIR	0	0.826814	2.26092	0.791381	59.6255	1
Yeast nucleosome	UV	MR_SM_OD_E_Oberbeckmann_161224_191224_Expl2_XL_nucleosomen_UV_rep2_10min_perc_0.0100_XLs.idXML.idXML	2	13670	1969.04	757.352	4.704e-06	2	EIAQDFKTDLR	sp|P61830|H3_YEAST	74	84	2.40579	757.35	d-H2O1	178.003	1	d	EIAQDFKTDLR	-1	0	2.40579	1	35.6473	1
Yeast nucleosome	UV	MR_SM_OD_E_Oberbeckmann_161224_191224_Expl2_XL_nucleosomen_UV_rep2_10min_perc_0.0100_XLs.idXML.idXML	2	13681	1970.6	675.797	6.23991e-06	2	HLQLAIR	sp|P04912|H2A2_YEAST, sp|Q12692|H2AZ_YEAST	84, 91	90, 97	1.55733	675.796	Td	500.06	2	d	hLQLAIR	0	0.0463284	1.55733	0.590779	49.1013	1
Yeast nucleosome	UV	MR_SM_OD_E_Oberbeckmann_161224_191224_Expl2_XL_nucleosomen_UV_rep2_10min_perc_0.0100_XLs.idXML.idXML	2	13740	1978.71	523.776	6.29199e-06	2	HLQLAIR	sp|P04912|H2A2_YEAST, sp|Q12692|H2AZ_YEAST	84, 91	90, 97	4.67392	523.773	d	196.014	1	d	hLQLAIR	0	0.953143	4.67392	0.240132	40.6716	1
Yeast nucleosome	UV	MR_SM_OD_E_Oberbeckmann_161224_191224_Expl2_XL_nucleosomen_UV_rep2_10min_perc_0.0100_XLs.idXML.idXML	2	13743	1979.11	514.258	6.57808e-06	2	STELLIR	sp|P61830|H3_YEAST	58	64	2.13876	514.257	d	196.014	1	d	STEllIR	4	0.0437647	2.13876	0.52862	29.6835	1
Yeast nucleosome	UV	MR_SM_OD_E_Oberbeckmann_161224_191224_Expl2_XL_nucleosomen_UV_rep2_10min_perc_0.0100_XLs.idXML.idXML	2	13748	1979.88	757.352	6.33184e-06	2	EIAQDFKTDLR	sp|P61830|H3_YEAST	74	84	2.83776	757.35	d-H2O1	178.003	1	d	EIAQDFKTDLR	-1	0	2.83776	1	25.4355	1
Yeast nucleosome	UV	MR_SM_OD_E_Oberbeckmann_161224_191224_Expl2_XL_nucleosomen_UV_rep2_10min_perc_0.0100_XLs.idXML.idXML	2	13757	1981.18	675.798	5.17806e-06	2	HLQLAIR	sp|P04912|H2A2_YEAST, sp|Q12692|H2AZ_YEAST	84, 91	90, 97	2.64112	675.796	Td	500.06	2	d	hLQLAIR	0	0.0415169	2.64112	0.898756	75.5795	1
Yeast nucleosome	UV	MR_SM_OD_E_Oberbeckmann_161224_191224_Expl2_XL_nucleosomen_UV_rep2_10min_perc_0.0100_XLs.idXML.idXML	2	13815	1989.22	523.774	6.27378e-06	2	HLQLAIR	sp|P04912|H2A2_YEAST, sp|Q12692|H2AZ_YEAST	84, 91	90, 97	0.629503	523.773	d	196.014	1	d	hLQLAIR	0	0.730206	0.629503	0.468495	41.1877	1
Yeast nucleosome	UV	MR_SM_OD_E_Oberbeckmann_161224_191224_Expl2_XL_nucleosomen_UV_rep2_10min_perc_0.0100_XLs.idXML.idXML	2	13830	1991.25	675.797	6.12047e-06	2	HLQLAIR	sp|P04912|H2A2_YEAST, sp|Q12692|H2AZ_YEAST	84, 91	90, 97	0.834806	675.796	Td	500.06	2	d	hLQLAIR	0	0.0481454	0.834806	0.579752	40.126	1
Yeast nucleosome	UV	MR_SM_OD_E_Oberbeckmann_161224_191224_Expl2_XL_nucleosomen_UV_rep2_10min_perc_0.0100_XLs.idXML.idXML	2	13834	1991.72	600.207	6.95196e-06	2	TLYGFGG	sp|P02309|H4_YEAST	97	103	1.25182	600.207	Cd	485.06	2	d	TLYGFGG	-1	0	1.25182	0.574917	39.3895	1
Yeast nucleosome	UV	MR_SM_OD_E_Oberbeckmann_161224_191224_Expl2_XL_nucleosomen_UV_rep2_10min_perc_0.0100_XLs.idXML.idXML	2	13857	1994.78	578.93	6.3039e-06	3	FQKSTELLIR	sp|P61830|H3_YEAST	55	64	0.807552	578.93	Td	500.06	2	d	FQKSTELLIR	-1	0	0.807552	0.422651	24.6115	1
Yeast nucleosome	UV	MR_SM_OD_E_Oberbeckmann_161224_191224_Expl2_XL_nucleosomen_UV_rep2_10min_perc_0.0100_XLs.idXML.idXML	2	13904	2001.25	523.774	6.00049e-06	2	HLQLAIR	sp|P04912|H2A2_YEAST, sp|Q12692|H2AZ_YEAST	84, 91	90, 97	0.512973	523.773	d	196.014	1	d	hLQLAIR	0	0.469793	0.512973	0.323387	43.416	1
Yeast nucleosome	UV	MR_SM_OD_E_Oberbeckmann_161224_191224_Expl2_XL_nucleosomen_UV_rep2_10min_perc_0.0100_XLs.idXML.idXML	2	13929	2004.68	600.207	6.78638e-06	2	TLYGFGG	sp|P02309|H4_YEAST	97	103	0.0315348	600.207	Cd	485.06	2	d	TLYGFGG	-1	0	0.0315348	0.628902	33.3281	1
Yeast nucleosome	UV	MR_SM_OD_E_Oberbeckmann_161224_191224_Expl2_XL_nucleosomen_UV_rep2_10min_perc_0.0100_XLs.idXML.idXML	2	13998	2014.46	927.403	5.039e-06	2	FQKSTELLIR	sp|P61830|H3_YEAST	55	64	0.499177	927.403	CG-H3N1	619.083	2	C	FQkSTELLIR	2	0.0213099	0.499177	1	35.8813	1
Yeast nucleosome	UV	MR_SM_OD_E_Oberbeckmann_161224_191224_Expl2_XL_nucleosomen_UV_rep2_10min_perc_0.0100_XLs.idXML.idXML	2	14000	2014.73	523.774	6.25586e-06	2	HLQLAIR	sp|P04912|H2A2_YEAST, sp|Q12692|H2AZ_YEAST	84, 91	90, 97	0.979092	523.773	d	196.014	1	d	hLQLAIR	0	0.444869	0.979092	0.372163	35.7681	1
Yeast nucleosome	UV	MR_SM_OD_E_Oberbeckmann_161224_191224_Expl2_XL_nucleosomen_UV_rep2_10min_perc_0.0100_XLs.idXML.idXML	2	14069	2024.61	618.606	5.47196e-06	3	FQKSTELLIR	sp|P61830|H3_YEAST	55	64	2.27979	618.604	CG-H3N1	619.083	2	C	FQkSTELLIR	2	0.186355	2.27979	0.694069	31.0428	1
Yeast nucleosome	UV	MR_SM_OD_E_Oberbeckmann_161224_191224_Expl2_XL_nucleosomen_UV_rep2_10min_perc_0.0100_XLs.idXML.idXML	2	14082	2026.45	608.263	4.59355e-06	3	SAKAGLTFPVGR	sp|P04912|H2A2_YEAST	20	31	3.28798	608.261	CG-H3N1	619.083	2	C	SAkAGLTFPVGR	2	0.0955007	3.28798	1	37.4943	1
Yeast nucleosome	UV	MR_SM_OD_E_Oberbeckmann_161224_191224_Expl2_XL_nucleosomen_UV_rep2_10min_perc_0.0100_XLs.idXML.idXML	2	14142	2034.97	618.608	6.6763e-06	3	FQKSTELLIR	sp|P61830|H3_YEAST	55	64	5.51287	618.604	CG-H3N1	619.083	2	C	FQkSTELLIR	2	0.114228	5.51287	0.619206	27.087	1
Yeast nucleosome	UV	MR_SM_OD_E_Oberbeckmann_161224_191224_Expl2_XL_nucleosomen_UV_rep2_10min_perc_0.0100_XLs.idXML.idXML	2	14166	2038.36	514.259	6.08205e-06	2	STELLIR	sp|P61830|H3_YEAST	58	64	2.73219	514.257	d	196.014	1	d	STELLIR	-1	0	2.73219	0.75496	35.5536	1
Yeast nucleosome	UV	MR_SM_OD_E_Oberbeckmann_161224_191224_Expl2_XL_nucleosomen_UV_rep2_10min_perc_0.0100_XLs.idXML.idXML	2	14176	2039.79	554.905	6.36314e-06	3	YKPGTVALR	sp|P61830|H3_YEAST	42	50	4.16193	554.903	GG-H2O1	658.105	2	G	YKPGTvALR	5	0.0204594	4.16193	0.605713	15.5769	1
Yeast nucleosome	UV	MR_SM_OD_E_Oberbeckmann_161224_191224_Expl2_XL_nucleosomen_UV_rep2_10min_perc_0.0100_XLs.idXML.idXML	2	14251	2050.72	514.258	6.96802e-06	2	STELLIR	sp|P61830|H3_YEAST	58	64	2.49482	514.257	d	196.014	1	d	STELLIR	-1	0	2.49482	0.860799	26.8465	1
Yeast nucleosome	UV	MR_SM_OD_E_Oberbeckmann_161224_191224_Expl2_XL_nucleosomen_UV_rep2_10min_perc_0.0100_XLs.idXML.idXML	2	14378	2068.66	523.774	6.24972e-06	2	HLQLAIR	sp|P04912|H2A2_YEAST, sp|Q12692|H2AZ_YEAST	84, 91	90, 97	1.7948	523.773	d	196.014	1	d	hLQLAIR	0	0.389754	1.7948	0.434292	36.263	1
Yeast nucleosome	UV	MR_SM_OD_E_Oberbeckmann_161224_191224_Expl2_XL_nucleosomen_UV_rep2_10min_perc_0.0100_XLs.idXML.idXML	2	14469	2081.54	610.269	6.20757e-06	3	FQKSTELLIR	sp|P61830|H3_YEAST	55	64	1.15404	610.269	TC-H3N1	594.076	2	C	FQkSTELLIR	2	0.130258	1.15404	0.454439	25.4137	1
Yeast nucleosome	UV	MR_SM_OD_E_Oberbeckmann_161224_191224_Expl2_XL_nucleosomen_UV_rep2_10min_perc_0.0100_XLs.idXML.idXML	2	14471	2081.81	554.905	6.891e-06	3	YKPGTVALR	sp|P61830|H3_YEAST	42	50	3.17199	554.903	GG-H2O1	658.105	2	G	YKPGTVALR	-1	0	3.17199	0.58134	15.5769	1
Yeast nucleosome	UV	MR_SM_OD_E_Oberbeckmann_161224_191224_Expl2_XL_nucleosomen_UV_rep2_10min_perc_0.0100_XLs.idXML.idXML	2	14480	2083.11	599.927	4.9236e-06	3	SAKAGLTFPVGR	sp|P04912|H2A2_YEAST	20	31	2.59439	599.925	TC-H3N1	594.076	2	C	SAkAGLTFPVGR	2	0.611549	2.59439	0.830614	32.8789	1
Yeast nucleosome	UV	MR_SM_OD_E_Oberbeckmann_161224_191224_Expl2_XL_nucleosomen_UV_rep2_10min_perc_0.0100_XLs.idXML.idXML	2	14537	2091.12	914.9	4.90111e-06	2	FQKSTELLIR	sp|P61830|H3_YEAST	55	64	0.912964	914.9	TC-H3N1	594.076	2	C	FQkSTELLIR	2	0.395202	0.912964	1	39.3982	1
Yeast nucleosome	UV	MR_SM_OD_E_Oberbeckmann_161224_191224_Expl2_XL_nucleosomen_UV_rep2_10min_perc_0.0100_XLs.idXML.idXML	2	14548	2092.63	899.385	4.62292e-06	2	SAKAGLTFPVGR	sp|P04912|H2A2_YEAST	20	31	0.906643	899.384	TC-H3N1	594.076	2	C	SAkAGLTFPVGR	2	0.135687	0.906643	0.771539	38.3144	1
Yeast nucleosome	UV	MR_SM_OD_E_Oberbeckmann_161224_191224_Expl2_XL_nucleosomen_UV_rep2_10min_perc_0.0100_XLs.idXML.idXML	2	14556	2093.79	899.384	5.43046e-06	2	SAKAGLTFPVGR	sp|P04912|H2A2_YEAST	20	31	0.0803606	899.384	TC-H3N1	594.076	2	C	SAkAGLTFPVGR	2	0.621639	-0.0803606	0.505734	32.5668	1
Yeast nucleosome	UV	MR_SM_OD_E_Oberbeckmann_161224_191224_Expl2_XL_nucleosomen_UV_rep2_10min_perc_0.0100_XLs.idXML.idXML	2	14595	2099.34	523.774	6.21198e-06	2	HLQLAIR	sp|P04912|H2A2_YEAST, sp|Q12692|H2AZ_YEAST	84, 91	90, 97	1.67827	523.773	d	196.014	1	d	hLQLAIR	0	0.611336	1.67827	0.429264	39.6376	1
Yeast nucleosome	UV	MR_SM_OD_E_Oberbeckmann_161224_191224_Expl2_XL_nucleosomen_UV_rep2_10min_perc_0.0100_XLs.idXML.idXML	2	14609	2101.33	914.9	5.97911e-06	2	FQKSTELLIR	sp|P61830|H3_YEAST	55	64	0.512689	914.9	TC-H3N1	594.076	2	C	FQkSTELLIR	2	0.0971592	0.512689	1	21.4768	1
Yeast nucleosome	UV	MR_SM_OD_E_Oberbeckmann_161224_191224_Expl2_XL_nucleosomen_UV_rep2_10min_perc_0.0100_XLs.idXML.idXML	2	14646	2106.58	719.837	6.16042e-06	2	LILPGELAK	sp|P02293|H2B1_YEAST	104	112	2.55188	719.835	Cd	485.06	2	d	LILpGELAK	3	0.0111184	2.55188	1	30.8352	1
Yeast nucleosome	UV	MR_SM_OD_E_Oberbeckmann_161224_191224_Expl2_XL_nucleosomen_UV_rep2_10min_perc_0.0100_XLs.idXML.idXML	2	14745	2120.63	557.272	4.91289e-06	2	AGLTFPVGR	sp|P04912|H2A2_YEAST	23	31	3.26322	557.271	d	196.014	1	d	AGLtFPVGR	3	0.138829	3.26322	0.756788	46.6151	1
Yeast nucleosome	UV	MR_SM_OD_E_Oberbeckmann_161224_191224_Expl2_XL_nucleosomen_UV_rep2_10min_perc_0.0100_XLs.idXML.idXML	2	14750	2121.39	548.267	4.88428e-06	2	AGLTFPVGR	sp|P04912|H2A2_YEAST	23	31	3.04397	548.265	d-H2O1	178.003	1	d	AGLTFPvGR	6	0.012275	3.04397	0.728121	49.1737	1
Yeast nucleosome	UV	MR_SM_OD_E_Oberbeckmann_161224_191224_Expl2_XL_nucleosomen_UV_rep2_10min_perc_0.0100_XLs.idXML.idXML	2	14819	2131.23	557.272	5.24186e-06	2	AGLTFPVGR	sp|P04912|H2A2_YEAST	23	31	1.72987	557.271	d	196.014	1	d	AGLtFPVGR	3	0.0177905	1.72987	0.964659	56.0797	1
Yeast nucleosome	UV	MR_SM_OD_E_Oberbeckmann_161224_191224_Expl2_XL_nucleosomen_UV_rep2_10min_perc_0.0100_XLs.idXML.idXML	2	14820	2131.3	548.266	4.62801e-06	2	AGLTFPVGR	sp|P04912|H2A2_YEAST	23	31	1.71467	548.265	d-H2O1	178.003	1	d	AGLTFPvGR	6	0.00944914	1.71467	0.924194	58.6383	1
Yeast nucleosome	UV	MR_SM_OD_E_Oberbeckmann_161224_191224_Expl2_XL_nucleosomen_UV_rep2_10min_perc_0.0100_XLs.idXML.idXML	2	14886	2140.94	557.272	4.92477e-06	2	AGLTFPVGR	sp|P04912|H2A2_YEAST	23	31	1.62034	557.271	d	196.014	1	d	AGLTFPVGR	-1	0	1.62034	0.910518	48.5558	1
Yeast nucleosome	UV	MR_SM_OD_E_Oberbeckmann_161224_191224_Expl2_XL_nucleosomen_UV_rep2_10min_perc_0.0100_XLs.idXML.idXML	2	14887	2141.07	548.267	5.61058e-06	2	AGLTFPVGR	sp|P04912|H2A2_YEAST	23	31	2.93264	548.265	d-H2O1	178.003	1	d	AGLTFPVGR	-1	0	2.93264	0.818614	49.1737	1
Yeast nucleosome	UV	MR_SM_OD_E_Oberbeckmann_161224_191224_Expl2_XL_nucleosomen_UV_rep2_10min_perc_0.0100_XLs.idXML.idXML	2	14900	2142.96	554.904	6.69309e-06	3	YKPGTVALR	sp|P61830|H3_YEAST	42	50	1.65638	554.903	GG-H2O1	658.105	2	G	YKPGTvALR	5	0.0287584	1.65638	0.411021	12.4424	1
Yeast nucleosome	UV	MR_SM_OD_E_Oberbeckmann_161224_191224_Expl2_XL_nucleosomen_UV_rep2_10min_perc_0.0100_XLs.idXML.idXML	2	14922	2146.17	705.79	0.00319209	2	STELLIR	sp|P61830|H3_YEAST	58	64	1.31551	705.789	CC-H3N1	579.077	2	C	sTELLIR	0	0.133947	1.31551	0.635595	19.6413	1
Yeast nucleosome	UV	MR_SM_OD_E_Oberbeckmann_161224_191224_Expl2_XL_nucleosomen_UV_rep2_10min_perc_0.0100_XLs.idXML.idXML	2	14960	2151.7	548.267	6.21852e-06	2	AGLTFPVGR	sp|P04912|H2A2_YEAST	23	31	2.93264	548.265	d-H2O1	178.003	1	d	AGLTFPVGR	-1	0	2.93264	0.561245	29.3816	1
Yeast nucleosome	UV	MR_SM_OD_E_Oberbeckmann_161224_191224_Expl2_XL_nucleosomen_UV_rep2_10min_perc_0.0100_XLs.idXML.idXML	2	15003	2158.45	666.281	5.70305e-06	2	STELLIR	sp|P61830|H3_YEAST	58	64	1.91103	666.28	Td	500.06	2	d	STELLIR	-1	0	1.91103	1	37.6888	1
Yeast nucleosome	UV	MR_SM_OD_E_Oberbeckmann_161224_191224_Expl2_XL_nucleosomen_UV_rep2_10min_perc_0.0100_XLs.idXML.idXML	2	15034	2163.13	687.832	4.29095e-06	2	ISGLIYEEVR	sp|P02309|H4_YEAST	47	56	1.20675	687.831	d	196.014	1	d	ISGLIYEEVR	-1	0	1.20675	1	48.6974	1
Yeast nucleosome	UV	MR_SM_OD_E_Oberbeckmann_161224_191224_Expl2_XL_nucleosomen_UV_rep2_10min_perc_0.0100_XLs.idXML.idXML	2	15041	2164.12	557.271	5.90699e-06	2	AGLTFPVGR	sp|P04912|H2A2_YEAST	23	31	0.963193	557.271	d	196.014	1	d	AGLtFPVGR	3	0.636462	0.963193	0.652682	33.229	1
Yeast nucleosome	UV	MR_SM_OD_E_Oberbeckmann_161224_191224_Expl2_XL_nucleosomen_UV_rep2_10min_perc_0.0100_XLs.idXML.idXML	2	15069	2168.3	666.282	6.67275e-06	2	STELLIR	sp|P61830|H3_YEAST	58	64	2.09424	666.28	Td	500.06	2	d	STELLIR	-1	0	2.09424	0.682491	27.7428	1
Yeast nucleosome	UV	MR_SM_OD_E_Oberbeckmann_161224_191224_Expl2_XL_nucleosomen_UV_rep2_10min_perc_0.0100_XLs.idXML.idXML	2	15094	2172.4	687.832	4.45098e-06	2	ISGLIYEEVR	sp|P02309|H4_YEAST	47	56	1.11802	687.831	d	196.014	1	d	iSGLIYEEVR	0	0.0085585	1.11802	0.921818	53.0686	1
Yeast nucleosome	UV	MR_SM_OD_E_Oberbeckmann_161224_191224_Expl2_XL_nucleosomen_UV_rep2_10min_perc_0.0100_XLs.idXML.idXML	2	15133	2178.26	666.281	6.99315e-06	2	STELLIR	sp|P61830|H3_YEAST	58	64	1.26979	666.28	Td	500.06	2	d	STELLIR	-1	0	1.26979	1	16.8139	1
Yeast nucleosome	UV	MR_SM_OD_E_Oberbeckmann_161224_191224_Expl2_XL_nucleosomen_UV_rep2_10min_perc_0.0100_XLs.idXML.idXML	2	15267	2198.86	557.27	6.24907e-06	2	AGLTFPVGR	sp|P04912|H2A2_YEAST	23	31	0.460634	557.271	d	196.014	1	d	AGLtFPVGR	3	0.0428406	-0.460634	0.528338	33.229	1
Yeast nucleosome	UV	MR_SM_OD_E_Oberbeckmann_161224_191224_Expl2_XL_nucleosomen_UV_rep2_10min_perc_0.0100_XLs.idXML.idXML	2	15297	2203.23	746.869	0.00160732	2	RLFEGNALIR	sp|O13516|RS9A_YEAST	69	78	0.537527	746.869	T-H2O1	304.046	1	T	RLfEGNALIR	2	0.0444846	0.537527	1	13.0003	1
Yeast nucleosome	UV	MR_SM_OD_E_Oberbeckmann_161224_191224_Expl2_XL_nucleosomen_UV_rep2_10min_perc_0.0100_XLs.idXML.idXML	2	15304	2204.74	575.313	6.11374e-06	2	LILPGELAK	sp|P02293|H2B1_YEAST	104	112	1.8654	575.312	d	196.014	1	d	LILpGELAK	3	0.0167163	1.8654	0.782721	28.8945	1
Yeast nucleosome	UV	MR_SM_OD_E_Oberbeckmann_161224_191224_Expl2_XL_nucleosomen_UV_rep2_10min_perc_0.0100_XLs.idXML.idXML	2	15326	2208.34	557.271	5.51051e-06	2	AGLTFPVGR	sp|P04912|H2A2_YEAST	23	31	0.963193	557.271	d	196.014	1	d	AGLTFPVGR	-1	0	0.963193	0.778145	42.5054	1
Yeast nucleosome	UV	MR_SM_OD_E_Oberbeckmann_161224_191224_Expl2_XL_nucleosomen_UV_rep2_10min_perc_0.0100_XLs.idXML.idXML	2	15327	2208.47	548.268	6.61336e-06	2	AGLTFPVGR	sp|P04912|H2A2_YEAST	23	31	3.93456	548.265	d-H2O1	178.003	1	d	AGLTFPVGR	-1	0	3.93456	0.690985	23.9659	1
Yeast nucleosome	UV	MR_SM_OD_E_Oberbeckmann_161224_191224_Expl2_XL_nucleosomen_UV_rep2_10min_perc_0.0100_XLs.idXML.idXML	2	15361	2213.46	746.869	0.00319209	2	RLFEGNALIR	sp|O13516|RS9A_YEAST	69	78	0.461043	746.869	T-H2O1	304.046	1	T	RLFEGNALIR	-1	0	-0.461043	1	17.6549	1
Yeast nucleosome	UV	MR_SM_OD_E_Oberbeckmann_161224_191224_Expl2_XL_nucleosomen_UV_rep2_10min_perc_0.0100_XLs.idXML.idXML	2	15364	2214.05	575.313	5.07688e-06	2	LILPGELAK	sp|P02293|H2B1_YEAST	104	112	1.65322	575.312	d	196.014	1	d	LILpGELAK	3	0.0339807	1.65322	1	45.9224	1
Yeast nucleosome	UV	MR_SM_OD_E_Oberbeckmann_161224_191224_Expl2_XL_nucleosomen_UV_rep2_10min_perc_0.0100_XLs.idXML.idXML	2	15398	2219	548.266	5.45799e-06	2	AGLTFPVGR	sp|P04912|H2A2_YEAST	23	31	1.70808	548.265	d-H2O1	178.003	1	d	AGLTFPvGR	6	0.0156882	1.70808	0.889013	49.1737	1
Yeast nucleosome	UV	MR_SM_OD_E_Oberbeckmann_161224_191224_Expl2_XL_nucleosomen_UV_rep2_10min_perc_0.0100_XLs.idXML.idXML	2	15432	2224.06	575.313	5.81785e-06	2	LILPGELAK	sp|P02293|H2B1_YEAST	104	112	1.65322	575.312	d	196.014	1	d	LILPgELAK	4	0.0473417	1.65322	1	34.4893	1
Yeast nucleosome	UV	MR_SM_OD_E_Oberbeckmann_161224_191224_Expl2_XL_nucleosomen_UV_rep2_10min_perc_0.0100_XLs.idXML.idXML	2	15466	2229.05	548.267	5.15821e-06	2	AGLTFPVGR	sp|P04912|H2A2_YEAST	23	31	3.04397	548.265	d-H2O1	178.003	1	d	AGLTFPvGR	6	0.014196	3.04397	0.676951	43.1233	1
Yeast nucleosome	UV	MR_SM_OD_E_Oberbeckmann_161224_191224_Expl2_XL_nucleosomen_UV_rep2_10min_perc_0.0100_XLs.idXML.idXML	2	15496	2233.57	575.313	6.82656e-06	2	LILPGELAK	sp|P02293|H2B1_YEAST	104	112	1.8654	575.312	d	196.014	1	d	LILPGELAK	-1	0	1.8654	0.820237	23.5166	1
Yeast nucleosome	UV	MR_SM_OD_E_Oberbeckmann_161224_191224_Expl2_XL_nucleosomen_UV_rep2_10min_perc_0.0100_XLs.idXML.idXML	2	15530	2238.78	548.267	5.74569e-06	2	AGLTFPVGR	sp|P04912|H2A2_YEAST	23	31	3.04397	548.265	d-H2O1	178.003	1	d	AGLTFPvGR	6	0.0150472	3.04397	0.559873	40.1748	1
Yeast nucleosome	UV	MR_SM_OD_E_Oberbeckmann_161224_191224_Expl2_XL_nucleosomen_UV_rep2_10min_perc_0.0100_XLs.idXML.idXML	2	15594	2248.68	548.265	6.04869e-06	2	AGLTFPVGR	sp|P04912|H2A2_YEAST	23	31	0.629731	548.265	d-H2O1	178.003	1	d	AGLtFPVGR	3	0.0430579	-0.629731	0.525989	35.4443	1
Yeast nucleosome	UV	MR_SM_OD_E_Oberbeckmann_161224_191224_Expl2_XL_nucleosomen_UV_rep2_10min_perc_0.0100_XLs.idXML.idXML	2	15749	2272.42	746.869	0.00160735	2	RLFEGNALIR	sp|O13516|RS9A_YEAST	69	78	0.116244	746.869	T-H2O1	304.046	1	T	RLFEGNALIR	-1	0	-0.116244	0.835573	11.0597	1
Yeast nucleosome	UV	MR_SM_OD_E_Oberbeckmann_161224_191224_Expl2_XL_nucleosomen_UV_rep2_10min_perc_0.0100_XLs.idXML.idXML	2	15794	2279.07	548.268	6.28765e-06	2	AGLTFPVGR	sp|P04912|H2A2_YEAST	23	31	5.15912	548.265	d-H2O1	178.003	1	d	AGLTFPVGR	-1	0	5.15912	0.624275	29.3816	1
Yeast nucleosome	UV	MR_SM_OD_E_Oberbeckmann_161224_191224_Expl2_XL_nucleosomen_UV_rep2_10min_perc_0.0100_XLs.idXML.idXML	2	15940	2301.68	575.312	6.87312e-06	2	LILPGELAK	sp|P02293|H2B1_YEAST	104	112	0.479968	575.312	d	196.014	1	d	LILPGeLAK	5	0.0311469	-0.479968	0.823737	24.871	1
Yeast nucleosome	UV	MR_SM_OD_E_Oberbeckmann_161224_191224_Expl2_XL_nucleosomen_UV_rep2_10min_perc_0.0100_XLs.idXML.idXML	2	16003	2311.68	575.313	5.56936e-06	2	LILPGELAK	sp|P02293|H2B1_YEAST	104	112	1.12276	575.312	d	196.014	1	d	LILpGELAK	3	0.00590008	1.12276	0.952201	33.0201	1
Yeast nucleosome	UV	MR_SM_OD_E_Oberbeckmann_161224_191224_Expl2_XL_nucleosomen_UV_rep2_10min_perc_0.0100_XLs.idXML.idXML	2	16067	2321.15	575.313	6.27875e-06	2	LILPGELAK	sp|P02293|H2B1_YEAST	104	112	1.8654	575.312	d	196.014	1	d	LILPGELAK	-1	0	1.8654	1	28.8945	1
Yeast nucleosome	UV	MR_SM_OD_E_Oberbeckmann_161224_191224_Expl2_XL_nucleosomen_UV_rep2_10min_perc_0.0100_XLs.idXML.idXML	2	16130	2331.29	575.313	7.18715e-06	2	LILPGELAK	sp|P02293|H2B1_YEAST	104	112	1.54713	575.312	d	196.014	1	d	LILPGELAK	-1	0	1.54713	0.812569	23.5166	1
Yeast nucleosome	UV	MR_SM_OD_E_Oberbeckmann_161224_191224_Expl2_XL_nucleosomen_UV_rep2_10min_perc_0.0100_XLs.idXML.idXML	2	16191	2340.91	575.312	6.68869e-06	2	LILPGELAK	sp|P02293|H2B1_YEAST	104	112	0.804491	575.312	d	196.014	1	d	LIlPGELAK	2	0.0319927	0.804491	1	26.1774	1
Yeast nucleosome	UV	MR_SM_OD_E_Oberbeckmann_161224_191224_Expl2_XL_nucleosomen_UV_rep2_10min_perc_0.0100_XLs.idXML.idXML	2	16696	2424.28	727.336	7.26045e-06	2	LILPGELAK	sp|P02293|H2B1_YEAST	104	112	0.79084	727.335	Td	500.06	2	d	LILPGELAK	-1	0	0.79084	0.47653	20.9148	1
Yeast nucleosome	UV	MR_SM_OD_E_Oberbeckmann_161224_191224_Expl2_XL_nucleosomen_UV_rep2_10min_perc_0.0100_XLs.idXML.idXML	2	16756	2434.23	727.336	0.00160735	2	LILPGELAK	sp|P02293|H2B1_YEAST	104	112	0.830314	727.335	Td	500.06	2	d	LILpGELAK	3	0.0397459	0.830314	1	20.9148	1
Yeast nucleosome	UV	MR_SM_OD_E_Oberbeckmann_161224_191224_Expl2_XL_nucleosomen_UV_rep2_10min_perc_0.0100_XLs.idXML.idXML	2	16900	2457.42	573.778	5.90985e-06	2	SFLESVIR	sp|P02309|H4_YEAST	61	68	3.18923	573.776	d	196.014	1	d	SFLESVIR	-1	0	3.18923	0.603055	32.5533	1
Yeast nucleosome	UV	MR_SM_OD_E_Oberbeckmann_161224_191224_Expl2_XL_nucleosomen_UV_rep2_10min_perc_0.0100_XLs.idXML.idXML	2	17030	2479.57	573.776	0.00626718	2	SFLESVIR	sp|P02309|H4_YEAST	61	68	0.742615	573.776	d	196.014	1	d	SFLESVIR	-1	0	0.742615	0.284584	21.4774	1
Yeast nucleosome	UV	MR_SM_OD_E_Oberbeckmann_161224_191224_Expl2_XL_nucleosomen_UV_rep2_10min_perc_0.0100_XLs.idXML.idXML	2	17146	2498.83	573.776	6.92519e-06	2	SFLESVIR	sp|P02309|H4_YEAST	61	68	0.210742	573.776	d	196.014	1	d	SFLESVIR	-1	0	0.210742	0.368566	26.0956	1
Yeast nucleosome	UV	MR_SM_OD_E_Oberbeckmann_161224_191224_Expl2_XL_nucleosomen_UV_rep2_10min_perc_0.0100_XLs.idXML.idXML	2	17482	2556.48	752.88	7.01764e-06	2	TVTSLDVVYALK	sp|P02309|H4_YEAST	81	92	1.42075	752.881	d	196.014	1	d	TVTSLDVVYALK	-1	0	-1.42075	0.425248	17.5659	1
Yeast nucleosome	UV	MR_SM_OD_E_Oberbeckmann_161224_191224_Expl2_XL_nucleosomen_UV_rep2_10min_perc_0.0100_XLs.idXML.idXML	2	17911	2628.67	752.882	5.00413e-06	2	TVTSLDVVYALK	sp|P02309|H4_YEAST	81	92	1.65987	752.881	d	196.014	1	d	TVTSLDVVYALk	11	0.0397227	1.65987	0.771343	32.913	1
Yeast nucleosome	UV	MR_SM_OD_E_Oberbeckmann_161224_191224_Expl2_XL_nucleosomen_UV_rep2_10min_perc_0.0100_XLs.idXML.idXML	2	17944	2634.98	752.883	5.79857e-06	2	TVTSLDVVYALK	sp|P02309|H4_YEAST	81	92	2.32113	752.881	d	196.014	1	d	TVTSLDVVYALK	-1	0	2.32113	0.482775	27.5931	1
Yeast nucleosome	NM	MR_SM_OD_E_Oberbeckmann_161224_191224_Expl2_XL_nucleosomen_NM_rep1_1mM_perc_0.0100_XLs.idXML	1	3919	636.099	526.724	6.03917e-06	2	HAVSEGTR	sp|P02293|H2B1_YEAST	113	120	0.573131	526.724	d	196.014	1	d	hAVSEGTR	0	0.717042	-0.573131	0.66768	32.8387	1
Yeast nucleosome	NM	MR_SM_OD_E_Oberbeckmann_161224_191224_Expl2_XL_nucleosomen_NM_rep1_1mM_perc_0.0100_XLs.idXML	1	4137	666.404	685.978	4.62766e-06	3	SAPSTGGVKKPHR	sp|P61830|H3_YEAST	29	41	0.934724	685.977	GT+C5H9N1	734.183	2	G	SAPSTGGVKKPHR	-1	0	0.934724	0.874686	30.1415	1
Yeast nucleosome	NM	MR_SM_OD_E_Oberbeckmann_161224_191224_Expl2_XL_nucleosomen_NM_rep1_1mM_perc_0.0100_XLs.idXML	1	4250	682.05	680.979	0.00307425	3	SAPSTGGVKKPHR	sp|P61830|H3_YEAST	29	41	2.77662	680.977	CG+C5H9N1	719.183	2	C	SAPSTGGVkkPHR	9	0.0410614	2.77662	1	16.1987	1
Yeast nucleosome	NM	MR_SM_OD_E_Oberbeckmann_161224_191224_Expl2_XL_nucleosomen_NM_rep1_1mM_perc_0.0100_XLs.idXML	1	4287	687.225	678.748	5.44794e-06	2	HAVSEGTR	sp|P02293|H2B1_YEAST	113	120	0.709951	678.747	Td	500.06	2	d	hAVSEGTR	0	0.167784	0.709951	1	29.6039	1
Yeast nucleosome	NM	MR_SM_OD_E_Oberbeckmann_161224_191224_Expl2_XL_nucleosomen_NM_rep1_1mM_perc_0.0100_XLs.idXML	1	4304	689.609	514.735	4.61081e-06	4	SAPSTGGVKKPHR	sp|P61830|H3_YEAST	29	41	1.43176	514.734	GT+C5H9N1	734.183	2	G	SAPSTGGVKKPHR	-1	0	1.43176	0.959648	17.5612	1
Yeast nucleosome	NM	MR_SM_OD_E_Oberbeckmann_161224_191224_Expl2_XL_nucleosomen_NM_rep1_1mM_perc_0.0100_XLs.idXML	1	4382	700.441	607.937	2.0618e-06	3	SAPSTGGVKKPHR	sp|P61830|H3_YEAST	29	41	1.1053	607.936	Td	500.06	2	d	SAPSTGGVkKPHR	8	0.95655	1.1053	0.628479	63.2393	1
Yeast nucleosome	NM	MR_SM_OD_E_Oberbeckmann_161224_191224_Expl2_XL_nucleosomen_NM_rep1_1mM_perc_0.0100_XLs.idXML	1	4450	709.923	607.936	4.80996e-06	3	SAPSTGGVKKPHR	sp|P61830|H3_YEAST	29	41	0.67817	607.936	Td	500.06	2	d	SApSTGGVKKPHR	2	0.479859	0.67817	1	32.6056	1
Yeast nucleosome	NM	MR_SM_OD_E_Oberbeckmann_161224_191224_Expl2_XL_nucleosomen_NM_rep1_1mM_perc_0.0100_XLs.idXML	1	4551	723.918	607.937	5.94901e-06	3	SAPSTGGVKKPHR	sp|P61830|H3_YEAST	29	41	1.43428	607.936	Td	500.06	2	d	SAPSTGGVKKPHR	-1	0	1.43428	0.570639	14.8412	1
Yeast nucleosome	NM	MR_SM_OD_E_Oberbeckmann_161224_191224_Expl2_XL_nucleosomen_NM_rep1_1mM_perc_0.0100_XLs.idXML	1	4646	737.117	833.355	0.0030741	2	KSAPSTGGVK	sp|P61830|H3_YEAST	28	37	0.620725	833.355	GT+C5H9N1	734.183	2	G	KSAPSTGGVK	-1	0	-0.620725	0.736747	20.8335	1
Yeast nucleosome	NM	MR_SM_OD_E_Oberbeckmann_161224_191224_Expl2_XL_nucleosomen_NM_rep1_1mM_perc_0.0100_XLs.idXML	1	4782	755.98	704.313	4.77251e-06	2	QTHPDTGISQK	sp|P02293|H2B1_YEAST	51	61	1.896	704.311	d	196.014	1	d	QThPDTGISQK	2	0.458693	1.896	0.891858	44.3269	1
Yeast nucleosome	NM	MR_SM_OD_E_Oberbeckmann_161224_191224_Expl2_XL_nucleosomen_NM_rep1_1mM_perc_0.0100_XLs.idXML	1	4829	762.521	786.857	6.37338e-06	2	AVTKYSSSTQA	sp|P02293|H2B1_YEAST	121	131	0.376917	786.856	G+C5H9N1	430.137	1	G	AVTkYSSSTQA	3	4.24774	0.376917	0.856129	84.1239	1
Yeast nucleosome	NM	MR_SM_OD_E_Oberbeckmann_161224_191224_Expl2_XL_nucleosomen_NM_rep1_1mM_perc_0.0100_XLs.idXML	1	4916	774.546	786.858	0.00307409	2	AVTKYSSSTQA	sp|P02293|H2B1_YEAST	121	131	1.61801	786.856	G+C5H9N1	430.137	1	G	AVtKYSSStQA	8	0.0714616	1.61801	0.854273	24.8739	1
Yeast nucleosome	NM	MR_SM_OD_E_Oberbeckmann_161224_191224_Expl2_XL_nucleosomen_NM_rep1_1mM_perc_0.0100_XLs.idXML	1	4958	780.387	923.383	5.93476e-06	2	AVTKYSSSTQA	sp|P02293|H2B1_YEAST	121	131	0.879658	923.382	AC+C5H9N1	703.188	2	A	AVtKYSSStQA	8	0.153327	0.879658	0.941554	33.2601	1
Yeast nucleosome	NM	MR_SM_OD_E_Oberbeckmann_161224_191224_Expl2_XL_nucleosomen_NM_rep1_1mM_perc_0.0100_XLs.idXML	1	4959	780.519	649.267	5.02838e-06	3	QTHPDTGISQK	sp|P02293|H2B1_YEAST	51	61	1.34657	649.266	GT+C5H9N1	734.183	2	G	QTHpDTGISQK	3	0.0339762	1.34657	1	49.0221	1
Yeast nucleosome	NM	MR_SM_OD_E_Oberbeckmann_161224_191224_Expl2_XL_nucleosomen_NM_rep1_1mM_perc_0.0100_XLs.idXML	1	4996	785.693	661.335	1.87598e-06	3	VLKQTHPDTGISQK	sp|P02293|H2B1_YEAST	48	61	2.329	661.333	G+C5H9N1	430.137	1	G	VLKQTHPDTGISQk	13	0.0155301	2.329	0.838803	57.6254	1
Yeast nucleosome	NM	MR_SM_OD_E_Oberbeckmann_161224_191224_Expl2_XL_nucleosomen_NM_rep1_1mM_perc_0.0100_XLs.idXML	1	5011	787.752	652.271	6.38446e-06	3	QTHPDTGISQK	sp|P02293|H2B1_YEAST	51	61	1.25505	652.27	AG+C5H9N1	743.194	2	A	QTHPDTGISQK	-1	0	1.25505	1	24.6605	1
Yeast nucleosome	NM	MR_SM_OD_E_Oberbeckmann_161224_191224_Expl2_XL_nucleosomen_NM_rep1_1mM_perc_0.0100_XLs.idXML	1	5044	792.317	973.396	5.94214e-06	2	QTHPDTGISQK	sp|P02293|H2B1_YEAST	51	61	0.742762	973.396	GT+C5H9N1	734.183	2	G	QTHpDTGISQK	3	0.0172351	0.742762	1	34.0899	1
Yeast nucleosome	NM	MR_SM_OD_E_Oberbeckmann_161224_191224_Expl2_XL_nucleosomen_NM_rep1_1mM_perc_0.0100_XLs.idXML	1	5086	798.14	661.335	5.9121e-06	3	VLKQTHPDTGISQK	sp|P02293|H2B1_YEAST	48	61	2.17779	661.333	G+C5H9N1	430.137	1	G	VLKQTHPDTGiSQK	10	0.0237439	2.17779	0.917599	26.0744	1
Yeast nucleosome	NM	MR_SM_OD_E_Oberbeckmann_161224_191224_Expl2_XL_nucleosomen_NM_rep1_1mM_perc_0.0100_XLs.idXML	1	5116	802.319	568.516	4.62051e-06	4	VLKQTHPDTGISQK	sp|P02293|H2B1_YEAST	48	61	3.98865	568.513	CG+C5H9N1	719.183	2	C	VLKQTHPDTGISQK	-1	0	3.98865	0.718138	31.2945	1
Yeast nucleosome	NM	MR_SM_OD_E_Oberbeckmann_161224_191224_Expl2_XL_nucleosomen_NM_rep1_1mM_perc_0.0100_XLs.idXML	1	5125	803.579	649.267	4.7946e-06	3	QTHPDTGISQK	sp|P02293|H2B1_YEAST	51	61	1.51894	649.266	GT+C5H9N1	734.183	2	G	QTHpDTGISQK	3	0.0852331	1.51894	0.969969	36.0127	1
Yeast nucleosome	NM	MR_SM_OD_E_Oberbeckmann_161224_191224_Expl2_XL_nucleosomen_NM_rep1_1mM_perc_0.0100_XLs.idXML	1	5164	808.992	673.779	4.62712e-06	2	DSVTYTEHAK	sp|P02309|H4_YEAST	69	78	0.284802	673.779	d	196.014	1	d	DSVTYtEHAK	5	3.24468	0.284802	0.962762	69.9516	1
Yeast nucleosome	NM	MR_SM_OD_E_Oberbeckmann_161224_191224_Expl2_XL_nucleosomen_NM_rep1_1mM_perc_0.0100_XLs.idXML	1	5166	809.258	965.4	5.64464e-06	2	QTHPDTGISQK	sp|P02293|H2B1_YEAST	51	61	1.82014	965.398	AT+C5H9N1	718.188	2	A	QTHPDTGISQK	-1	0	1.82014	0.698017	51.6055	1
Yeast nucleosome	NM	MR_SM_OD_E_Oberbeckmann_161224_191224_Expl2_XL_nucleosomen_NM_rep1_1mM_perc_0.0100_XLs.idXML	1	5178	810.842	478.914	0.00307423	3	YKPGTVALR	sp|P61830|H3_YEAST	42	50	2.11231	478.913	G+C5H9N1	430.137	1	G	yKPGTVALR	0	0.142845	2.11231	0.617655	14.4697	1
Yeast nucleosome	NM	MR_SM_OD_E_Oberbeckmann_161224_191224_Expl2_XL_nucleosomen_NM_rep1_1mM_perc_0.0100_XLs.idXML	1	5188	812.299	757.682	0.00568861	3	VLKQTHPDTGISQK	sp|P02293|H2B1_YEAST	48	61	0.212447	757.682	CG+C5H9N1	719.183	2	C	VLKQThPDTGISQK	5	0.134664	0.212447	0.777724	15.3082	1
Yeast nucleosome	NM	MR_SM_OD_E_Oberbeckmann_161224_191224_Expl2_XL_nucleosomen_NM_rep1_1mM_perc_0.0100_XLs.idXML	1	5234	818.527	763.334	0.00568868	2	LAAYNKK	sp|P02293|H2B1_YEAST	84	90	0.274172	763.334	AT+C5H9N1	718.188	2	A	LAAYNkK	5	0.414284	0.274172	1	29.9216	1
Yeast nucleosome	NM	MR_SM_OD_E_Oberbeckmann_161224_191224_Expl2_XL_nucleosomen_NM_rep1_1mM_perc_0.0100_XLs.idXML	1	5248	820.513	643.936	6.5833e-06	3	QTHPDTGISQK	sp|P02293|H2B1_YEAST	51	61	1.58483	643.935	AT+C5H9N1	718.188	2	A	QTHpDTGISQK	3	0.0934158	1.58483	0.963575	39.3772	1
Yeast nucleosome	NM	MR_SM_OD_E_Oberbeckmann_161224_191224_Expl2_XL_nucleosomen_NM_rep1_1mM_perc_0.0100_XLs.idXML	1	5365	836.681	942.865	6.32534e-06	2	DSVTYTEHAK	sp|P02309|H4_YEAST	69	78	1.04292	942.864	GT+C5H9N1	734.183	2	G	DSvTYTEHAK	2	0.0337779	1.04292	1	65.9322	1
Yeast nucleosome	NM	MR_SM_OD_E_Oberbeckmann_161224_191224_Expl2_XL_nucleosomen_NM_rep1_1mM_perc_0.0100_XLs.idXML	1	5423	844.778	903.855	3.36892e-06	2	DSVTYTEHAKR	sp|P02309|H4_YEAST	69	79	1.93674	903.853	Td	500.06	2	d	dSVTYTEHAKR	0	0.0404874	1.93674	1	44.4745	1
Yeast nucleosome	NM	MR_SM_OD_E_Oberbeckmann_161224_191224_Expl2_XL_nucleosomen_NM_rep1_1mM_perc_0.0100_XLs.idXML	1	5438	846.904	942.864	5.84355e-06	2	DSVTYTEHAK	sp|P02309|H4_YEAST	69	78	0.52505	942.864	GT+C5H9N1	734.183	2	G	DSVTYTEHAK	-1	0	0.52505	0.930811	53.0995	1
Yeast nucleosome	NM	MR_SM_OD_E_Oberbeckmann_161224_191224_Expl2_XL_nucleosomen_NM_rep1_1mM_perc_0.0100_XLs.idXML	1	5440	847.171	583.293	2.33802e-06	3	VLKQTHPDTGISQK	sp|P02293|H2B1_YEAST	48	61	1.21733	583.292	d	196.014	1	d	VLKQThPDTGISQK	5	0.17541	1.21733	0.848672	45.5691	1
Yeast nucleosome	NM	MR_SM_OD_E_Oberbeckmann_161224_191224_Expl2_XL_nucleosomen_NM_rep1_1mM_perc_0.0100_XLs.idXML	1	5450	848.496	679.642	2.09837e-06	3	VLKQTHPDTGISQK	sp|P02293|H2B1_YEAST	48	61	1.78593	679.641	Cd	485.06	2	d	VLKqTHPDTGISQK	3	0.20967	1.78593	0.911541	53.9583	1
Yeast nucleosome	NM	MR_SM_OD_E_Oberbeckmann_161224_191224_Expl2_XL_nucleosomen_NM_rep1_1mM_perc_0.0100_XLs.idXML	1	5514	857.379	903.854	0.00307407	2	DSVTYTEHAKR	sp|P02309|H4_YEAST	69	79	1.54594	903.853	Td	500.06	2	d	dSVTYTEHAKR	0	0.159824	1.54594	0.683553	21.4508	1
Yeast nucleosome	NM	MR_SM_OD_E_Oberbeckmann_161224_191224_Expl2_XL_nucleosomen_NM_rep1_1mM_perc_0.0100_XLs.idXML	1	5521	858.441	583.293	2.17577e-06	3	VLKQTHPDTGISQK	sp|P02293|H2B1_YEAST	48	61	1.62015	583.292	d	196.014	1	d	VLKqTHPDTGISQK	3	1.716	1.62015	0.959019	56.9907	1
Yeast nucleosome	NM	MR_SM_OD_E_Oberbeckmann_161224_191224_Expl2_XL_nucleosomen_NM_rep1_1mM_perc_0.0100_XLs.idXML	1	5525	858.969	679.642	0	3	VLKQTHPDTGISQK	sp|P02293|H2B1_YEAST	48	61	1.3369	679.641	Cd	485.06	2	d	VLkQTHPDTGISQK	2	0.0955003	1.3369	0.893692	77.4758	1
Yeast nucleosome	NM	MR_SM_OD_E_Oberbeckmann_161224_191224_Expl2_XL_nucleosomen_NM_rep1_1mM_perc_0.0100_XLs.idXML	1	5530	859.629	856.334	3.26139e-06	2	QTHPDTGISQK	sp|P02293|H2B1_YEAST	51	61	0.590168	856.334	Td	500.06	2	d	QTHpDTGISQK	3	0.11286	-0.590168	1	81.2132	1
Yeast nucleosome	NM	MR_SM_OD_E_Oberbeckmann_161224_191224_Expl2_XL_nucleosomen_NM_rep1_1mM_perc_0.0100_XLs.idXML	1	5589	867.855	922.862	0.00568868	2	DSVTYTEHAK	sp|P02309|H4_YEAST	69	78	1.88327	922.861	CT+C5H9N1	694.176	2	C	DSVTYTEHAK	-1	0	1.88327	1	27.4775	1
Yeast nucleosome	NM	MR_SM_OD_E_Oberbeckmann_161224_191224_Expl2_XL_nucleosomen_NM_rep1_1mM_perc_0.0100_XLs.idXML	1	5596	868.784	965.4	0.0030741	2	QTHPDTGISQK	sp|P02293|H2B1_YEAST	51	61	2.13089	965.398	AT+C5H9N1	718.188	2	A	QTHpDTGISQK	3	0.0235394	2.13089	0.438655	20.9307	1
Yeast nucleosome	NM	MR_SM_OD_E_Oberbeckmann_161224_191224_Expl2_XL_nucleosomen_NM_rep1_1mM_perc_0.0100_XLs.idXML	1	5608	870.504	856.336	5.38523e-06	2	QTHPDTGISQK	sp|P02293|H2B1_YEAST	51	61	1.54808	856.334	Td	500.06	2	d	QTHpDTGISQK	3	0.113732	1.54808	1	36.4925	1
Yeast nucleosome	NM	MR_SM_OD_E_Oberbeckmann_161224_191224_Expl2_XL_nucleosomen_NM_rep1_1mM_perc_0.0100_XLs.idXML	1	5611	870.9	679.642	6.09965e-06	3	VLKQTHPDTGISQK	sp|P02293|H2B1_YEAST	48	61	1.15729	679.641	Cd	485.06	2	d	VLKQTHPDTGISQK	-1	0	1.15729	0.928454	20.2506	1
Yeast nucleosome	NM	MR_SM_OD_E_Oberbeckmann_161224_191224_Expl2_XL_nucleosomen_NM_rep1_1mM_perc_0.0100_XLs.idXML	1	5616	871.565	583.293	6.01999e-06	3	VLKQTHPDTGISQK	sp|P02293|H2B1_YEAST	48	61	1.38878	583.292	d	196.014	1	d	VLKQThPDTGISQK	5	0.0646786	1.38878	0.666027	20.7531	1
Yeast nucleosome	NM	MR_SM_OD_E_Oberbeckmann_161224_191224_Expl2_XL_nucleosomen_NM_rep1_1mM_perc_0.0100_XLs.idXML	1	5626	873.026	757.683	6.27848e-06	3	VLKQTHPDTGISQK	sp|P02293|H2B1_YEAST	48	61	1.25245	757.682	CG+C5H9N1	719.183	2	C	VLKQTHPDTGISQK	-1	0	1.25245	0.798194	16.169	1
Yeast nucleosome	NM	MR_SM_OD_E_Oberbeckmann_161224_191224_Expl2_XL_nucleosomen_NM_rep1_1mM_perc_0.0100_XLs.idXML	1	5661	877.809	918.876	6.18687e-06	2	AVTKYSSSTQA	sp|P02293|H2B1_YEAST	121	131	0.302316	918.876	CT+C5H9N1	694.176	2	C	AVTkYSSSTQA	3	3.16919	-0.302316	1	38.6585	1
Yeast nucleosome	NM	MR_SM_OD_E_Oberbeckmann_161224_191224_Expl2_XL_nucleosomen_NM_rep1_1mM_perc_0.0100_XLs.idXML	1	5690	881.864	856.335	3.00922e-06	2	QTHPDTGISQK	sp|P02293|H2B1_YEAST	51	61	0.764169	856.334	Td	500.06	2	d	QThPDTGISQK	2	0.128479	0.764169	0.982872	95.852	1
Yeast nucleosome	NM	MR_SM_OD_E_Oberbeckmann_161224_191224_Expl2_XL_nucleosomen_NM_rep1_1mM_perc_0.0100_XLs.idXML	1	5773	893.404	856.335	3.15481e-06	2	QTHPDTGISQK	sp|P02293|H2B1_YEAST	51	61	1.1917	856.334	Td	500.06	2	d	QTHpDTGISQK	3	0.125253	1.1917	0.98803	64.4195	1
Yeast nucleosome	NM	MR_SM_OD_E_Oberbeckmann_161224_191224_Expl2_XL_nucleosomen_NM_rep1_1mM_perc_0.0100_XLs.idXML	1	5828	900.969	687.645	6.11712e-06	3	VLKQTHPDTGISQK	sp|P02293|H2B1_YEAST	48	61	0.0408661	687.645	Ad	509.071	2	d	VLKQTHPDTGISQK	-1	0	-0.0408661	1	18.6257	1
Yeast nucleosome	NM	MR_SM_OD_E_Oberbeckmann_161224_191224_Expl2_XL_nucleosomen_NM_rep1_1mM_perc_0.0100_XLs.idXML	1	5831	901.434	934.865	0.00307416	2	DSVTYTEHAK	sp|P02309|H4_YEAST	69	78	0.903046	934.866	AT+C5H9N1	718.188	2	A	DSVTyTEHAK	4	0.00814163	-0.903046	1	49.5714	1
Yeast nucleosome	NM	MR_SM_OD_E_Oberbeckmann_161224_191224_Expl2_XL_nucleosomen_NM_rep1_1mM_perc_0.0100_XLs.idXML	1	5840	902.69	938.881	4.10535e-06	2	AVTKYSSSTQA	sp|P02293|H2B1_YEAST	121	131	1.54072	938.879	GT+C5H9N1	734.183	2	G	AVTkYSSSTQA	3	5.73118	1.54072	1	81.7611	1
Yeast nucleosome	NM	MR_SM_OD_E_Oberbeckmann_161224_191224_Expl2_XL_nucleosomen_NM_rep1_1mM_perc_0.0100_XLs.idXML	1	5864	905.946	762.683	3.31039e-06	3	VLKQTHPDTGISQK	sp|P02293|H2B1_YEAST	48	61	1.91466	762.682	GT+C5H9N1	734.183	2	G	VLKQTHPDTGiSQK	10	0.0102968	1.91466	0.900778	59.5142	1
Yeast nucleosome	NM	MR_SM_OD_E_Oberbeckmann_161224_191224_Expl2_XL_nucleosomen_NM_rep1_1mM_perc_0.0100_XLs.idXML	1	5866	906.21	856.335	5.14045e-06	2	QTHPDTGISQK	sp|P02293|H2B1_YEAST	51	61	1.12043	856.334	Td	500.06	2	d	QTHpDTGISQK	3	0.151762	1.12043	1	36.6226	1
Yeast nucleosome	NM	MR_SM_OD_E_Oberbeckmann_161224_191224_Expl2_XL_nucleosomen_NM_rep1_1mM_perc_0.0100_XLs.idXML	1	5901	911.123	687.645	2.28604e-07	3	VLKQTHPDTGISQK	sp|P02293|H2B1_YEAST	48	61	0.757971	687.645	Ad	509.071	2	d	VLKQThPDTGISQK	5	0.00707535	0.757971	1	69.9545	1
Yeast nucleosome	NM	MR_SM_OD_E_Oberbeckmann_161224_191224_Expl2_XL_nucleosomen_NM_rep1_1mM_perc_0.0100_XLs.idXML	1	5984	922.672	825.803	1.3424e-06	2	DSVTYTEHAK	sp|P02309|H4_YEAST	69	78	0.811909	825.802	Td	500.06	2	d	DSVTYtEHAK	5	1.12516	0.811909	1	135.964	1
Yeast nucleosome	NM	MR_SM_OD_E_Oberbeckmann_161224_191224_Expl2_XL_nucleosomen_NM_rep1_1mM_perc_0.0100_XLs.idXML	1	5988	923.203	930.883	4.36342e-06	2	AVTKYSSSTQA	sp|P02293|H2B1_YEAST	121	131	0.920819	930.882	AT+C5H9N1	718.188	2	A	AVTkYSSSTQA	3	3.8005	0.920819	1	75.2539	1
Yeast nucleosome	NM	MR_SM_OD_E_Oberbeckmann_161224_191224_Expl2_XL_nucleosomen_NM_rep1_1mM_perc_0.0100_XLs.idXML	1	6027	928.626	757.351	5.62557e-06	3	VLKQTHPDTGISQK	sp|P02293|H2B1_YEAST	48	61	1.18652	757.35	AT+C5H9N1	718.188	2	A	VLKQTHPDTGISQk	13	0.0831661	1.18652	0.87991	45.3787	1
Yeast nucleosome	NM	MR_SM_OD_E_Oberbeckmann_161224_191224_Expl2_XL_nucleosomen_NM_rep1_1mM_perc_0.0100_XLs.idXML	1	6071	934.737	930.883	0.00307416	2	AVTKYSSSTQA	sp|P02293|H2B1_YEAST	121	131	1.70762	930.882	AT+C5H9N1	718.188	2	A	AVtKYSSStQA	8	0.0789562	1.70762	1	22.2009	1
Yeast nucleosome	NM	MR_SM_OD_E_Oberbeckmann_161224_191224_Expl2_XL_nucleosomen_NM_rep1_1mM_perc_0.0100_XLs.idXML	1	6088	937.124	825.803	2.7585e-06	2	DSVTYTEHAK	sp|P02309|H4_YEAST	69	78	1.10755	825.802	Td	500.06	2	d	DSVTYtEHAK	5	1.08723	1.10755	0.983898	109.965	1
Yeast nucleosome	NM	MR_SM_OD_E_Oberbeckmann_161224_191224_Expl2_XL_nucleosomen_NM_rep1_1mM_perc_0.0100_XLs.idXML	1	6098	938.447	692.978	5.04923e-06	3	VLKQTHPDTGISQK	sp|P02293|H2B1_YEAST	48	61	2.21668	692.977	Gd	525.066	2	d	VLKQTHPDTGISQK	-1	0	2.21668	0.908056	31.0883	1
Yeast nucleosome	NM	MR_SM_OD_E_Oberbeckmann_161224_191224_Expl2_XL_nucleosomen_NM_rep1_1mM_perc_0.0100_XLs.idXML	1	6173	948.927	825.803	3.45461e-06	2	DSVTYTEHAK	sp|P02309|H4_YEAST	69	78	0.811909	825.802	Td	500.06	2	d	DSVTyTEHAK	4	0.355531	0.811909	1	50.91	1
Yeast nucleosome	NM	MR_SM_OD_E_Oberbeckmann_161224_191224_Expl2_XL_nucleosomen_NM_rep1_1mM_perc_0.0100_XLs.idXML	1	6199	952.507	692.977	3.60707e-06	3	VLKQTHPDTGISQK	sp|P02293|H2B1_YEAST	48	61	1.31914	692.977	Gd	525.066	2	d	VLKQTHPDTGISQK	-1	0	1.31914	1	45.7424	1
Yeast nucleosome	NM	MR_SM_OD_E_Oberbeckmann_161224_191224_Expl2_XL_nucleosomen_NM_rep1_1mM_perc_0.0100_XLs.idXML	1	6262	961.255	825.803	4.11981e-06	2	DSVTYTEHAK	sp|P02309|H4_YEAST	69	78	1.40319	825.802	Td	500.06	2	d	DSVTYTEhAK	7	0.732068	1.40319	1	47.5098	1
Yeast nucleosome	NM	MR_SM_OD_E_Oberbeckmann_161224_191224_Expl2_XL_nucleosomen_NM_rep1_1mM_perc_0.0100_XLs.idXML	1	6413	982.191	684.642	4.00036e-06	3	VLKQTHPDTGISQK	sp|P02293|H2B1_YEAST	48	61	1.93549	684.641	Td	500.06	2	d	VLKQThPDTGISQK	5	0.0767955	1.93549	0.504205	38.4307	1
Yeast nucleosome	NM	MR_SM_OD_E_Oberbeckmann_161224_191224_Expl2_XL_nucleosomen_NM_rep1_1mM_perc_0.0100_XLs.idXML	1	6417	982.719	825.803	6.50088e-06	2	DSVTYTEHAK	sp|P02309|H4_YEAST	69	78	0.427458	825.802	Td	500.06	2	d	DSVTYTEHAK	-1	0	0.427458	1	19.99	1
Yeast nucleosome	NM	MR_SM_OD_E_Oberbeckmann_161224_191224_Expl2_XL_nucleosomen_NM_rep1_1mM_perc_0.0100_XLs.idXML	1	6426	984.042	622.771	5.37033e-06	2	RVTIQK	sp|P61830|H3_YEAST	117	122	1.39399	622.77	Td	500.06	2	d	RVTiQK	3	0.0458959	1.39399	0.937986	78.5519	1
Yeast nucleosome	NM	MR_SM_OD_E_Oberbeckmann_161224_191224_Expl2_XL_nucleosomen_NM_rep1_1mM_perc_0.0100_XLs.idXML	1	6509	995.587	622.771	5.99465e-06	2	KKNNIK	sp|P02829|HSP82_YEAST	337	342	1.09998	622.77	Td	500.06	2	d	KKNNIK	-1	0	1.09998	0.936623	25.459	1
Yeast nucleosome	NM	MR_SM_OD_E_Oberbeckmann_161224_191224_Expl2_XL_nucleosomen_NM_rep1_1mM_perc_0.0100_XLs.idXML	1	6533	998.902	684.642	1.62826e-07	3	VLKQTHPDTGISQK	sp|P02293|H2B1_YEAST	48	61	1.13314	684.641	Td	500.06	2	d	VLkQTHPDTGISQK	2	0.0564155	1.13314	0.613028	73.0938	1
Yeast nucleosome	NM	MR_SM_OD_E_Oberbeckmann_161224_191224_Expl2_XL_nucleosomen_NM_rep1_1mM_perc_0.0100_XLs.idXML	1	6612	1009.7	684.641	3.20184e-06	3	VLKQTHPDTGISQK	sp|P02293|H2B1_YEAST	48	61	0.540292	684.641	Td	500.06	2	d	VLKqTHPDTGISqK	12	0.0372614	-0.540292	0.770786	48.1516	1
Yeast nucleosome	NM	MR_SM_OD_E_Oberbeckmann_161224_191224_Expl2_XL_nucleosomen_NM_rep1_1mM_perc_0.0100_XLs.idXML	1	6703	1022.23	684.642	0.0056886	3	VLKQTHPDTGISQK	sp|P02293|H2B1_YEAST	48	61	1.7967	684.641	Td	500.06	2	d	VLKQTHPDTGISQK	-1	0	1.7967	0.429575	16.5448	1
Yeast nucleosome	NM	MR_SM_OD_E_Oberbeckmann_161224_191224_Expl2_XL_nucleosomen_NM_rep1_1mM_perc_0.0100_XLs.idXML	1	6763	1030.59	646.668	5.72407e-06	3	IATEASKLAAYNKK	sp|P02293|H2B1_YEAST	77	90	1.79574	646.666	G+C5H9N1	430.137	1	G	IATEASKLAAYNKK	-1	0	1.79574	0.933641	30.8333	1
Yeast nucleosome	NM	MR_SM_OD_E_Oberbeckmann_161224_191224_Expl2_XL_nucleosomen_NM_rep1_1mM_perc_0.0100_XLs.idXML	1	6800	1035.76	783.324	6.12917e-06	2	TAKASQEL	sp|P04912|H2A2_YEAST	125	132	1.173	783.323	AT+C5H9N1	718.188	2	A	TAkASQEL	2	1.37627	1.173	1	47.187	1
Yeast nucleosome	NM	MR_SM_OD_E_Oberbeckmann_161224_191224_Expl2_XL_nucleosomen_NM_rep1_1mM_perc_0.0100_XLs.idXML	1	6829	1039.74	695.307	5.93592e-06	2	QTHPDTGISQK	sp|P02293|H2B1_YEAST	51	61	1.79318	695.306	d-H2O1	178.003	1	d	QTHpDTGISQK	3	0.161522	1.79318	0.490177	35.7727	1
Yeast nucleosome	NM	MR_SM_OD_E_Oberbeckmann_161224_191224_Expl2_XL_nucleosomen_NM_rep1_1mM_perc_0.0100_XLs.idXML	1	6905	1050.22	478.914	5.22739e-06	3	YKPGTVALR	sp|P61830|H3_YEAST	42	50	0.901583	478.913	G+C5H9N1	430.137	1	G	YkPGTVALR	1	0.599863	0.901583	0.719658	32.8585	1
Yeast nucleosome	NM	MR_SM_OD_E_Oberbeckmann_161224_191224_Expl2_XL_nucleosomen_NM_rep1_1mM_perc_0.0100_XLs.idXML	1	6985	1061.32	868.833	5.27556e-06	2	QTHPDTGISQK	sp|P02293|H2B1_YEAST	51	61	5.57641	868.837	Gd	525.066	2	d	QThPDTGISQK	2	0.0305773	-5.57641	0.988571	37.1645	1
Yeast nucleosome	NM	MR_SM_OD_E_Oberbeckmann_161224_191224_Expl2_XL_nucleosomen_NM_rep1_1mM_perc_0.0100_XLs.idXML	1	6986	1061.45	478.915	5.65434e-06	3	YKPGTVALR	sp|P61830|H3_YEAST	42	50	2.72486	478.913	G+C5H9N1	430.137	1	G	YkPGTVALR	1	0.62878	2.72486	0.854602	27.5379	1
Yeast nucleosome	NM	MR_SM_OD_E_Oberbeckmann_161224_191224_Expl2_XL_nucleosomen_NM_rep1_1mM_perc_0.0100_XLs.idXML	1	6996	1062.78	575.263	6.12202e-06	3	YKPGTVALR	sp|P61830|H3_YEAST	42	50	2.33184	575.262	CG+C5H9N1	719.183	2	C	YkPGTVALR	1	0.123948	2.33184	1	21.518	1
Yeast nucleosome	NM	MR_SM_OD_E_Oberbeckmann_161224_191224_Expl2_XL_nucleosomen_NM_rep1_1mM_perc_0.0100_XLs.idXML	1	7010	1064.77	726.003	4.60582e-06	3	HAVSEGTRAVTKYSSSTQA	sp|P02293|H2B1_YEAST	113	131	1.07922	726.002	d	196.014	1	d	hAVSEGTRAVTKYSSSTQA	0	0.540874	1.07922	1	35.1187	1
Yeast nucleosome	NM	MR_SM_OD_E_Oberbeckmann_161224_191224_Expl2_XL_nucleosomen_NM_rep1_1mM_perc_0.0100_XLs.idXML	1	7069	1073	868.833	6.03541e-06	2	QTHPDTGISQK	sp|P02293|H2B1_YEAST	51	61	5.50617	868.837	Gd	525.066	2	d	QTHPDTGISQK	-1	0	-5.50617	1	22.5874	1
Yeast nucleosome	NM	MR_SM_OD_E_Oberbeckmann_161224_191224_Expl2_XL_nucleosomen_NM_rep1_1mM_perc_0.0100_XLs.idXML	1	7075	1073.8	575.262	0.00568866	3	YKPGTVALR	sp|P61830|H3_YEAST	42	50	0.209841	575.262	CG+C5H9N1	719.183	2	C	YkPGTVALR	1	0.0896641	0.209841	0.850494	14.9752	1
Yeast nucleosome	NM	MR_SM_OD_E_Oberbeckmann_161224_191224_Expl2_XL_nucleosomen_NM_rep1_1mM_perc_0.0100_XLs.idXML	1	7372	1114.97	745.328	0.00307423	2	YKPGTVALR	sp|P61830|H3_YEAST	42	50	0.118713	745.328	Cd	485.06	2	d	YKPGTVALR	-1	0	0.118713	0.70117	22.4516	1
Yeast nucleosome	NM	MR_SM_OD_E_Oberbeckmann_161224_191224_Expl2_XL_nucleosomen_NM_rep1_1mM_perc_0.0100_XLs.idXML	1	7391	1117.62	600.757	6.31785e-06	2	DIKLAR	sp|P61830|H3_YEAST	124	129	1.01372	600.757	Cd	485.06	2	d	DIkLAR	2	0.0460901	1.01372	1	30.4044	1
Yeast nucleosome	NM	MR_SM_OD_E_Oberbeckmann_161224_191224_Expl2_XL_nucleosomen_NM_rep1_1mM_perc_0.0100_XLs.idXML	1	7499	1132.5	664.775	3.49837e-06	2	DSVTYTEHAK	sp|P02309|H4_YEAST	69	78	1.34901	664.774	d-H2O1	178.003	1	d	DSVTYTEHAK	-1	0	1.34901	0.811782	54.8201	1
Yeast nucleosome	NM	MR_SM_OD_E_Oberbeckmann_161224_191224_Expl2_XL_nucleosomen_NM_rep1_1mM_perc_0.0100_XLs.idXML	1	7580	1143.66	456.233	0.00568865	2	DIKLAR	sp|P61830|H3_YEAST	124	129	1.95685	456.234	d	196.014	1	d	DIkLAR	2	0.566566	-1.95685	0.369782	32.5744	1
Yeast nucleosome	NM	MR_SM_OD_E_Oberbeckmann_161224_191224_Expl2_XL_nucleosomen_NM_rep1_1mM_perc_0.0100_XLs.idXML	1	7590	1145.05	603.97	5.06717e-06	3	IATEASKLAAYNK	sp|P02293|H2B1_YEAST	77	89	3.03163	603.968	G+C5H9N1	430.137	1	G	IATeASKLAAYNK	3	0.169964	3.03163	0.631855	41.9321	1
Yeast nucleosome	NM	MR_SM_OD_E_Oberbeckmann_161224_191224_Expl2_XL_nucleosomen_NM_rep1_1mM_perc_0.0100_XLs.idXML	1	7601	1146.57	664.773	5.98275e-06	2	DSVTYTEHAK	sp|P02309|H4_YEAST	69	78	1.12995	664.774	d-H2O1	178.003	1	d	DSVTYTEHAK	-1	0	-1.12995	0.56721	23.3919	1
Yeast nucleosome	NM	MR_SM_OD_E_Oberbeckmann_161224_191224_Expl2_XL_nucleosomen_NM_rep1_1mM_perc_0.0100_XLs.idXML	1	7637	1151.55	438.207	6.52445e-06	4	FKVLLSQR	sp|P29465|CHS3_YEAST	986	993	5.44127	438.205	GG+C5H9N1	759.189	2	G	FkVLLSQR	1	0.0549362	5.44127	0.250288	14.4619	1
Yeast nucleosome	NM	MR_SM_OD_E_Oberbeckmann_161224_191224_Expl2_XL_nucleosomen_NM_rep1_1mM_perc_0.0100_XLs.idXML	1	7736	1165.35	809.299	5.21358e-06	2	DSVTYTEHAK	sp|P02309|H4_YEAST	69	78	1.94564	809.297	Cd-H2O1	467.049	2	d	DSVTYTEHAK	-1	0	1.94564	1	40.9137	1
Yeast nucleosome	NM	MR_SM_OD_E_Oberbeckmann_161224_191224_Expl2_XL_nucleosomen_NM_rep1_1mM_perc_0.0100_XLs.idXML	1	7758	1168.41	612.763	0.00568863	2	DIKLAR	sp|P61830|H3_YEAST	124	129	1.88826	612.762	Ad	509.071	2	d	DIkLAR	2	0.0147224	1.88826	0.396945	26.2959	1
Yeast nucleosome	NM	MR_SM_OD_E_Oberbeckmann_161224_191224_Expl2_XL_nucleosomen_NM_rep1_1mM_perc_0.0100_XLs.idXML	1	7762	1168.94	470.579	0.00568875	3	YKPGTVALR	sp|P61830|H3_YEAST	42	50	1.79091	470.578	T+C5H9N1	405.13	1	T	YkPGTVALR	1	0.206033	1.79091	0.639734	13.5948	1
Yeast nucleosome	NM	MR_SM_OD_E_Oberbeckmann_161224_191224_Expl2_XL_nucleosomen_NM_rep1_1mM_perc_0.0100_XLs.idXML	1	7783	1171.86	672.612	6.15216e-06	3	KETYSSYIYK	sp|P02293|H2B1_YEAST	38	47	1.86628	672.611	GT+C5H9N1	734.183	2	G	KETYSSYIYK	-1	0	1.86628	1	19.8145	1
Yeast nucleosome	NM	MR_SM_OD_E_Oberbeckmann_161224_191224_Expl2_XL_nucleosomen_NM_rep1_1mM_perc_0.0100_XLs.idXML	1	7816	1176.51	809.298	1.94879e-06	2	DSVTYTEHAK	sp|P02309|H4_YEAST	69	78	1.41771	809.297	Cd-H2O1	467.049	2	d	DSVTYTEHAK	-1	0	1.41771	1	71.3211	1
Yeast nucleosome	NM	MR_SM_OD_E_Oberbeckmann_161224_191224_Expl2_XL_nucleosomen_NM_rep1_1mM_perc_0.0100_XLs.idXML	1	7906	1188.97	505.226	6.45945e-06	3	YKPGTVALR	sp|P61830|H3_YEAST	42	50	1.46304	505.225	Ad	509.071	2	d	YKPGTVALR	-1	0	1.46304	0.644542	20.5163	1
Yeast nucleosome	NM	MR_SM_OD_E_Oberbeckmann_161224_191224_Expl2_XL_nucleosomen_NM_rep1_1mM_perc_0.0100_XLs.idXML	1	7922	1191.22	631.319	5.94929e-06	2	STELLIR	sp|P61830|H3_YEAST	58	64	1.17427	631.319	G+C5H9N1	430.137	1	G	sTELLIR	0	0.0627813	1.17427	0.943967	37.1442	1
Yeast nucleosome	NM	MR_SM_OD_E_Oberbeckmann_161224_191224_Expl2_XL_nucleosomen_NM_rep1_1mM_perc_0.0100_XLs.idXML	1	7957	1196.07	571.264	5.68608e-06	3	KETYSSYIYK	sp|P02293|H2B1_YEAST	38	47	2.39736	571.262	G+C5H9N1	430.137	1	G	kETYSSYIYK	0	1.24513	2.39736	0.75805	46.6394	1
Yeast nucleosome	NM	MR_SM_OD_E_Oberbeckmann_161224_191224_Expl2_XL_nucleosomen_NM_rep1_1mM_perc_0.0100_XLs.idXML	1	7990	1200.66	680.948	6.5531e-06	3	KETYSSYIYK	sp|P02293|H2B1_YEAST	38	47	1.77768	680.947	GG+C5H9N1	759.189	2	G	KETySSyIyK	8	0.011416	1.77768	0.888551	23.1919	1
Yeast nucleosome	NM	MR_SM_OD_E_Oberbeckmann_161224_191224_Expl2_XL_nucleosomen_NM_rep1_1mM_perc_0.0100_XLs.idXML	1	8010	1203.44	667.613	6.22085e-06	3	KETYSSYIYK	sp|P02293|H2B1_YEAST	38	47	2.21421	667.611	CG+C5H9N1	719.183	2	C	KETYSSYIYK	-1	0	2.21421	0.847978	20.2751	1
Yeast nucleosome	NM	MR_SM_OD_E_Oberbeckmann_161224_191224_Expl2_XL_nucleosomen_NM_rep1_1mM_perc_0.0100_XLs.idXML	1	8016	1204.24	600.806	0.00568866	2	YKPGTVALR	sp|P61830|H3_YEAST	42	50	1.35565	600.805	d	196.014	1	d	YKPGTVALR	-1	0	1.35565	0.798824	17.5067	1
Yeast nucleosome	NM	MR_SM_OD_E_Oberbeckmann_161224_191224_Expl2_XL_nucleosomen_NM_rep1_1mM_perc_0.0100_XLs.idXML	1	8026	1205.7	571.263	6.2939e-06	3	KETYSSYIYK	sp|P02293|H2B1_YEAST	38	47	1.53202	571.262	G+C5H9N1	430.137	1	G	kETYSSYIYK	0	0.912312	1.53202	0.899256	28.6803	1
Yeast nucleosome	NM	MR_SM_OD_E_Oberbeckmann_161224_191224_Expl2_XL_nucleosomen_NM_rep1_1mM_perc_0.0100_XLs.idXML	1	8038	1207.29	821.303	5.34201e-06	2	DSVTYTEHAK	sp|P02309|H4_YEAST	69	78	0.355039	821.303	Ad-H2O1	491.061	2	d	dSVTYTEHAK	0	0.0542834	0.355039	0.882205	44.9187	1
Yeast nucleosome	NM	MR_SM_OD_E_Oberbeckmann_161224_191224_Expl2_XL_nucleosomen_NM_rep1_1mM_perc_0.0100_XLs.idXML	1	8043	1208.02	506.741	6.06004e-06	2	EIQTAVR	sp|P02293|H2B1_YEAST	97	103	3.71596	506.739	d	196.014	1	d	EIQTAVR	-1	0	3.71596	0.55232	38.2684	1
Yeast nucleosome	NM	MR_SM_OD_E_Oberbeckmann_161224_191224_Expl2_XL_nucleosomen_NM_rep1_1mM_perc_0.0100_XLs.idXML	1	8049	1208.88	664.775	3.45229e-06	2	DSVTYTEHAK	sp|P02309|H4_YEAST	69	78	1.07357	664.774	d-H2O1	178.003	1	d	DSVTYTEHAK	-1	0	1.07357	0.931744	61.1432	1
Yeast nucleosome	NM	MR_SM_OD_E_Oberbeckmann_161224_191224_Expl2_XL_nucleosomen_NM_rep1_1mM_perc_0.0100_XLs.idXML	1	8111	1217.5	821.304	3.66342e-06	2	DSVTYTEHAK	sp|P02309|H4_YEAST	69	78	1.28095	821.303	Ad-H2O1	491.061	2	d	DSvTYTEHAK	2	0.0378746	1.28095	1	43.0387	1
Yeast nucleosome	NM	MR_SM_OD_E_Oberbeckmann_161224_191224_Expl2_XL_nucleosomen_NM_rep1_1mM_perc_0.0100_XLs.idXML	1	8130	1220.15	664.774	3.12633e-06	2	DSVTYTEHAK	sp|P02309|H4_YEAST	69	78	0.522693	664.774	d-H2O1	178.003	1	d	DSVTYTEHAK	-1	0	0.522693	1	76.6455	1
Yeast nucleosome	NM	MR_SM_OD_E_Oberbeckmann_161224_191224_Expl2_XL_nucleosomen_NM_rep1_1mM_perc_0.0100_XLs.idXML	1	8144	1222.06	765.331	0.00848156	2	YKPGTVALR	sp|P61830|H3_YEAST	42	50	0.0137455	765.331	Gd	525.066	2	d	YKpGTVALR	2	0.0481194	-0.0137455	0.11401	22.4516	1
Yeast nucleosome	NM	MR_SM_OD_E_Oberbeckmann_161224_191224_Expl2_XL_nucleosomen_NM_rep1_1mM_perc_0.0100_XLs.idXML	1	8230	1233.93	664.775	0.00568877	2	DSVTYTEHAK	sp|P02309|H4_YEAST	69	78	1.99171	664.774	d-H2O1	178.003	1	d	DSVTYTEHAK	-1	0	1.99171	1	23.3919	1
Yeast nucleosome	NM	MR_SM_OD_E_Oberbeckmann_161224_191224_Expl2_XL_nucleosomen_NM_rep1_1mM_perc_0.0100_XLs.idXML	1	8240	1235.32	745.329	4.47514e-06	2	YKPGTVALR	sp|P61830|H3_YEAST	42	50	0.756016	745.328	Cd	485.06	2	d	YkPGTVALR	1	0.00985799	0.756016	1	46.0811	1
Yeast nucleosome	NM	MR_SM_OD_E_Oberbeckmann_161224_191224_Expl2_XL_nucleosomen_NM_rep1_1mM_perc_0.0100_XLs.idXML	1	8277	1240.42	673.283	0.00307421	3	ARKETYSSYIYK	sp|P02293|H2B1_YEAST	36	47	5.52233	673.287	Ad	509.071	2	d	ARkETYSSYIYk	11	0.0679003	-5.52233	0.861568	17.1652	1
Yeast nucleosome	NM	MR_SM_OD_E_Oberbeckmann_161224_191224_Expl2_XL_nucleosomen_NM_rep1_1mM_perc_0.0100_XLs.idXML	1	8304	1244.09	600.805	4.66509e-06	2	YKPGTVALR	sp|P61830|H3_YEAST	42	50	0.441346	600.805	d	196.014	1	d	YkPGTVALR	1	0.00552498	0.441346	1	37.6689	1
Yeast nucleosome	NM	MR_SM_OD_E_Oberbeckmann_161224_191224_Expl2_XL_nucleosomen_NM_rep1_1mM_perc_0.0100_XLs.idXML	1	8319	1246.2	745.329	6.50855e-06	2	YKPGTVALR	sp|P61830|H3_YEAST	42	50	0.756016	745.328	Cd	485.06	2	d	YKPGTVALR	-1	0	0.756016	1	29.8724	1
Yeast nucleosome	NM	MR_SM_OD_E_Oberbeckmann_161224_191224_Expl2_XL_nucleosomen_NM_rep1_1mM_perc_0.0100_XLs.idXML	1	8381	1254.76	600.805	5.03294e-06	2	YKPGTVALR	sp|P61830|H3_YEAST	42	50	0.644524	600.805	d	196.014	1	d	YkPGTVALR	1	0.00683987	0.644524	0.992205	37.6689	1
Yeast nucleosome	NM	MR_SM_OD_E_Oberbeckmann_161224_191224_Expl2_XL_nucleosomen_NM_rep1_1mM_perc_0.0100_XLs.idXML	1	8396	1256.81	591.8	0.00568861	2	YKPGTVALR	sp|P61830|H3_YEAST	42	50	0.195278	591.8	d-H2O1	178.003	1	d	YKPGTVALR	-1	0	0.195278	0.648682	21.2132	1
Yeast nucleosome	NM	MR_SM_OD_E_Oberbeckmann_161224_191224_Expl2_XL_nucleosomen_NM_rep1_1mM_perc_0.0100_XLs.idXML	1	8408	1258.44	745.329	6.4602e-06	2	YKPGTVALR	sp|P61830|H3_YEAST	42	50	0.855726	745.328	Cd	485.06	2	d	YKPGTVALR	-1	0	0.855726	1	24.7316	1
Yeast nucleosome	NM	MR_SM_OD_E_Oberbeckmann_161224_191224_Expl2_XL_nucleosomen_NM_rep1_1mM_perc_0.0100_XLs.idXML	1	8436	1262.28	523.726	0.00307424	2	EIAQDFK	sp|P61830|H3_YEAST	74	80	0.533461	523.726	d	196.014	1	d	EIAQDFK	-1	0	0.533461	0.776729	35.7412	1
Yeast nucleosome	NM	MR_SM_OD_E_Oberbeckmann_161224_191224_Expl2_XL_nucleosomen_NM_rep1_1mM_perc_0.0100_XLs.idXML	1	8465	1266.38	600.806	5.11499e-06	2	YKPGTVALR	sp|P61830|H3_YEAST	42	50	1.762	600.805	d	196.014	1	d	YkPGTVALR	1	0.0168198	1.762	0.977096	43.9206	1
Yeast nucleosome	NM	MR_SM_OD_E_Oberbeckmann_161224_191224_Expl2_XL_nucleosomen_NM_rep1_1mM_perc_0.0100_XLs.idXML	1	8487	1269.43	745.329	5.11744e-06	2	YKPGTVALR	sp|P61830|H3_YEAST	42	50	1.59274	745.328	Cd	485.06	2	d	YKPGTVALR	-1	0	1.59274	0.951703	38.0215	1
Yeast nucleosome	NM	MR_SM_OD_E_Oberbeckmann_161224_191224_Expl2_XL_nucleosomen_NM_rep1_1mM_perc_0.0100_XLs.idXML	1	8511	1272.75	523.727	5.69375e-06	2	EIAQDFK	sp|P61830|H3_YEAST	74	80	2.16503	523.726	d	196.014	1	d	EIAQDFK	-1	0	2.16503	0.604483	35.7412	1
Yeast nucleosome	NM	MR_SM_OD_E_Oberbeckmann_161224_191224_Expl2_XL_nucleosomen_NM_rep1_1mM_perc_0.0100_XLs.idXML	1	8534	1275.94	559.962	6.45414e-06	3	DNIQGITKPAIRR	sp|P02309|H4_YEAST	25	37	2.55035	559.961	d	196.014	1	d	DNIQGITKPAIRR	-1	0	2.55035	0.787968	24.2203	1
Yeast nucleosome	NM	MR_SM_OD_E_Oberbeckmann_161224_191224_Expl2_XL_nucleosomen_NM_rep1_1mM_perc_0.0100_XLs.idXML	1	8549	1278.07	600.806	5.2834e-06	2	YKPGTVALR	sp|P61830|H3_YEAST	42	50	2.26995	600.805	d	196.014	1	d	YkPGTVALR	1	0.0185377	2.26995	0.974939	37.9816	1
Yeast nucleosome	NM	MR_SM_OD_E_Oberbeckmann_161224_191224_Expl2_XL_nucleosomen_NM_rep1_1mM_perc_0.0100_XLs.idXML	1	8573	1281.38	574.931	5.10005e-06	3	YKPGTVALR	sp|P61830|H3_YEAST	42	50	1.67557	574.93	AT+C5H9N1	718.188	2	A	YkPGTVALR	1	0.287406	1.67557	0.893507	26.0226	1
Yeast nucleosome	NM	MR_SM_OD_E_Oberbeckmann_161224_191224_Expl2_XL_nucleosomen_NM_rep1_1mM_perc_0.0100_XLs.idXML	1	8591	1283.9	523.727	6.13694e-06	2	EIAQDFK	sp|P61830|H3_YEAST	74	80	2.28157	523.726	d	196.014	1	d	EIAQDFK	-1	0	2.28157	0.921152	48.0903	1
Yeast nucleosome	NM	MR_SM_OD_E_Oberbeckmann_161224_191224_Expl2_XL_nucleosomen_NM_rep1_1mM_perc_0.0100_XLs.idXML	1	8598	1284.83	542.751	6.49469e-06	2	DNIQGITK	sp|P02309|H4_YEAST	25	32	2.0527	542.75	d	196.014	1	d	DNIQGITK	-1	0	2.0527	0.684882	18.8659	1
Yeast nucleosome	NM	MR_SM_OD_E_Oberbeckmann_161224_191224_Expl2_XL_nucleosomen_NM_rep1_1mM_perc_0.0100_XLs.idXML	1	8616	1287.35	591.801	6.46933e-06	2	YKPGTVALR	sp|P61830|H3_YEAST	42	50	1.84544	591.8	d-H2O1	178.003	1	d	YKPGTVALR	-1	0	1.84544	0.928704	26.0751	1
Yeast nucleosome	NM	MR_SM_OD_E_Oberbeckmann_161224_191224_Expl2_XL_nucleosomen_NM_rep1_1mM_perc_0.0100_XLs.idXML	1	8631	1289.4	752.828	3.61186e-06	2	YKPGTVALR	sp|P61830|H3_YEAST	42	50	0.582563	752.828	Td	500.06	2	d	YKPGTVALR	-1	0	0.582563	1	46.6447	1
Yeast nucleosome	NM	MR_SM_OD_E_Oberbeckmann_161224_191224_Expl2_XL_nucleosomen_NM_rep1_1mM_perc_0.0100_XLs.idXML	1	8633	1289.73	600.805	5.23735e-06	2	YKPGTVALR	sp|P61830|H3_YEAST	42	50	0.441346	600.805	d	196.014	1	d	YKPGTVALR	-1	0	0.441346	0.993489	30.8352	1
Yeast nucleosome	NM	MR_SM_OD_E_Oberbeckmann_161224_191224_Expl2_XL_nucleosomen_NM_rep1_1mM_perc_0.0100_XLs.idXML	1	8676	1295.57	523.726	0.00307413	2	EIAQDFK	sp|P61830|H3_YEAST	74	80	0.999622	523.726	d	196.014	1	d	EIAQDFk	6	0.0488767	0.999622	1	35.7412	1
Yeast nucleosome	NM	MR_SM_OD_E_Oberbeckmann_161224_191224_Expl2_XL_nucleosomen_NM_rep1_1mM_perc_0.0100_XLs.idXML	1	8677	1295.71	574.931	5.43289e-06	3	YKPGTVALR	sp|P61830|H3_YEAST	42	50	0.458035	574.93	AT+C5H9N1	718.188	2	A	yKPGTVALR	0	0.482488	0.458035	0.858744	27.2402	1
Yeast nucleosome	NM	MR_SM_OD_E_Oberbeckmann_161224_191224_Expl2_XL_nucleosomen_NM_rep1_1mM_perc_0.0100_XLs.idXML	1	8698	1298.56	682.318	4.567e-06	3	DNIQGITKPAIR	sp|P02309|H4_YEAST	25	36	0.979659	682.317	CG+C5H9N1	719.183	2	C	DnIQGITKPAIR	1	0.0305187	0.979659	0.953871	51.637	1
Yeast nucleosome	NM	MR_SM_OD_E_Oberbeckmann_161224_191224_Expl2_XL_nucleosomen_NM_rep1_1mM_perc_0.0100_XLs.idXML	1	8718	1301.35	752.828	5.79198e-06	2	YKPGTVALR	sp|P61830|H3_YEAST	42	50	0.147108	752.828	Td	500.06	2	d	YKPGTVALR	-1	0	-0.147108	1	22.8555	1
Yeast nucleosome	NM	MR_SM_OD_E_Oberbeckmann_161224_191224_Expl2_XL_nucleosomen_NM_rep1_1mM_perc_0.0100_XLs.idXML	1	8719	1301.43	585.968	5.41818e-06	3	DNIQGITKPAIR	sp|P02309|H4_YEAST	25	36	0.0687261	585.968	G+C5H9N1	430.137	1	G	DNIqGITKPAIR	3	0.0197626	-0.0687261	0.955211	44.5304	1
Yeast nucleosome	NM	MR_SM_OD_E_Oberbeckmann_161224_191224_Expl2_XL_nucleosomen_NM_rep1_1mM_perc_0.0100_XLs.idXML	1	8720	1301.56	757.334	0.00307418	2	YKPGTVALR	sp|P61830|H3_YEAST	42	50	0.679305	757.334	Ad	509.071	2	d	YKPGTVALR	-1	0	0.679305	1	27.2706	1
Yeast nucleosome	NM	MR_SM_OD_E_Oberbeckmann_161224_191224_Expl2_XL_nucleosomen_NM_rep1_1mM_perc_0.0100_XLs.idXML	1	8721	1301.7	600.806	5.74195e-06	2	YKPGTVALR	sp|P61830|H3_YEAST	42	50	2.37154	600.805	d	196.014	1	d	YKPGTVALR	-1	0	2.37154	0.93763	28.1181	1
Yeast nucleosome	NM	MR_SM_OD_E_Oberbeckmann_161224_191224_Expl2_XL_nucleosomen_NM_rep1_1mM_perc_0.0100_XLs.idXML	1	8780	1309.63	682.317	5.65257e-06	3	DNIQGITKPAIR	sp|P02309|H4_YEAST	25	36	0.246861	682.317	CG+C5H9N1	719.183	2	C	DNiQGiTKPAiR	10	0.0213373	0.246861	0.928395	35.0536	1
Yeast nucleosome	NM	MR_SM_OD_E_Oberbeckmann_161224_191224_Expl2_XL_nucleosomen_NM_rep1_1mM_perc_0.0100_XLs.idXML	1	8798	1312.05	585.968	5.98266e-06	3	DNIQGITKPAIR	sp|P02309|H4_YEAST	25	36	0.140763	585.968	G+C5H9N1	430.137	1	G	DNIQgITKPAIR	4	2.88317	0.140763	1	32.8989	1
Yeast nucleosome	NM	MR_SM_OD_E_Oberbeckmann_161224_191224_Expl2_XL_nucleosomen_NM_rep1_1mM_perc_0.0100_XLs.idXML	1	8810	1313.64	757.334	0.00568863	2	YKPGTVALR	sp|P61830|H3_YEAST	42	50	0.518121	757.334	Ad	509.071	2	d	YKPGTVALR	-1	0	0.518121	1	17.845	1
Yeast nucleosome	NM	MR_SM_OD_E_Oberbeckmann_161224_191224_Expl2_XL_nucleosomen_NM_rep1_1mM_perc_0.0100_XLs.idXML	1	8835	1316.84	578.305	6.0679e-06	2	STELLIRK	sp|P61830|H3_YEAST	58	65	0.958348	578.305	d	196.014	1	d	STEllIRK	4	0.125699	0.958348	1	51.797	1
Yeast nucleosome	NM	MR_SM_OD_E_Oberbeckmann_161224_191224_Expl2_XL_nucleosomen_NM_rep1_1mM_perc_0.0100_XLs.idXML	1	8902	1325.86	816.797	3.58057e-06	2	DSVTYTEHAK	sp|P02309|H4_YEAST	69	78	0.55789	816.797	Td-H2O1	482.049	2	d	DSVTYTEHAK	-1	0	-0.55789	1	52.4608	1
Yeast nucleosome	NM	MR_SM_OD_E_Oberbeckmann_161224_191224_Expl2_XL_nucleosomen_NM_rep1_1mM_perc_0.0100_XLs.idXML	1	8914	1327.53	578.305	4.83104e-06	2	STELLIRK	sp|P61830|H3_YEAST	58	65	0.219557	578.305	d	196.014	1	d	STELLIrK	6	1.45096	0.219557	0.836257	50.4254	1
Yeast nucleosome	NM	MR_SM_OD_E_Oberbeckmann_161224_191224_Expl2_XL_nucleosomen_NM_rep1_1mM_perc_0.0100_XLs.idXML	1	8924	1328.93	608.256	5.95135e-06	2	DIKLAR	sp|P61830|H3_YEAST	124	129	0.530445	608.257	Td	500.06	2	d	DIkLAR	2	0.0811587	-0.530445	0.792685	40.9262	1
Yeast nucleosome	NM	MR_SM_OD_E_Oberbeckmann_161224_191224_Expl2_XL_nucleosomen_NM_rep1_1mM_perc_0.0100_XLs.idXML	1	8946	1331.85	585.969	6.32232e-06	3	DNIQGITKPAIR	sp|P02309|H4_YEAST	25	36	1.12588	585.968	G+C5H9N1	430.137	1	G	DNIQgITKPAIR	4	1.57208	1.12588	0.752192	21.7013	1
Yeast nucleosome	NM	MR_SM_OD_E_Oberbeckmann_161224_191224_Expl2_XL_nucleosomen_NM_rep1_1mM_perc_0.0100_XLs.idXML	1	8958	1333.5	722.827	0.0056887	2	KNLKSELK	sp|P06786|TOP2_YEAST	713	720	0.57541	722.828	Cd	485.06	2	d	KNLKSELK	-1	0	-0.57541	0.668607	20.2159	1
Yeast nucleosome	NM	MR_SM_OD_E_Oberbeckmann_161224_191224_Expl2_XL_nucleosomen_NM_rep1_1mM_perc_0.0100_XLs.idXML	1	8993	1338.32	608.257	6.05871e-06	2	DIKLAR	sp|P61830|H3_YEAST	124	129	0.27231	608.257	Td	500.06	2	d	DIkLAR	2	0.0812119	0.27231	0.966261	45.8233	1
Yeast nucleosome	NM	MR_SM_OD_E_Oberbeckmann_161224_191224_Expl2_XL_nucleosomen_NM_rep1_1mM_perc_0.0100_XLs.idXML	1	9076	1349.57	608.257	5.8043e-06	2	DIKLAR	sp|P61830|H3_YEAST	124	129	0.673688	608.257	Td	500.06	2	d	DIkLAR	2	0.0821907	0.673688	0.884305	47.6622	1
Yeast nucleosome	NM	MR_SM_OD_E_Oberbeckmann_161224_191224_Expl2_XL_nucleosomen_NM_rep1_1mM_perc_0.0100_XLs.idXML	1	9107	1353.82	512.232	0.00568865	3	STELLIR	sp|P61830|H3_YEAST	58	64	0.91243	512.232	AC+C5H9N1	703.188	2	A	sTELLIR	0	0.0707931	0.91243	0.651892	24.2355	1
Yeast nucleosome	NM	MR_SM_OD_E_Oberbeckmann_161224_191224_Expl2_XL_nucleosomen_NM_rep1_1mM_perc_0.0100_XLs.idXML	1	9154	1360.16	682.319	0.00848156	3	DNIQGITKPAIR	sp|P02309|H4_YEAST	25	36	2.73837	682.317	CG+C5H9N1	719.183	2	C	DNIQGITkPAIR	7	0.00863422	2.73837	0.879537	10.7109	1
Yeast nucleosome	NM	MR_SM_OD_E_Oberbeckmann_161224_191224_Expl2_XL_nucleosomen_NM_rep1_1mM_perc_0.0100_XLs.idXML	1	9170	1362.34	608.257	6.57791e-06	2	DIKLAR	sp|P61830|H3_YEAST	124	129	0.874377	608.257	Td	500.06	2	d	dIKLAR	0	0.331068	0.874377	0.858045	28.3793	1
Yeast nucleosome	NM	MR_SM_OD_E_Oberbeckmann_161224_191224_Expl2_XL_nucleosomen_NM_rep1_1mM_perc_0.0100_XLs.idXML	1	9359	1387.12	883.853	3.38383e-06	2	KETYSSYIYK	sp|P02293|H2B1_YEAST	38	47	0.973469	883.852	Cd	485.06	2	d	KETYSSYIYK	-1	0	0.973469	1	46.5073	1
Yeast nucleosome	NM	MR_SM_OD_E_Oberbeckmann_161224_191224_Expl2_XL_nucleosomen_NM_rep1_1mM_perc_0.0100_XLs.idXML	1	9360	1387.25	816.797	1.63106e-06	2	DSVTYTEHAK	sp|P02309|H4_YEAST	69	78	0.413535	816.797	Td-H2O1	482.049	2	d	dSVTYTEHAK	0	0.102918	0.413535	1	68.73	1
Yeast nucleosome	NM	MR_SM_OD_E_Oberbeckmann_161224_191224_Expl2_XL_nucleosomen_NM_rep1_1mM_perc_0.0100_XLs.idXML	1	9375	1389.35	492.75	6.15016e-06	2	KLPFQR	sp|P61830|H3_YEAST	65	70	1.70021	492.749	d	196.014	1	d	KLpFQR	2	0.00264404	1.70021	0.938759	53.8202	1
Yeast nucleosome	NM	MR_SM_OD_E_Oberbeckmann_161224_191224_Expl2_XL_nucleosomen_NM_rep1_1mM_perc_0.0100_XLs.idXML	1	9396	1392.18	483.745	0.00568872	2	KLPFQR	sp|P61830|H3_YEAST	65	70	1.86422	483.744	d-H2O1	178.003	1	d	KLPFQR	-1	0	1.86422	1	39.2033	1
Yeast nucleosome	NM	MR_SM_OD_E_Oberbeckmann_161224_191224_Expl2_XL_nucleosomen_NM_rep1_1mM_perc_0.0100_XLs.idXML	1	9429	1396.68	739.329	1.19691e-06	2	KETYSSYIYK	sp|P02293|H2B1_YEAST	38	47	0.329526	739.329	d	196.014	1	d	KETYSSyIYK	6	0.0233996	0.329526	1	93.2898	1
Yeast nucleosome	NM	MR_SM_OD_E_Oberbeckmann_161224_191224_Expl2_XL_nucleosomen_NM_rep1_1mM_perc_0.0100_XLs.idXML	1	9436	1397.67	816.797	2.99545e-06	2	DSVTYTEHAK	sp|P02309|H4_YEAST	69	78	0.63771	816.797	Td-H2O1	482.049	2	d	DSVTYTEHAK	-1	0	0.63771	1	66.4132	1
Yeast nucleosome	NM	MR_SM_OD_E_Oberbeckmann_161224_191224_Expl2_XL_nucleosomen_NM_rep1_1mM_perc_0.0100_XLs.idXML	1	9444	1398.73	883.851	5.89229e-06	2	KETYSSYIYK	sp|P02293|H2B1_YEAST	38	47	0.271194	883.852	Cd	485.06	2	d	KETYSSYIYK	-1	0	-0.271194	0.740758	33.0234	1
Yeast nucleosome	NM	MR_SM_OD_E_Oberbeckmann_161224_191224_Expl2_XL_nucleosomen_NM_rep1_1mM_perc_0.0100_XLs.idXML	1	9454	1400.19	492.75	6.23636e-06	2	KLPFQR	sp|P61830|H3_YEAST	65	70	1.01894	492.749	d	196.014	1	d	KLPFQR	-1	0	1.01894	0.963114	50.2095	1
Yeast nucleosome	NM	MR_SM_OD_E_Oberbeckmann_161224_191224_Expl2_XL_nucleosomen_NM_rep1_1mM_perc_0.0100_XLs.idXML	1	9461	1401.1	664.774	4.08695e-06	2	DSVTYTEHAK	sp|P02309|H4_YEAST	69	78	0.0636257	664.774	d-H2O1	178.003	1	d	DSVtYtEHAK	5	0.0418405	0.0636257	0.648348	51.7287	1
Yeast nucleosome	NM	MR_SM_OD_E_Oberbeckmann_161224_191224_Expl2_XL_nucleosomen_NM_rep1_1mM_perc_0.0100_XLs.idXML	1	9480	1403.72	483.745	6.13076e-06	2	KLPFQR	sp|P61830|H3_YEAST	65	70	1.10718	483.744	d-H2O1	178.003	1	d	KLPFQR	-1	0	1.10718	0.951458	36.1715	1
Yeast nucleosome	NM	MR_SM_OD_E_Oberbeckmann_161224_191224_Expl2_XL_nucleosomen_NM_rep1_1mM_perc_0.0100_XLs.idXML	1	9517	1408.9	739.329	1.20177e-06	2	KETYSSYIYK	sp|P02293|H2B1_YEAST	38	47	0.7423	739.329	d	196.014	1	d	KETySSyIyK	8	0.0123377	0.7423	1	79.4744	1
Yeast nucleosome	NM	MR_SM_OD_E_Oberbeckmann_161224_191224_Expl2_XL_nucleosomen_NM_rep1_1mM_perc_0.0100_XLs.idXML	1	9521	1409.41	637.273	0.00307415	2	KLPFQR	sp|P61830|H3_YEAST	65	70	0.750055	637.273	Cd	485.06	2	d	KLPFQR	-1	0	0.750055	0.84891	44.8659	1
Yeast nucleosome	NM	MR_SM_OD_E_Oberbeckmann_161224_191224_Expl2_XL_nucleosomen_NM_rep1_1mM_perc_0.0100_XLs.idXML	1	9528	1410.34	816.798	5.9209e-06	2	DSVTYTEHAK	sp|P02309|H4_YEAST	69	78	1.08606	816.797	Td-H2O1	482.049	2	d	DSVTYTEHAK	-1	0	1.08606	1	30.3077	1
Yeast nucleosome	NM	MR_SM_OD_E_Oberbeckmann_161224_191224_Expl2_XL_nucleosomen_NM_rep1_1mM_perc_0.0100_XLs.idXML	1	9541	1412.2	492.75	5.84925e-06	2	KLPFQR	sp|P61830|H3_YEAST	65	70	2.00988	492.749	d	196.014	1	d	KLpFQR	2	0.0245326	2.00988	0.825233	37.0734	1
Yeast nucleosome	NM	MR_SM_OD_E_Oberbeckmann_161224_191224_Expl2_XL_nucleosomen_NM_rep1_1mM_perc_0.0100_XLs.idXML	1	9562	1415.11	483.745	6.02159e-06	2	KLPFQR	sp|P61830|H3_YEAST	65	70	1.9273	483.744	d-H2O1	178.003	1	d	KLPFQR	-1	0	1.9273	0.917081	25.2043	1
Yeast nucleosome	NM	MR_SM_OD_E_Oberbeckmann_161224_191224_Expl2_XL_nucleosomen_NM_rep1_1mM_perc_0.0100_XLs.idXML	1	9567	1415.73	673.638	3.59818e-06	3	VLKQTHPDTGISQK	sp|P02293|H2B1_YEAST	48	61	0.356956	673.638	Cd-H2O1	467.049	2	d	VLKQTHPDTGISQK	-1	0	0.356956	1	54.8207	1
Yeast nucleosome	NM	MR_SM_OD_E_Oberbeckmann_161224_191224_Expl2_XL_nucleosomen_NM_rep1_1mM_perc_0.0100_XLs.idXML	1	9601	1420.51	739.329	1.53651e-06	2	KETYSSYIYK	sp|P02293|H2B1_YEAST	38	47	0.989965	739.329	d	196.014	1	d	KETYSSyIYK	6	0.0282581	0.989965	1	86.0704	1
Yeast nucleosome	NM	MR_SM_OD_E_Oberbeckmann_161224_191224_Expl2_XL_nucleosomen_NM_rep1_1mM_perc_0.0100_XLs.idXML	1	9628	1424.23	492.75	6.05401e-06	2	KLPFQR	sp|P61830|H3_YEAST	65	70	0.771211	492.749	d	196.014	1	d	KLpFQR	2	0.0413666	0.771211	0.808909	35.1516	1
Yeast nucleosome	NM	MR_SM_OD_E_Oberbeckmann_161224_191224_Expl2_XL_nucleosomen_NM_rep1_1mM_perc_0.0100_XLs.idXML	1	9655	1427.95	559.962	6.42065e-06	3	DNIQGITKPAIRR	sp|P02309|H4_YEAST	25	37	1.35136	559.961	d	196.014	1	d	DNIQGITKPAIRR	-1	0	1.35136	0.810556	15.972	1
Yeast nucleosome	NM	MR_SM_OD_E_Oberbeckmann_161224_191224_Expl2_XL_nucleosomen_NM_rep1_1mM_perc_0.0100_XLs.idXML	1	9688	1432.59	739.33	3.38102e-06	2	KETYSSYIYK	sp|P02293|H2B1_YEAST	38	47	1.48529	739.329	d	196.014	1	d	KETYSSYIYK	-1	0	1.48529	0.924724	46.6863	1
Yeast nucleosome	NM	MR_SM_OD_E_Oberbeckmann_161224_191224_Expl2_XL_nucleosomen_NM_rep1_1mM_perc_0.0100_XLs.idXML	1	9690	1432.86	637.273	0.00307423	2	KLPFQR	sp|P61830|H3_YEAST	65	70	0.366952	637.273	Cd	485.06	2	d	KLPFQR	-1	0	0.366952	1	36.4965	1
[truncated: 840 more rows]

## Sheet: info
Meaning of columns in the main table
Column name	Details (if applicable)
Sample	Sample identificator
Crosslinker	UV, ultraviolet 254 nm; DEB, 1,2:3,4-diepoxybutane; NM, mechlorethamine/nitrogen mustard-2; FA, formaldehyde
[truncated: 24 more rows]
