# Supplementary material for: Chemical crosslinking extends and complements UV crosslinking in analysis of RNA/DNA nucleic acid–protein interaction sites by mass spectrometry
Source: Nucleic Acids Res. 2025 Aug 18;53(15):gkaf727. doi: 10.1093/nar/gkaf727 (PMC12359043; doi:10.1093/nar/gkaf727)
Supplement: gkaf727_Supplemental_Files [file gkaf727_supplemental_files.zip › SupplementaryTableS11.xlsx]

## Sheet: pivot
Supplemntary Table S11 - E. coli protein-DNA XLs, CSM FDR 1%, percolator rescored
Crosslinker, Fraction, Replicate	CSM Count
DEB	9910
S100	3516
1	75
2	3441
S30	6394
1	1570
2	4824
FA	890
NaN	890
1	875
2	15
NM	19852
S100	8407
1	1914
2	6493
S30	11445
1	3202
2	8243
UV	1801
S100	769
1	20
2	508
3	241
S30	1032
1	121
2	530
3	381
Grand Total	32453

## Sheet: CSMs_percFDR1
Crosslinker	Fraction	Replicate	index	RT	precursor m/z	score	rank	charge	sequence	accessions	start	end	precursor error (|ppm|)	PeakAnnotations(mz|intensity|charge|annotation	CalcMass	NuXL:NA	NuXL:NA_MASS_z0	NuXL:NT	NuXL:best_localization	NuXL:best_localization_position	NuXL:best_localization_score	NuXL:peptide_mass_z0	NuXL:pl_MIC	NuXL:pl_Morph	NuXL:pl_err	NuXL:pl_im_MIC	NuXL:pl_modds	NuXL:pl_pc_MIC	NuXL:precursor_score	NuXL:score	NuXL:sequence_score	NuXL:tag_XLed	NuXL:tag_shifted	NuXL:tag_unshifted	NuXL:theo_peak_fraction	NuXL:total_HS	NuXL:total_MIC	NuXL:total_Morph	NuXL:total_loss_score	NuXL:wTop50	isotope_error	missed_cleavages	n_theoretical_peaks	nr_candidates	nucleotide_mass_tags	precursor_intensity_log10	precursor_mz_error_ppm	precursor_purity	protein_references
DEB	S100	1	4285	679.25	599.247	4.53385e-06	0	3	VQSM(Oxidation)PEINDADK	sp|P0A940|BAMA_ECOLI	322	333	2.7418	129.102706909179688|0.188510715961456|1|y1-H2O1;130.086868286132813|0.108397349715233|1|y1-H3N1;135.0479736328125|0.905453145503998|1|iM+DEB;147.113372802734375|0.220723316073418|1|y1;152.057296752929688|0.0465865470469|1|MI:G';228.134765625|0.040039300918579|1|IN;262.140838623046875|0.122130766510963|1|y2;286.09783935546875|1.0|1|iM+DEB+G';333.179107666015625|0.102829642593861|1|y3;624.302001953…	599.245	G+C4H6O2	433.1	G	VQSmPEINDADK	3	1.90545	1361.61	0.0276226	1.02762	9.86275	0.386204	1.9999	0	0	11.4199	0.280939	0	1	3	0.0429185	3.73605	0.522791	10.1366	3.60828	1	0	0	233	1094	0.680413	0	2.7418	0.797417	unique
DEB	S100	1	5882	895.477	618.942	4.09212e-06	0	3	M(Oxidation)QVSVETTQGLGR	sp|P0A850|TIG_ECOLI	1	13	4.02169	112.051246643066406|0.069575309753418|1|MI:C';135.048065185546875|0.954747080802918|1|iM+DEB;136.062469482421875|0.043348867446184|1|MI:A';152.057785034179688|0.078168772161007|1|MI:G';171.113525390625|0.03236636146903|1|GL;175.120086669921875|0.031923733651638|1|y1;184.109283447265625|0.038135904818773|1|a2-C1H4O1S1;212.104400634765625|0.063041612505913|1|b2-C1H4O1S1;232.141555786132813|0.026389…	618.94	G+C4H6O2	433.1	G	mQVSVETTQGLGR	0	1.95475	1420.7	0	0	18.4054	0.323762	0.956768	0	0	22.6747	0.59352	0	0	7	0.0682927	13.3876	0.482	18.1319	13.3876	3	0	0	205	1023	0.980554	0	4.02169	0.851982	unique
DEB	S100	1	27480	4182.65	561.571	5.36213e-06	0	3	AVAAGM(Oxidation)NPM(Oxidation)DLK	sp|P0A6F5|CH60_ECOLI	106	117	3.72317	115.087203979492188|0.030630249530077|1|AA-CO;129.102767944335938|0.05214960500598|1|y1-H2O1;130.086868286132813|0.028755636885762|1|y1-H3N1;135.048019409179688|1.0|1|iM+DEB;143.08221435546875|0.035706620663404|1|AA;143.118499755859375|0.489942312240601|1|a2;147.113357543945313|0.060023210942745|1|y1;171.113449096679688|0.346351981163025|1|b2;181.097930908203125|0.078967623412609|1|PM-C1H4O1S1;19…	561.569	G+C4H6O2	433.1	G	AVAAGmNPmDLK	8	1.92934	1248.58	0.00253706	1.00254	5.53944	0.313109	1.9999	0	0	15.4765	0.288171	0	1	3	0.0519481	4.37539	0.506097	10.193	4.35988	1	0	0	231	1062	5.3377	0	3.72317	0.798585	unique
DEB	S100	1	27550	4192.49	561.571	5.67031e-06	0	3	AVAAGM(Oxidation)NPM(Oxidation)DLK	sp|P0A6F5|CH60_ECOLI	106	117	3.47432	115.08740234375|0.022312298417091|1|AA-CO;129.102935791015625|0.065657041966915|1|y1-H2O1;130.086837768554688|0.029125129804015|1|y1-H3N1;135.047927856445313|1.0|1|iM+DEB;143.082122802734375|0.035268668085337|1|AA;143.118423461914063|0.47696191072464|1|a2;147.113189697265625|0.072732254862785|1|y1;152.05743408203125|0.017440550029278|1|MI:G';169.133529663085966|0.016169518232346|1|iK+DEB-H2O;171.…	561.569	G+C4H6O2	433.1	G	AVAAGmNPmDLK	8	1.87219	1248.58	0.0114165	1.01142	9.7827	0.291396	3.07009	0	0	14.5186	0.194613	0	1	2	0.0532319	3.30024	0.470143	9.17875	3.22775	2	0	0	263	895	4.17877	0	3.47432	0.864666	unique
DEB	S100	1	27553	4193	561.57	4.8155e-06	0	3	AVAAGM(Oxidation)NPM(Oxidation)DLK	sp|P0A6F5|CH60_ECOLI	106	117	1.98418	115.087173461914063|0.039551630616188|1|AA-CO;129.10284423828125|0.05499054864049|1|y1-H2O1;130.086593627929688|0.033898551017046|1|y1-H3N1;135.047958374023438|0.963300704956055|1|iM+DEB;143.11846923828125|0.489422649145126|1|a2;147.1131591796875|0.083339378237724|1|y1;171.113510131835938|0.307788997888565|1|b2;181.097946166992188|0.071882553398609|1|PM-C1H4O1S1;197.12939453125|0.032005775719881|…	561.569	G+C4H6O2	433.1	G	AVAAGmNPmDLK	8	1.90225	1248.58	0.0150222	1.01502	4.41575	0.307304	3.07009	0	0	18.6317	0.286464	3	1	3	0.0532319	5.81218	0.503958	12.1967	5.72327	1	0	0	263	1014	4.69198	0	1.98418	0.831222	unique
DEB	S100	1	49127	7658.92	769.096	4.40446e-06	0	4	LM(Oxidation)EIAQQQHAQQQTAGADASANNAK	sp|P0A6Y8|DNAK_ECOLI	598	622	5.7281	101.071823120117188|0.023359401151538|1|AG-CO;110.071846008300781|0.0412925966084|1|iH;129.10308837890625|0.034654632210732|1|y1-H2O1;135.047927856445313|0.876655459403992|1|iM+DEB;197.1292724609375|0.787568688392639|1|b2-C1H4O1S1;215.139755249023438|0.026084955781698|1|EI-CO;218.149856567382813|0.027035111561418|1|y2;244.092987060546875|0.024256251752377|1|GAD;257.124267578125|0.02690676227212|1…	769.091	G+C4H6O2	433.1	G	LmEIAQQQHAQQQTAGADASANNAK	1	1.87666	2639.24	0	0	18.4054	0.223451	1.65545	0	0	23.8208	0.167838	0	0	4	0.0585242	18.1239	0.333778	22.1026	18.1239	9	0	0	393	1219	5.653	0	5.7281	1	unique
DEB	S100	1	49939	7768.62	534.561	5.59567e-06	0	3	GTQAQFIM(Oxidation)EK	sp|P69441|KAD_ECOLI	14	23	1.69987	112.051055908203125|0.088459886610508|1|MI:C';113.071098327636719|0.062269385904074|1|a2-H2O1;120.081359863281236|0.039074260741472|1|iF;129.102798461914063|0.088002227246761|1|y1-H2O1;130.086837768554688|0.039513420313597|1|y1-H3N1;131.082122802734375|0.076916337013245|1|a2;135.047927856445313|1.0|1|iM+DEB;141.066360473632813|0.099186599254608|1|b2-H2O1;147.1134033203125|0.040394898504019|1|y1;1…	534.56	G+C4H6O2	433.1	G	GTQAQFImEK	7	1.82599	1167.56	0	0	18.4054	0.293234	0.956768	0	0	17.0514	0.336867	0	0	3	0.0952381	2.71213	0.372547	7.04097	2.71213	3	0	0	189	1101	8.63594	0	1.69987	1	unique
DEB	S100	1	50507	7844.88	467.525	5.22217e-06	0	3	DNTPM(Oxidation)FVK	sp|P0A9B2|G3P1_ECOLI	125	132	3.72932	120.081161499023438|0.053708963096142|1|iF;129.102676391601563|0.148411363363266|1|y1-H2O1;130.086944580078125|0.082714475691319|1|y1-H3N1;135.047943115234375|1.0|1|iM+DEB;136.0621337890625|0.025894640013576|1|MI:A';147.113494873046875|0.102618336677551|1|y1;152.05694580078125|0.032897464931011|1|MI:G';171.113250732421875|0.021444134414196|1|TP-CO;181.09783935546875|0.34143328666687|1|PM-C1H4O1S1…	467.523	G+C4H6O2	433.1	G	DNTPmFVK	4	1.6582	966.448	0.00226643	1.00227	4.69782	0.337329	2.06965	0	0	19.0615	0.432418	3	1	3	0.0769231	3.51928	0.428973	9.08085	3.50807	1	0	0	195	896	2.43087	0	3.72932	0.694264	unique
DEB	S100	1	50587	7855.42	467.525	5.31125e-06	0	3	DNTPM(Oxidation)FVK	sp|P0A9B2|G3P1_ECOLI	125	132	2.99824	112.051124572753906|0.02307808957994|1|MI:C';120.081214904785156|0.05907829105854|1|iF;129.102752685546875|0.131485417485237|1|y1-H2O1;130.086807250976563|0.132373616099358|1|y1-H3N1;135.047958374023438|1.0|1|iM+DEB;147.113296508789063|0.10034067183733|1|y1;152.0572509765625|0.026309927925467|1|MI:G';181.097915649414034|0.347163051366806|1|PM-C1H4O1S1;185.056640625|0.100804939866066|1|a2-H3N1;197…	467.523	G+C4H6O2	433.1	G	DNTPmFVK	4	1.72401	966.448	0.00314402	1.00314	0.490557	0.293327	2.06965	0	0	19.0615	0.431653	3	1	3	0.0717949	3.53434	0.374938	9.07156	3.51603	1	0	0	195	736	8.70956	0	2.99824	0.648849	unique
DEB	S100	1	53285	8215.59	639.938	5.32664e-06	0	3	VETDFAAEVAAM(Oxidation)SK	sp|P0A6P1|EFTS_ECOLI	268	281	3.59307	112.051116943359375|0.017284443601966|1|MI:C';115.087120056152358|0.016421630978584|1|AA-CO;120.081283569335938|0.112507954239845|1|iF;129.1026611328125|0.04266145080328|1|y1-H2O1;130.086776733398438|0.014193492010236|1|y1-H3N1;135.047958374023438|0.901293992996216|1|iM+DEB;136.062210083007813|0.021092252805829|1|MI:A';143.082138061523438|0.015813609585166|1|AA;143.118499755859375|0.0169213674962…	639.936	G+C4H6O2	433.1	G	VETDFAAEVAAmSK	11	1.91132	1483.69	0.0114889	1.01149	2.33504	0.265393	4.0157	0	0	27.5695	0.237124	0	1	3	0.0892308	9.02218	0.402501	13.1149	8.94038	7	0	0	325	1221	41.9648	0	3.59307	1	unique
DEB	S100	1	92924	14587.6	539.874	5.6981e-06	0	3	M(Oxidation)NYQNDDLR	sp|P0AB91|AROG_ECOLI	1	9	4.08147	135.047958374023438|1.0|1|iM+DEB;136.076065063476563|0.079589389264584|1|iY;152.057266235351563|0.069105759263039|1|MI:G';175.120101928710938|0.086327120661736|1|y1;286.097686767578125|0.739114463329315|1|iM+DEB+G';288.203521728515625|0.345193058252335|1|y2;760.3603515625|0.113443538546562|1|y6;	539.871	G+C4H6O2	433.1	G	mNYQNDDLR	0	1.73911	1183.49	0	0	18.4054	0.230293	0.956768	0	0	11.1034	0.257143	0	0	2	0.038674	2.22676	0.327931	6.07216	2.22676	4	0	0	181	916	1.74135	0	4.08147	0.595112	unique
DEB	S100	1	93001	14598.5	539.873	4.86711e-06	0	3	M(Oxidation)NYQNDDLR	sp|P0AB91|AROG_ECOLI	1	9	2.98475	112.051094055175781|0.068748489022255|1|MI:C';135.048019409179688|1.0|1|iM+DEB;136.062088012695313|0.033430561423302|1|MI:A';136.076416015625|0.037841387093067|1|iY;152.05743408203125|0.089442387223244|1|MI:G';170.093276977539063|0.069204725325108|1|a2-C1H4O1S1;175.12005615234375|0.123315386474133|1|y1;198.08837890625|0.065728843212128|1|b2-C1H4O1S1;238.595733642578125|0.055237907916307|2|YQND-CO…	539.871	G+C4H6O2	433.1	G	mNYQNDDLR	0	1.92031	1183.49	0	0	18.4054	0.248983	0.956768	0	0	17.5383	0.380409	0	0	3	0.0773481	7.22588	0.39422	12.1166	7.22588	3	0	0	181	895	5.90395	0	2.98475	0.423691	unique
DEB	S100	1	93585	14678.8	477.185	5.8592e-06	0	3	EAM(Oxidation)EPEFK	sp|P0A825|GLYA_ECOLI	278	285	3.62804	102.055313110351563|0.071094505488873|1|a1;120.081336975097685|0.15502156317234|1|iF;127.087158203125|0.102921143174171|1|AM-CO-C1H4O1S1;129.102676391601563|0.298222631216049|1|y1-H2O1;130.086700439453125|0.200215816497803|1|y1-H3N1;135.047927856445313|1.0|1|iM+DEB;136.062301635742188|0.035680621862412|1|MI:A';147.113372802734375|0.224535629153252|1|y1;152.057159423828125|0.119443535804749|1|MI:G…	477.183	G+C4H6O2	433.1	G	EAmEPEFK	2	1.76555	995.427	0.0909528	3.09095	16.6215	0.164729	5.92621	0	0	22.8466	0.574828	3	2	2	0.0889831	5.75059	0.331562	12.1524	4.37696	4	0	0	236	1037	8.09379	0	3.62804	0.523394	unique
DEB	S100	1	96032	15007.4	658.75	5.56892e-06	0	2	EAELM(Oxidation)QF	sp|P0A805|RRF_ECOLI	179	185	4.14071	102.055564880371094|0.038880627602339|1|a1;112.051170349121094|0.028569852933288|1|MI:C';120.081451416015625|0.021364856511354|1|iF;130.050445556640625|0.016473034396768|1|b1;135.048049926757813|0.81119054555893|1|iM+DEB;136.062515258789063|0.047431651502848|1|MI:A';152.057479858398438|0.048201881349087|1|MI:G';173.092330932617188|0.01399770565331|1|a2;183.077239990234375|0.031149640679359|1|b2-H…	658.747	G+C4H6O2	433.1	G	EAELmQF	4	1.83583	882.379	0.00584378	1.00584	16.2411	0.429547	2.37701	0	0	22.0811	0.675539	5	1	4	0.111111	4.09804	0.49948	5.05907	4.07369	1	0	0	126	964	7.36612	0	4.14071	0.886288	unique
DEB	S100	1	97282	15175.1	547.261	5.40087e-06	0	2	M(Oxidation)GLVIK	sp|P0ACX0|YDGC_ECOLI	1	6	3.56162	112.051010131835938|0.103880904614925|1|MI:C';129.102798461914063|0.700376272201538|1|y1-H2O1;130.0867919921875|0.640276372432709|1|y1-H3N1;136.062515258789063|0.061553668230772|1|MI:A';143.118698120117188|0.023147752508521|1|GL-CO;147.113418579101563|1.0|1|y1;152.057205200195341|0.03563691675663|1|MI:G';213.15966796875|0.019674396142364|1|LV;242.187271118164063|0.081232771277428|1|y2-H2O1;243.17…	547.259	A+C4H6O2	417.105	A	MGLvIK	3	0.512599	675.399	0.264972	3.26497	14.6611	0	40.4047	5.12444	0	50.5942	0.626381	0	3	3	0.235714	6.53289	0.523723	9.39688	2.68603	2	0	0	140	135	7.18516	0	3.56162	1	unique
DEB	S100	1	105824	16407.6	722.695	5.36916e-06	0	3	SSRLPDIFEAQIAGLR	Q3KNV1, P08729	134, 134	149, 149	5.5878	101.071838378906236|0.045258663594723|1|AG-CO;120.081275939941406|0.139985233545303|1|iF;152.058029174804659|0.050444167107344|1|MI:G';175.119476318359347|0.109505996108055|1|y1;183.150054931640653|0.211545348167419|1|LP-CO;185.093063354492188|0.110489927232265|1|PD-CO;201.124465942382813|0.129710003733635|1|DI-CO;211.144805908203125|0.108695417642593|1|LP;213.087738037109375|0.663993954658508|1|…	722.691	C+C4H6O2	393.094	C	SSRLPDIFEaQIaGLR	12	0.331398	1771.96	0	0	18.4054	0	0.956768	0	0	30.5689	0.754608	0	0	7	0.081448	17.5845	0.341867	20.3263	17.5845	5	0	1	221	265	6.92163	0	5.5878	0	non-unique
DEB	S100	1	114877	18038.6	553.545	4.9352e-06	0	3	ADGAM(Oxidation)DAGNM(Oxidation)LK	sp|P63284|CLPB_ECOLI	289	300	1.72875	101.0714111328125|0.023241557180882|1|GA-CO;112.051055908203125|0.050990026444197|1|MI:C';129.066421508789063|0.017004493623972|1|GA;129.102752685546875|0.079318098723888|1|y1-H2O1;130.086868286132813|0.046305295079947|1|y1-H3N1;135.0479736328125|1.0|1|iM+DEB;136.06231689453125|0.020201349630952|1|MI:A';141.066696166992188|0.030157366767526|1|a2-H2O1;147.11334228515625|0.102237693965435|1|y1;152.…	553.544	G+C4H6O2	433.1	G	ADGAmDAGNmLK	9	2.11204	1224.51	0	0	18.4054	0.327218	5.53294	0	0	29.9859	0.55185	0	0	3	0.0884354	10.6205	0.418379	15.0912	10.6205	5	0	0	294	849	40.1728	0	1.72875	0.905602	unique
DEB	S100	1	115127	18073	598.588	4.98838e-06	0	3	APTGEPAAAAEM(Oxidation)TK	sp|P25665|METE_ECOLI	104	117	4.11377	112.051124572753906|0.03063490241766|1|MI:C';129.10284423828125|0.052293598651886|1|y1-H2O1;130.086776733398438|0.01426678430289|1|y1-H3N1;135.047958374023438|0.866998255252838|1|iM+DEB;136.0623779296875|0.020056081935763|1|MI:A';141.102859497070313|0.135892003774643|1|a2;147.11334228515625|0.038893532007933|1|y1;152.05718994140625|0.051929268985987|1|MI:G';155.082229614257813|8.318222127854824e-…	598.585	G+C4H6O2	433.1	G	APTGEPAAAAEmTK	11	1.87768	1359.63	0	0	18.4054	0.328038	0.956768	0	0	26.748	0.469642	0	0	6	0.109005	15.1156	0.447788	11.1198	15.1156	3	0	0	211	1046	31.4426	0	4.11377	1	unique
DEB	S100	1	115196	18082.5	598.587	4.53821e-06	0	3	APTGEPAAAAEM(Oxidation)TK	sp|P25665|METE_ECOLI	104	117	2.78822	112.050933837890625|0.019135912880301|1|MI:C';129.102615356445313|0.078595899045467|1|y1-H2O1;130.086944580078125|0.042701210826635|1|y1-H3N1;135.047958374023438|0.826891422271729|1|iM+DEB;136.062469482421875|0.013394564390182|1|MI:A';141.102752685546875|0.108097203075886|1|a2;147.113388061523438|0.086324997246265|1|y1;152.057113647460938|0.029231509193778|1|MI:G';159.07720947265625|0.01885676011…	598.585	G+C4H6O2	433.1	G	APTGEPAAAAEmTK	11	1.83944	1359.63	0.00199129	1.00199	5.25073	0.335364	2.98987	0	0	33.36	0.621887	0	1	8	0.097561	16.4868	0.456682	12.1191	16.476	4	0	0	287	1124	23.5322	0	2.78822	0.74294	unique
DEB	S100	1	115200	18083	539.873	4.9353e-06	0	3	M(Oxidation)NYQNDDLR	sp|P0AB91|AROG_ECOLI	1	9	2.30642	112.051055908203125|0.192748606204987|1|MI:C';135.047927856445313|1.0|1|iM+DEB;136.06243896484375|0.05268469825387|1|MI:A';136.075973510742188|0.140702784061432|1|iY;152.057174682617188|0.23996938765049|1|MI:G';170.092788696289063|0.031663548201323|1|a2-C1H4O1S1;175.119705200195341|0.160067573189735|1|y1;198.08819580078125|0.075405716896057|1|b2-C1H4O1S1;286.097808837890625|0.859398663043976|1|iM…	539.871	G+C4H6O2	433.1	G	mNYQNDDLR	0	1.8594	1183.49	0	0	18.4054	0.236239	0.956768	0	0	19.7978	0.888133	0	0	7	0.0773481	9.12781	0.379233	14.1051	9.12781	4	0	0	181	866	3.82287	0	2.30642	0.628126	unique
DEB	S100	1	115872	18174.5	492.895	5.04808e-06	0	3	VPM(Oxidation)NIVAQR	sp|P0A850|TIG_ECOLI	49	57	3.27945	135.047958374023438|1.0|1|iM+DEB;136.06201171875|0.034909535199404|1|MI:A';152.05706787109375|0.028739864006639|1|MI:G';158.092926025390625|0.013757874257863|1|y1-H3N1;169.134323120117188|0.034422192722559|1|a2;175.11962890625|0.089299432933331|1|y1;181.097869873046875|0.193877995014191|1|PM-C1H4O1S1;197.129302978515625|0.040764838457108|1|b2;228.13531494140625|0.011389160528779|1|NI;252.17161560…	492.894	G+C4H6O2	433.1	G	VPmNIVAQR	2	1.82799	1042.56	0.0146377	1.01464	3.03389	0.290424	4.37932	0	0	23.2203	0.88927	6	1	6	0.088	7.21091	0.427969	14.1288	7.12244	3	0	0	250	453	14.5248	0	3.27945	0.853094	unique
DEB	S100	1	115888	18176.7	598.58	5.17669e-06	0	3	ENAAGIPM(Oxidation)DAAER	sp|P00946|MANA_ECOLI	112	124	4.76277	101.071304321289063|0.030353728681803|1|AG-CO;102.055389404296875|0.079641103744507|1|a1;112.051040649414063|0.161392226815224|1|MI:C';115.086875915527344|0.033608876168728|1|AA-CO;135.04803466796875|0.97363954782486|1|iM+DEB;136.0625|0.071450091898441|1|MI:A';143.082260131835938|0.057984311133623|1|AA;143.118606567382813|0.044252943247557|1|GI-CO;152.057342529296875|0.411423206329346|1|MI:G';175…	598.577	G+C4H6O2	433.1	G	ENAAGIPmDAAER	7	1.97364	1359.61	0	0	18.4054	0.219988	0.956768	0	0	22.6747	0.503415	0	0	5	0.0878049	9.2911	0.317558	13.0976	9.2911	4	0	0	205	1174	15.1361	0	4.76277	0.655565	unique
DEB	S100	1	115944	18184.4	492.895	5.34168e-06	0	3	VPM(Oxidation)NIVAQR	sp|P0A850|TIG_ECOLI	49	57	2.58659	112.051208496093764|0.040189728140831|1|MI:C';135.048004150390625|1.0|1|iM+DEB;136.062408447265625|0.026056692004204|1|MI:A';152.057357788085966|0.049274634569883|1|MI:G';158.092987060546875|0.029133612290025|1|y1-H3N1;169.13427734375|0.04436207190156|1|a2;175.119705200195341|0.196646556258202|1|y1;181.097915649414034|0.235214352607727|1|PM-C1H4O1S1;185.166061401367188|0.018376177176833|1|IV-CO;1…	492.894	G+C4H6O2	433.1	G	VPmNIVAQR	2	2.00461	1042.56	0.0130828	2.01308	5.32058	0.188884	4.37932	0	0	23.2203	0.886212	6	2	6	0.084	8.03738	0.30033	15.1028	7.22093	5	0	0	250	469	9.86462	0	2.58659	0.594172	unique
DEB	S100	1	116095	18204.5	640.601	3.06849e-06	0	3	LM(Oxidation)PGEEEVAENPR	sp|P60390|RSMH_ECOLI	287	299	2.25652	112.050964355468764|0.105259008705616|1|MI:C';135.047882080078125|0.91144198179245|1|iM+DEB;136.062423706054688|0.059643186628819|1|MI:A';152.057296752929688|0.1083619967103|1|MI:G';169.134841918945313|0.019255751743913|1|a2-C1H4O1S1;175.11968994140625|0.046031028032303|1|y1;197.129180908203125|0.394061207771301|1|b2-C1H4O1S1;199.07232666015625|0.016765128821135|1|EN-CO-H3N1;201.123809814453125|0…	640.6	G+C4H6O2	433.1	G	LmPGEEEVAENPR	1	1.91144	1485.68	0.00648034	1.00648	11.9256	0.305992	1.98338	0	0	25.9342	0.593767	5	1	7	0.0708333	15.793	0.467219	21.1527	15.7533	3	0	0	240	1117	5.14082	0	2.25652	0	unique
DEB	S100	1	116904	18311.4	584.905	4.10294e-06	0	3	M(Oxidation)LQSNEYFSGK	sp|P0C037|PPNP_ECOLI	1	11	3.44445	112.050949096679673|0.140937507152557|1|MI:C';120.081230163574219|0.105718098580837|1|iF;129.102691650390625|0.158434063196182|1|y1-H2O1;130.086563110351563|0.030053421854973|1|y1-H3N1;135.047958374023438|1.0|1|iM+DEB;136.062347412109375|0.129796430468559|1|MI:A';136.076095581054688|0.13453982770443|1|iY;147.11309814453125|0.089009016752243|1|y1;152.057342529296875|0.087768793106079|1|MI:G';186.1…	584.903	G+C4H6O2	433.1	G	mLQSNEYFSGK	0	1.91607	1318.59	0.0392525	2.03925	3.59947	0.300881	7.10538	0	0	29.4229	0.505427	5	1	5	0.0848057	10.4854	0.457609	16.1052	8.87602	5	0	0	283	1082	10.9182	0	3.44445	1	unique
DEB	S100	1	117465	18385.8	534.272	5.30301e-06	0	2	CRPVGVLK	sp|P0A7A9|IPYR_ECOLI	88	95	5.14914	112.051177978515625|0.182823970913887|1|MI:C';129.102813720703125|0.70807009935379|1|y1-H2O1;130.086868286132813|0.475738823413849|1|y1-H3N1;136.062332153320313|0.135981380939484|1|MI:A';147.11346435546875|0.861437499523163|1|y1;152.057388305664063|0.98218184709549|1|MI:G';242.186660766601563|0.044997621327639|1|y2-H2O1;260.19805908203125|0.328214466571808|1|y2;436.264801025390682|1.0|2|[M+2H];43…	534.27	d	196.014	d	CrPVGVLK	1	1.65918	870.511	0.0906651	4.09067	12.4081	0	36.049	3.05817	3.0711	63.907	0.443114	3	3	3	0.278261	10.2041	0.325925	13.1966	5.35491	12	0	1	115	99	14.6922	0	5.14914	1	unique
DEB	S100	1	117910	18444.8	534.271	5.78766e-06	0	2	CRPVGVLK	sp|P0A7A9|IPYR_ECOLI	88	95	3.09282	112.051139831542983|0.078127518296242|1|MI:C';129.102828979492188|0.356950849294663|1|y1-H2O1;130.086837768554688|0.282402783632278|1|y1-H3N1;136.062515258789063|0.048562433570623|1|MI:A';147.113449096679688|0.461487472057343|1|y1;152.057403564453125|0.095863506197929|1|MI:G';242.187698364257813|0.035530649125576|1|y2-H2O1;243.092117309570313|0.058232352137566|1|b2-H3N1;260.118804931640625|0.0320…	534.27	d	196.014	d	CrPVGVLK	1	0.46144	870.511	0.0554593	4.05546	14.2737	0	26.5268	3.0303	5.1691	66.055	0.595666	3	3	3	0.278261	11.4793	0.432531	16.2331	7.93392	3	0	1	115	102	22.296	0	3.09282	0.485473	unique
DEB	S100	1	118473	18519.2	604.265	4.7671e-06	0	3	IM(Oxidation)NVLGEPVDM(Oxidation)K	sp|P0ABB4|ATPB_ECOLI	88	99	3.26724	112.050994873046875|0.01438648160547|1|MI:C';129.102813720703125|0.308390587568283|1|y1-H2O1;135.048019409179688|0.849679231643677|1|iM+DEB;136.0623779296875|0.01299187541008|1|MI:A';147.113418579101563|0.013380652293563|1|y1;152.056976318359347|0.019738515838981|1|MI:G';169.134292602539063|0.056332115083933|1|a2-C1H4O1S1;171.113616943359347|6.192690692842007e-03|1|LG;186.1243896484375|0.02944558…	604.263	G+C4H6O2	433.1	G	ImNVLGEPVDmK	10	1.85629	1376.67	0.000843562	1.00084	14.2906	0.333714	1.9999	0	0	26.3047	0.554087	0	1	6	0.0818966	10.7678	0.434695	10.0989	10.763	3	0	0	232	1002	48.2388	0	3.26724	0.967288	unique
DEB	S100	1	119521	18659.5	547.261	5.65471e-06	0	2	LTWLK	sp|P31828|PQQL_ECOLI	389	393	5.97223	112.051216125488281|0.154806241393089|1|MI:C';129.102752685546875|0.907409012317658|1|y1-H2O1;130.086776733398438|0.576589643955231|1|y1-H3N1;136.062652587890625|0.080309808254242|1|MI:A';147.113449096679688|1.0|1|y1;152.057510375976563|0.098077967762947|1|MI:G';187.145126342773438|0.104324713349342|1|a2;215.1397705078125|0.037270084023476|1|b2;242.187957763671875|0.069446466863155|1|y2-H2O1;260.…	547.258	G+C4H6O2	433.1	G	LTwLK	2	2.45109	659.401	0.181481	2.18148	23.0597	0.00258866	29.1273	3.08025	0	42.3984	1.04043	3	2	2	0.189394	5.57498	0.426043	9.34321	2.94999	1	0	0	132	172	11.0116	0	5.97223	0.828271	unique
DEB	S100	1	123013	19129.4	535.593	5.6613e-06	0	3	VGEEVEIVGIK	sp|P0CE47|EFTU1_ECOLI, sp|P0CE48|EFTU2_ECOLI	239, 239	249, 249	4.13668	129.102752685546875|0.045722182840109|1|y1-H2O1;130.086639404296875|0.023005034774542|1|y1-H3N1;147.113479614257813|0.040223021060228|1|y1;157.097702026367188|0.017775777727365|1|b2;183.113250732421875|9.670131839811802e-03|1|VE-CO-H2O1;185.164688110351563|6.589779164642097e-03|1|IV-CO;197.129135131835938|6.300086621195078e-03|1|a2+DEB-H2O;201.1236572265625|0.012526011094451|1|EV-CO;215.139648437…	535.59	G+C4H6O2	433.1	G	VGeeVeIVGIK	5	0.0433832	1170.65	0.00766457	1.00766	2.34926	0.00662442	4.22382	0	0	27.0614	0.905352	0	1	8	0.0652174	10.841	0.0746424	18.0612	10.809	29	0	0	276	307	7.64982	0	4.13668	0.0821556	non-unique
DEB	S100	1	128004	19828.7	739.381	5.67351e-06	0	3	ISNIREMLPVLEAVAK	sp|P0A6F5|CH60_ECOLI	227	242	5.88528	127.050926208496094|0.017042325809598|1|MI:T';129.102859497070313|0.060329437255859|1|y1-H2O1;130.087005615234375|0.039510697126389|1|y1-H3N1;147.113128662109375|0.072247140109539|1|y1;169.134231567382813|0.425280630588532|1|PV-CO;173.128982543945313|0.053509157150984|1|a2;185.092742919921875|0.025968182832003|1|EM-CO-C1H4S1;197.129196166992188|0.226306557655334|1|PV;201.124069213867188|0.0556781…	739.376	G+C4H6O2	433.1	G	ISNIREMLPVLEAVaK	14	2.2549	1782.01	0.248537	8.24854	10.216	0.0355045	14.435	0	0	26.9601	0.200894	8	6	3	0.0926966	12.6947	0.313418	15.2741	2.76097	10	0	1	356	187	108.329	0	5.88528	1	unique
DEB	S100	1	138543	21655.3	492.895	5.7062e-06	0	3	VPM(Oxidation)NIVAQR	sp|P0A850|TIG_ECOLI	49	57	2.52467	112.051071166992188|0.057521428912878|1|MI:C';135.048004150390625|1.0|1|iM+DEB;136.062454223632813|0.057449527084827|1|MI:A';152.057296752929688|0.064588204026222|1|MI:G';158.093093872070313|0.037693284451962|1|y1-H3N1;175.119674682617188|0.153427094221115|1|y1;181.097900390625|0.214659720659256|1|PM-C1H4O1S1;197.1297607421875|0.140386685729027|1|b2;280.167388916015625|0.019325023517013|1|b3-C1H4…	492.894	G+C4H6O2	433.1	G	VPmNIVAQR	2	1.85201	1042.56	0	0	18.4054	0.201149	2.05163	0	0	16.4272	0.634324	0	0	4	0.0735294	5.3977	0.298917	11.0912	5.3977	6	0	0	204	469	9.83851	0	2.52467	0.621534	unique
DEB	S100	1	140477	21915.5	534.271	5.69766e-06	0	2	CRPVGVLK	sp|P0A7A9|IPYR_ECOLI	88	95	2.97858	112.051063537597685|0.027199214324355|1|MI:C';129.102767944335938|0.349157571792603|1|y1-H2O1;130.0867919921875|0.218788161873817|1|y1-H3N1;147.1134033203125|0.411747753620148|1|y1;152.057418823242188|0.037298526614904|1|MI:G';242.187271118164063|0.031958982348442|1|y2-H2O1;243.092025756835938|0.039154827594757|1|b2-H3N1;260.118865966796875|0.045974001288414|1|b2;260.197906494140625|0.12631122767…	534.27	d	196.014	d	CrPVGVLK	1	0.425403	870.511	0.0583585	4.05836	7.279	0	24.2322	3.05556	6.20859	66.8144	0.598457	3	3	3	0.286957	12.0969	0.530439	16.2663	7.90417	1	0	1	115	102	23.8641	0	2.97858	0.896124	unique
DEB	S100	1	140554	21926	534.271	4.69133e-06	0	2	CRPVGVLK	sp|P0A7A9|IPYR_ECOLI	88	95	2.52161	112.051200866699219|0.010901302099228|1|MI:C';129.102813720703125|0.229984492063522|1|y1-H2O1;130.086837768554688|0.207901179790497|1|y1-H3N1;136.062454223632813|0.012188842520118|1|MI:A';147.113418579101563|0.354944318532944|1|y1;152.057266235351563|0.015504946932197|1|MI:G';197.128982543945313|7.800216786563397e-03|1|PV;242.1868896484375|0.02781437523663|1|y2-H2O1;243.092330932617188|0.03559570…	534.27	d	196.014	d	CrPVGVLK	1	0.516385	870.511	0.105726	5.10573	11.8263	0	46.054	3.03397	6.26528	98.1309	0.606829	4	3	4	0.417391	15.4132	0.677737	20.376	11.1197	0	0	1	115	112	33.6919	0	2.52161	1	unique
DEB	S100	1	140633	21936.6	534.272	5.229e-06	0	2	CRPVGVLK	sp|P0A7A9|IPYR_ECOLI	88	95	4.57794	112.051322937011719|0.022435499355197|1|MI:C';129.102798461914063|0.2753586769104|1|y1-H2O1;130.086868286132813|0.205965429544449|1|y1-H3N1;136.062515258789063|0.024115452542901|1|MI:A';147.11346435546875|0.373164892196655|1|y1;152.057525634765625|0.029519753530622|1|MI:G';197.129379272460938|0.012593836523592|1|PV;242.187545776367188|0.02632125094533|1|y2-H2O1;243.092208862304716|0.0328108407557…	534.27	d	196.014	d	CrPVGVLK	1	0.453025	870.511	0.0778697	4.07787	13.6753	0	31.2225	3.03675	5.22698	73.8047	0.600925	4	3	4	0.304348	13.7448	0.568356	17.3046	9.4999	1	0	1	115	99	12.5955	0	4.57794	1	unique
DEB	S100	1	159252	24996.5	553.545	5.55097e-06	0	3	ADGAM(Oxidation)DAGNM(Oxidation)LK	sp|P63284|CLPB_ECOLI	289	300	0.736743	112.050933837890625|0.068952850997448|1|MI:C';127.087249755859375|0.046401031315327|1|AM-CO-C1H4O1S1;129.10260009765625|0.145487204194069|1|y1-H2O1;130.086868286132813|0.052786290645599|1|y1-H3N1;135.047897338867188|1.0|1|iM+DEB;136.0621337890625|0.045395296066999|1|MI:A';141.066024780273438|0.028015496209264|1|a2-H2O1;147.113174438476563|0.067127004265785|1|y1;152.057403564453125|0.0922596678137…	553.544	G+C4H6O2	433.1	G	ADGAmDAGNmLK	9	1.93983	1224.51	0	0	18.4054	0.368246	0.956768	0	0	12.4437	0.18481	0	0	2	0.0555556	2.83096	0.446739	8.07849	2.83096	1	0	0	198	919	1.63641	0	0.736743	1	unique
DEB	S100	1	160296	25150.4	441.537	5.64011e-06	0	3	AGALIM(Oxidation)AAR	sp|P0AFF6|NUSA_ECOLI	478	486	2.70086	101.071510314941406|0.057827360928059|1|a2;129.066329956054688|0.168735846877098|1|b2;130.086715698242188|0.075815886259079|1|a1+DEB;135.048004150390625|1.0|1|iM+DEB;152.057266235351563|0.087649874389172|1|MI:G';175.119659423828125|0.120184898376465|1|y1;197.128936767578125|0.054649371653795|1|IM-C1H4O1S1;200.103897094726563|0.249409005045891|1|b3;285.193328857421875|0.110738530755043|1|a4;286.09…	441.536	G+C4H6O2	433.1	G	AGALImAAR	5	1.70158	888.485	0	0	18.4054	0.251849	2.05163	0	0	16.5434	0.38756	0	0	3	0.049505	3.78243	0.377875	7.12603	3.78243	1	0	0	202	460	2.83218	0	2.70086	0.413768	unique
DEB	S100	1	162108	25395.4	534.272	5.71775e-06	0	2	CRPVGVLK	sp|P0A7A9|IPYR_ECOLI	88	95	3.95337	129.102691650390625|0.249498307704926|1|y1-H2O1;130.0867919921875|0.252048164606094|1|y1-H3N1;147.113372802734375|0.398373693227768|1|y1;152.057601928710938|0.048780158162117|1|MI:G';197.129653930664063|0.022221660241485|1|PV;242.187240600585966|0.029687263071537|1|y2-H2O1;243.091720581054688|0.020722033455968|1|b2-H3N1;243.171249389648438|0.012941118329763|1|y2-H3N1;260.1190185546875|0.025951325…	534.27	d	196.014	d	CrPVGVLK	1	0.493123	870.511	0.0824731	4.08247	8.95372	0	21.9758	2.01919	4.21375	61.5041	0.602063	3	3	3	0.269565	12.1547	0.551856	16.3149	7.89633	1	0	1	115	103	7.63691	0	3.95337	0.755509	unique
DEB	S100	1	162189	25406.4	534.272	4.38434e-06	0	2	CRPVGVLK	sp|P0A7A9|IPYR_ECOLI	88	95	3.66402	112.050811767578125|8.098428137600422e-03|1|MI:C';129.102767944335938|0.232886746525764|1|y1-H2O1;130.086837768554688|0.205764412879944|1|y1-H3N1;147.1134033203125|0.373889833688736|1|y1;152.057144165039063|0.012737544253469|1|MI:G';169.134063720703125|8.039879612624645e-03|1|PV-CO;197.128250122070313|6.329358089715242e-03|1|PV;242.187210083007813|0.027768950909376|1|y2-H2O1;243.091873168945313|0…	534.27	d	196.014	d	CrPVGVLK	1	0.519179	870.511	0.102341	5.10234	9.11209	0	43.5113	4.0515	5.2642	89.2023	0.606296	4	4	4	0.373913	17.0244	0.685578	20.3699	11.1256	0	0	1	115	102	20.0401	0	3.66402	1	unique
DEB	S100	1	162271	25417.4	534.271	5.56031e-06	0	2	CRPVGVLK	sp|P0A7A9|IPYR_ECOLI	88	95	2.63585	129.102767944335938|0.266448587179184|1|y1-H2O1;130.086761474609375|0.207041889429092|1|y1-H3N1;136.062591552734375|0.01758380793035|1|MI:A';147.113433837890625|0.396706968545914|1|y1;152.056976318359347|0.026726398617029|1|MI:G';169.134521484375|0.016644570976496|1|PV-CO;242.18719482421875|0.024146053940058|1|y2-H2O1;243.093231201171875|0.014092972502112|1|b2-H3N1;260.118499755859375|0.022566232…	534.27	d	196.014	d	CrPVGVLK	1	0.471233	870.511	0.0717318	4.07173	4.80119	0	19.7602	2.02953	5.23651	65.4511	0.605124	4	3	4	0.269565	15.3862	0.590873	19.3248	11.1686	0	0	1	115	112	9.15673	0	2.63585	1	unique
DEB	S100	1	163779	25622.3	548.255	4.60759e-06	0	2	RGGGLCLGGK	sp|P36683|ACNB_ECOLI	268	277	1.86755	112.087623596191406|0.0112583078444|1|a1-H3N1;115.087173461914063|7.395914290100336e-03|1|b1-C1H2N2;129.102783203125|0.14288803935051|1|y1-H2O1;130.0869140625|0.051445558667183|1|y1-H3N1;140.08245849609375|7.131073623895645e-03|1|b1-H3N1;147.113418579101563|0.114576734602451|1|y1;152.057098388671875|0.015218449756503|1|MI:G';157.110076904296875|8.391743525862694e-03|1|b1;171.113754272460938|8.199…	548.254	d-H2O1	178.003	d	RGGGLcLGGK	5	0.0165437	916.491	0.0052824	1.00528	0.878205	0	9.31129	3.07466	4.36134	68.9529	0.689154	2	1	6	0.459459	19.5071	0.659922	23.2204	19.4907	0	0	1	74	397	15.8824	0	1.86755	1	unique
DEB	S100	1	165041	25795.4	519.767	5.78474e-06	0	2	VATVSLPR	P00761	108	115	3.767	143.118667602539063|0.033950865268707|1|a2;171.113418579101563|0.025879137217999|1|b2;173.129104614257813|0.020022271201015|1|TV-CO;175.119827270507813|8.949145674705505e-03|1|y1;201.124038696289063|0.010841840878129|1|TV;254.151290893554688|0.014012213796377|1|ATV-H2O1;272.159423828125|5.114139523357153e-03|1|ATV;272.174957275390625|5.138605833053589e-03|1|y2;325.2254638671875|5.517894867807627e…	519.765	d	196.014	d	VATVSLPR	-1	0	841.502	0	0	18.4054	0	1.62478	0	1.00833	29.9165	1.00962	0	0	7	0.264151	9.42545	0.075639	16.0673	9.42545	15	0	0	53	135	0.27248	0	3.767	0.106294	unique
DEB	S100	1	182833	28671.8	375.682	5.52224e-06	0	2	AAAAIR	sp|P76513|YFDQ_ECOLI	161	166	1.56386	115.087181091308594|0.026311762630939|1|a2;158.0931396484375|0.055964354425669|1|y1-H3N1;175.119720458984375|0.281561642885208|1|y1;186.124359130859347|0.010261432267725|1|a3;222.051834106445313|0.031950633972883|1|a1+C5H9O6P-H2O;256.16644287109375|7.481471635401249e-03|1|AAI;288.2041015625|0.018447550013661|1|y2;293.0892333984375|1.0|1|a2+C5H9O6P-H2O;321.08447265625|0.39764130115509|1|b2+C5H9O6P…	375.681	d-H2O1	178.003	d	aAAAIR	0	1.51817	571.344	0.335172	2.33517	0.229045	0	11.4285	0	0	29.9291	1.04876	0	2	5	0.241935	9.63303	0.578958	12.579	6.22459	1	0	0	62	68	3.98261	0	1.56386	0.714712	unique
DEB	S100	1	184684	28919.1	658.75	5.58705e-06	0	2	EAELM(Oxidation)QF	sp|P0A805|RRF_ECOLI	179	185	5.02588	102.055236816406236|0.040548976510763|1|a1;120.081306457519531|0.040953040122986|1|iF;130.0504150390625|0.013876976445317|1|b1;135.047988891601563|0.83507376909256|1|iM+DEB;166.086929321289063|0.046720821410418|1|y1;183.076950073242188|0.030013646930456|1|b2-H2O1;197.128982543945313|0.040678713470697|1|LM-C1H4O1S1;201.088058471679688|0.036542695015669|1|b2;243.13446044921875|0.016306512057781|1|E…	658.747	G+C4H6O2	433.1	G	EAELmQF	4	1.8491	882.379	0.00186633	1.00187	7.95048	0.382647	2.37701	0	0	24.7384	1.00901	4	1	4	0.142857	4.11712	0.452019	9.05595	4.10795	2	0	0	126	946	19.4828	0	5.02588	0.710218	unique
DEB	S100	1	204295	31962.4	565.899	3.94618e-06	0	3	M(Oxidation)NPETNSIANR	sp|P0AFC3|NUOA_ECOLI	135	145	2.50703	112.050971984863281|0.081321232020855|1|MI:C';135.047897338867188|1.0|1|iM+DEB;136.062210083007813|0.055169481784105|1|MI:A';152.057174682617188|0.072131596505642|1|MI:G';170.092803955078125|0.037711128592491|1|a2-C1H4O1S1;175.11956787109375|0.061417225748301|1|y1;198.088088989257813|0.049581907689571|1|b2-C1H4O1S1;199.108795166015625|0.022054517641664|1|PE-CO;213.087509155273438|9.68798995018005…	565.898	G+C4H6O2	433.1	G	mNPETNSIANR	0	1.97583	1261.57	0.00112438	1.00112	14.9322	0.334953	2.01677	0	0	24.5508	0.91477	4	1	9	0.126126	13.4362	0.483778	19.1488	13.4296	4	0	0	222	1100	29.9977	0	2.50703	1	unique
DEB	S100	1	204298	31962.7	628.766	5.85854e-06	0	2	EISM(Oxidation)SIK	sp|P0A7S9|RS13_ECOLI	72	78	2.24982	102.055419921875|0.03428853303194|1|a1;129.102859497070313|0.125008061528206|1|y1-H2O1;130.086837768554688|0.042703315615654|1|y1-H3N1;135.047958374023438|0.802695631980896|1|iM+DEB;136.062271118164063|0.184576824307442|1|MI:A';143.08203125|0.13383749127388|1|SM-CO-C1H4O1S1;147.11334228515625|0.065805040299892|1|y1;152.057296752929688|0.196809217333794|1|MI:G';171.077011108398438|0.14711989462375…	628.765	G+C4H6O2	433.1	G	EISmSIK	3	1.83771	822.416	0.0147915	1.01479	8.69591	0.218401	5.00159	0	0	22.2427	0.502751	3	1	3	0.106918	3.91933	0.262216	8.04382	3.80202	7	0	0	159	579	19.6179	0	2.24982	0.541975	unique
DEB	S100	1	204364	31971.8	471.204	5.78644e-06	0	3	ALSM(Oxidation)DAVQK	sp|P33570|TKT2_ECOLI, sp|P27302|TKT1_ECOLI	12, 13	20, 21	3.12257	112.051124572753906|0.095048829913139|1|MI:C';129.102615356445313|0.295530676841736|1|y1-H2O1;130.086822509765625|0.088026106357574|1|y1-H3N1;135.047943115234375|1.0|1|iM+DEB;136.0623779296875|0.133184686303139|1|MI:A';147.1131591796875|0.107587993144989|1|y1;152.05731201171875|0.162773996591568|1|MI:G';157.134201049804659|0.423211723566055|1|a2;171.076995849609375|0.13784570991993|1|SM-C1H4O1S1;…	471.202	G+C4H6O2	433.1	G	ALSmDAVQK	3	1.86393	977.485	0	0	18.4054	0.238053	0.956768	0	0	13.1852	0.253752	0	0	2	0.0662983	2.40964	0.354225	7.1092	2.40964	0	0	0	181	1036	1.21818	0	3.12257	1	non-unique
DEB	S100	1	204636	32008.8	803.666	0	0	3	M(Oxidation)NTEATHDQNEALTTGAR	sp|P27434|RODZ_ECOLI	1	18	3.05257	110.071540832519531|0.028130287304521|1|iH;112.050933837890625|0.019339866936207|1|MI:C';135.0479736328125|0.945852756500244|1|iM+DEB;136.062103271484375|0.043827429413795|1|MI:A';152.05731201171875|0.224337756633759|1|MI:G';170.093399047851563|0.014416087418795|1|a2-C1H4O1S1;175.11956787109375|0.044627916067839|1|y1;198.088088989257813|9.805544279515743e-03|1|b2-C1H4O1S1;216.098739624023438|8.03…	803.664	G+C4H6O2	433.1	G	mNTEATHDQNEALTTGAR	0	1.95461	1974.87	0.0329567	3.03296	9.4082	0.288053	5.05754	0	0	47.3856	0.948563	15	1	16	0.0984456	33.2818	0.453448	35.1585	31.2882	9	0	0	386	912	24.8365	0	3.05257	1	unique
DEB	S100	1	204719	32019.9	679.947	3.46513e-06	0	3	TPNPGNTM(Oxidation)SEQLGDK	sp|P0AAI3|FTSH_ECOLI	630	644	2.86277	102.055335998535156|4.927909467369318e-03|1|b1;112.050979614257813|0.059130981564522|1|MI:C';127.087173461914063|0.029001619666815|1|PG-CO;129.10272216796875|0.06138963624835|1|y1-H2O1;130.086639404296875|0.018335087224841|1|y1-H3N1;135.047943115234375|0.84958678483963|1|iM+DEB;136.0621337890625|0.017201285809278|1|MI:A';147.11346435546875|0.03654071688652|1|y1;152.05718994140625|0.03693963587284…	679.946	G+C4H6O2	433.1	G	TPNPGNTmSEQLGDK	7	1.86598	1603.71	0.00540016	2.0054	16.0354	0.309202	6.69038	0	0	38.7432	1.00673	6	1	7	0.0994152	20.0146	0.409863	23.0996	17.4978	7	0	0	342	1014	70.7467	0	2.86277	0.916974	unique
DEB	S100	1	204804	32031.5	679.948	5.02513e-06	0	3	TPNPGNTM(Oxidation)SEQLGDK	sp|P0AAI3|FTSH_ECOLI	630	644	3.58089	112.050895690917969|0.144556507468224|1|MI:C';127.087211608886719|0.03538653254509|1|PG-CO;129.102783203125|0.092867501080036|1|y1-H2O1;130.086868286132813|0.018642833456397|1|y1-H3N1;135.0479736328125|0.845636188983917|1|iM+DEB;136.06231689453125|0.083436846733093|1|MI:A';147.113189697265625|0.064552552998066|1|y1;152.057235717773438|0.174035146832466|1|MI:G';155.082305908203125|0.03083877265453…	679.946	G+C4H6O2	433.1	G	TPNPGNTmSEQLGDK	7	1.85994	1603.71	0	0	18.4054	0.276446	0.956768	0	0	21.8622	0.359166	0	0	5	0.0776256	8.75866	0.35012	15.0709	8.75866	3	0	0	219	1039	14.4575	0	3.58089	0.682527	unique
DEB	S100	1	204993	32056.8	764.661	3.836e-06	0	3	LAESEASNDQAPVQM(Oxidation)PR	sp|P0ADW3|YHCB_ECOLI	99	115	3.61897	112.051040649414063|0.048308353871107|1|MI:C';135.0479736328125|0.840816915035248|1|iM+DEB;136.062286376953125|8.275004103779793e-03|1|MI:A';152.056549072265625|0.011303158476949|1|MI:G';155.0821533203125|4.96206758543849e-03|1|AE-CO-H2O1;157.134201049804659|0.064323827624321|1|a2;171.077117919921875|4.448057152330875e-03|1|ES-CO-H2O1;173.092727661132813|3.951269667595625e-03|1|AE-CO;175.11970520…	764.658	G+C4H6O2	433.1	G	LAESEASNDQAPVQmPR	14	1.84892	1857.85	0.00229033	3.00229	9.76093	0.311274	5.12934	0	0	38.6403	0.628294	2	1	10	0.0835579	19.7197	0.382018	17.067	17.9145	8	0	0	371	1147	29.8982	0	3.61897	1	unique
DEB	S100	1	205076	32068.2	764.661	5.39986e-06	0	3	LAESEASNDQAPVQM(Oxidation)PR	sp|P0ADW3|YHCB_ECOLI	99	115	3.35741	112.051017761230469|0.291637480258942|1|MI:C';135.048004150390625|0.86844527721405|1|iM+DEB;136.062240600585938|0.037639699876308|1|MI:A';141.066238403320313|7.612064480781555e-03|1|AS-H2O1;152.057098388671875|0.0385986790061|1|MI:G';157.134231567382813|0.055887255817652|1|a2;158.092819213867188|6.614695303142071e-03|1|y1-H3N1;171.076934814453125|0.017054185271263|1|ES-CO-H2O1;173.092941284179688…	764.658	G+C4H6O2	433.1	G	LAESEASNDQAPVQmPR	14	1.88576	1857.85	0.00459019	1.00459	4.78642	0.261306	1.9206	0	0	26.5226	0.251829	0	1	4	0.0794224	10.2472	0.318742	12.0532	10.2143	5	0	0	277	1157	10.0944	0	3.35741	0.730252	unique
DEB	S100	1	205138	32076.7	639.919	3.68433e-06	0	3	AADM(Oxidation)TGADIEAM(Oxidation)TR	sp|P0A7J7|RL11_ECOLI	114	127	3.56133	101.071502685546875|0.013199280016124|1|GA-CO;112.051048278808594|0.098505392670631|1|MI:C';115.087089538574219|0.100769311189651|1|a2;127.087112426757813|0.071863904595375|1|AM-CO-C1H4O1S1;130.08685302734375|0.022000312805176|1|a1+DEB;135.048004150390625|0.964136004447937|1|iM+DEB;136.062240600585938|0.063594244420528|1|MI:A';141.066543579101563|0.019669368863106|1|AD-CO-H2O1;143.0821533203125|0…	639.917	G+C4H6O2	433.1	G	AADmTGADIEAmTR	11	1.96414	1483.63	0.00865945	1.00866	1.98536	0.272982	4.0157	0	0	32.1547	0.930885	0	1	10	0.0771605	16.4124	0.385526	23.1102	16.3512	4	0	0	324	840	23.7816	0	3.56133	0.726638	unique
DEB	S100	1	205166	32080.4	593.256	5.34596e-06	0	3	APTGEPAAAAEMTK	sp|P25665|METE_ECOLI	104	117	4.31149	112.050994873046875|0.107566505670547|1|MI:C';129.10272216796875|0.063731618225574|1|y1-H2O1;130.08673095703125|0.026212790980935|1|y1-H3N1;135.047927856445313|0.094429880380631|1|iM+DEB;136.062210083007813|0.079422727227211|1|MI:A';141.102676391601563|0.079968027770519|1|a2;143.0819091796875|0.016513992100954|1|AA;147.113250732421875|0.042353238910437|1|y1;152.057281494140653|0.120643243193626|1…	593.254	G+C4H6O2	433.1	G	APTGEPAAAAEmTK	11	0.516287	1343.64	0.00169229	1.00169	9.41391	0.0753641	5.74199	2.01042	0	40.8187	0.385678	3	1	4	0.10453	17.2525	0.150264	20.0618	17.241	26	0	0	287	966	26.0481	0	4.31149	0.327301	unique
DEB	S100	1	205313	32100.2	614.58	5.61108e-06	0	3	NEM(Oxidation)VPGVEGGM(Oxidation)TR	sp|P25516|ACNA_ECOLI	728	740	3.80361	112.051094055175781|0.137629330158234|1|MI:C';127.087150573730469|0.025064775720239|1|PG-CO;129.102752685546875|0.062556587159634|1|GV-CO;135.047988891601563|1.0|1|iM+DEB;136.062454223632813|0.150487646460533|1|MI:A';152.057327270507813|0.17043037712574|1|MI:G';175.119232177734375|0.050162993371487|1|y1;198.08837890625|0.019712213426828|1|GGM-C1H4O1S1;199.072738647460938|0.013362442143261|1|a2-H3…	614.578	G+C4H6O2	433.1	G	NEmVPGVEGGmTR	10	2.0459	1407.61	0.00148244	1.00148	7.50176	0.280194	1.98338	0	0	19.4116	0.255714	0	1	3	0.0669456	4.75168	0.366543	8.0824	4.74091	2	0	0	239	1038	19.2773	0	3.80361	0.861768	unique
DEB	S100	1	205788	32164.3	716.661	5.86457e-06	0	3	AAVFHEGMSIIERDR	sp|P60240|RAPA_ECOLI	531	545	0.64096	112.050971984863281|0.047238137573004|1|MI:C';130.08673095703125|0.023272858932614|1|a1+DEB;135.047714233398438|0.031547229737043|1|iM+DEB;136.062362670898438|0.054303046315908|1|MI:A';141.066390991210938|0.02316783554852|1|GM-C1H4S1;143.08209228515625|0.02406975068152|1|b2;152.05706787109375|0.055641807615757|1|MI:G';175.11944580078125|0.024758195504546|1|y1;187.072021484375|0.050378732383251|1|…	716.661	A+C4H6O2	417.105	A	AAVFHEGMsIIERDR	8	0.856466	1729.86	0.0323068	4.03231	12.2764	0.00669697	18.3046	0	0	31.0349	0.286537	6	3	3	0.11747	7.90049	0.0592864	13.048	3.73618	87	0	1	332	858	185.789	0	-0.64096	1	unique
DEB	S100	1	206419	32248.6	600.586	5.63532e-06	0	3	LTDDDM(Oxidation)TIIEGK	sp|P68206|YJBJ_ECOLI	24	35	1.7942	112.051063537597685|0.121602594852448|1|MI:C';129.102783203125|0.121284984052181|1|y1-H2O1;135.048019409179688|1.0|1|iM+DEB;136.06231689453125|0.446368217468262|1|MI:A';147.113418579101563|0.052796237170696|1|y1;152.05731201171875|0.465727627277374|1|MI:G';169.134292602539063|0.05085726082325|1|a2-H2O1;171.076950073242188|0.056267682462931|1|DM-CO-C1H4O1S1;186.12445068359375|0.020253639668226|1|y…	600.585	G+C4H6O2	433.1	G	LTDDDmTIIEGK	5	1.89124	1365.63	0	0	18.4054	0.244251	0.956768	0	0	18.6549	0.367554	0	0	4	0.0954774	5.46934	0.330916	11.0815	5.46934	5	0	0	199	1211	10.6173	0	1.7942	0.908627	unique
DEB	S100	1	207103	32340	585.912	4.17605e-06	0	3	LDM(Oxidation)LNEELSDK	sp|P63284|CLPB_ECOLI	441	451	3.52399	112.050987243652358|0.113234162330627|1|MI:C';129.102737426757813|0.162089064717293|1|y1-H2O1;130.086807250976563|0.131215244531631|1|y1-H3N1;135.047958374023438|1.0|1|iM+DEB;136.062271118164063|0.147262334823608|1|MI:A';147.113372802734375|0.156866028904915|1|y1;152.057220458984375|0.07525273412466|1|MI:G';171.07733154296875|0.017619287595153|1|DM-CO-C1H4O1S1;183.11370849609375|0.026662888005376…	585.91	G+C4H6O2	433.1	G	LDmLNEELSDK	2	1.94492	1321.61	0.00973857	2.00974	6.62009	0.281704	4.22382	0	0	26.7578	0.909953	4	1	8	0.0928571	11.8828	0.395427	19.1093	11.125	5	0	0	280	1203	27.7537	0	3.52399	0.487727	unique
DEB	S100	1	207173	32349.6	585.912	4.03214e-06	0	3	LDM(Oxidation)LNEELSDK	sp|P63284|CLPB_ECOLI	441	451	3.94068	112.050956726074219|0.105883330106735|1|MI:C';129.102767944335938|0.182812035083771|1|y1-H2O1;130.086669921875|0.132415786385536|1|y1-H3N1;135.0479736328125|0.89707750082016|1|iM+DEB;136.062347412109375|0.206448897719383|1|MI:A';147.113327026367188|0.195466831326485|1|y1;152.057296752929688|0.124317891895771|1|MI:G';183.113235473632813|0.015950210392475|1|a2-H2O1;197.130294799804659|0.02049852535…	585.91	G+C4H6O2	433.1	G	LDmLNEELSDK	2	1.80619	1321.61	0.0129675	1.01297	21.9616	0.203891	4.22382	0	0	26.7578	0.908415	4	1	8	0.0857143	11.2703	0.307967	18.0971	11.1616	7	0	0	280	1202	12.9789	0	3.94068	1	unique
DEB	S100	1	207514	32394.8	658.75	5.50818e-06	0	2	EAELM(Oxidation)QF	sp|P0A805|RRF_ECOLI	179	185	4.74792	102.055358886718764|0.027449298650026|1|a1;112.050994873046875|0.032922830432653|1|MI:C';120.081336975097685|0.016186190769076|1|iF;130.05047607421875|6.980686448514462e-03|1|b1;135.047958374023438|0.943265199661255|1|iM+DEB;136.06219482421875|0.044375356286764|1|MI:A';152.057144165039063|0.029407655820251|1|MI:G';155.082199096679688|0.011785378679633|1|a2-H2O1;173.09271240234375|0.01090846490114…	658.747	G+C4H6O2	433.1	G	EAELmQF	4	1.95033	882.379	0	0	18.4054	0.443119	2.37701	0	0	30.235	0.842289	0	0	4	0.15873	6.5684	0.503474	6.05374	6.5684	2	0	0	126	928	10.8884	0	4.74792	0.830567	unique
DEB	S100	1	207584	32404.3	658.749	5.78238e-06	0	2	EAELM(Oxidation)QF	sp|P0A805|RRF_ECOLI	179	185	3.6853	102.055404663085938|0.023428577929735|1|a1;112.050895690917969|0.02387004904449|1|MI:C';120.081245422363281|0.013373975642025|1|iF;130.050552368164063|0.011234750039876|1|b1;135.047958374023438|0.819035530090332|1|iM+DEB;136.062286376953125|0.076521903276443|1|MI:A';152.057266235351563|0.041313081979752|1|MI:G';155.082565307617188|9.695111773908138e-03|1|a2-H2O1;173.0928955078125|9.72900073975324…	658.747	G+C4H6O2	433.1	G	EAELmQF	4	1.8335	882.379	0	0	18.4054	0.440646	1.12452	0	0	28.9826	0.841781	0	0	4	0.183486	6.54748	0.496939	6.05069	6.54748	2	0	0	109	759	11.4255	0	3.6853	0.928504	unique
DEB	S100	1	208239	32492.1	754.308	5.56499e-06	0	2	DVVIGM(Oxidation)GACTDSK	sp|P0ABP8|DEOD_ECOLI	103	115	1.80666	101.071456909179673|0.072138048708439|1|GA-CO;112.050872802734375|0.163490802049637|1|MI:C';129.102828979492188|0.193511426448822|1|y1-H2O1;130.086944580078125|0.094570800662041|1|y1-H3N1;136.062210083007813|0.292544543743134|1|MI:A';147.113525390625|0.135324418544769|1|y1;152.05712890625|0.247638374567032|1|MI:G';185.165557861328125|0.259467035531998|1|VI-CO;187.10845947265625|0.447885245084763|…	754.306	d	196.014	d	DVVIgMgACTDSK	6	0.0906452	1310.58	0.0173461	1.01735	1.17474	0	2.78322	0	0	27.9546	0.278235	0	1	3	0.130841	13.0114	0.428208	19.4282	12.8632	0	0	0	107	907	6.50314	0	1.80666	0.711636	unique
DEB	S100	1	208255	32494.2	633.269	4.48344e-06	0	3	DLGSM(Oxidation)DVNEVIEK	sp|P0A8M3|SYT_ECOLI	615	627	2.70926	112.051017761230469|0.110838614404202|1|MI:C';129.102737426757813|0.442072808742523|1|y1-H2O1;130.086746215820313|0.12925960123539|1|y1-H3N1;135.0479736328125|0.966632068157196|1|iM+DEB;136.0625|0.143631592392921|1|MI:A';147.113388061523438|0.249320596456528|1|y1;152.057174682617188|0.112939298152924|1|MI:G';171.0771484375|0.06572550535202|1|SM-C1H4O1S1;197.129653930664063|0.035768449306488|1|iK(…	633.268	G+C4H6O2	433.1	G	DLGSmDVNEVIEK	4	1.96663	1463.68	0	0	18.4054	0.214957	1.98338	0	0	25.9342	0.505756	0	0	6	0.075	10.7593	0.367766	16.1459	10.7593	1	0	0	240	1065	9.85068	0	2.70926	1	unique
DEB	S100	1	227153	35462.2	565.899	4.11639e-06	0	3	M(Oxidation)NPETNSIANR	sp|P0AFC3|NUOA_ECOLI	135	145	2.29132	112.050918579101563|0.249183520674706|1|MI:C';135.047927856445313|1.0|1|iM+DEB;136.062118530273438|0.07216726988554|1|MI:A';175.11981201171875|0.056555438786745|1|y1;286.0977783203125|0.857909262180328|1|iM+DEB+G';289.1632080078125|0.042194411158562|1|y2;360.200958251953125|0.074173785746098|1|y3;501.25628662109375|0.14701572060585|2|y9;560.31903076171875|0.05151953920722|1|y5;674.3619384765625|0…	565.898	G+C4H6O2	433.1	G	mNPETNSIANR	0	1.85791	1261.57	0	0	18.4054	0.283904	0.956768	0	0	19.003	0.510518	0	0	5	0.0569948	11.2258	0.415508	16.1316	11.2258	4	0	0	193	1094	2.71366	0	2.29132	1	unique
DEB	S100	1	227169	35464.5	467.525	5.52068e-06	0	3	M(Oxidation)LEM(Oxidation)GLNK	sp|P0A8M0|SYN_ECOLI	407	414	2.16149	129.102752685546875|0.218690827488899|1|y1-H2O1;135.047988891601563|1.0|1|iM+DEB;136.062179565429688|0.111034274101257|1|MI:A';147.113265991210938|0.068742588162422|1|y1;152.057281494140653|0.099028766155243|1|MI:G';169.134140014648438|0.099642306566238|1|a2-C1H4O1S1;233.133102416992188|0.14848729968071|1|a2;261.157196044921875|0.06684248894453|1|y2;286.098175048828125|0.597078800201416|1|iM+DEB+…	467.524	G+C4H6O2	433.1	G	mLEmGLNK	3	1.59708	966.451	0	0	18.4054	0.298537	0.956768	0	0	11.3689	0.437712	0	0	2	0.0514286	2.19671	0.386376	7.08784	2.19671	2	0	0	175	923	2.06619	0	2.16149	0.072542	unique
DEB	S100	1	227454	35504.4	679.948	5.43108e-06	0	3	TPNPGNTM(Oxidation)SEQLGDK	sp|P0AAI3|FTSH_ECOLI	630	644	3.58089	112.050987243652358|0.087370827794075|1|MI:C';129.102951049804688|0.066121205687523|1|y1-H2O1;130.0870361328125|0.037202548235655|1|y1-H3N1;135.0479736328125|0.965898156166077|1|iM+DEB;136.0623779296875|0.058713424950838|1|MI:A';147.113601684570313|0.048743885010481|1|y1;152.057281494140653|0.166616410017014|1|MI:G';171.113449096679688|0.066826820373535|1|a2;199.108612060546875|0.118821479380131|…	679.946	G+C4H6O2	433.1	G	TPNPGNTmSEQLGDK	7	1.9659	1603.71	0	0	18.4054	0.342373	0.956768	0	0	11.7265	0.287766	0	0	4	0.0547945	3.47856	0.403423	9.06105	3.47856	0	0	0	219	1039	1.25399	0	3.58089	0.801941	unique
DEB	S100	1	227489	35509.2	679.949	5.55777e-06	0	3	TPNPGNTM(Oxidation)SEQLGDK	sp|P0AAI3|FTSH_ECOLI	630	644	4.55595	112.051094055175781|0.108166866004467|1|MI:C';127.087219238281236|0.068624466657639|1|PG-CO;129.102935791015625|0.043758079409599|1|y1-H2O1;135.0479736328125|0.84695166349411|1|iM+DEB;136.062530517578125|0.080330759286881|1|MI:A';147.113418579101563|0.051378473639488|1|y1;152.057418823242188|0.182133868336678|1|MI:G';153.103225708007813|0.03428216651082|1|a2-H2O1;155.082244873046875|0.04855674132…	679.946	G+C4H6O2	433.1	G	TPNPGNTmSEQLGDK	7	1.84695	1603.71	0	0	18.4054	0.292903	0.956768	0	0	13.652	0.145488	0	0	2	0.0502283	3.95014	0.363133	9.07023	3.95014	3	0	0	219	1038	1.80592	0	4.55595	1	unique
DEB	S100	1	227808	35551.9	696.955	3.52905e-06	0	3	IGDISTSNEM(Oxidation)STADAK	sp|P75694|YAHO_ECOLI	40	55	4.11182	112.051086425781236|0.011807292699814|1|MI:C';129.10284423828125|0.037548795342445|1|y1-H2O1;130.086715698242188|0.015282649546862|1|y1-H3N1;135.048004150390625|0.91499799489975|1|iM+DEB;136.062271118164063|0.011523233726621|1|MI:A';143.118148803710938|8.044108748435974e-03|1|a2;147.113525390625|0.030514720827341|1|y1;152.05706787109375|6.140159443020821e-03|1|MI:G';155.118621826171875|5.74427237…	696.952	G+C4H6O2	433.1	G	IGDISTSNEmSTADAK	9	1.92186	1654.74	0.00285336	2.00285	16.2024	0.390262	3.89073	0	0	37.9423	0.470321	3	1	6	0.101408	19.6192	0.569666	21.1794	18.912	4	0	0	355	986	56.9612	0	4.11182	1	unique
DEB	S100	1	229225	35743.1	559.229	4.38436e-06	0	3	ALM(Oxidation)EYDESLR	sp|P0A7X3|RS9_ECOLI	86	95	3.2812	112.050872802734375|0.083361193537712|1|MI:C';130.086807250976563|0.021160507574677|1|a1+DEB;135.047882080078125|1.0|1|iM+DEB;136.062347412109375|0.096263162791729|1|MI:A';136.076263427734375|0.036021430045366|1|iY;152.05731201171875|0.063535645604134|1|MI:G';157.134078979492188|0.217316716909409|1|a2;175.1195068359375|0.137721702456474|1|y1;185.128982543945313|0.081877119839191|1|b2;197.12904357…	559.227	G+C4H6O2	433.1	G	ALmEYDESLR	2	1.85503	1241.56	0.00571042	1.00571	18.0012	0.29758	3.1561	0	0	26.1525	0.680322	0	1	5	0.0753138	7.94671	0.462448	15.1509	7.91209	2	0	0	239	1223	17.1365	0	3.2812	1	unique
DEB	S100	1	230686	35937.9	517.886	5.87199e-06	0	3	IEAPM(Oxidation)DEGLK	sp|P0AA39|RLUC_ECOLI	300	309	2.9902	112.051124572753906|0.214245855808258|1|MI:C';129.102874755859375|0.643818020820618|1|y1-H2O1;130.087005615234375|0.181371465325356|1|y1-H3N1;136.062210083007813|0.384091705083847|1|MI:A';147.113418579101563|0.401606559753418|1|y1;152.0572509765625|0.111435867846012|1|MI:G';159.07696533203125|0.098554074764252|1|EG-CO;187.145065307617188|0.231509238481522|1|iK+DEB;215.140151977539063|0.1682472974…	517.885	G+C4H6O2	433.1	G	IEAPMDEgLK	7	0.344903	1117.53	0	0	18.4054	0.0293747	0.956768	0	0	19.3165	0.559946	0	0	4	0.0797872	7.44904	0.107636	12.0656	7.44904	25	0	0	188	993	15.0329	0	2.9902	0	unique
DEB	S100	1	249007	38917.5	620.277	4.70547e-06	0	2	AAM(Oxidation)VTVAK	sp|P09372|GRPE_ECOLI	187	194	2.81222	112.051101684570327|0.016768138855696|1|MI:C';129.102645874023438|0.022534180432558|1|y1-H2O1;135.047958374023438|0.755451560020447|1|iM+DEB;143.081863403320313|0.011994975619018|1|b2;147.113235473632813|0.014975165948272|1|y1;218.150115966796875|0.010187026113272|1|y2;238.094207763671875|0.029122456908226|1|MI:DEB+G';282.18133544921875|9.095487184822559e-03|1|VTV-H2O1;286.097869873046875|1.0|1|i…	620.276	G+C4H6O2	433.1	G	AAmVTVAK	2	1.84077	805.437	0	0	18.4054	0.465452	1.12452	0	0	13.2668	0.573864	0	0	4	0.0917431	3.25192	0.485665	9.02021	3.25192	1	0	0	109	569	4.55752	0	2.81222	1	unique
DEB	S100	1	249371	38975.3	500.879	4.3271e-06	0	3	FQAM(Oxidation)AAEGVK	sp|P0A9L3|FKBB_ECOLI	77	86	2.97303	120.081153869628906|0.583100914955139|1|a1;129.102554321289063|0.119351945817471|1|y1-H2O1;130.0867919921875|0.074818581342697|1|y1-H3N1;135.047897338867188|1.0|1|iM+DEB;147.113265991210938|0.131152108311653|1|y1;152.05767822265625|0.018253285437822|1|MI:G';155.081863403320313|0.039789736270905|1|AM-C1H4O1S1;187.071395874023438|0.014643296599388|1|EG;248.14276123046875|0.01599683240056|1|a2;259.1…	500.878	G+C4H6O2	433.1	G	FQAmAAEGVK	3	1.79002	1066.51	0.00487083	1.00487	4.72082	0.337498	2.034	0	0	18.1862	0.450192	2	1	4	0.0700935	6.26559	0.556762	12.2193	6.24009	1	0	0	214	1034	2.05485	0	2.97303	0.916785	unique
DEB	S100	1	249436	38984.7	561.57	5.35602e-06	0	3	AVAAGM(Oxidation)NPM(Oxidation)DLK	sp|P0A6F5|CH60_ECOLI	106	117	2.85367	112.051231384277344|0.020365953445435|1|MI:C';115.087188720703125|0.033182378858328|1|AA-CO;129.102920532226563|0.038087397813797|1|y1-H2O1;130.0869140625|0.038164723664522|1|y1-H3N1;135.047988891601563|0.988968849182129|1|iM+DEB;143.082000732421875|0.040018938481808|1|AA;143.118453979492188|0.516526162624359|1|a2;147.113571166992188|0.067800365388393|1|y1;171.113510131835938|0.335702985525131|1|…	561.569	G+C4H6O2	433.1	G	AVAAGmNPmDLK	8	1.98897	1248.58	0	0	18.4054	0.332857	1.9999	0	0	13.4484	0.19732	0	0	2	0.0519481	3.26351	0.526885	7.19403	3.26351	1	0	0	231	1045	9.09488	0	2.85367	0.771801	unique
DEB	S100	1	271334	42447.9	539.873	5.47218e-06	0	3	M(Oxidation)NYQNDDLR	sp|P0AB91|AROG_ECOLI	1	9	3.34056	112.050933837890625|0.25804129242897|1|MI:C';135.0479736328125|0.767781317234039|1|iM+DEB;136.06219482421875|0.282241433858871|1|MI:A';152.05718994140625|1.0|1|MI:G';175.120010375976563|0.125986039638519|1|y1;198.0882568359375|0.040214270353317|1|b2-C1H4O1S1;286.09783935546875|0.550807118415833|1|iM+DEB+G';288.203887939453125|0.209596529603004|1|y2;299.103668212890625|0.043349124491215|1|NDD-CO-H…	539.871	G+C4H6O2	433.1	G	mNYQNDDLR	0	1.31859	1183.49	0.032692	1.03269	1.46119	0.135549	2.05163	0	0	16.4272	0.503553	0	1	4	0.0539216	7.33292	0.243177	13.0956	7.05679	5	0	0	204	885	4.61436	0	3.34056	0.706251	unique
DEB	S100	1	271951	42532.4	477.185	5.19055e-06	0	3	EAM(Oxidation)EPEFK	sp|P0A825|GLYA_ECOLI	278	285	4.07571	102.055419921875|0.21167927980423|1|a1;112.051063537597685|0.08514578640461|1|MI:C';120.081253051757813|0.111456215381622|1|iF;129.102783203125|0.299305975437164|1|y1-H2O1;130.050384521484375|0.034435156732798|1|b1;130.086715698242188|0.141850754618645|1|y1-H3N1;135.0479736328125|1.0|1|iM+DEB;136.06231689453125|0.502269506454468|1|MI:A';147.113418579101563|0.188488349318504|1|y1;152.0572509765625…	477.183	G+C4H6O2	433.1	G	EAmEPEFK	2	1.73227	995.427	0.00242806	1.00243	10.681	0.183903	2.06965	0	0	23.6418	1.01276	3	1	5	0.102041	6.80698	0.287501	13.0918	6.78437	7	0	0	196	1050	16.9262	0	4.07571	0.874727	unique
DEB	S30	1	3364	632.083	559.206	0.00304636	0	2	EM(Oxidation)NFK	sp|P33136|OPGG_ECOLI	378	382	1.65198	102.055320739746094|0.039948303252459|1|a1;112.050979614257813|0.087094105780125|1|MI:C';120.081108093261719|0.013334158807993|1|iF;129.102783203125|0.051576651632786|1|y1-H2O1;130.050567626953125|9.526249952614307e-03|1|b1;130.086822509765625|0.020421992987394|1|y1-H3N1;135.047958374023438|1.0|1|iM+DEB;136.062240600585938|0.036099776625633|1|MI:A';147.113327026367188|0.032124117016792|1|y1;152.0…	559.205	G+C4H6O2	433.1	G	EmNFK	1	1.86928	683.295	0.0049419	2.00494	10.8283	0.405194	5.25977	0	0	23.3994	1.00605	3	1	3	0.125926	2.61328	0.437224	10.0291	2.59074	2	0	0	135	328	36.1918	0	1.65198	0.373073	unique
DEB	S30	1	3578	661.129	599.248	3.83132e-06	0	3	VQSM(Oxidation)PEINDADK	sp|P0A940|BAMA_ECOLI	322	333	5.33996	112.051078796386719|0.089332818984985|1|MI:C';129.102783203125|0.193538174033165|1|y1-H2O1;130.086837768554688|0.133059456944466|1|y1-H3N1;135.048019409179688|1.0|1|iM+DEB;136.062515258789063|0.045124288648367|1|MI:A';147.113418579101563|0.181162014603615|1|y1;152.05743408203125|0.14856094121933|1|MI:G';159.077362060546875|0.010836351662874|1|DA-CO;171.077102661132813|0.017033934593201|1|SM-C1H4O…	599.245	G+C4H6O2	433.1	G	VQSmPEINDADK	3	1.91611	1361.61	0.0285529	1.02855	11.2397	0.351406	1.9999	0	0	17.4632	0.279131	0	1	3	0.0686695	7.13416	0.473951	14.1206	6.98843	2	0	0	233	1028	7.7249	0	5.33996	1	unique
DEB	S30	1	3613	666.118	574.552	0.00156945	0	3	DSM(Oxidation)SYAEQDVK	sp|P0A6Z1|HSCA_ECOLI	515	525	3.47992	112.050994873046875|0.07983373105526|1|MI:C';129.102767944335938|0.040212627500296|1|y1-H2O1;130.08697509765625|0.021086197346449|1|y1-H3N1;135.04803466796875|1.0|1|iM+DEB;136.06219482421875|0.051168464124203|1|MI:A';136.076416015625|0.010710236616433|1|iY;147.11334228515625|0.041507687419653|1|y1;152.057342529296875|0.137019291520119|1|MI:G';155.082015991210938|0.017791267484427|1|AE-CO-H2O1;171…	574.55	G+C4H6O2	433.1	G	DSmSYAEQDVK	2	1.86463	1287.53	0	0	16.8313	0.350391	4.22382	0	0	22.2101	0.300825	0	0	3	0.0640569	4.97466	0.398335	11.0387	4.97466	6	0	0	281	729	14.2558	0	3.47992	1	unique
DEB	S30	1	3647	670.779	599.247	2.88172e-06	0	3	VQSM(Oxidation)PEINDADK	sp|P0A940|BAMA_ECOLI	322	333	3.6712	112.051048278808594|0.039482790976763|1|MI:C';129.102752685546875|0.168749034404755|1|y1-H2O1;130.086807250976563|0.141603529453278|1|y1-H3N1;135.0479736328125|1.0|1|iM+DEB;136.06201171875|0.022948585450649|1|MI:A';147.113388061523438|0.216244712471962|1|y1;152.057296752929688|0.061022587120533|1|MI:G';159.076812744140653|9.387913160026072e-03|1|DA-CO;171.077194213867188|0.013381699100137|1|SM-C1…	599.245	G+C4H6O2	433.1	G	VQSmPEINDADK	3	1.96482	1361.61	0.0376162	3.03762	10.2537	0.345998	5.53294	0	0	32.0597	0.553352	0	3	6	0.0808081	13.7595	0.495897	21.1468	11.776	3	0	0	297	1058	14.3641	0	3.6712	1	unique
DEB	S30	1	3659	672.492	539.873	3.64157e-06	0	3	M(Oxidation)NYQNDDLR	sp|P0AB91|AROG_ECOLI	1	9	3.21086	112.051132202148438|0.015070990659297|1|MI:C';135.048004150390625|1.0|1|iM+DEB;136.06207275390625|0.016444308683276|1|MI:A';136.076339721679688|0.036519750952721|1|iY;152.057220458984375|0.07602284103632|1|MI:G';158.092987060546875|0.012806798331439|1|y1-H3N1;170.093017578125|0.04036271572113|1|a2-C1H4O1S1;175.119705200195341|0.078035198152065|1|y1;198.08807373046875|0.061879344284534|1|b2-C1H4O1…	539.871	G+C4H6O2	433.1	G	mNYQNDDLR	0	1.85731	1183.49	0.00561288	2.00561	15.8463	0.37066	4.37932	0	0	23.2203	0.89648	0	1	7	0.104	9.86433	0.587728	16.1774	9.14361	3	0	0	250	896	24.7109	0	3.21086	0.981937	unique
DEB	S30	1	3681	675.463	574.553	2.85754e-06	0	3	DSM(Oxidation)SYAEQDVK	sp|P0A6Z1|HSCA_ECOLI	515	525	5.04636	112.050994873046875|0.124684132635593|1|MI:C';129.102798461914063|0.068352222442627|1|y1-H2O1;130.08673095703125|0.045145880430937|1|y1-H3N1;135.048004150390625|1.0|1|iM+DEB;136.062286376953125|0.057927448302507|1|MI:A';147.113418579101563|0.086013995110989|1|y1;152.05743408203125|0.201868817210197|1|MI:G';155.082260131835938|0.011811795644462|1|AE-CO-H2O1;157.06121826171875|0.016494791954756|1|a…	574.55	G+C4H6O2	433.1	G	DSmSYAEQDVK	2	1.82749	1287.53	0	0	16.8313	0.345669	4.48231	0	0	29.2439	0.908485	0	0	8	0.0873016	10.9752	0.438228	17.0848	10.9752	6	0	0	252	748	19.5525	0	5.04636	0.876263	unique
DEB	S30	1	3712	679.722	403.827	0.00838655	0	3	EDM(Oxidation)LPR	sp|P0AFF6|NUSA_ECOLI	165	170	5.43141	102.055427551269531|0.014805443584919|1|a1;135.048004150390625|0.151033028960228|1|iM+DEB;136.06219482421875|0.020058689638972|1|MI:A';152.0572509765625|0.016803152859211|1|MI:G';175.119293212890625|0.018700061365962|1|y1;199.071792602539063|8.417604491114616e-03|1|a2-H2O1;217.08233642578125|3.447653260082006e-03|1|a2;227.0670166015625|4.100094549357891e-03|1|b2-H2O1;245.0770263671875|4.346643574…	403.825	G+C4H6O2	433.1	G	EDmLPR	2	0.263123	775.353	0	0	16.8313	0.0750587	0.956768	0	0	14.243	1.00493	0	0	3	0.0613497	2.56783	0.0997217	7.02466	2.56783	9	0	0	163	438	0.25153	0	5.43141	0	unique
DEB	S30	1	3718	680.638	599.248	4.21223e-06	0	3	VQSM(Oxidation)PEINDADK	sp|P0A940|BAMA_ECOLI	322	333	5.17309	112.050971984863281|0.242625221610069|1|MI:C';129.102828979492188|0.202058598399162|1|y1-H2O1;130.0867919921875|0.12883098423481|1|y1-H3N1;135.048019409179688|1.0|1|iM+DEB;136.062362670898438|0.106555163860321|1|MI:A';147.113433837890625|0.188873112201691|1|y1;152.057296752929688|0.283548146486282|1|MI:G';187.072418212890625|0.022253567352891|1|DA;220.08441162109375|0.018114510923624|1|MI:DEB+G'-…	599.245	G+C4H6O2	433.1	G	VQSmPEINDADK	3	1.90134	1361.61	0.0134736	1.01347	14.0994	0.230463	1.9999	0	0	17.4632	0.368086	0	1	4	0.0600858	7.07945	0.309372	13.0722	6.97405	7	0	0	233	1028	7.85133	0	5.17309	0.881313	unique
DEB	S30	1	3740	683.588	539.874	3.10668e-06	0	3	M(Oxidation)NYQNDDLR	sp|P0AB91|AROG_ECOLI	1	9	3.77613	112.050910949707017|0.020115494728088|1|MI:C';135.047988891601563|1.0|1|iM+DEB;136.062454223632813|0.019342297688127|1|MI:A';136.076217651367188|0.052174184471369|1|iY;152.057296752929688|0.068304382264614|1|MI:G';158.092941284179688|0.014166660606861|1|y1-H3N1;170.092941284179688|0.032291751354933|1|a2-C1H4O1S1;175.119720458984375|0.092205084860325|1|y1;198.0880126953125|0.068904638290405|1|b2-C…	539.871	G+C4H6O2	433.1	G	mNYQNDDLR	0	1.93698	1183.49	0.00553473	2.00553	9.55031	0.371502	3.20155	0	0	22.0425	0.897241	0	1	7	0.110132	9.90051	0.597418	16.1835	9.17906	2	0	0	227	914	22.8034	0	3.77613	0.979037	unique
DEB	S30	1	3765	686.975	522.846	0.000805101	0	3	AM(Oxidation)AWEEHDE	sp|P0A6F3|GLPK_ECOLI	494	502	2.96292	110.071807861328125|0.292229622602463|1|iH;112.051155090332031|0.136781305074692|1|MI:C';130.086837768554688|0.087231680750847|1|a1+DEB;135.048049926757813|0.788646459579468|1|iM+DEB;136.062225341796875|0.121031790971756|1|MI:A';152.057403564453125|0.532310128211975|1|MI:G';155.082199096679688|0.526719570159912|1|b2-C1H4O1S1;198.124832153320313|0.022750940173864|1|a3-C1H4O1S1;226.119949340820313|…	522.845	G+C4H6O2	433.1	G	AmAWEEHDE	1	1.41895	1132.41	0	0	16.8313	0.130773	2.05163	0	0	18.6332	0.752581	0	0	6	0.0686275	6.78138	0.182588	12.0206	6.78138	12	0	0	204	288	5.94192	0	2.96292	0.517937	unique
DEB	S30	1	3805	692.431	599.245	4.02491e-06	0	3	VQSM(Oxidation)PEINDADK	sp|P0A940|BAMA_ECOLI	322	333	0.834294	112.051078796386719|0.175889149308205|1|MI:C';129.102859497070313|0.207427218556404|1|y1-H2O1;130.086883544921875|0.123896650969982|1|y1-H3N1;135.04803466796875|0.992084264755249|1|iM+DEB;136.062484741210938|0.088077522814274|1|MI:A';147.113433837890625|0.186377137899399|1|y1;152.057373046875|0.298729777336121|1|MI:G';183.113418579101563|9.770963340997696e-03|1|IN-CO-H3N1;209.093276977539063|0.01…	599.245	G+C4H6O2	433.1	G	VQSmPEINDADK	3	1.80238	1361.61	0.0166482	3.01665	11.3685	0.252701	5.53294	0	0	23.1211	0.368757	2	2	4	0.0639731	8.8645	0.341626	16.0812	6.95991	6	0	0	297	1105	12.3457	0	0.834294	0.806371	unique
DEB	S30	1	3823	694.898	539.875	3.60983e-06	0	3	M(Oxidation)NYQNDDLR	sp|P0AB91|AROG_ECOLI	1	9	5.56331	112.051033020019531|0.085267007350922|1|MI:C';135.048004150390625|1.0|1|iM+DEB;136.06231689453125|0.100787416100502|1|MI:A';136.076278686523438|0.043581441044807|1|iY;152.057281494140653|0.203749522566795|1|MI:G';158.093063354492188|0.018539048731327|1|y1-H3N1;170.092971801757813|0.034209311008453|1|a2-C1H4O1S1;175.119705200195341|0.091329522430897|1|y1;198.088134765625|0.053138256072998|1|b2-C1H…	539.871	G+C4H6O2	433.1	G	mNYQNDDLR	0	1.825	1183.49	0.00460955	2.00461	14.8983	0.32332	4.37932	0	0	23.2203	0.893032	0	1	7	0.096	9.84215	0.503186	16.1489	9.12318	3	0	0	250	884	21.9384	0	5.56331	0.817239	unique
DEB	S30	1	3882	702.688	515.858	4.30291e-06	0	3	GEM(Oxidation)PSDFDAK	sp|P27302|TKT1_ECOLI	331	340	2.89806	112.050987243652358|0.285176575183868|1|MI:C';120.081367492675781|0.035192362964153|1|iF;129.102767944335938|0.320648401975632|1|y1-H2O1;130.086822509765625|0.193616524338722|1|y1-H3N1;135.047988891601563|1.0|1|iM+DEB;136.062301635742188|0.319667726755142|1|MI:A';147.113449096679688|0.278889536857605|1|y1;152.05731201171875|0.228995725512505|1|MI:G';187.071990966796875|0.012336222454906|1|b2;197.…	515.857	G+C4H6O2	433.1	G	GEmPSDFDAK	2	1.86924	1111.45	0.0201174	3.02012	17.0762	0.240962	5.72009	0	0	21.8723	0.454294	7	3	4	0.0827068	7.26936	0.362245	14.112	5.33082	7	0	0	266	806	41.708	0	2.89806	0.725224	unique
DEB	S30	1	3886	703.362	769.094	7.87308e-07	0	4	LM(Oxidation)EIAQQQHAQQQTAGADASANNAK	sp|P0A6Y8|DNAK_ECOLI	598	622	3.12763	101.071357727050781|0.023244833573699|1|AG-CO;110.071716308593764|0.043879151344299|1|iH;112.051017761230469|0.042522054165602|1|MI:C';129.066375732421875|7.347205188125372e-03|1|AG;129.102859497070313|0.02148288115859|1|y1-H2O1;130.086898803710938|0.011813182383776|1|y1-H3N1;135.0479736328125|0.859285175800324|1|iM+DEB;136.061798095703125|0.016147362068295|1|MI:A';147.1134033203125|0.02761640213…	769.091	G+C4H6O2	433.1	G	LmEIAQQQHAQQQTAGADASANNAK	1	1.86326	2639.24	0.0052422	2.00524	13.1195	0.216657	6.89538	0	0	52.4688	0.50351	6	1	12	0.114019	46.4405	0.39329	43.1689	43.2181	7	0	0	535	1187	95.5212	0	3.12763	0.967961	unique
DEB	S30	1	3899	704.992	732.309	4.34352e-06	0	3	VIETM(Oxidation)YETGKDM(Oxidation)NAK	sp|P16095|SDHL_ECOLI, sp|P30744|SDHM_ECOLI	424, 424	438, 438	4.1905	112.051025390625|0.280928999185562|1|MI:C';129.102935791015625|0.06538824737072|1|y1-H2O1;130.086959838867188|0.02366129308939|1|y1-H3N1;135.048004150390625|0.905625402927399|1|iM+DEB;136.06231689453125|0.13678851723671|1|MI:A';136.076675415039063|0.016926076263189|1|iY;147.113494873046875|0.041776493191719|1|y1;152.057266235351563|0.22554649412632|1|MI:G';159.076736450195341|0.024162111803889|1|…	732.306	G+C4H6O2	433.1	G	VIETmYETGKDmNAK	11	1.92585	1760.8	0.013614	1.01361	7.6778	0.299257	2.95172	0	0	21.7863	0.289278	3	1	4	0.0666667	4.99492	0.383114	9.07735	4.91032	6	0	1	300	1159	12.1748	0	4.1905	0.767127	non-unique
DEB	S30	1	3919	707.697	539.873	3.56207e-06	0	3	M(Oxidation)NYQNDDLR	sp|P0AB91|AROG_ECOLI	1	9	2.87169	112.051002502441406|0.266336232423782|1|MI:C';135.0479736328125|1.0|1|iM+DEB;136.062225341796875|0.159070655703545|1|MI:A';136.076126098632813|0.084168694913387|1|iY;152.057342529296875|0.510168194770813|1|MI:G';170.093231201171875|0.034050058573484|1|a2-C1H4O1S1;175.119705200195341|0.141449928283691|1|y1;198.088104248046875|0.046721711754799|1|b2-C1H4O1S1;220.08416748046875|0.016151139512658|1|M…	539.871	G+C4H6O2	433.1	G	mNYQNDDLR	0	1.75453	1183.49	0.00360693	2.00361	13.8882	0.225763	3.20155	0	0	22.0425	0.885922	2	1	7	0.0881057	9.07402	0.351015	16.091	9.04619	5	0	0	227	925	15.5812	0	2.87169	0.614392	unique
DEB	S30	1	3937	710.166	522.54	3.48593e-06	0	3	YADM(Oxidation)LAM(Oxidation)SAK	sp|P0A853|TNAA_ECOLI	260	269	2.52967	112.051002502441406|0.122227981686592|1|MI:C';129.102783203125|0.166840344667435|1|y1-H2O1;130.08673095703125|0.059749510139227|1|y1-H3N1;135.047988891601563|1.0|1|iM+DEB;136.06231689453125|0.092578545212746|1|MI:A';136.076263427734375|0.545470833778381|1|a1;147.113510131835938|0.083064533770084|1|y1;152.057342529296875|0.232133343815804|1|MI:G';155.08209228515625|0.036695290356874|1|AM-C1H4O1S1;…	522.539	G+C4H6O2	433.1	G	YADmLAmSAK	6	1.79859	1131.49	0	0	16.8313	0.253083	0.956768	0	0	23.9531	1.01738	0	0	5	0.101604	9.11849	0.409508	11.1564	9.11849	2	0	0	187	884	6.79061	0	2.52967	0.685751	unique
DEB	S30	1	3972	715.016	769.094	5.43735e-07	0	4	LM(Oxidation)EIAQQQHAQQQTAGADASANNAK	sp|P0A6Y8|DNAK_ECOLI	598	622	3.90777	101.071205139160156|0.021283095702529|1|AG-CO;110.071762084960938|0.058594200760126|1|iH;112.050987243652358|0.17855878174305|1|MI:C';129.102783203125|0.031986210495234|1|y1-H2O1;130.0870361328125|0.022109379991889|1|y1-H3N1;135.0479736328125|0.78440523147583|1|iM+DEB;136.062118530273438|0.043616682291031|1|MI:A';141.066635131835938|9.03739407658577e-03|1|AS-H2O1;147.113540649414034|0.02903912216…	769.091	G+C4H6O2	433.1	G	LmEIAQQQHAQQQTAGADASANNAK	1	1.81056	2639.24	0.00707398	1.00707	16.1988	0.202555	3.24527	0	0	46.5734	0.712786	0	1	17	0.0934579	40.9351	0.365199	40.1537	40.1803	11	0	0	535	1197	41.1037	0	3.90777	1	unique
DEB	S30	1	4059	726.337	769.094	1.08353e-06	0	4	LM(Oxidation)EIAQQQHAQQQTAGADASANNAK	sp|P0A6Y8|DNAK_ECOLI	598	622	3.5177	101.071395874023438|0.026304163038731|1|AG-CO;110.071823120117188|0.071869298815727|1|iH;112.051025390625|0.347996532917023|1|MI:C';129.102981567382813|0.028993709012866|1|y1-H2O1;130.0869140625|0.017250878736377|1|y1-H3N1;135.048019409179688|0.803601503372192|1|iM+DEB;136.062362670898438|0.093190230429173|1|MI:A';147.113632202148438|0.029281716793776|1|y1;152.057342529296875|0.166821017861366|1|…	769.091	G+C4H6O2	433.1	G	LmEIAQQQHAQQQTAGADASANNAK	1	1.82374	2639.24	0.00597295	1.00597	2.06195	0.230154	2.45529	0	0	37.0174	0.545022	0	1	13	0.0689655	34.2531	0.376906	35.1344	34.2069	7	0	0	464	1209	27.9904	0	3.5177	1	unique
DEB	S30	1	4330	762.995	477.184	3.59712e-06	0	3	EAM(Oxidation)EPEFK	sp|P0A825|GLYA_ECOLI	278	285	3.18036	102.055389404296875|0.074873171746731|1|a1;112.050979614257813|0.029584521427751|1|MI:C';120.081283569335938|0.11208188533783|1|iF;129.102783203125|0.180282026529312|1|y1-H2O1;130.086776733398438|0.131840586662292|1|y1-H3N1;135.0479736328125|1.0|1|iM+DEB;136.062088012695313|0.021471435204148|1|MI:A';147.113418579101563|0.166670694947243|1|y1;152.057327270507813|0.059177476912737|1|MI:G';155.08218…	477.183	G+C4H6O2	433.1	G	EAmEPEFK	2	1.77681	995.427	0.00794441	2.00794	11.121	0.349941	3.24878	0	0	24.8209	1.01683	4	2	5	0.111111	6.68402	0.499635	13.1257	5.95115	1	0	0	216	1025	20.2929	0	3.18036	1	unique
DEB	S30	1	4332	763.179	765.095	2.49344e-07	0	4	LM(Oxidation)EIAQQQHAQQQTAGADASANNAK	sp|P0A6Y8|DNAK_ECOLI	598	622	3.83507	101.071388244628906|0.021688243374228|1|AG-CO;110.071762084960938|0.040739897638559|1|iH;112.050987243652358|0.139937177300453|1|MI:C';129.066314697265625|0.012427028268576|1|AG;129.102691650390625|0.019599815830588|1|y1-H2O1;130.086746215820313|0.012549757026136|1|y1-H3N1;135.0479736328125|0.056590538471937|1|iM+DEB;136.062286376953125|0.016010290011764|1|MI:A';145.09759521484375|0.0118331527337…	765.092	A+C4H6O2	417.105	A	LmEIAQQQHAQQQTAGADASANNAK	1	1.05659	2639.24	0.00652167	3.00652	11.4875	0.145727	7.00041	0	0	57.1242	0.795923	8	2	17	0.130268	48.6615	0.311495	46.1573	46.1295	20	0	0	522	1251	121.828	0	3.83507	0.927577	unique
DEB	S30	1	4376	768.872	533.461	3.39934e-06	0	4	NFDNM(Oxidation)REDEGLADR	sp|P0AE08|AHPC_ECOLI	107	120	1.64256	112.051025390625|0.271059066057205|1|MI:C';120.081291198730469|0.155776873230934|1|iF;135.047988891601563|1.0|1|iM+DEB;136.062362670898438|0.177093535661697|1|MI:A';143.118316650390625|0.03800867125392|1|GL-CO;152.057342529296875|0.512753427028656|1|MI:G';155.082077026367188|0.044390987604856|1|a1+DEB-H2O;172.134185791015625|0.028489464893937|1|iL+DEB;175.119705200195341|0.195596277713776|1|y1;19…	533.46	G+C4H6O2	433.1	G	NFDNmREDEGLADR	4	1.97516	1696.71	0.006419	1.00642	12.6095	0.210262	2.76151	0	0	26.0655	0.620002	3	1	8	0.0666667	11.216	0.320751	18.0883	11.1595	11	0	1	330	632	14.6641	0	1.64256	0.543756	unique
DEB	S30	1	4379	769.268	410.86	4.22631e-06	0	3	VTIHTAR	sp|P0A7V3|RS3_ECOLI	66	72	2.72639	110.071701049804688|0.117755271494389|1|iH;112.050956726074219|0.170524179935455|1|MI:C';136.0623779296875|0.473659425973892|1|MI:A';152.057296752929688|0.336975455284119|1|MI:G';172.13385009765625|0.278173983097076|1|iL+DEB;173.129257202148438|0.23148338496685|1|a2;175.119537353515625|0.356967389583588|1|y1;183.11358642578125|0.07841832190752|1|b2-H2O1;187.144485473632813|0.161899447441101|1|TI-…	410.859	G+C4H6O2	433.1	G	VtIHTAR	1	0.0662336	796.456	0.0084503	1.00845	16.5241	0.0189265	3.29794	0	1.00388	26.0713	1.01382	2	1	6	0.0858586	7.49337	0.122204	14.0914	7.3763	25	0	0	198	189	11.7775	0	2.72639	0.761344	unique
DEB	S30	1	4421	774.959	765.095	1.54683e-06	0	4	LM(Oxidation)EIAQQQHAQQQTAGADASANNAK	sp|P0A6Y8|DNAK_ECOLI	598	622	3.57366	101.071304321289063|0.030027594417334|1|AG-CO;110.071624755859375|0.053350362926722|1|iH;112.051010131835938|0.304142087697983|1|MI:C';129.066696166992188|0.015825144946575|1|AG;129.102859497070313|0.020322537049651|1|y1-H2O1;130.08685302734375|0.026596879586577|1|y1-H3N1;135.048004150390625|0.157881274819374|1|iM+DEB;136.062423706054688|0.088896781206131|1|MI:A';147.113189697265625|0.03291538730…	765.092	A+C4H6O2	417.105	A	LmEIAQQQHAQQQTAGADASANNAK	1	1.15788	2639.24	0.00611754	1.00612	13.8459	0.141904	3.29882	0	0	44.4024	0.502551	0	1	12	0.08413	37.7382	0.259404	37.1051	36.9955	16	0	0	523	1253	24.9336	0	3.57366	1	unique
DEB	S30	1	4486	783.804	783.835	3.55248e-06	0	4	LPPASSSTTSGASNTSSTSQGDIM(Oxidation)DQR	sp|P0ABC7|HFLK_ECOLI	379	405	4.15066	101.071281433105469|0.019732372835279|1|GA-CO;112.050987243652358|0.48897448182106|1|MI:C';135.047988891601563|0.754754185676575|1|iM+DEB;136.06231689453125|0.171946108341217|1|MI:A';152.057327270507813|0.239033132791519|1|MI:G';171.076873779296875|0.022028828039765|1|ST-H2O1;175.11962890625|0.071253083646297|1|y1;183.14984130859375|0.144995376467705|1|a2;186.087020874023438|0.011062413454056|1|Q…	783.832	G+C4H6O2	433.1	G	LPPASSSTTSGASNTSSTSQGDImDQR	23	1.77915	2698.2	0.0248982	5.0249	6.60869	0.253694	6.75623	0	0	34.5454	0.192806	5	1	5	0.062167	20.7489	0.377158	21.1207	17.4099	8	0	0	563	824	33.3341	0	4.15066	1	unique
DEB	S30	1	4544	791.456	410.86	0.00718499	0	3	VTIHTAR	sp|P0A7V3|RS3_ECOLI	66	72	2.65211	110.071640014648438|0.019759558141232|1|iH;112.051048278808594|0.030411319807172|1|MI:C';136.062332153320313|0.047022979706526|1|MI:A';152.057098388671875|0.034799326211214|1|MI:G';158.093246459960938|8.367057889699936e-03|1|y1-H3N1;173.129226684570313|0.086786933243275|1|a2;175.119598388671875|0.113401561975479|1|y1;183.113754272460938|9.98229905962944e-03|1|b2-H2O1;187.144973754882813|0.0281684…	410.859	G+C4H6O2	433.1	G	VTiHTAR	2	0.00578901	796.456	0	0	16.8313	0	2.08809	0	2.02269	27.384	1.01223	0	0	6	0.0883978	6.89542	0.0999387	13.0734	6.89542	22	0	0	181	189	26.667	0	2.65211	0.877105	unique
DEB	S30	1	4560	793.72	546.245	4.36078e-06	0	3	ALAQQLM(Oxidation)QER	sp|P0A6L4|NANA_ECOLI	287	296	3.01514	112.050918579101563|1.0|1|MI:C';135.047927856445313|0.306880056858063|1|iM+DEB;136.062332153320313|0.031403914093971|1|MI:A';152.057266235351563|0.114307649433613|1|MI:G';157.1341552734375|0.088236339390278|1|a2;175.11962890625|0.035140283405781|1|y1;183.077056884765625|6.843594834208489e-03|1|AQ-H3N1;185.129074096679688|0.073504216969013|1|b2;200.103622436523438|0.025046242401004|1|AQ;214.156799…	546.243	G+C4H6O2	433.1	G	ALAQQLmQER	6	0.537242	1202.61	0.00469591	1.0047	5.24548	0.119399	4.29969	0	0	24.988	0.894671	0	1	5	0.0716981	7.5037	0.181398	12.0567	6.78964	13	0	0	265	755	7.12873	0	3.01514	0.411439	unique
DEB	S30	1	4574	795.532	783.835	4.23922e-06	0	4	LPPASSSTTSGASNTSSTSQGDIM(Oxidation)DQR	sp|P0ABC7|HFLK_ECOLI	379	405	3.38519	101.071540832519531|0.024910284206271|1|GA-CO;112.050994873046875|0.563637435436249|1|MI:C';127.051132202148438|0.015745479613543|1|GD-CO-H2O1;135.0479736328125|0.852925002574921|1|iM+DEB;136.062255859375|0.243028149008751|1|MI:A';152.057235717773438|0.276056319475174|1|MI:G';171.077316284179688|0.034846127033234|1|ST-H2O1;175.119537353515625|0.076733112335205|1|y1;183.149948120117188|0.180877700…	783.832	G+C4H6O2	433.1	G	LPPASSSTTSGASNTSSTSQGDImDQR	23	1.85293	2698.2	0.0457839	3.04578	5.01013	0.227128	6.75623	0	0	26.6218	0.155562	2	1	4	0.0426288	14.6486	0.365546	15.1354	11.8463	6	0	0	563	809	19.4828	0	3.38519	1	unique
DEB	S30	1	4593	798.17	530.98	3.3969e-06	0	4	EM(Oxidation)AHQQIGM(Oxidation)EVLNR	sp|P0A707|IF3_ECOLI	134	147	3.59898	102.055412292480469|0.062768064439297|1|a1;110.071746826171875|0.076088562607765|1|iH;112.050964355468764|1.0|1|MI:C';135.047943115234375|0.915795981884003|1|iM+DEB;136.062210083007813|0.115344077348709|1|MI:A';141.06634521484375|0.031785447150469|1|GM-C1H4O1S1;152.057266235351563|0.277560204267502|1|MI:G';175.11956787109375|0.061878859996796|1|y1;181.108779907226563|0.011420564725995|1|AH-CO;185…	530.978	G+C4H6O2	433.1	G	EmAHQQIGmEVLNR	8	1.62959	1686.78	0.00166882	2.00167	9.99379	0.168475	2.76151	0	0	28.2162	0.618638	3	1	5	0.0876133	10.009	0.234786	17.0543	9.9927	14	0	0	331	1087	15.8827	0	3.59898	0.717289	unique
DEB	S30	1	4607	800.03	640.602	2.34218e-06	0	3	LM(Oxidation)PGEEEVAENPR	sp|P60390|RSMH_ECOLI	287	299	4.28587	112.050979614257813|0.479633212089539|1|MI:C';135.047958374023438|1.0|1|iM+DEB;136.062286376953125|0.222982600331306|1|MI:A';152.05731201171875|0.339631646871567|1|MI:G';155.082077026367188|0.046640634536743|1|PG;169.06146240234375|0.036233887076378|1|GE-H2O1;172.13372802734375|0.03453540802002|1|a1+DEB;175.11981201171875|0.056599158793688|1|y1;197.129196166992188|0.39150607585907|1|b2-C1H4O1S1;2…	640.6	G+C4H6O2	433.1	G	LmPGEEEVAENPR	1	1.96552	1485.68	0.00755274	1.00755	15.7118	0.214576	5.44548	0	0	31.6671	0.924527	0	1	11	0.0806452	19.9728	0.322209	23.1019	18.1155	8	0	0	310	1105	19.8748	0	4.28587	0.510492	unique
DEB	S30	1	4714	813.838	399.834	0.00955902	0	3	AFAHYR	sp|P02359|RS7_ECOLI	150	155	2.92866	110.071479797363281|0.082888290286064|1|iH;112.050987243652358|0.141207560896873|1|MI:C';120.081237792968764|0.657003879547119|1|iF;130.086807250976563|0.109584540128708|1|a1+DEB;136.062210083007813|0.168017044663429|1|MI:A';152.057235717773438|0.223662763834|1|MI:G';175.119644165039063|0.47386759519577|1|y1;191.11859130859375|0.482768803834915|1|a2;219.113372802734375|0.155367597937584|1|b2;321.…	399.833	G+C4H6O2	433.1	G	aFAHYR	0	0.144164	763.377	0.0175066	2.01751	11.4854	0.00159687	6.15543	0	2.02919	29.5363	0.414147	4	2	2	0.079602	5.61787	0.23969	11.1427	4.05293	11	0	0	201	501	17.9721	0	2.92866	0.701084	unique
DEB	S30	1	4791	824.126	399.834	0.00427513	0	3	AFAHYR	sp|P02359|RS7_ECOLI	150	155	2.92866	110.071830749511719|0.050124876201153|1|iH;112.050994873046875|0.091197334229946|1|MI:C';120.081199645996094|0.788681030273438|1|iF;130.086715698242188|0.091273292899132|1|a1+DEB;136.062286376953125|0.059589706361294|1|MI:A';136.07623291015625|0.044828325510025|1|iY;152.05718994140625|0.097850352525711|1|MI:G';158.092819213867188|0.042914837598801|1|y1-H3N1;175.119552612304716|0.398152083158493|1…	399.833	G+C4H6O2	433.1	G	aFAHYR	0	0.141426	763.377	0	0	16.8313	0	3.34919	0	2.01941	31.954	1.03227	0	0	5	0.0962567	5.79189	0.263175	11.1614	5.79189	10	0	0	187	501	26.2751	0	2.92866	0.766755	unique
DEB	S30	1	4792	824.201	582.576	3.6439e-06	0	3	VVSM(Oxidation)PSTDAFDK	sp|P27302|TKT1_ECOLI	580	591	2.94299	100.076080322265625|0.017934955656528|1|b1;112.050987243652358|0.182669043540955|1|MI:C';120.081260681152358|0.185175269842148|1|iF;129.102767944335938|0.205502897500992|1|y1-H2O1;130.0867919921875|0.16910994052887|1|y1-H3N1;135.047958374023438|1.0|1|iM+DEB;136.062271118164063|0.09222224354744|1|MI:A';147.113388061523438|0.241749942302704|1|y1;152.057281494140653|0.127072602510452|1|MI:G';171.149…	582.574	G+C4H6O2	433.1	G	VVSmPSTDAFDK	3	1.89918	1311.6	0	0	16.8313	0.298544	1.9999	0	0	24.1097	0.370867	0	0	4	0.0822511	9.70999	0.427482	16.0998	9.70999	4	0	0	231	1193	21.0577	0	2.94299	0.887783	unique
DEB	S30	1	4826	828.561	687.636	4.04229e-06	0	3	AAQYVASHPGEVCPAK	sp|P0AE08|AHPC_ECOLI	154	169	1.67822	110.071716308593764|0.320842504501343|1|iH;112.050979614257813|0.782676458358765|1|MI:C';115.087051391601563|0.58126825094223|1|a2;129.10284423828125|0.075743071734905|1|y1-H2O1;136.06231689453125|0.355583965778351|1|MI:A';136.076080322265625|0.067764855921268|1|iY;143.082061767578125|0.555432081222534|1|b2;147.1134033203125|0.07208675891161|1|y1;152.057281494140653|0.563515424728394|1|MI:G';155.…	687.635	G+C4H6O2	433.1	G	AAQYVASHPGEVcPAK	12	3.37429	1626.78	0.114501	9.1145	4.45324	0	23.2905	0	0	52.7605	0.339704	3	6	5	0.132394	23.7376	0.292257	18.2189	9.76577	23	0	0	355	1128	35.42	0	1.67822	0.743601	unique
DEB	S30	1	4920	840.589	687.638	0.00364629	0	3	AAQYVASHPGEVCPAK	sp|P0AE08|AHPC_ECOLI	154	169	4.05701	110.071739196777344|0.195712760090828|1|iH;112.050987243652358|1.0|1|MI:C';115.087081909179673|0.406093388795853|1|a2;129.102752685546875|0.109477020800114|1|y1-H2O1;136.062362670898438|0.491775155067444|1|MI:A';136.076217651367188|0.070186883211136|1|iY;143.08203125|0.338157474994659|1|b2;147.11334228515625|0.078398942947388|1|y1;152.057296752929688|0.776113748550415|1|MI:G';155.082138061523438|…	687.635	G+C4H6O2	433.1	G	AAQYvASHPGEVCPAK	4	0.292213	1626.78	0.087082	8.08708	5.44907	0	19.6505	0	0	40.3456	0.205218	0	6	3	0.0957747	15.3973	0.24136	15.1743	3.98578	18	0	0	355	1068	21.0232	0	4.05701	0.800592	unique
DEB	S30	1	4943	843.496	482.214	4.349e-06	0	3	VEDALHATR	sp|P0A6F5|CH60_ECOLI	396	404	4.17014	110.071754455566406|0.071903340518475|1|iH;112.051010131835938|0.076906517148018|1|MI:C';136.06231689453125|0.113351233303547|1|MI:A';152.057373046875|0.118860758841038|1|MI:G';172.1339111328125|0.011634547263384|1|iL+DEB;175.119781494140653|0.029626030474901|1|y1;185.129348754882813|7.760432548820973e-03|1|AL;187.072158813476563|6.62533100694418e-03|1|DA;201.123916625976563|0.010326294228435|1|a…	482.212	G+C4H6O2	433.1	G	VEDaLHaTR	6	0.0742583	1010.51	0	0	16.8313	0.00327917	0.956768	0	0	27.2625	0.885094	0	0	7	0.0847458	8.77709	0.110262	15.0807	8.77709	14	0	0	177	529	11.5739	0	4.17014	0.649393	unique
DEB	S30	1	5172	873.347	506.22	3.7174e-06	0	3	VVSM(Oxidation)VEFEK	sp|P0AAI3|FTSH_ECOLI	379	387	3.67983	100.075988769531236|0.033395260572433|1|b1;112.050926208496094|0.145101860165596|1|MI:C';120.081230163574219|0.042186859995127|1|iF;129.102691650390625|0.126033395528793|1|y1-H2O1;130.086746215820313|0.100336849689484|1|y1-H3N1;135.047897338867188|1.0|1|iM+DEB;136.062271118164063|0.16162596642971|1|MI:A';147.113311767578125|0.094465203583241|1|y1;152.057205200195341|0.251638442277908|1|MI:G';171.…	506.218	G+C4H6O2	433.1	G	VVSmVEFEK	3	1.7791	1082.53	0.0159361	2.01594	12.82	0.252972	4.37932	0	0	27.8837	1.01476	4	2	5	0.092	7.98642	0.399976	15.134	7.18645	4	0	0	250	749	9.55526	0	3.67983	0.917628	unique
DEB	S30	1	5177	873.924	528.218	3.70352e-06	0	3	M(Oxidation)NLHEYQAK	sp|P0A836|SUCC_ECOLI	1	9	2.00336	110.071701049804688|0.234912425279617|1|iH;112.050941467285156|0.096023201942444|1|MI:C';129.102737426757813|0.188400894403458|1|y1-H2O1;130.086746215820313|0.10456620156765|1|y1-H3N1;135.047958374023438|0.075117722153664|1|iM+DEB;136.062286376953125|0.145257622003555|1|MI:A';136.076126098632813|0.045703940093517|1|iY;147.113372802734375|0.124016836285591|1|y1;152.0572509765625|1.0|1|MI:G';190.09…	528.217	G+C4H6O2	433.1	G	mNLHEYQAK	0	0.691574	1148.53	0	0	16.8313	0.115304	4.60268	1.00305	0	32.6336	1.01441	0	0	8	0.169565	11.1341	0.293822	16.1152	11.1341	7	0	0	230	1117	25.659	0	2.00336	1	unique
DEB	S30	1	5195	876.335	797.321	4.36695e-06	0	3	AAQYVASHPGEVCPAK	sp|P0AE08|AHPC_ECOLI	154	169	3.02989	110.071678161621094|0.023652192205191|1|iH;112.050994873046875|0.063412845134735|1|MI:C';115.086997985839844|0.028080813586712|1|a2;129.10296630859375|7.496030535548925e-03|1|y1-H2O1;136.062255859375|1.0|1|MI:A';143.082046508789063|0.041114170104265|1|b2;147.11334228515625|9.271693415939808e-03|1|y1;152.0572509765625|0.056035697460175|1|MI:G';183.076614379882813|2.927482593804598e-03|1|AQ-H3N1;19…	797.319	GG+C4H6O2	762.152	G	AAQYVASHPGEVCpAK	13	0.0238234	1626.78	0	0	16.8313	0	8.05783	3.0107	0	54.0417	0.472003	0	0	7	0.115493	22.8706	0.129656	17.0902	22.8706	30	0	0	355	627	61.5895	0	3.02989	1	unique
DEB	S30	1	5198	876.72	677.599	3.49284e-06	0	3	VDEAGFEAAM(Oxidation)EEQR	sp|P00957|SYA_ECOLI	420	433	1.95365	112.050964355468764|0.427416205406189|1|MI:C';120.081298828125|0.047075781971216|1|iF;135.047943115234375|1.0|1|iM+DEB;136.062255859375|0.306050091981888|1|MI:A';152.0572509765625|0.307436794042587|1|MI:G';155.08197021484375|0.031019104644656|1|AM-C1H4O1S1;169.097640991210938|0.022329688072205|1|a2-H2O1;175.11956787109375|0.063128128647804|1|y1;177.102951049804659|0.019934233278036|1|GF-CO;187.10…	677.598	G+C4H6O2	433.1	G	VDEAGFEAAmEEQR	9	1.93843	1596.67	0	0	16.8313	0.252693	0.956768	0	0	31.3269	0.465059	0	0	6	0.104265	11.9601	0.33233	14.0655	11.9601	11	0	0	211	645	23.2391	0	1.95365	1	unique
DEB	S30	1	5219	879.436	600.924	3.27019e-06	0	3	M(Oxidation)M(Oxidation)LSATQPLSEK	sp|P60472|UPPS_ECOLI	1	12	2.52827	112.050987243652358|0.548629283905029|1|MI:C';129.10272216796875|0.108429811894894|1|y1-H2O1;130.086822509765625|0.079149171710014|1|y1-H3N1;135.0479736328125|0.998941659927368|1|iM+DEB;136.06231689453125|0.278842598199844|1|MI:A';147.113433837890625|0.074470303952694|1|y1;152.057296752929688|0.305614173412323|1|MI:G';155.082015991210938|0.032282922416925|1|AT-H2O1;172.133621215820313|0.021926078…	600.923	G+C4H6O2	433.1	G	mmLSATQPLSEK	1	2.01973	1366.65	0.000841607	1.00084	8.69913	0.251923	1.9999	0	0	23.9757	0.552544	3	1	6	0.111588	13.3998	0.363154	19.1	13.393	9	0	0	233	1040	14.9358	0	2.52827	0.777968	unique
DEB	S30	1	5244	882.667	769.093	2.36358e-06	0	4	LM(Oxidation)EIAQQQHAQQQTAGADASANNAK	sp|P0A6Y8|DNAK_ECOLI	598	622	2.73756	101.0714111328125|0.271300494670868|1|AG-CO;112.051010131835938|1.0|1|MI:C';129.066360473632813|0.118562161922455|1|AG;129.102706909179688|0.139441072940826|1|y1-H2O1;130.0867919921875|0.052488941699266|1|y1-H3N1;135.048019409179688|0.565535545349121|1|iM+DEB;136.062393188476563|0.425769865512848|1|MI:A';147.113357543945313|0.116845905780792|1|y1;152.057220458984375|0.53717565536499|1|MI:G';155.0…	769.091	G+C4H6O2	433.1	G	LmEIAQQQHAQQQTAGADASANNAK	1	1.31282	2639.24	0.00485724	3.00486	10.2894	0.0601472	4.38708	0	0	38.9492	0.506365	4	1	12	0.0785047	26.3315	0.26369	31.1918	25.5318	20	0	0	535	1175	65.7427	0	2.73756	0.833503	unique
DEB	S30	1	5256	884.263	528.218	3.57843e-06	0	3	M(Oxidation)NLHEYQAK	sp|P0A836|SUCC_ECOLI	1	9	3.37886	110.071693420410156|0.252561122179031|1|iH;112.050941467285156|0.081516057252884|1|MI:C';129.102706909179688|0.182942405343056|1|y1-H2O1;130.086761474609375|0.103693321347237|1|y1-H3N1;135.047943115234375|0.087720945477486|1|iM+DEB;136.062271118164063|0.104990750551224|1|MI:A';136.076187133789063|0.045407805591822|1|iY;147.11334228515625|0.124234303832054|1|y1;152.057235717773438|1.0|1|MI:G';190.…	528.217	G+C4H6O2	433.1	G	mNLHEYQAK	0	0.658525	1148.53	0.00989369	1.00989	1.95788	0.101506	4.37932	0	0	37.3495	1.01259	3	1	8	0.142292	11.1696	0.270021	17.1106	11.1074	12	0	0	253	969	39.6606	0	3.37886	0.905374	unique
DEB	S30	1	5260	884.674	506.219	4.29424e-06	0	3	VVSM(Oxidation)VEFEK	sp|P0AAI3|FTSH_ECOLI	379	387	1.56984	100.076057434082031|0.044137686491013|1|b1;112.050994873046875|0.191318392753601|1|MI:C';120.081237792968764|0.06674499809742|1|iF;129.102767944335938|0.118537060916424|1|y1-H2O1;130.0867919921875|0.110011339187622|1|y1-H3N1;135.047958374023438|1.0|1|iM+DEB;136.062286376953125|0.311475992202759|1|MI:A';147.113357543945313|0.104757517576218|1|y1;152.057296752929688|0.262445688247681|1|MI:G';171.07…	506.218	G+C4H6O2	433.1	G	VVSmVEFEK	3	1.74601	1082.53	0	0	16.8313	0.17354	2.05163	0	0	30.392	1.00867	0	0	4	0.112745	9.19052	0.253748	13.0694	9.19052	16	0	0	204	996	6.78926	0	1.56984	1	unique
DEB	S30	1	5275	886.594	618.942	2.35711e-06	0	3	M(Oxidation)QVSVETTQGLGR	sp|P0A850|TIG_ECOLI	1	13	2.71196	112.050842285156236|0.035400651395321|1|MI:C';135.04791259765625|1.0|1|iM+DEB;136.06243896484375|0.018644668161869|1|MI:A';141.102767944335938|5.194544326514006e-03|1|VS-CO-H2O1;152.057205200195341|0.038694210350513|1|MI:G';158.093505859375|6.279823835939169e-03|1|y1-H3N1;159.11328125|0.012894173152745|1|VS-CO;175.11956787109375|0.019922846928239|1|y1;183.11334228515625|0.058714229613543|1|VE-CO-…	618.94	G+C4H6O2	433.1	G	mQVSVETTQGLGR	0	1.98452	1420.7	0	0	16.8313	0.373357	0.956768	0	0	27.1784	0.930626	0	0	11	0.126829	18.1417	0.560868	22.1675	18.1417	3	0	0	205	967	10.4306	0	2.71196	0.986863	unique
DEB	S30	1	5281	887.263	677.599	3.72568e-06	0	3	VDEAGFEAAM(Oxidation)EEQR	sp|P00957|SYA_ECOLI	420	433	1.41319	101.071273803710938|6.961056496948004e-03|1|AG-CO;112.050941467285156|0.119992591440678|1|MI:C';120.081192016601563|0.030020611360669|1|iF;135.047897338867188|0.703756153583527|1|iM+DEB;136.062103271484375|0.084655717015266|1|MI:A';152.057205200195341|0.082807026803494|1|MI:G';155.082107543945313|0.011220172978938|1|AM-C1H4O1S1;169.097518920898438|0.010585234500468|1|a2-H2O1;175.11962890625|0.020…	677.598	G+C4H6O2	433.1	G	VDEAGFEAAmEEQR	9	1.2061	1596.67	0	0	16.8313	0.201398	1.96721	0	0	39.4415	0.540833	0	0	7	0.116466	15.11	0.253566	15.0425	15.11	16	0	0	249	685	43.4609	0	1.41319	1	unique
DEB	S30	1	5283	887.527	550.572	3.59599e-06	0	3	AWHSSSETIAK	sp|P0AE08|AHPC_ECOLI	81	91	3.71945	110.071670532226563|0.15524597465992|1|iH;112.050956726074219|0.811464190483093|1|MI:C';129.102706909179688|0.706068515777588|1|y1-H2O1;130.086746215820313|0.606247901916504|1|y1-H3N1;136.062301635742188|0.810371458530426|1|MI:A';147.113327026367188|0.69838273525238|1|y1;152.0572509765625|1.0|1|MI:G';197.12969970703125|0.051845848560333|1|iK(C6H13N2O)DEB-H2O;199.072479248046875|0.0497374124825|1|…	550.57	G+C4H6O2	433.1	G	AWhSSSETIAK	2	0.307971	1215.59	0.0066705	2.00667	6.95968	0.00126482	4.23207	0	1.00101	33.9951	0.909554	6	1	9	0.0902527	13.9989	0.119816	21.1022	13.8731	17	0	0	277	900	33.5504	0	3.71945	0.839915	unique
DEB	S30	1	5286	887.925	797.32	4.15364e-06	0	3	AAQYVASHPGEVCPAK	sp|P0AE08|AHPC_ECOLI	154	169	1.274	110.071884155273438|0.026583310216665|1|iH;112.050949096679673|0.30964595079422|1|MI:C';115.0870361328125|0.031872261315584|1|a2;129.102630615234375|0.025715770199895|1|y1-H2O1;136.062301635742188|1.0|1|MI:A';143.081863403320313|0.047744389623404|1|b2;147.113494873046875|0.011029796674848|1|y1;152.057296752929688|0.211587086319923|1|MI:G';155.082122802734375|0.012473528273404|1|PG;200.10424804687…	797.319	GG+C4H6O2	762.152	G	aAQYVASHPGEVCPAK	0	0.149532	1626.78	0.00674759	2.00675	2.27206	0	6.59679	0	0	45.3435	0.471053	2	1	7	0.0929577	20.4046	0.109274	15.0805	18.5815	35	0	0	355	625	33.8733	0	1.274	1	unique
DEB	S30	1	5300	889.789	600.925	3.52809e-06	0	3	M(Oxidation)M(Oxidation)LSATQPLSEK	sp|P60472|UPPS_ECOLI	1	12	3.36032	112.050987243652358|1.0|1|MI:C';129.102798461914063|0.135357886552811|1|y1-H2O1;130.086807250976563|0.05892226845026|1|y1-H3N1;135.0479736328125|0.956875562667847|1|iM+DEB;136.062332153320313|0.373603612184525|1|MI:A';147.113433837890625|0.108597166836262|1|y1;152.057281494140653|0.473794639110565|1|MI:G';183.149703979492188|0.016505680978298|1|PL-CO;185.092376708984375|0.022248201072216|1|TQ-CO-…	600.923	G+C4H6O2	433.1	G	mmLSATQPLSEK	1	1.86366	1366.65	0	0	16.8313	0.197215	0.956768	0	0	22.9326	0.550799	0	0	6	0.109453	13.3674	0.28896	18.08	13.3674	9	0	0	201	1033	18.1108	0	3.36032	0.831184	unique
DEB	S30	1	5320	892.253	500.233	0.000805071	0	3	GATVLPHGTGR	sp|P0A7L0|RL1_ECOLI	61	71	2.64631	101.071334838867188|0.407653212547302|1|a2;112.050987243652358|0.093410089612007|1|MI:C';129.066253662109375|0.198193028569222|1|b2;136.062286376953125|0.105217255651951|1|MI:A';145.09765625|0.019031217321754|1|AT-CO;152.057266235351563|0.191226959228516|1|MI:G';173.092681884765625|0.02908043935895|1|AT;173.1290283203125|0.221881344914436|1|TV-CO;175.119583129882813|0.074617378413677|1|y1;185.165…	500.231	G+C4H6O2	433.1	G	GATVLPHGtGR	8	0.11787	1064.57	0.0107846	3.01078	4.77656	0	5.62436	0	1.00147	33.1725	0.40958	4	1	4	0.076087	12.7476	0.116749	18.1153	10.8573	22	0	0	276	361	13.1734	0	2.64631	0.955127	unique
DEB	S30	1	5327	893.111	587.58	3.34119e-06	0	3	FTM(Oxidation)DEGLSNAVK	sp|P07118|SYV_ECOLI	143	154	2.73942	112.050933837890625|0.487877935171127|1|MI:C';120.081253051757813|0.150418356060982|1|a1;129.102676391601563|0.172813817858696|1|y1-H2O1;130.086715698242188|0.129646837711334|1|y1-H3N1;135.04791259765625|1.0|1|iM+DEB;136.062240600585938|0.427871257066727|1|MI:A';147.113372802734375|0.171641394495964|1|y1;152.0572509765625|0.539251983165741|1|MI:G';172.133712768554688|0.028380481526256|1|iL+DEB;18…	587.578	G+C4H6O2	433.1	G	FTmDEGLSNAVK	2	1.91139	1326.61	0.013231	2.01323	14.4891	0.213859	6.99485	0	0	31.2997	0.459158	2	1	5	0.0945946	13.338	0.320608	19.0942	11.8404	8	0	0	296	1212	25.7297	0	2.73942	1	unique
DEB	S30	1	5352	896.331	528.217	3.91649e-06	0	3	M(Oxidation)NLHEYQAK	sp|P0A836|SUCC_ECOLI	1	9	0.270121	110.071640014648438|0.262995898723602|1|iH;112.050933837890625|0.407001942396164|1|MI:C';129.102676391601563|0.321190416812897|1|y1-H2O1;130.086639404296875|0.093754455447197|1|y1-H3N1;135.04791259765625|0.284335166215897|1|iM+DEB;136.062255859375|0.42886021733284|1|MI:A';136.076019287109375|0.107271440327168|1|iY;147.113372802734375|0.138311520218849|1|y1;152.057220458984375|1.0|1|MI:G';190.0903…	528.217	G+C4H6O2	433.1	G	mNLHEYQAK	0	0.773138	1148.53	0.0109574	2.01096	10.5471	0.0673197	4.37932	0	0	29.9968	0.628141	3	1	5	0.110672	9.73195	0.167879	16.0523	8.91863	16	0	0	253	1136	33.1588	0	0.270121	0.657957	unique
DEB	S30	1	5353	896.4	524.554	4.19471e-06	0	3	IFVDEGPSM(Oxidation)K	sp|P61175|RL22_ECOLI	74	83	2.43585	112.050956726074219|0.042448550462723|1|MI:C';120.081138610839844|0.265480548143387|1|iF;127.087097167968764|0.015129694715142|1|GP-CO;129.102645874023438|0.205518499016762|1|y1-H2O1;130.08660888671875|0.020962081849575|1|y1-H3N1;135.0478515625|1.0|1|iM+DEB;136.062042236328125|0.047540061175823|1|MI:A';147.113143920898438|0.011106657795608|1|y1;152.057174682617188|0.099011458456516|1|MI:G';155.08…	524.553	G+C4H6O2	433.1	G	IFVDEGPSmK	8	2.06131	1137.54	0.00698335	4.00698	8.94908	0.339782	7.22112	0	0	27.7651	0.568008	2	1	5	0.0898876	7.8392	0.506088	11.1209	6.00594	3	0	0	267	1133	38.1586	0	2.43585	0.926076	unique
DEB	S30	1	5359	897.249	618.942	1.79681e-06	0	3	M(Oxidation)QVSVETTQGLGR	sp|P0A850|TIG_ECOLI	1	13	2.89072	112.050949096679673|0.024785107001662|1|MI:C';135.0478515625|0.998648107051849|1|iM+DEB;136.062255859375|0.01903292723|1|MI:A';141.102798461914063|5.862976424396038e-03|1|VS-CO-H2O1;152.057098388671875|0.045492421835661|1|MI:G';158.092941284179688|4.758116789162159e-03|1|y1-H3N1;159.113128662109375|0.011474251747131|1|VS-CO;175.119537353515625|0.018840985372663|1|y1;183.113357543945313|0.06104203…	618.94	G+C4H6O2	433.1	G	mQVSVETTQGLGR	0	1.99865	1420.7	0	0	16.8313	0.383479	0.956768	0	0	27.1784	0.930283	0	0	11	0.117073	18.1206	0.567348	22.1634	18.1206	3	0	0	205	969	7.9466	0	2.89072	0.990355	unique
DEB	S30	1	5406	903.218	458.193	3.63667e-06	0	3	GAM(Oxidation)ALFGEK	sp|P00957|SYA_ECOLI	640	648	3.46725	101.071334838867188|0.067084386944771|1|a2;112.050949096679673|0.058870043605566|1|MI:C';120.081237792968764|0.058278765529394|1|iF;129.066253662109375|0.033832676708698|1|b2;129.10272216796875|0.240887194871902|1|y1-H2O1;130.086761474609375|0.191239222884178|1|y1-H3N1;135.04791259765625|1.0|1|iM+DEB;136.062240600585938|0.084421046078205|1|MI:A';147.11334228515625|0.186087518930435|1|y1;152.05729…	458.192	G+C4H6O2	433.1	G	GAmALFGEK	2	1.76593	938.453	0.00595119	2.00595	8.26028	0.300773	7.34256	0	0	28.4122	0.885714	0	1	6	0.0996016	8.41096	0.414111	15.0917	6.99001	3	0	0	251	786	20.0855	0	3.46725	0.874725	unique
DEB	S30	1	5442	907.816	524.554	0.00427511	0	3	IFVDEGPSM(Oxidation)K	sp|P61175|RL22_ECOLI	74	83	2.31949	112.050956726074219|0.012299166060984|1|MI:C';120.081306457519531|0.287313908338547|1|iF;127.087120056152358|0.011575511656702|1|GP-CO;129.102813720703125|0.208044618368149|1|y1-H2O1;130.086868286132813|6.903068628162146e-03|1|y1-H3N1;135.048019409179688|1.0|1|iM+DEB;136.062454223632813|0.014910718426108|1|MI:A';152.05718994140625|0.029221536591649|1|MI:G';155.082015991210938|0.028309335932136|1|…	524.553	G+C4H6O2	433.1	G	IFVDEGPSmK	8	2.02068	1137.54	0.00558985	3.00559	10.1022	0.36827	4.29969	0	0	16.1562	0.347065	0	1	3	0.0599251	4.42407	0.551338	7.13071	3.70071	0	0	0	267	1339	14.4409	0	2.31949	0.984821	unique
DEB	S30	1	5443	907.885	618.942	2.42152e-06	0	3	M(Oxidation)QVSVETTQGLGR	sp|P0A850|TIG_ECOLI	1	13	2.72916	112.051002502441406|0.033396672457457|1|MI:C';135.0479736328125|1.0|1|iM+DEB;136.0621337890625|0.024321008473635|1|MI:A';141.102706909179688|7.635533344000578e-03|1|VS-CO-H2O1;152.057235717773438|0.037377808243036|1|MI:G';159.113525390625|0.017843749374151|1|VS-CO;175.119888305664063|0.024864006787539|1|y1;184.108840942382813|0.054108593612909|1|a2-C1H4O1S1;187.108230590820313|8.026105351746082e-…	618.94	G+C4H6O2	433.1	G	mQVSVETTQGLGR	0	1.99752	1420.7	0.00183846	2.00184	8.31521	0.35759	3.0293	0	0	26.9801	0.92986	3	1	11	0.0872727	18.1481	0.534794	24.1602	18.1378	3	0	0	275	967	15.8861	0	2.72916	1	unique
DEB	S30	1	5480	912.392	750.307	4.07052e-06	0	3	PGTPAADM(Oxidation)VDDVPEEEK	sp|P0AEI1|MIAB_ECOLI	342	358	4.6079	112.050994873046875|0.720618486404419|1|MI:C';127.086982727050781|0.04527672752738|1|a2;129.102859497070313|0.080912478268147|1|y1-H2O1;130.08673095703125|0.050489284098148|1|y1-H3N1;135.0479736328125|0.940693259239197|1|iM+DEB;136.062286376953125|0.330749779939652|1|MI:A';147.113433837890625|0.069384023547173|1|y1;152.057281494140653|0.559761703014374|1|MI:G';155.082015991210938|0.09592108428478…	750.303	G+C4H6O2	433.1	G	PGTPAADmVDDVPEEEK	7	1.98519	1814.79	0	0	16.8313	0.169082	0.956768	0	0	27.8005	0.188755	0	0	3	0.10917	12.9218	0.23237	18.0589	12.9218	12	0	0	229	871	22.3774	0	4.6079	1	unique
DEB	S30	1	5486	913.237	458.193	3.83889e-06	0	3	GAM(Oxidation)ALFGEK	sp|P00957|SYA_ECOLI	640	648	2.79769	101.071342468261719|0.075774557888508|1|a2;112.051017761230469|0.138089060783386|1|MI:C';120.081268310546875|0.067880995571613|1|iF;129.0662841796875|0.036728423088789|1|b2;129.102737426757813|0.258629143238068|1|y1-H2O1;130.086761474609375|0.172955602407455|1|y1-H3N1;135.047958374023438|1.0|1|iM+DEB;136.062240600585938|0.118396677076817|1|MI:A';147.113357543945313|0.189339742064476|1|y1;152.0572…	458.192	G+C4H6O2	433.1	G	GAmALFGEK	2	1.76298	938.453	0.00254592	2.00255	7.22354	0.220822	4.37932	0	0	25.449	0.882443	2	1	6	0.0956175	7.70589	0.299115	15.0621	6.99118	9	0	0	251	710	12.7547	0	2.79769	0.924449	unique
DEB	S30	1	5512	916.381	500.233	0.00080506	0	3	GATVLPHGTGR	sp|P0A7L0|RL1_ECOLI	61	71	2.82933	101.071365356445313|0.344046205282211|1|a2;112.050872802734375|0.086899414658546|1|MI:C';116.071113586425781|0.019044563174248|1|a1+DEB;129.066314697265625|0.210408598184586|1|b2;136.062210083007813|0.087738074362278|1|MI:A';145.097579956054688|0.01927487179637|1|AT-CO;152.057281494140653|0.148772433400154|1|MI:G';173.092636108398438|0.03230844065547|1|AT;173.129150390625|0.20062056183815|1|TV-CO…	500.231	G+C4H6O2	433.1	G	GATVLPHGTgR	9	0.0730809	1064.57	0.0108112	3.01081	7.11762	0	5.62436	0	0	30.7975	0.409778	6	2	4	0.0724638	12.3619	0.135697	17.1357	10.482	21	0	0	276	359	9.61212	0	2.82933	0.944728	unique
DEB	S30	1	5532	918.923	568.569	4.2461e-06	0	3	GFEGGQM(Oxidation)PLYR	sp|P02413|RL15_ECOLI	49	59	2.88139	112.050949096679673|0.106618538498878|1|MI:C';116.071014404296875|0.012904140166938|1|a1+DEB;120.081237792968764|0.117730878293514|1|iF;135.047882080078125|1.0|1|iM+DEB;136.0621337890625|0.059375442564487|1|MI:A';152.05718994140625|0.103292413055897|1|MI:G';155.081787109375|0.014123356901109|1|GG-CO+DEB-H2O;158.092803955078125|0.013467939570546|1|y1-H3N1;172.133514404296875|0.024399545043707|1|iL…	568.568	G+C4H6O2	433.1	G	GFEGGQmPLYR	6	1.89501	1269.58	0	0	16.8313	0.28646	7.10538	0	0	31.7105	0.404578	0	0	4	0.0954064	6.89341	0.422886	12.1092	6.89341	3	0	0	283	1077	70.128	0	2.88139	0.897859	unique
DEB	S30	1	5551	921.453	618.942	2.63236e-06	0	3	M(Oxidation)QVSVETTQGLGR	sp|P0A850|TIG_ECOLI	1	13	3.59947	112.050956726074219|0.157598972320557|1|MI:C';135.047927856445313|1.0|1|iM+DEB;136.062225341796875|0.130330875515938|1|MI:A';152.0572509765625|0.219139128923416|1|MI:G';159.113311767578125|0.018783759325743|1|VS-CO;175.11956787109375|0.03993458673358|1|y1;183.113540649414034|0.058456778526306|1|VE-CO-H2O1;184.108840942382813|0.038346942514181|1|a2-C1H4O1S1;185.092727661132813|0.015104130841792|1|…	618.94	G+C4H6O2	433.1	G	mQVSVETTQGLGR	0	1.99539	1420.7	0.00206052	2.00206	11.3615	0.281267	4.08209	0	0	30.3038	0.927606	4	2	11	0.0935484	18.8722	0.431687	24.1333	18.1644	8	0	0	310	1045	47.0299	0	3.59947	1	unique
DEB	S30	1	5617	929.677	628.92	3.04532e-06	0	3	EM(Oxidation)LLDAM(Oxidation)ENPEK	sp|P09373|PFLB_ECOLI	714	725	2.70988	102.055435180664063|0.048409160226583|1|a1;112.050979614257813|0.493528157472611|1|MI:C';129.102783203125|0.097657442092896|1|y1-H2O1;130.086624145507813|0.053175866603851|1|y1-H3N1;135.047958374023438|0.92642742395401|1|iM+DEB;136.062286376953125|0.205812752246857|1|MI:A';147.113449096679688|0.060056142508984|1|y1;152.057281494140653|0.300486207008362|1|MI:G';185.092559814453125|0.02801942639052…	628.918	G+C4H6O2	433.1	G	EmLLDAmENPEK	6	1.94871	1450.63	0.00559845	1.0056	10.1482	0.190993	5.53294	0	0	29.8378	0.45659	5	1	5	0.10473	15.7278	0.242687	21.0517	13.8805	15	0	0	296	944	34.3221	0	2.70988	0.457603	unique
DEB	S30	1	5637	932.261	618.942	2.35257e-06	0	3	M(Oxidation)QVSVETTQGLGR	sp|P0A850|TIG_ECOLI	1	13	4.02169	112.051010131835938|0.257484525442123|1|MI:C';135.047988891601563|1.0|1|iM+DEB;136.06231689453125|0.204819872975349|1|MI:A';152.057327270507813|0.354264885187149|1|MI:G';159.1134033203125|0.018488837406039|1|VS-CO;175.119583129882813|0.048795331269503|1|y1;183.113693237304716|0.059639904648066|1|VE-CO-H2O1;184.108963012695341|0.047444552183151|1|a2-C1H4O1S1;185.093093872070313|0.024421244859695|1…	618.94	G+C4H6O2	433.1	G	mQVSVETTQGLGR	0	1.97065	1420.7	0.000757139	1.00076	13.9966	0.264669	1.98338	0	0	28.205	0.926151	0	1	11	0.108333	18.1311	0.398678	23.1146	18.1254	7	0	0	240	1023	35.232	0	4.02169	1	unique
DEB	S30	1	5647	933.586	606.587	2.96397e-06	0	3	VGNFM(Oxidation)DDSAITAK	sp|P0AFH8|OSMY_ECOLI	50	62	3.05331	112.051002502441406|0.1604955047369|1|MI:C';120.081275939941406|0.040603216737509|1|iF;129.102798461914063|0.114557385444641|1|y1-H2O1;130.086837768554688|0.068386606872082|1|y1-H3N1;135.0479736328125|1.0|1|iM+DEB;136.062255859375|0.088659651577473|1|MI:A';147.113418579101563|0.115323141217232|1|y1;152.057296752929688|0.305448174476624|1|MI:G';157.097915649414034|0.025559453293681|1|b2;172.072387…	606.585	G+C4H6O2	433.1	G	VGNFmDDSAITAK	4	2.00024	1383.63	0.00929242	3.00929	8.78107	0.318834	8.40106	0	0	39.2698	0.926358	8	1	8	0.116129	17.2665	0.45105	22.1256	14.7262	6	0	0	310	1234	81.0047	0	3.05331	0.887969	unique
DEB	S30	1	5662	935.358	530.98	1.94822e-06	0	4	EM(Oxidation)AHQQIGM(Oxidation)EVLNR	sp|P0A707|IF3_ECOLI	134	147	3.41065	102.055381774902315|0.075590677559376|1|a1;110.07177734375|0.06763706356287|1|iH;112.051033020019531|0.526752531528473|1|MI:C';135.048019409179688|1.0|1|iM+DEB;136.062362670898438|0.358508706092835|1|MI:A';152.057357788085966|0.335442960262299|1|MI:G';172.133956909179688|0.02760461717844|1|iL+DEB;175.1197509765625|0.118796579539776|1|y1;177.066619873046875|0.019374473020434|1|GM-CO;185.1655883789…	530.978	G+C4H6O2	433.1	G	EmAHQQIGmEVLNR	8	1.78185	1686.78	0	0	16.8313	0.178368	0.840109	0	0	30.8208	1.00705	0	0	12	0.0901961	20.6473	0.283741	24.0917	20.6473	9	0	0	255	1059	19.4934	0	3.41065	0.866232	unique
DEB	S30	1	5678	937.44	589.599	3.13998e-06	0	3	NLM(Oxidation)SDGNVQIVK	sp|P77552|YDHQ_ECOLI	7	18	2.56828	112.050964355468764|0.175490230321884|1|MI:C';129.102767944335938|0.075654529035091|1|y1-H2O1;130.086776733398438|0.050303086638451|1|y1-H3N1;135.047943115234375|1.0|1|iM+DEB;136.062271118164063|0.162133574485779|1|MI:A';147.113372802734375|0.120559148490429|1|y1;152.0572509765625|0.21649481356144|1|MI:G';172.133880615234375|0.15848733484745|1|iL+DEB;183.113479614257813|0.056209594011307|1|a2-H3N…	589.597	G+C4H6O2	433.1	G	NLmSDGNVQIVK	2	1.92686	1332.67	0.00105128	2.00105	6.5159	0.23706	3.07009	0	0	29.7555	0.916694	3	1	9	0.117871	14.0518	0.326573	21.0847	14.0427	10	0	0	263	851	56.2594	0	2.56828	0.712239	unique
DEB	S30	1	5680	937.704	781.665	1.58858e-06	0	3	M(Oxidation)IQEQTM(Oxidation)LNVADNSGAR	sp|P0ADY3|RL14_ECOLI	1	17	3.08399	112.051033020019531|0.098103903234005|1|MI:C';135.048019409179688|0.949616611003876|1|iM+DEB;136.062286376953125|0.05040717869997|1|MI:A';152.057296752929688|0.06443490087986|1|MI:G';169.134323120117188|0.020341109484434|1|a2-C1H4O1S1;175.119674682617188|0.034393552690744|1|y1;185.09307861328125|4.352460615336895e-03|1|TM-C1H4O1S1;197.129470825195341|0.010164185427129|1|b2-C1H4O1S1;212.1033020019…	781.663	G+C4H6O2	433.1	G	mIQEQTmLNVADNSGAR	6	1.95355	1908.87	0.00272082	1.00272	14.7806	0.318299	3.83178	0	0	49.2036	0.946141	13	1	14	0.116216	29.6924	0.466814	33.141	28.9827	4	0	0	370	1086	140.986	0	3.08399	1	unique
DEB	S30	1	5747	946.128	606.587	3.02258e-06	0	3	VGNFM(Oxidation)DDSAITAK	sp|P0AFH8|OSMY_ECOLI	50	62	3.35517	112.051010131835938|0.248101323843002|1|MI:C';120.081344604492188|0.042934391647577|1|iF;129.102798461914063|0.09274385124445|1|y1-H2O1;130.086776733398438|0.058805141597986|1|y1-H3N1;135.048004150390625|0.929561853408814|1|iM+DEB;136.0623779296875|0.170744478702545|1|MI:A';147.113418579101563|0.089206650853157|1|y1;152.057327270507813|0.355250626802444|1|MI:G';157.097793579101563|0.0249210316687…	606.585	G+C4H6O2	433.1	G	VGNFmDDSAITAK	4	1.95908	1383.63	0.0186758	3.01868	4.99805	0.27752	6.88909	0	0	35.4173	0.922662	6	1	8	0.106452	15.0071	0.374271	21.0906	13.4978	10	0	0	310	1234	30.4016	0	3.35517	0.564996	unique
DEB	S30	1	5762	947.902	781.665	1.87717e-06	0	3	M(Oxidation)IQEQTM(Oxidation)LNVADNSGAR	sp|P0ADY3|RL14_ECOLI	1	17	3.21193	112.050964355468764|0.104500062763691|1|MI:C';135.047958374023438|0.926540791988373|1|iM+DEB;136.062057495117188|0.03628159314394|1|MI:A';152.057144165039063|0.058807242661715|1|MI:G';169.134231567382813|0.017149841412902|1|a2-C1H4O1S1;175.119720458984375|0.026633927598596|1|y1;197.128952026367188|4.604113288223744e-03|1|b2-C1H4O1S1;213.08746337890625|4.45445952937007e-03|1|EQ-CO-H3N1;214.1557922…	781.663	G+C4H6O2	433.1	G	mIQEQTmLNVADNSGAR	6	1.93481	1908.87	0	0	16.8313	0.320443	0.956768	0	0	34.5427	0.946299	0	0	14	0.135371	25.8057	0.467931	28.1408	25.8057	5	0	0	229	1132	96.7657	0	3.21193	1	unique
DEB	S30	1	5766	948.43	530.979	2.4576e-06	0	4	EM(Oxidation)AHQQIGM(Oxidation)EVLNR	sp|P0A707|IF3_ECOLI	134	147	2.28066	102.055473327636719|0.059017516672611|1|a1;110.071823120117188|0.072021640837193|1|iH;112.051017761230469|0.419465959072113|1|MI:C';135.047988891601563|1.0|1|iM+DEB;136.06231689453125|0.249755308032036|1|MI:A';143.118240356445313|0.033476650714874|1|IG-CO;152.057327270507813|0.318831294775009|1|MI:G';175.119735717773438|0.095278188586235|1|y1;185.093154907226563|0.037271503359079|1|a2-C1H4O1S1;18…	530.978	G+C4H6O2	433.1	G	EmAHQQIGmEVLNR	8	1.87448	1686.78	0.00513106	3.00513	8.07127	0.1914	3.75649	0	0	31.4576	0.698759	4	2	9	0.0650406	18.8997	0.306834	25.0996	18.1575	7	0	0	369	1112	30.6811	0	2.28066	0.844664	unique
DEB	S30	1	5855	959.958	530.98	2.87292e-06	0	4	EM(Oxidation)AHQQIGM(Oxidation)EVLNR	sp|P0A707|IF3_ECOLI	134	147	4.9173	102.055389404296875|0.073552541434765|1|a1;110.071762084960938|0.083244726061821|1|iH;112.050994873046875|0.381452471017838|1|MI:C';135.0479736328125|1.0|1|iM+DEB;136.062332153320313|0.250314742326736|1|MI:A';141.066574096679688|0.033886965364218|1|GM-C1H4O1S1;152.05731201171875|0.308642357587814|1|MI:G';158.093231201171875|0.042872164398432|1|y1-H3N1;172.134613037109375|0.032829947769642|1|iL+DE…	530.978	G+C4H6O2	433.1	G	EmAHQQIGmEVLNR	8	1.8447	1686.78	0.00249152	1.00249	16.3523	0.2062	1.78283	0	0	29.4839	0.466609	0	1	6	0.0819113	15.7534	0.319961	22.0967	15.7307	8	0	0	293	1111	27.4334	0	4.9173	0.945355	unique
DEB	S30	1	5856	960.089	781.665	1.75661e-06	0	3	M(Oxidation)IQEQTM(Oxidation)LNVADNSGAR	sp|P0ADY3|RL14_ECOLI	1	17	3.33986	112.051017761230469|0.653090834617615|1|MI:C';135.047988891601563|0.990967512130737|1|iM+DEB;136.062362670898438|0.205081358551979|1|MI:A';152.05731201171875|0.298732042312622|1|MI:G';169.134323120117188|0.020314365625381|1|a2-C1H4O1S1;175.119720458984375|0.05603202059865|1|y1;197.12945556640625|0.019484892487526|1|b2-C1H4O1S1;214.155624389648438|0.02487725391984|1|IQ-CO;220.08331298828125|9.5887…	781.663	G+C4H6O2	433.1	G	mIQEQTmLNVADNSGAR	6	2.02147	1908.87	0.00382915	2.00383	15.142	0.247801	2.87892	0	0	31.9397	0.755857	6	2	12	0.0743034	23.8765	0.361192	28.1044	23.1525	6	0	0	323	1137	33.2205	0	3.33986	1	unique
DEB	S30	1	5863	961.059	643.307	1.14713e-06	0	4	GEILGGM(Oxidation)AAVEQPEKPAAQPK	sp|P0A7V3|RS3_ECOLI	205	225	3.77403	112.050941467285156|0.120284371078014|1|MI:C';129.102691650390625|0.159805834293365|1|y1-H2O1;130.08660888671875|8.442772552371025e-03|1|y1-H3N1;135.04791259765625|1.0|1|iM+DEB;136.062118530273438|0.02041201107204|1|MI:A';141.066360473632813|0.041065122932196|1|a2-H2O1;147.113311767578125|0.024874720722437|1|y1;152.057174682617188|0.028653694316745|1|MI:G';155.081939697265625|0.01071017421782|1|A…	643.304	G+C4H6O2	433.1	G	GEILGGmAAVEQPEKPAAQPK	6	1.99445	2136.09	0	0	16.8313	0.249745	3.412	0	0	62.7476	0.705933	0	0	14	0.141053	31.0897	0.444584	31.1871	31.0897	10	0	1	475	785	67.663	0	3.77403	0.964845	unique
DEB	S30	1	5880	962.967	618.942	3.51644e-06	0	3	M(Oxidation)QVSVETTQGLGR	sp|P0A850|TIG_ECOLI	1	13	3.99392	112.050971984863281|0.5093052983284|1|MI:C';135.047958374023438|1.0|1|iM+DEB;136.06231689453125|0.551699161529541|1|MI:A';152.057266235351563|0.547330558300018|1|MI:G';175.119644165039063|0.077301174402237|1|y1;183.114303588867188|0.055805597454309|1|VE-CO-H2O1;184.108535766601563|0.030249800533056|1|a2-C1H4O1S1;185.092926025390625|0.024782976135612|1|TT-H2O1;201.124603271484375|0.025745095685124…	618.94	G+C4H6O2	433.1	G	mQVSVETTQGLGR	0	1.80812	1420.7	0.0032755	2.00328	5.30669	0.191945	3.0293	0	0	24.7472	0.504731	3	1	6	0.08	14.0441	0.284302	20.0748	13.3203	10	0	0	275	1023	26.0571	0	3.99392	0.701022	unique
DEB	S30	1	5883	963.477	620.904	0.00543219	0	3	IFVDEGPSM(Oxidation)K	sp|P61175|RL22_ECOLI	74	83	2.98223	112.050941467285156|1.0|1|MI:C';120.081222534179673|0.196240872144699|1|iF;127.086982727050781|0.012627793475986|1|GP-CO;129.102706909179688|0.201270997524261|1|y1-H2O1;130.086837768554688|5.934147629886866e-03|1|y1-H3N1;135.047958374023438|0.385970115661621|1|iM+DEB;136.06231689453125|0.052000816911459|1|MI:A';147.113250732421875|8.097665384411812e-03|1|y1;152.0572509765625|0.082521088421345|1|M…	620.902	CG+C4H6O2	722.146	C	IFVDEGPSmK	8	0.38597	1137.54	0.00832977	1.00833	5.84749	0.0660055	4.29969	0	0	22.5948	0.566694	2	1	5	0.0786517	6.05042	0.205289	8.10979	5.99648	10	0	0	267	607	12.3012	0	2.98223	1	unique
DEB	S30	1	5886	963.753	568.57	3.81613e-06	0	3	GFEGGQM(Oxidation)PLYR	sp|P02413|RL15_ECOLI	49	59	3.62906	112.050979614257813|0.141713917255402|1|MI:C';116.071052551269531|0.018209269270301|1|a1+DEB;120.081222534179673|0.102441973984241|1|iF;135.047927856445313|1.0|1|iM+DEB;136.062240600585938|0.109284222126007|1|MI:A';136.07598876953125|0.021908352151513|1|iY;152.057235717773438|0.157211363315582|1|MI:G';155.082015991210938|0.047941822558641|1|GG-CO+DEB-H2O;169.06146240234375|0.016558863222599|1|GQ-…	568.568	G+C4H6O2	433.1	G	GFEGGQmPLYR	6	1.81482	1269.58	0.00702594	1.00703	3.30695	0.283297	7.10538	0	0	36.3997	0.404356	4	1	4	0.116608	9.61654	0.425093	14.1087	7.78008	6	0	0	283	1078	50.7592	0	3.62906	0.848065	unique
DEB	S30	1	5896	964.833	550.882	0.00304638	0	3	VNPGYPGPK	sp|P0A996|GLPC_ECOLI	24	32	2.07808	100.076080322265625|0.035886086523533|1|b1;112.050964355468764|1.0|1|MI:C';129.102783203125|0.091751232743263|1|y1-H2O1;136.062240600585938|0.180758088827133|1|MI:A';147.113311767578125|0.047244817018509|1|y1;152.057296752929688|0.274092227220535|1|MI:G';155.081985473632813|0.028850087895989|1|PG;212.103790283203125|0.019228354096413|1|NP;220.083724975585966|0.024176428094506|1|MI:DEB+G'-H2O;226.…	550.883	CG+C4H6O2	722.146	C	VNPGYPGPk	8	0.244786	927.481	0.00482369	1.00482	3.24466	0.0340766	4.37932	0	3.03826	33.1588	0.755992	2	1	6	0.0853659	10.8068	0.130093	17.0578	10.0796	23	0	0	246	839	15.8355	0	-2.07808	0.882324	unique
DEB	S30	1	5946	971.151	643.307	1.16156e-06	0	4	GEILGGM(Oxidation)AAVEQPEKPAAQPK	sp|P0A7V3|RS3_ECOLI	205	225	3.92948	112.050971984863281|0.020347842946649|1|MI:C';129.102691650390625|0.14437597990036|1|y1-H2O1;130.086944580078125|4.137051291763783e-03|1|y1-H3N1;135.047897338867188|0.988263010978699|1|iM+DEB;136.0616455078125|4.56172414124012e-03|1|MI:A';141.066314697265625|0.043138101696968|1|a2-H2O1;141.10284423828125|4.277531988918781e-03|1|PA-CO;147.113433837890625|0.022029388695955|1|y1;152.05712890625|6.39…	643.304	G+C4H6O2	433.1	G	GEILGGmAAVEQPEKPAAQPK	6	1.99519	2136.09	0.007246	4.00725	4.42165	0.284331	5.86376	0	0	72.5773	0.960591	14	1	14	0.134737	37.3108	0.512692	37.2191	34.082	7	0	1	475	794	59.8162	0	3.92948	0.996729	unique
DEB	S30	1	5950	971.489	715.568	1.59547e-06	0	4	GEILGGM(Oxidation)AAVEQPEKPAAQPK	sp|P0A7V3|RS3_ECOLI	205	225	2.84304	112.050956726074219|0.408330917358398|1|MI:C';129.10272216796875|0.172606036067009|1|y1-H2O1;130.086883544921875|0.020266173407435|1|y1-H3N1;135.047943115234375|0.343766838312149|1|iM+DEB;136.062286376953125|0.111820355057716|1|MI:A';141.066375732421875|0.050735846161842|1|a2-H2O1;147.113204956054688|0.035560309886932|1|y1;152.057281494140653|0.148470103740692|1|MI:G';155.082077026367188|0.152413…	715.566	CG+C4H6O2	722.146	C	GEILGGmAAVEQPEKPAAQPK	6	1.97795	2136.09	0.00845729	3.00846	6.14434	0.0240952	10.0316	0	0	69.3672	0.954857	8	1	14	0.147368	36.7306	0.13476	36.1056	34.1148	52	0	1	475	1231	58.2756	0	2.84304	1	unique
DEB	S30	1	5972	974.144	687.636	3.84642e-06	0	3	AAQYVASHPGEVCPAK	sp|P0AE08|AHPC_ECOLI	154	169	2.12202	110.071762084960938|0.272716104984283|1|iH;112.051002502441406|0.277617543935776|1|MI:C';115.087066650390625|0.552713871002197|1|a2;129.102828979492188|0.073449783027172|1|y1-H2O1;130.086944580078125|0.043323136866093|1|y1-H3N1;136.0623779296875|0.207194313406944|1|MI:A';136.076171875|0.070376724004745|1|iY;143.082122802734375|0.497155964374542|1|b2;147.113494873046875|0.108985833823681|1|y1;152.…	687.635	G+C4H6O2	433.1	G	AAQYVaSHPGEVCPAK	5	0.552257	1626.78	0.023486	6.02349	4.44244	0.0011085	14.435	0	0	53.1817	0.340653	5	4	5	0.129577	24.4081	0.235193	20.1532	15.7037	26	0	0	355	1129	48.8437	0	2.12202	0.975007	unique
DEB	S30	1	6030	981.602	643.307	1.59126e-06	0	4	GEILGGM(Oxidation)AAVEQPEKPAAQPK	sp|P0A7V3|RS3_ECOLI	205	225	4.08492	112.050979614257813|0.034014299511909|1|MI:C';129.102767944335938|0.138909101486206|1|y1-H2O1;135.047958374023438|0.983330130577087|1|iM+DEB;136.061996459960938|0.020549632608891|1|MI:A';141.06640625|0.038955584168434|1|a2-H2O1;141.1026611328125|5.931460298597813e-03|1|PA-CO;147.113479614257813|0.023728925734758|1|y1;152.05706787109375|0.022616164758801|1|MI:G';159.07708740234375|0.05659296736121…	643.304	G+C4H6O2	433.1	G	GEILGGmAAVEQPEKPAAQPK	6	1.9936	2136.09	0.00602983	2.00603	8.4227	0.26267	3.412	0	0	65.1894	0.706248	8	1	14	0.128421	31.8219	0.472863	33.2009	31.083	7	0	1	475	807	90.0804	0	4.08492	0.974098	unique
DEB	S30	1	6036	982.201	715.569	1.80922e-06	0	4	GEILGGM(Oxidation)AAVEQPEKPAAQPK	sp|P0A7V3|RS3_ECOLI	205	225	4.24053	112.050994873046875|0.469889909029007|1|MI:C';129.102767944335938|0.158012911677361|1|y1-H2O1;130.086868286132813|0.022793173789978|1|y1-H3N1;135.047988891601563|0.3600212931633|1|iM+DEB;136.062286376953125|0.12095645815134|1|MI:A';141.066299438476563|0.046489279717207|1|a2-H2O1;141.102890014648438|0.015564526431262|1|PA-CO;147.11334228515625|0.043100360780954|1|y1;152.05731201171875|0.1771495044…	715.566	CG+C4H6O2	722.146	C	gEILGGMAAVEQPEKPAAQPK	0	1.88444	2136.09	0.0484292	2.04843	11.9874	0.0285415	4.59835	0	0	61.5103	0.703219	0	1	14	0.141053	33.7905	0.182269	34.1486	32.5155	41	0	1	475	1252	60.0203	0	4.24053	0.887402	unique
DEB	S30	1	6052	984.336	620.905	0.00955903	0	3	IFVDEGPSM(Oxidation)K	sp|P61175|RL22_ECOLI	74	83	4.26014	112.051017761230469|1.0|1|MI:C';120.081314086914063|0.194045573472977|1|iF;127.087348937988281|0.016989316791296|1|GP-CO;129.102813720703125|0.203113943338394|1|y1-H2O1;135.04803466796875|0.390848845243454|1|iM+DEB;136.0623779296875|0.08503657579422|1|MI:A';147.113388061523438|0.011458416469395|1|y1;152.057327270507813|0.087936691939831|1|MI:G';155.082168579101563|0.027161348611116|1|GP;181.06137…	620.902	CG+C4H6O2	722.146	C	IFVDEGPSmK	8	0.390849	1137.54	0	0	16.8313	0.0692241	4.29969	0	0	24.8436	0.565862	0	0	5	0.0898876	5.96517	0.194411	7.0945	5.96517	14	0	0	267	631	34.3738	0	4.26014	1	unique
DEB	S30	1	6066	985.851	781.664	2.66118e-06	0	3	M(Oxidation)IQEQTM(Oxidation)LNVADNSGAR	sp|P0ADY3|RL14_ECOLI	1	17	1.80467	112.051017761230469|1.0|1|MI:C';135.048049926757813|0.087028086185455|1|iM+DEB;136.062408447265625|0.058874316513538|1|MI:A';152.057403564453125|0.05541067942977|1|MI:G';175.119735717773438|0.015272710472345|1|y1;225.12408447265625|7.719484157860279e-03|1|IQ-H3N1;228.135452270507813|2.516203094273806e-03|1|LN;238.095046997070313|3.810856491327286e-03|1|MI:DEB+G';258.11090087890625|1.9277519313618…	781.663	G+C4H6O2	433.1	G	mIQEQTmLNVADNSGAR	6	0.183296	1908.87	0.00214701	2.00215	8.5313	0.0534462	3.83178	0	0	30.6755	0.688622	2	1	11	0.0675676	20.0694	0.0889952	27.0245	20.0619	41	0	0	370	1127	73.3173	0	1.80467	0.323781	unique
DEB	S30	1	6110	991.453	633.286	0.00156944	0	2	NLEVMVK	sp|P0A7R9|RS11_ECOLI	81	87	4.46948	112.051017761230469|0.598934710025787|1|MI:C';129.102874755859375|0.088472075760365|1|y1-H2O1;130.086822509765625|0.07781095802784|1|y1-H3N1;135.048019409179688|0.483504474163055|1|iM+DEB;136.062347412109375|0.384583532810211|1|MI:A';147.113388061523438|0.052969232201576|1|y1;152.057327270507813|0.388063609600067|1|MI:G';155.082015991210938|0.079582780599594|1|a1+DEB-H2O;183.11376953125|0.0254320…	633.283	G+C4H6O2	433.1	G	NLEVmVK	4	1.12235	831.452	0.00936843	1.00937	6.22997	0.11985	3.67764	0	2.01312	37.5215	0.840165	3	1	5	0.161972	8.37504	0.188476	15.0504	8.29083	11	0	0	142	312	38.3933	0	4.46948	0.339544	unique
DEB	S30	1	6114	992.096	643.307	1.59005e-06	0	4	GEILGGM(Oxidation)AAVEQPEKPAAQPK	sp|P0A7V3|RS3_ECOLI	205	225	4.08492	112.050949096679673|0.080653056502342|1|MI:C';129.102706909179688|0.159580916166306|1|y1-H2O1;135.047897338867188|0.978073596954346|1|iM+DEB;136.0621337890625|0.050428282469511|1|MI:A';141.066421508789063|0.044353079050779|1|a2-H2O1;141.102706909179688|6.559845991432667e-03|1|PA-CO;147.11328125|0.02255984954536|1|y1;152.05718994140625|0.023124974220991|1|MI:G';155.082107543945313|6.52982341125607…	643.304	G+C4H6O2	433.1	G	GEILGGmAAVEQPEKPAAQPK	6	1.98862	2136.09	0	0	16.8313	0.250359	1.69932	0	0	63.4767	0.706012	0	0	14	0.159664	32.4861	0.448707	32.1912	32.4861	6	0	1	357	807	58.4567	0	4.08492	0.937676	unique
DEB	S30	1	6118	992.497	715.569	2.62976e-06	0	4	GEILGGM(Oxidation)AAVEQPEKPAAQPK	sp|P0A7V3|RS3_ECOLI	205	225	3.82128	112.050987243652358|1.0|1|MI:C';129.102783203125|0.263413429260254|1|y1-H2O1;135.0479736328125|0.585904896259308|1|iM+DEB;136.062362670898438|0.241497457027435|1|MI:A';141.066421508789063|0.086150385439396|1|a2-H2O1;147.113327026367188|0.06728607416153|1|y1;152.05731201171875|0.335855484008789|1|MI:G';155.08209228515625|0.188626542687416|1|AQ-CO-H3N1;159.076889038085966|0.100323021411896|1|a2;187…	715.566	CG+C4H6O2	722.146	C	gEILGGMAAVEQPEKPAAQPK	0	1.29157	2136.09	0.0303597	4.03036	7.00082	0.0386663	8.58805	0	0	60.7087	0.301875	6	3	6	0.128421	30.5492	0.199244	32.1536	27.5885	36	0	1	475	1213	45.9022	0	3.82128	0.870719	unique
DEB	S30	1	6198	1002.78	643.307	9.80694e-07	0	4	GEILGGM(Oxidation)AAVEQPEKPAAQPK	sp|P0A7V3|RS3_ECOLI	205	225	3.30769	112.051025390625|0.126704454421997|1|MI:C';115.086997985839844|5.95993734896183e-03|1|AA-CO;129.102767944335938|0.180828437209129|1|y1-H2O1;130.0867919921875|7.185811176896095e-03|1|y1-H3N1;135.047958374023438|1.0|1|iM+DEB;136.062103271484375|0.037664610892534|1|MI:A';141.0662841796875|0.05322727933526|1|a2-H2O1;141.102783203125|8.055307902395725e-03|1|PA-CO;147.113311767578125|0.034780971705914|…	643.304	G+C4H6O2	433.1	G	GEILGGmAAVEQPEKPAAQPK	6	2.03397	2136.09	0.00768108	2.00768	7.74426	0.213027	4.59835	0	0	66.3757	0.705631	14	1	14	0.134737	34.0894	0.406218	34.1833	32.6221	10	0	1	475	793	64.2716	0	3.30769	0.90845	unique
DEB	S30	1	6275	1012.38	530.979	3.15843e-06	0	4	EM(Oxidation)AHQQIGM(Oxidation)EVLNR	sp|P0A707|IF3_ECOLI	134	147	2.3614	102.055412292480469|0.089621230959892|1|a1;110.071739196777344|0.057475402951241|1|iH;112.050979614257813|0.297245502471924|1|MI:C';135.047988891601563|0.768130481243134|1|iM+DEB;136.062347412109375|0.321055620908737|1|MI:A';152.057281494140653|0.528990745544434|1|MI:G';175.119644165039063|0.110042303800583|1|y1;185.0926513671875|0.034166280180216|1|a2-C1H4O1S1;185.165679931640653|0.0237865764647…	530.978	G+C4H6O2	433.1	G	EmAHQQIGMEVLNR	1	1.83249	1686.78	0.00258962	2.00259	15.477	0.162189	2.76151	0	0	26.0048	0.619408	3	1	8	0.0634441	13.3509	0.236268	20.0637	13.3224	12	0	0	331	1101	23.1315	0	2.3614	0.291903	unique
DEB	S30	1	6282	1013.42	643.306	1.51746e-06	0	4	GEILGGM(Oxidation)AAVEQPEKPAAQPK	sp|P0A7V3|RS3_ECOLI	205	225	1.75321	112.050971984863281|0.09831241518259|1|MI:C';129.10272216796875|0.205797880887985|1|y1-H2O1;135.04791259765625|1.0|1|iM+DEB;136.0621337890625|0.056970305740833|1|MI:A';141.066390991210938|0.065902933478355|1|a2-H2O1;147.113418579101563|0.035278618335724|1|y1;152.057159423828125|0.042415659874678|1|MI:G';159.077056884765625|0.079860620200634|1|a2;169.09808349609375|0.018746439367533|1|PA;181.09750…	643.304	G+C4H6O2	433.1	G	GEILGGmAAVEQPEKPAAQPK	6	2.03109	2136.09	0.00557627	2.00558	5.3494	0.211702	7.19654	0	0	71.4334	0.705438	8	1	14	0.145263	36.5773	0.401527	34.1813	32.6447	15	0	1	475	801	90.669	0	1.75321	0.984526	unique
DEB	S30	1	6366	1024.15	643.306	1.49267e-06	0	4	GEILGGM(Oxidation)AAVEQPEKPAAQPK	sp|P0A7V3|RS3_ECOLI	205	225	2.84134	112.050979614257813|0.113112166523933|1|MI:C';129.102706909179688|0.176940277218819|1|y1-H2O1;130.086700439453125|0.012883585877717|1|y1-H3N1;135.047927856445313|1.0|1|iM+DEB;136.062210083007813|0.072305373847485|1|MI:A';141.066329956054688|0.055281188338995|1|a2-H2O1;147.1134033203125|0.035227369517088|1|y1;152.05718994140625|0.072725489735603|1|MI:G';155.08209228515625|0.013309684582055|1|AQ-CO…	643.304	G+C4H6O2	433.1	G	GEILGGmAAVEQPEKPAAQPK	6	2.02532	2136.09	0.00601287	2.00601	11.4077	0.214414	3.412	0	0	62.7476	0.705178	14	1	14	0.130526	33.3085	0.39194	34.1715	32.5541	12	0	1	475	790	87.536	0	2.84134	0.975591	unique
DEB	S30	1	6392	1027.25	721.571	3.21936e-06	0	4	GEILGGMAAVEQPEKPAAQPK	sp|P0A7V3|RS3_ECOLI	205	225	3.08513	112.050979614257813|0.127914905548096|1|MI:C';115.087097167968764|0.023580955341458|1|AA-CO;129.102706909179688|0.106620669364929|1|y1-H2O1;130.086669921875|0.017598081380129|1|y1-H3N1;135.047958374023438|0.943113625049591|1|iM+DEB;136.062286376953125|0.210889384150505|1|MI:A';141.06646728515625|0.020903808996081|1|GM-C1H4S1;143.08209228515625|0.027943193912506|1|AA;147.113388061523438|0.04711383…	721.569	GG+C4H6O2	762.152	G	GEILGGmAAVEQPEKPAAQPK	6	1.99901	2120.09	0.0322553	4.03226	7.02719	0.155228	11.522	0	0	45.3117	0.351211	5	3	7	0.12	24.8217	0.247585	28.089	19.4767	30	0	1	475	1170	101.093	0	3.08513	0.267012	unique
DEB	S30	1	6450	1034.9	643.308	1.61085e-06	0	4	GEILGGM(Oxidation)AAVEQPEKPAAQPK	sp|P0A7V3|RS3_ECOLI	205	225	5.17305	112.050987243652358|0.153049573302269|1|MI:C';129.102752685546875|0.191900685429573|1|y1-H2O1;130.086776733398438|0.027029883116484|1|y1-H3N1;135.047958374023438|1.0|1|iM+DEB;136.062286376953125|0.08347886800766|1|MI:A';141.066375732421875|0.04734630137682|1|a2-H2O1;147.113418579101563|0.038696423172951|1|y1;152.057327270507813|0.087982937693596|1|MI:G';155.082061767578125|0.020455420017242|1|AQ-…	643.304	G+C4H6O2	433.1	G	GEILGGmAAVEQPEKPAAQPK	6	2.02894	2136.09	0.00458899	2.00459	8.87306	0.21414	3.412	0	0	62.7476	0.503942	4	1	10	0.132632	33.8883	0.393566	33.1715	33.1475	14	0	1	475	775	65.155	0	5.17305	0.957052	unique
DEB	S30	1	6481	1038.74	581.58	3.08316e-06	0	3	FM(Oxidation)VANNAELER	sp|P40710|NLPE_ECOLI	171	181	3.24492	112.050949096679673|0.167279735207558|1|MI:C';120.081245422363281|0.182457640767097|1|a1;135.047927856445313|1.0|1|iM+DEB;136.062240600585938|0.133112415671349|1|MI:A';152.057266235351563|0.191000670194626|1|MI:G';155.082061767578125|0.048014461994171|1|AE-CO-H2O1;172.133804321289063|0.02020987868309|1|iL+DEB;175.119613647460938|0.130683049559593|1|y1;186.087081909179688|0.01631898060441|1|AN;203…	581.578	G+C4H6O2	433.1	G	FmVANNAELER	1	1.8953	1308.61	0	0	16.8313	0.257551	0.956768	0	0	25.7983	1.01532	0	0	9	0.129534	13.5624	0.415503	19.1532	13.5624	7	0	0	193	1143	29.014	0	3.24492	1	unique
DEB	S30	1	6486	1039.36	721.572	2.42417e-06	0	4	GEILGGMAAVEQPEKPAAQPK	sp|P0A7V3|RS3_ECOLI	205	225	4.47099	112.050918579101563|0.19682277739048|1|MI:C';129.102676391601563|0.133374005556107|1|y1-H2O1;130.086715698242188|0.032702554017305|1|y1-H3N1;135.047897338867188|0.975111246109009|1|iM+DEB;136.062225341796875|0.288281857967377|1|MI:A';141.066436767578125|0.03539714589715|1|GM-C1H4S1;147.113174438476563|0.035943564027548|1|y1;152.05718994140625|0.236217334866524|1|MI:G';155.081939697265625|0.021989…	721.569	GG+C4H6O2	762.152	G	GEILGGmAAVEQPEKPAAQPK	6	2.02516	2120.09	0.0224817	4.02248	10.9551	0.16802	11.522	0	0	56.604	0.451993	6	2	9	0.130526	31.021	0.28496	33.1117	26.8969	20	0	1	475	1196	62.2789	0	4.47099	0.49171	unique
DEB	S30	1	6492	1040.26	609.926	4.1853e-06	0	3	GDAELAQSISM(Oxidation)TR	sp|P24182|ACCC_ECOLI	174	186	3.47601	112.0509033203125|0.109901554882526|1|MI:C';116.071075439453125|0.03165578097105|1|a1+DEB;127.050735473632813|0.015207245014608|1|a2-H2O1;135.047927856445313|1.0|1|iM+DEB;136.062240600585938|0.083672948181629|1|MI:A';152.057205200195341|0.18291948735714|1|MI:G';155.082077026367188|0.025719802826643|1|AE-CO-H2O1;173.056137084960938|0.038669891655445|1|b2;175.11968994140625|0.061281517148018|1|y1;1…	609.924	G+C4H6O2	433.1	G	GDAELAQSISmTR	10	1.92786	1393.65	0	0	16.8313	0.225875	3.0293	0	0	31.5576	0.588297	0	0	7	0.0909091	12.1533	0.299433	9.06677	12.1533	12	0	0	275	1312	21.3575	0	3.47601	0.726658	unique
DEB	S30	1	6534	1045.55	643.307	1.53742e-06	0	4	GEILGGM(Oxidation)AAVEQPEKPAAQPK	sp|P0A7V3|RS3_ECOLI	205	225	3.61858	112.050949096679673|0.18705353140831|1|MI:C';129.102737426757813|0.176902741193771|1|y1-H2O1;135.047927856445313|1.0|1|iM+DEB;136.062255859375|0.118831053376198|1|MI:A';141.066329956054688|0.049451805651188|1|a2-H2O1;147.113418579101563|0.039127804338932|1|y1;152.057220458984375|0.104578219354153|1|MI:G';155.082107543945313|0.019444201141596|1|AQ-CO-H3N1;159.077041625976563|0.086581960320473|1|a2…	643.304	G+C4H6O2	433.1	G	GEILGGmAAVEQPEKPAAQPK	6	1.98879	2136.09	0.00513343	1.00513	0.391569	0.215198	3.412	0	0	67.6488	0.705107	5	1	14	0.126316	33.4959	0.393164	32.1692	32.7519	13	0	1	475	793	69.0565	0	3.61858	0.947789	unique
DEB	S30	1	6549	1047.31	497.896	0.000805083	0	3	QM(Oxidation)EITPAIR	sp|P0AD49|YFIA_ECOLI	9	17	4.27348	112.050918579101563|0.033695906400681|1|MI:C';135.047836303710938|1.0|1|iM+DEB;136.06219482421875|0.060731589794159|1|MI:A';152.057159423828125|0.040796227753162|1|MI:G';158.09283447265625|5.648714955896139e-03|1|y1-H3N1;175.119522094726563|0.03025072440505|1|y1;197.129013061523438|3.281264333054423e-03|1|IT-H2O1;212.103622436523438|0.028912058100104|1|b2-C1H4O1S1;215.139938354492188|3.3161570318…	497.894	A+C4H6O2	417.105	A	QmEITPAIR	1	1.11402	1073.55	0.00119808	2.0012	8.20318	0.348155	4.46309	0	0	18.782	0.628138	4	1	5	0.0702479	6.68789	0.386595	14.0358	6.68407	2	0	0	242	436	16.9337	0	4.27348	0.279622	unique
DEB	S30	1	6584	1051.78	636.946	2.95561e-06	0	3	LM(Oxidation)QPGSSDINLER	sp|P0AEM4|FLGM_ECOLI	50	62	4.50196	112.050994873046875|0.257465094327927|1|MI:C';117.066223144531236|0.023288249969482|1|GS-CO;129.066482543945313|0.02252946421504|1|SS-CO-H2O1;135.0479736328125|1.0|1|iM+DEB;136.062286376953125|0.301650732755661|1|MI:A';152.057296752929688|0.362234652042389|1|MI:G';155.081954956054688|0.027284694835544|1|PG;175.119766235351563|0.095155626535416|1|y1;186.088027954101563|0.016642533242702|1|GSS-CO-H…	636.943	G+C4H6O2	433.1	G	LmQPGSSDINLER	1	1.92509	1474.71	0.00107428	1.00107	1.21544	0.240065	1.81284	0	0	27.9606	0.591007	0	1	7	0.0942029	15.7356	0.356645	21.1088	15.727	6	0	0	276	1062	22.0396	0	4.50196	1	unique
DEB	S30	1	6643	1058.81	643.306	1.36793e-06	0	4	GEILGGM(Oxidation)AAVEQPEKPAAQPK	sp|P0A7V3|RS3_ECOLI	205	225	2.375	112.051010131835938|0.213548392057419|1|MI:C';116.071144104003906|0.013455789536238|1|a1+DEB;129.102798461914063|0.170663490891457|1|y1-H2O1;130.086654663085938|0.013421288691461|1|y1-H3N1;135.047988891601563|1.0|1|iM+DEB;136.06231689453125|0.096937566995621|1|MI:A';141.066390991210938|0.050652895122766|1|a2-H2O1;147.113433837890625|0.029443426057696|1|y1;152.05731201171875|0.128761395812035|1|MI…	643.304	G+C4H6O2	433.1	G	GEILGGmAAVEQPEKPAAQPK	6	2.02089	2136.09	0.00757564	1.00758	11.086	0.219091	5.86376	0	0	62.7757	0.70503	11	1	14	0.134737	35.7675	0.397499	33.1706	32.5162	15	0	1	475	808	67.6483	0	2.375	0.968055	unique
DEB	S30	1	6664	1061.33	725.57	1.51604e-06	0	4	GEILGGM(Oxidation)AAVEQPEKPAAQPK	sp|P0A7V3|RS3_ECOLI	205	225	2.89068	112.050987243652358|0.172634869813919|1|MI:C';129.102767944335938|0.221569985151291|1|y1-H2O1;135.048004150390625|0.463924407958984|1|iM+DEB;136.062332153320313|0.20273195207119|1|MI:A';141.066436767578125|0.065035603940487|1|a2-H2O1;147.113433837890625|0.051217015832663|1|y1;152.057342529296875|0.334959506988525|1|MI:G';155.082260131835938|0.019537836313248|1|AQ-CO-H3N1;159.076995849609375|0.087…	725.568	GG+C4H6O2	762.152	G	GEILGGmAAVEQPEKPAAQPK	6	0.657676	2136.09	0	0	16.8313	0.0461029	3.412	0	0	65.1894	0.704862	0	0	14	0.122105	34.3766	0.202312	32.1496	34.3766	34	0	1	475	1189	71.2135	0	2.89068	1	unique
DEB	S30	1	6677	1062.95	563.917	0.00364626	0	3	SNVPALEACPQK	sp|P0A7S3|RS12_ECOLI	19	30	4.03424	112.051055908203125|0.289920806884766|1|MI:C';128.071121215820313|0.063843473792076|1|a1+DEB-H2O;129.102783203125|0.13126602768898|1|y1-H2O1;130.086746215820313|0.06974296271801|1|y1-H3N1;136.062347412109375|0.292463719844818|1|MI:A';141.10284423828125|0.174780175089836|1|PA-CO;147.113479614257813|0.080141305923462|1|y1;152.057373046875|0.473333775997162|1|MI:G';157.061538696289063|0.116929002106…	563.915	G+C4H6O2	433.1	G	SNVPALEAcPQK	8	0.783355	1255.62	0.0483003	7.0483	4.24903	0.0207886	16.9574	0	0	32.5691	0.188011	8	7	2	0.112245	13.8269	0.155564	13.1313	4.03039	43	0	0	294	713	37.5533	0	4.03424	0.590001	unique
DEB	S30	1	6703	1066.34	714.315	3.13699e-06	0	3	TLEEVTGDQM(Oxidation)GVTGVR	sp|P0A9P4|TRXB_ECOLI	207	222	3.58745	102.055328369140625|0.023832386359572|1|b1;112.050971984863281|0.061888761818409|1|MI:C';129.102691650390625|0.016370050609112|1|GV-CO;135.047958374023438|0.950024724006653|1|iM+DEB;136.062225341796875|0.059081420302391|1|MI:A';152.057266235351563|0.072635143995285|1|MI:G';157.09783935546875|9.02604963630438e-03|1|GV;159.077362060546875|7.470330689102411e-03|1|TG;173.129196166992188|7.00538419187…	714.312	G+C4H6O2	433.1	G	TLEEVTGDQmGVTGVR	9	1.96062	1706.81	0.0022731	1.00227	3.9428	0.293607	3.89073	0	0	42.6375	0.407507	2	1	6	0.0985916	21.2934	0.449095	20.1523	20.5853	6	0	0	355	1158	71.1641	0	3.58745	1	unique
DEB	S30	1	6727	1069.32	643.305	1.73279e-06	0	4	GEILGGM(Oxidation)AAVEQPEKPAAQPK	sp|P0A7V3|RS3_ECOLI	205	225	1.13142	112.050994873046875|0.221327438950539|1|MI:C';129.102767944335938|0.168375849723816|1|y1-H2O1;130.086837768554688|0.018887158483267|1|y1-H3N1;135.047958374023438|1.0|1|iM+DEB;136.062240600585938|0.136347219347954|1|MI:A';141.066421508789063|0.034282743930817|1|a2-H2O1;147.113388061523438|0.033554036170244|1|y1;152.057266235351563|0.16323359310627|1|MI:G';155.081954956054688|0.027980446815491|1|AQ…	643.304	G+C4H6O2	433.1	G	GEILGGmAAVEQPEKPAAQPK	6	1.97191	2136.09	0	0	16.8313	0.219987	3.73218	0	0	58.239	0.705182	0	0	14	0.134615	29.7047	0.388826	31.1613	29.7047	10	0	1	416	824	61.3911	0	1.13142	0.881903	unique
DEB	S30	1	6745	1071.69	620.904	0.00481899	0	3	IFVDEGPSM(Oxidation)K	sp|P61175|RL22_ECOLI	74	83	3.17884	112.050971984863281|1.0|1|MI:C';120.081283569335938|0.179180309176445|1|iF;127.087127685546875|0.010468144901097|1|GP-CO;129.102737426757813|0.186822041869164|1|y1-H2O1;130.086898803710938|0.011579542420805|1|y1-H3N1;135.047988891601563|0.256401807069778|1|iM+DEB;136.062362670898438|0.120603606104851|1|MI:A';147.113418579101563|0.010550426319242|1|y1;152.057342529296875|0.096233576536179|1|MI:G';…	620.902	CG+C4H6O2	722.146	C	IFVDEGPSmK	8	0.256402	1137.54	0.00608909	2.00609	2.04235	0.0500841	5.72009	0	0	28.5577	0.566109	2	1	5	0.093633	8.47195	0.184717	10.1039	7.74215	16	0	0	267	610	36.7887	0	3.17884	0.97573	unique
DEB	S30	1	6748	1071.99	725.571	1.61227e-06	0	4	GEILGGM(Oxidation)AAVEQPEKPAAQPK	sp|P0A7V3|RS3_ECOLI	205	225	5.30272	112.051055908203125|0.276711702346802|1|MI:C';129.102813720703125|0.232001587748528|1|y1-H2O1;135.04803466796875|0.488978624343872|1|iM+DEB;136.0623779296875|0.292140454053879|1|MI:A';141.066482543945313|0.060322314500809|1|a2-H2O1;147.113662719726563|0.055346086621284|1|y1;152.057357788085966|0.458600044250488|1|MI:G';155.082443237304716|0.025918601080775|1|AQ-CO-H3N1;159.077041625976563|0.07890…	725.568	GG+C4H6O2	762.152	G	GEILGGmAAVEQPEKPAAQPK	6	0.793442	2136.09	0.0054088	1.00541	3.33764	0.0484193	3.412	0	0	55.5327	0.704559	0	1	14	0.109474	32.1514	0.20293	32.1471	31.3722	33	0	1	475	1222	40.1781	0	5.30272	0.952786	unique
DEB	S30	1	6761	1073.61	601.255	3.28365e-06	0	3	VGNFM(Oxidation)DDSAITAK	sp|P0AFH8|OSMY_ECOLI	50	62	2.93446	100.076232910156236|0.046965964138508|1|b1;112.051040649414063|0.322046995162964|1|MI:C';120.081336975097685|0.064968921244144|1|iF;129.102798461914063|0.161352470517159|1|y1-H2O1;130.086837768554688|0.093217119574547|1|y1-H3N1;135.048004150390625|0.161936908960342|1|iM+DEB;136.0623779296875|0.234100997447968|1|MI:A';147.113479614257813|0.148500829935074|1|y1;152.057357788085966|0.32549250125885|…	601.254	A+C4H6O2	417.105	A	VGNFmDDSAITAK	4	1.16194	1383.63	0	0	16.8313	0.175213	4.45357	0	0	35.3223	1.00971	0	0	8	0.109023	15.0481	0.301476	20.1165	15.0481	7	0	0	266	1214	22.5685	0	2.93446	1	unique
DEB	S30	1	6810	1079.87	643.307	1.63942e-06	0	4	GEILGGM(Oxidation)AAVEQPEKPAAQPK	sp|P0A7V3|RS3_ECOLI	205	225	4.70671	112.051040649414063|0.316471338272095|1|MI:C';129.102813720703125|0.175242722034454|1|y1-H2O1;135.048019409179688|1.0|1|iM+DEB;136.062408447265625|0.272656112909317|1|MI:A';141.0665283203125|0.045387670397758|1|a2-H2O1;147.113494873046875|0.038295824080706|1|y1;152.057388305664063|0.208332300186157|1|MI:G';155.082199096679688|0.057371225208044|1|AQ-CO-H3N1;159.077133178710938|0.073801644146442|1|…	643.304	G+C4H6O2	433.1	G	GEILGGmAAVEQPEKPAAQPK	6	2.05631	2136.09	0.00598363	2.00598	10.7646	0.182555	3.412	0	0	55.5327	0.704092	8	1	14	0.124211	31.8499	0.326372	33.1366	31.0891	20	0	1	475	771	66.3181	0	4.70671	0.808211	unique
DEB	S30	1	6822	1081.38	639.309	2.48782e-06	0	4	GEILGGMAAVEQPEKPAAQPK	sp|P0A7V3|RS3_ECOLI	205	225	5.87606	112.050994873046875|0.084619291126728|1|MI:C';129.102752685546875|0.126865670084953|1|y1-H2O1;135.0479736328125|0.113245084881783|1|iM+DEB;136.06231689453125|0.07281356304884|1|MI:A';141.066436767578125|0.042561501264572|1|GM-C1H4S1;147.113388061523438|0.02430354245007|1|y1;152.057296752929688|0.21917487680912|1|MI:G';155.082183837890625|0.013404763303697|1|AQ-CO-H3N1;159.077056884765625|0.055918…	639.306	G+C4H6O2	433.1	G	GEILGGmAAVEQPEKPAAQPK	6	0.734944	2120.09	0.0085953	2.0086	13.357	0.0961913	4.59835	0	0	61.5103	0.453862	2	1	9	0.126316	30.4739	0.268878	32.1654	29.7149	24	0	1	475	601	62.0315	0	5.87606	0.873526	unique
DEB	S30	1	6838	1083.3	725.569	2.43048e-06	0	4	GEILGGM(Oxidation)AAVEQPEKPAAQPK	sp|P0A7V3|RS3_ECOLI	205	225	2.61503	112.051033020019531|0.25161212682724|1|MI:C';129.10284423828125|0.177285686135292|1|y1-H2O1;135.048065185546875|0.382146149873734|1|iM+DEB;136.062393188476563|0.265814363956451|1|MI:A';141.066543579101563|0.051987390965223|1|a2-H2O1;147.113510131835938|0.036915600299835|1|y1;152.057373046875|0.712618112564087|1|MI:G';155.082275390625|0.036730200052261|1|AQ-CO-H3N1;159.077178955078125|0.0863581374…	725.568	GG+C4H6O2	762.152	G	GEILGGmAAVEQPEKPAAQPK	6	0.710262	2136.09	0.00604662	2.00605	3.48963	0.0430277	4.59835	0	0	49.6803	0.452427	2	1	9	0.0947368	27.9119	0.162362	31.113	27.1272	34	0	1	475	1147	44.0406	0	2.61503	0.855422	unique
DEB	S30	1	6884	1088.77	629.934	2.80172e-06	0	3	M(Oxidation)TEEIAGFQTSPK	sp|P0AAN1|HYBE_ECOLI	1	13	2.16762	101.071380615234375|0.037151973694563|1|AG-CO;112.051025390625|0.193934768438339|1|MI:C';120.081268310546875|0.076591394841671|1|iF;129.066390991210938|0.04113420471549|1|AG;129.102783203125|0.113191232085228|1|y1-H2O1;135.048004150390625|1.0|1|iM+DEB;136.0623779296875|0.297601103782654|1|MI:A';147.1134033203125|0.0417898632586|1|y1;152.057327270507813|0.261523693799973|1|MI:G';185.09272766113281…	629.933	G+C4H6O2	433.1	G	mTEEIAGFQTSPK	0	1.94508	1453.68	0.00190209	3.0019	7.14643	0.158228	4.08209	0	0	34.697	0.923494	12	2	11	0.105431	20.0139	0.257322	25.0838	18.199	19	0	0	313	1196	83.6528	0	2.16762	0.409964	unique
DEB	S30	1	6892	1089.94	643.307	1.89375e-06	0	4	GEILGGM(Oxidation)AAVEQPEKPAAQPK	sp|P0A7V3|RS3_ECOLI	205	225	3.30769	112.051033020019531|0.380724519491196|1|MI:C';129.102798461914063|0.172014251351357|1|y1-H2O1;135.048019409179688|1.0|1|iM+DEB;136.06231689453125|0.147695228457451|1|MI:A';141.066482543945313|0.047437191009521|1|a2-H2O1;147.113418579101563|0.038661897182465|1|y1;152.057342529296875|0.178678914904594|1|MI:G';155.082168579101563|0.05628440529108|1|AQ-CO-H3N1;159.077117919921875|0.061043836176395|1|…	643.304	G+C4H6O2	433.1	G	GEILGGmAAVEQPEKPAAQPK	6	2.02474	2136.09	0.00539296	1.00539	6.94746	0.18584	4.59835	0	0	59.1051	0.452982	2	1	9	0.124211	33.2728	0.33117	31.1382	31.4229	20	0	1	475	793	54.4849	0	3.30769	0.717293	unique
DEB	S30	1	6913	1092.72	639.308	3.34227e-06	0	4	GEILGGMAAVEQPEKPAAQPK	sp|P0A7V3|RS3_ECOLI	205	225	4.15544	112.051025390625|0.045254413038492|1|MI:C';129.102828979492188|0.073022320866585|1|y1-H2O1;135.048049926757813|0.085004560649395|1|iM+DEB;136.06231689453125|0.026323486119509|1|MI:A';141.06646728515625|0.058079905807972|1|GM-C1H4S1;147.11346435546875|0.017031477764249|1|y1;152.057281494140653|1.0|1|MI:G';155.082122802734375|0.011970014311373|1|AQ-CO-H3N1;159.07720947265625|0.027988536283374|1|a2;…	639.306	G+C4H6O2	433.1	G	GEILGGmAAVEQPEKPAAQPK	6	0.429297	2120.09	0.0155844	1.01558	14.1441	0.0450728	3.412	0	0	39.4125	0.452418	0	1	7	0.0905263	20.1093	0.152745	24.1042	19.2826	29	0	1	475	658	18.4251	0	4.15544	0.391774	unique
DEB	S30	1	6977	1101.14	643.307	1.54881e-06	0	4	GEILGGM(Oxidation)AAVEQPEKPAAQPK	sp|P0A7V3|RS3_ECOLI	205	225	4.24037	112.050979614257813|0.369954735040665|1|MI:C';129.102752685546875|0.154781728982925|1|y1-H2O1;130.086761474609375|0.078374110162258|1|y1-H3N1;135.047958374023438|1.0|1|iM+DEB;136.062255859375|0.138675346970558|1|MI:A';141.066482543945313|0.040034830570221|1|a2-H2O1;147.113311767578125|0.046293493360281|1|y1;152.057281494140653|0.222007721662521|1|MI:G';155.082122802734375|0.044282924383879|1|AQ-C…	643.304	G+C4H6O2	433.1	G	GEILGGmAAVEQPEKPAAQPK	6	2.02246	2136.09	0.00660273	4.0066	10.037	0.188019	5.86376	0	0	55.6179	0.703953	8	2	14	0.124211	31.0525	0.3239	35.1271	29.5984	16	0	1	475	790	82.4553	0	4.24037	0.907717	unique
DEB	S30	1	6988	1102.4	629.935	2.83478e-06	0	3	M(Oxidation)TEEIAGFQTSPK	sp|P0AAN1|HYBE_ECOLI	1	13	3.91554	101.071365356445313|0.054734408855438|1|AG-CO;112.051048278808594|0.508026599884033|1|MI:C';120.081359863281236|0.134116619825363|1|iF;129.102813720703125|0.214130625128746|1|y1-H2O1;130.086776733398438|0.052745562046766|1|y1-H3N1;135.04803466796875|1.0|1|iM+DEB;136.062393188476563|0.633165061473846|1|MI:A';147.113494873046875|0.078574873507023|1|y1;152.057327270507813|0.544791102409363|1|MI:G';1…	629.933	G+C4H6O2	433.1	G	mTEEIAGFQTSPK	0	1.93309	1453.68	0.00506268	3.00506	4.31709	0.12683	4.08209	0	0	32.374	0.922602	5	2	11	0.0958466	20.1034	0.221246	25.0763	18.2373	20	0	0	313	1080	38.0103	0	3.91554	0.239236	unique
DEB	S30	1	7065	1112.49	643.307	1.75658e-06	0	4	GEILGGM(Oxidation)AAVEQPEKPAAQPK	sp|P0A7V3|RS3_ECOLI	205	225	4.39582	112.050994873046875|0.314461708068848|1|MI:C';129.102752685546875|0.167744547128677|1|y1-H2O1;130.0867919921875|0.088639006018639|1|y1-H3N1;135.0479736328125|1.0|1|iM+DEB;136.06231689453125|0.161791011691093|1|MI:A';141.066513061523438|0.052789624780416|1|a2-H2O1;147.11346435546875|0.053546532988548|1|y1;152.057281494140653|0.252748519182205|1|MI:G';155.08209228515625|0.044920783489943|1|AQ-CO-H3…	643.304	G+C4H6O2	433.1	G	GEILGGmAAVEQPEKPAAQPK	6	1.99774	2136.09	0	0	16.8313	0.196617	3.412	0	0	53.1661	0.704421	0	0	14	0.109474	29.9591	0.349259	32.1423	29.9591	10	0	1	475	768	60.3795	0	4.39582	0.944183	unique
DEB	S30	1	7083	1114.72	624.245	3.73177e-06	0	3	ENELEEAVM(Oxidation)SDR	sp|P0A705|IF2_ECOLI	370	381	2.80696	102.055328369140625|0.126933038234711|1|a1;112.051078796386719|0.030720960348845|1|MI:C';135.04791259765625|1.0|1|iM+DEB;136.062210083007813|0.02675155736506|1|MI:A';152.057159423828125|0.045538362115622|1|MI:G';158.093002319335938|6.526022218167782e-03|1|y1-H3N1;175.11962890625|0.097095392644405|1|y1;197.129440307617188|0.013594591990113|1|LE-CO-H2O1;199.072036743164063|0.023076159879565|1|a2-H3…	624.244	G+C4H6O2	433.1	G	ENELEEAVmSDR	8	1.9809	1436.61	0.00566366	1.00566	6.83668	0.312749	4.15138	0	0	28.6043	0.642993	0	1	6	0.102041	10.6578	0.409896	13.0971	10.6223	7	0	0	294	756	54.0812	0	2.80696	0.831351	unique
DEB	S30	1	7124	1119.76	639.308	3.88628e-06	0	4	GEILGGMAAVEQPEKPAAQPK	sp|P0A7V3|RS3_ECOLI	205	225	4.46828	112.050994873046875|0.129149451851845|1|MI:C';129.1026611328125|0.127462401986122|1|y1-H2O1;135.047927856445313|0.201999053359032|1|iM+DEB;136.062255859375|0.086142085492611|1|MI:A';141.06646728515625|0.090487882494926|1|GM-C1H4S1;147.113327026367188|0.043658852577209|1|y1;152.057266235351563|0.891559660434723|1|MI:G';155.081985473632813|0.017152732238173|1|AQ-CO-H3N1;159.077117919921875|0.062102…	639.306	G+C4H6O2	433.1	G	GEILGGmAAVEQPEKPAAQPK	6	0.851246	2120.09	0.00862494	2.00863	14.2615	0.0666298	3.412	0	0	39.4125	0.301246	0	2	4	0.0947368	17.9264	0.161142	23.0898	17.1235	31	0	1	475	639	37.7577	0	4.46828	0.407221	unique
DEB	S30	1	7146	1122.58	643.307	2.37709e-06	0	4	GEILGGM(Oxidation)AAVEQPEKPAAQPK	sp|P0A7V3|RS3_ECOLI	205	225	3.77403	112.050987243652358|0.228476196527481|1|MI:C';129.102767944335938|0.194218829274178|1|y1-H2O1;130.086669921875|0.01866701990366|1|y1-H3N1;135.0479736328125|1.0|1|iM+DEB;136.062301635742188|0.201767385005951|1|MI:A';141.066329956054688|0.051339272409678|1|a2-H2O1;147.113189697265625|0.044617045670748|1|y1;152.057296752929688|0.272642493247986|1|MI:G';155.082046508789063|0.073432624340057|1|AQ-CO-H…	643.304	G+C4H6O2	433.1	G	GEILGGmAAVEQPEKPAAQPK	6	1.97094	2136.09	0.00694297	2.00694	10.2529	0.176854	5.86376	0	0	55.6179	0.452828	9	1	9	0.117895	27.7539	0.322027	29.138	25.8843	17	0	1	475	785	54.3547	0	3.77403	0.842674	unique
DEB	S30	1	7166	1125.09	624.246	3.66591e-06	0	3	ENELEEAVM(Oxidation)SDR	sp|P0A705|IF2_ECOLI	370	381	3.60746	102.055351257324219|0.11955089867115|1|a1;112.050964355468764|0.084919773042202|1|MI:C';135.047927856445313|1.0|1|iM+DEB;136.062164306640625|0.054226484149694|1|MI:A';152.057235717773438|0.07837088406086|1|MI:G';175.11962890625|0.107807263731956|1|y1;197.129364013671875|0.017376124858856|1|LE-CO-H2O1;198.088180541992188|0.01045819465071|1|a2-H2O1;199.072036743164063|0.023470096290112|1|a2-H3N1;21…	624.244	G+C4H6O2	433.1	G	ENELEEAVmSDR	8	1.9277	1436.61	0.00409258	2.00409	4.38198	0.284153	4.15138	0	0	33.2674	0.642096	3	1	6	0.105442	14.3243	0.370577	14.0864	13.6037	8	0	0	294	817	45.1089	0	3.60746	0.868828	unique
DEB	S30	1	7318	1144.08	643.306	2.10322e-06	0	4	GEILGGM(Oxidation)AAVEQPEKPAAQPK	sp|P0A7V3|RS3_ECOLI	205	225	2.84134	112.051048278808594|0.34041902422905|1|MI:C';129.10284423828125|0.157607033848763|1|y1-H2O1;130.08697509765625|0.02697516232729|1|y1-H3N1;135.04803466796875|1.0|1|iM+DEB;136.0623779296875|0.291473597288132|1|MI:A';141.066497802734375|0.045281946659088|1|a2-H2O1;147.113449096679688|0.046460520476103|1|y1;152.057342529296875|0.23444889485836|1|MI:G';155.0821533203125|0.083055749535561|1|AQ-CO-H3N1;…	643.304	G+C4H6O2	433.1	G	GEILGGmAAVEQPEKPAAQPK	6	1.78586	2136.09	0.00395448	1.00395	13.9669	0.143678	3.412	0	0	43.9074	0.451961	3	1	9	0.107368	26.6233	0.257663	30.1059	25.8801	27	0	1	475	790	40.4535	0	2.84134	0.72524	unique
DEB	S30	1	7354	1148.97	877.12	1.57166e-06	0	4	ATTDSGM(Oxidation)TTNNPTLQTTPTDDQFTNNGGR	sp|P45464|LPOA_ECOLI	506	534	3.64635	112.050956726074219|0.096331402659416|1|MI:C';120.081214904785156|0.04013367369771|1|iF;127.087142944335938|0.012469605542719|1|a2-H2O1;135.047943115234375|0.747190713882446|1|iM+DEB;136.062255859375|0.034849055111408|1|MI:A';145.097732543945313|0.013342061080039|1|a2;152.057220458984375|0.061143945902586|1|MI:G';155.082061767578125|0.014327795244753|1|b2-H2O1;157.097702026367188|7.56070949137210…	877.117	G+C4H6O2	433.1	G	ATTDSGmTTNNPTLQTTPTDDQFTNNGGR	6	1.75926	3071.34	0.00557187	4.00557	9.80724	0.261825	6.62377	0	0	52.8924	0.5774	10	2	16	0.111111	38.539	0.453656	40.1818	34.631	7	0	0	594	578	176.693	0	3.64635	0.963248	unique
DEB	S30	1	7358	1149.5	897.381	3.45772e-06	0	3	LTDTPAIVSTDADEM(Oxidation)STQM(Oxidation)AK	sp|P0A6Z3|HTPG_ECOLI	532	552	2.91801	112.051010131835938|0.153081938624382|1|MI:C';129.102874755859375|9.300624951720238e-03|1|y1-H2O1;130.086639404296875|6.613970268517733e-03|1|y1-H3N1;135.0479736328125|0.791043937206268|1|iM+DEB;136.062301635742188|0.097372554242611|1|MI:A';141.102859497070313|9.473591111600401e-03|1|VS-CO-H2O1;147.11328125|9.178567677736282e-03|1|y1;152.0572509765625|0.102546587586403|1|MI:G';169.097854614257813…	897.378	G+C4H6O2	433.1	G	LTDTPAIVSTDADEmSTQmAK	18	1.80913	2256.01	0.0163853	3.01639	11.7232	0.260231	4.85656	0	0	34.5255	0.352207	4	1	7	0.0972222	18.082	0.328436	19.0682	17.2775	16	0	0	432	1050	78.1765	0	2.91801	1	unique
DEB	S30	1	7422	1157.69	643.307	2.77373e-06	0	4	GEILGGM(Oxidation)AAVEQPEKPAAQPK	sp|P0A7V3|RS3_ECOLI	205	225	4.08492	112.051048278808594|0.524139106273651|1|MI:C';129.102828979492188|0.168268799781799|1|y1-H2O1;135.04803466796875|1.0|1|iM+DEB;136.0623779296875|0.349960595369339|1|MI:A';141.066497802734375|0.045064147561789|1|a2-H2O1;147.113494873046875|0.042411424219608|1|y1;152.057357788085966|0.262013882398605|1|MI:G';155.082122802734375|0.096593260765076|1|AQ-CO-H3N1;159.07720947265625|0.052450250834227|1|a2…	643.304	G+C4H6O2	433.1	G	GEILGGmAAVEQPEKPAAQPK	6	1.7867	2136.09	0.00710019	2.0071	8.91599	0.148104	3.412	0	0	37.2017	0.451919	0	1	9	0.0968421	21.5049	0.246627	26.0949	20.7269	26	0	1	475	807	43.6062	0	4.08492	0.705107	unique
DEB	S30	1	7534	1172.18	599.264	3.96947e-06	0	3	M(Oxidation)LNQLDNLTER	sp|P0AFX4|RSD_ECOLI	1	11	4.56909	112.051017761230469|0.768109917640686|1|MI:C';135.048019409179688|0.750216722488403|1|iM+DEB;136.062362670898438|0.518042087554932|1|MI:A';152.057373046875|1.0|1|MI:G';175.119720458984375|0.10201133787632|1|y1;187.145172119140653|0.039591666311026|1|LT-CO;197.129669189453125|0.035646043717861|1|LT-H2O1;229.119216918945313|0.040414579212666|1|LD;268.08740234375|0.012593223713338|1|iM+DEB+G'-H2O;28…	599.261	G+C4H6O2	433.1	G	mLNQLDNLTER	0	1.48591	1361.66	0.00827249	1.00827	1.38934	0.111564	4.22382	0	0	24.4918	0.702381	0	1	7	0.0821429	11.0614	0.169965	17.0397	10.9562	16	0	0	280	1009	33.6625	0	4.56909	0.595369	unique
DEB	S30	1	7610	1182.27	670.969	2.69019e-06	0	3	AGQNAM(Oxidation)DATVLEITK	sp|P45577|PROQ_ECOLI	196	210	4.58154	101.071357727050781|0.092932268977165|1|a2;112.051010131835938|0.122412785887718|1|MI:C';127.087043762207017|0.011001691222191|1|AT-CO-H2O1;129.066329956054688|0.032964419573545|1|b2;129.102706909179688|0.065731108188629|1|y1-H2O1;130.086807250976563|0.040270652621984|1|y1-H3N1;135.047943115234375|1.0|1|iM+DEB;136.062271118164063|0.091198056936264|1|MI:A';145.0977783203125|0.024589002132416|1|AT-…	670.966	G+C4H6O2	433.1	G	AGQNAmDATVLEITK	5	1.90876	1576.78	0.0110119	2.01101	2.45611	0.304468	9.70452	0	0	44.1668	0.936762	4	1	9	0.120235	20.8667	0.433206	24.1257	18.3148	6	0	0	341	1020	90.4354	0	4.58154	0.903001	unique
DEB	S30	1	7656	1188.01	643.307	1.98046e-06	0	4	GEILGGM(Oxidation)AAVEQPEKPAAQPK	sp|P0A7V3|RS3_ECOLI	205	225	3.52628	112.051025390625|0.406808316707611|1|MI:C';129.102798461914063|0.169203281402588|1|y1-H2O1;135.047988891601563|1.0|1|iM+DEB;136.062362670898438|0.332762688398361|1|MI:A';141.066558837890625|0.037404231727123|1|a2-H2O1;147.113418579101563|0.045032989233732|1|y1;152.057327270507813|0.357624113559723|1|MI:G';155.082183837890625|0.048367612063885|1|AQ-CO-H3N1;159.077163696289063|0.062880910933018|1|a…	643.304	G+C4H6O2	433.1	G	GEILGGmAAVEQPEKPAAQPK	6	1.88993	2136.09	0.00767782	2.00768	7.58973	0.172179	4.59835	0	0	56.719	0.452578	3	1	9	0.103158	30.5315	0.305269	32.1248	29.7547	17	0	1	475	793	39.7604	0	3.52628	0.751149	unique
DEB	S30	1	7690	1192.61	670.969	2.68546e-06	0	3	AGQNAM(Oxidation)DATVLEITK	sp|P45577|PROQ_ECOLI	196	210	3.72893	101.071388244628906|0.093730092048645|1|a2;112.051033020019531|0.1409942060709|1|MI:C';127.087257385253906|0.01355604082346|1|AT-CO-H2O1;129.066482543945313|0.032465416938066|1|b2;129.102783203125|0.068486407399178|1|y1-H2O1;130.086746215820313|0.038449380546808|1|y1-H3N1;135.047988891601563|0.979939103126526|1|iM+DEB;136.062301635742188|0.145188391208649|1|MI:A';145.097869873046875|0.02446254901…	670.966	G+C4H6O2	433.1	G	AGQNAmDATVLEITK	5	1.99563	1576.78	0.00983876	2.00984	7.15031	0.319696	9.70452	0	0	46.5262	0.936542	4	1	9	0.117302	22.2327	0.444596	24.1214	19.688	6	0	0	341	1039	90.6492	0	3.72893	0.855505	unique
DEB	S30	1	7721	1196.2	708.984	4.02671e-06	0	3	TLEEVTGDQMGVTGVR	sp|P0A9P4|TRXB_ECOLI	207	222	4.86809	102.055351257324219|0.05416938662529|1|b1;112.051002502441406|0.461581557989121|1|MI:C';129.102737426757813|0.076708301901817|1|GV-CO;135.047988891601563|0.25814750790596|1|iM+DEB;136.0623779296875|0.269599676132202|1|MI:A';152.057327270507813|0.432634711265564|1|MI:G';158.093215942382813|0.024976547807455|1|y1-H3N1;175.11968994140625|0.087857335805893|1|y1;187.14483642578125|0.283098608255386|1|…	708.98	G+C4H6O2	433.1	G	TLEEVTGDQmGVTGVR	9	0.95063	1690.82	0.00429562	1.0043	14.1952	0.03819	5.20382	1.00345	0	39.2554	0.405037	7	1	6	0.0901408	18.3415	0.15017	21.1032	17.6045	22	0	0	355	1068	59.6591	0	4.86809	0.827955	unique
DEB	S30	1	7737	1198.28	643.307	8.02352e-07	0	4	GEILGGM(Oxidation)AAVEQPEKPAAQPK	sp|P0A7V3|RS3_ECOLI	205	225	3.92948	112.050994873046875|0.237571239471436|1|MI:C';129.102767944335938|0.118405200541019|1|y1-H2O1;130.086837768554688|0.016221797093749|1|y1-H3N1;135.0479736328125|0.657884061336517|1|iM+DEB;136.062271118164063|0.175690889358521|1|MI:A';141.066360473632813|0.029938025400043|1|a2-H2O1;143.118362426757813|0.017101190984249|1|LG-CO;147.113250732421875|0.031166108325124|1|y1;152.057296752929688|0.1922029…	643.304	G+C4H6O2	433.1	G	GEILGGmAAVEQPEKPAAQPK	6	1.30292	2136.09	0.00531265	2.00531	10.8431	0.180653	4.59835	0	0	61.5103	0.703659	14	1	14	0.115789	35.1984	0.310607	35.1222	33.7741	13	0	1	475	794	39.5898	0	3.92948	0.700394	unique
DEB	S30	1	7780	1203.77	604.595	3.60209e-06	0	3	GDAELAQSISMTR	sp|P24182|ACCC_ECOLI	174	186	4.57297	112.051055908203125|0.097618721425533|1|MI:C';116.071334838867188|0.015455292537808|1|a1+DEB;135.048080444335938|0.171127170324326|1|iM+DEB;136.062393188476563|0.145433366298676|1|MI:A';152.057373046875|0.188567996025085|1|MI:G';158.093124389648438|0.014643474482|1|y1-H3N1;171.077011108398438|0.014893656596541|1|SM-C1H4S1;172.133499145507813|0.030500845983624|1|iL+DEB;173.056655883789063|0.026562…	604.593	G+C4H6O2	433.1	G	GDAELAQSISmTR	10	0.744443	1377.66	0.00429038	1.00429	3.73921	0.132523	4.08209	0	0	44.6225	0.672391	3	1	8	0.119355	18.9718	0.224881	17.083	18.9472	14	0	0	310	1101	52.6544	0	4.57297	0.919786	unique
DEB	S30	1	7821	1209.06	643.307	2.76977e-06	0	4	GEILGGM(Oxidation)AAVEQPEKPAAQPK	sp|P0A7V3|RS3_ECOLI	205	225	4.19043	112.051025390625|0.168943420052528|1|MI:C';129.102783203125|0.102358110249043|1|y1-H2O1;130.08685302734375|0.014993359334767|1|y1-H3N1;135.048004150390625|0.605911552906036|1|iM+DEB;136.06231689453125|0.18682436645031|1|MI:A';141.06658935546875|0.017464580014348|1|a2-H2O1;147.113540649414034|0.032485563308001|1|y1;152.057342529296875|0.169927313923836|1|MI:G';155.082046508789063|0.044069353491068…	643.304	G+C4H6O2	433.1	G	GEILGGmAAVEQPEKPAAQPK	6	1.15408	2136.09	0	0	16.8313	0.171777	4.59835	0	0	47.376	0.402144	0	0	8	0.0926316	23.0267	0.288266	26.1088	23.0267	13	0	1	475	791	41.3834	0	4.19043	0.742176	unique
DEB	S30	1	7930	1223.26	643.307	2.57715e-06	0	4	GEILGGM(Oxidation)AAVEQPEKPAAQPK	sp|P0A7V3|RS3_ECOLI	205	225	3.30769	112.051017761230469|0.274999022483826|1|MI:C';129.102767944335938|0.172698318958282|1|y1-H2O1;130.086944580078125|0.02970034070313|1|y1-H3N1;135.048019409179688|1.0|1|iM+DEB;136.062362670898438|0.379289656877518|1|MI:A';141.066390991210938|0.043214429169893|1|a2-H2O1;147.113357543945313|0.062888741493225|1|y1;152.057342529296875|0.305090636014938|1|MI:G';155.082107543945313|0.066846318542957|1|AQ…	643.304	G+C4H6O2	433.1	G	GEILGGmAAVEQPEKPAAQPK	6	1.89926	2136.09	0.0056702	1.00567	10.7422	0.175633	3.412	0	0	48.494	0.352359	2	1	7	0.0905263	26.5518	0.311397	28.1267	25.7986	11	0	1	475	793	31.4795	0	3.30769	0.793853	unique
DEB	S30	1	7988	1230.82	715.567	0.00481903	0	4	GEILGGM(Oxidation)AAVEQPEKPAAQPK	sp|P0A7V3|RS3_ECOLI	205	225	1.44554	112.051132202148438|0.570328414440155|1|MI:C';129.102890014648438|0.134241819381714|1|y1-H2O1;135.048110961914063|0.366132467985153|1|iM+DEB;136.062469482421875|0.606956601142883|1|MI:A';141.066574096679688|0.062021624296904|1|a2-H2O1;141.103057861328125|0.106784217059612|1|PA-CO;152.057464599609375|0.9989013671875|1|MI:G';155.082244873046875|0.332243949174881|1|AQ-CO-H3N1;159.077301025390625|0.1…	715.566	CG+C4H6O2	722.146	C	gEILGGMAAVEQPEKPAAQPK	0	1.88364	2136.09	0.0253081	6.02531	9.88466	0.024166	8.58805	0	0	29.7005	0.200455	3	2	3	0.0694737	13.9469	0.0899619	20.0599	8.6325	50	0	1	475	1214	28.5451	0	1.44554	1	unique
DEB	S30	1	8035	1237.15	643.307	1.67019e-06	0	4	GEILGGM(Oxidation)AAVEQPEKPAAQPK	sp|P0A7V3|RS3_ECOLI	205	225	3.61858	112.051040649414063|0.324778825044632|1|MI:C';129.102798461914063|0.161341220140457|1|y1-H2O1;130.086929321289063|0.02413428388536|1|y1-H3N1;135.048004150390625|1.0|1|iM+DEB;136.0623779296875|0.346021443605423|1|MI:A';141.066375732421875|0.041137736290693|1|a2-H2O1;147.113433837890625|0.058470867574215|1|y1;152.057342529296875|0.289982408285141|1|MI:G';155.082229614257813|0.043001241981983|1|AQ-C…	643.304	G+C4H6O2	433.1	G	GEILGGmAAVEQPEKPAAQPK	6	1.93615	2136.09	0.00826434	1.00826	7.37644	0.192454	4.59835	0	0	56.719	0.704363	5	1	12	0.111579	33.663	0.344071	33.1401	31.7885	13	0	1	475	793	69.0679	0	3.61858	0.84225	unique
DEB	S30	1	8085	1243.9	715.566	0.00364625	0	4	GEILGGM(Oxidation)AAVEQPEKPAAQPK	sp|P0A7V3|RS3_ECOLI	205	225	0.607044	112.051025390625|0.634990572929382|1|MI:C';115.086936950683594|0.058680225163698|1|AA-CO;129.102752685546875|0.128373920917511|1|y1-H2O1;135.048049926757813|0.385007828474045|1|iM+DEB;136.062408447265625|0.616018354892731|1|MI:A';141.10296630859375|0.068095803260803|1|PA-CO;147.113510131835938|0.051797304302454|1|y1;152.057342529296875|0.690411686897278|1|MI:G';155.082138061523438|0.2080811709165…	715.566	CG+C4H6O2	722.146	C	gEILGGMAAVEQPEKPAAQPK	0	1.2242	2136.09	0.0158155	5.01582	11.9393	0.0283413	7.19654	0	0	28.309	0.150408	0	4	3	0.0631579	14.7372	0.0873402	21.052	9.70664	45	0	1	475	1237	40.6408	0	0.607044	1	unique
DEB	S30	1	8092	1244.8	750.631	0.00232829	0	3	STVGHDLNLDVCSK	sp|P0A7M9|RL31_ECOLI	26	39	4.08965	110.071830749511719|0.027875596657395|1|iH;112.051017761230469|0.122955173254013|1|MI:C';128.071136474609375|9.554378688335421e-03|1|a1+DEB-H2O;129.102737426757813|0.023341782391071|1|y1-H2O1;136.062332153320313|1.0|1|MI:A';143.082244873046875|9.421400725841522e-03|1|a2-H2O1;147.1134033203125|0.010887205600739|1|y1;152.05731201171875|0.169544816017151|1|MI:G';161.09283447265625|0.010698254220188|…	750.628	GG+C4H6O2	762.152	G	STVGHDLNLDVCSk	13	0.0591684	1486.71	0.0197995	3.0198	6.72276	0	21.9519	4.01164	0	57.3077	0.772663	2	1	4	0.127329	25.8367	0.0893925	21.0713	17.3839	58	0	0	322	654	49.2986	0	4.08965	1	unique
DEB	S30	1	8110	1247.23	643.306	1.58894e-06	0	4	GEILGGM(Oxidation)AAVEQPEKPAAQPK	sp|P0A7V3|RS3_ECOLI	205	225	2.21955	112.050971984863281|0.398151487112045|1|MI:C';129.102767944335938|0.174268275499344|1|y1-H2O1;135.047958374023438|1.0|1|iM+DEB;136.06231689453125|0.272849351167679|1|MI:A';141.066360473632813|0.037491820752621|1|a2-H2O1;147.113327026367188|0.062384620308876|1|y1;152.057281494140653|0.271368265151978|1|MI:G';155.082000732421875|0.046721048653126|1|AQ-CO-H3N1;159.077072143554688|0.052017331123352|1…	643.304	G+C4H6O2	433.1	G	GEILGGmAAVEQPEKPAAQPK	6	1.8899	2136.09	0.00571404	1.00571	10.5401	0.187555	3.73218	0	0	55.8529	0.603913	0	1	12	0.108173	32.1065	0.333127	31.1349	31.3568	13	0	1	416	821	44.1175	0	2.21955	0.699738	unique
DEB	S30	1	8174	1255.58	634.607	0.00543217	0	3	VETDFAAEVAAMSK	sp|P0A6P1|EFTS_ECOLI	268	281	3.38881	100.076187133789063|0.02695593982935|1|b1;112.050987243652358|0.499931305646896|1|MI:C';120.081275939941406|0.128392398357391|1|iF;129.102783203125|0.094772465527058|1|y1-H2O1;130.0867919921875|0.041331585496664|1|y1-H3N1;135.0479736328125|0.706448554992676|1|iM+DEB;136.062301635742188|0.241855770349503|1|MI:A';143.082061767578125|0.052996296435595|1|AA;147.1134033203125|0.064436919987202|1|y1;15…	634.604	G+C4H6O2	433.1	G	VETDFAAEVAAmSK	11	1.77854	1467.69	0.00982219	1.00982	0.266624	0.199081	5.36165	0	0	26.7155	0.313105	0	1	4	0.0984615	7.89933	0.310636	11.0905	7.81522	9	0	0	325	1172	47.1252	0	3.38881	0.867349	unique
DEB	S30	1	8201	1259.2	643.307	1.31361e-06	0	4	GEILGGM(Oxidation)AAVEQPEKPAAQPK	sp|P0A7V3|RS3_ECOLI	205	225	3.33653	112.051025390625|0.488704204559326|1|MI:C';129.102828979492188|0.173543676733971|1|y1-H2O1;135.048019409179688|1.0|1|iM+DEB;136.0623779296875|0.308665633201599|1|MI:A';141.066375732421875|0.045582830905914|1|a2-H2O1;147.113479614257813|0.065531738102436|1|y1;152.057357788085966|0.322667360305786|1|MI:G';155.082366943359347|0.062392562627792|1|AQ-CO-H3N1;159.077072143554688|0.062930390238762|1|a2;…	643.304	G+C4H6O2	433.1	G	GEILGGmAAVEQPEKPAAQPK	6	1.90581	2136.09	0.00975048	1.00975	10.0043	0.193221	3.412	0	0	53.1661	0.704425	8	1	14	0.105263	30.4302	0.350693	32.1471	29.6434	11	0	1	475	795	32.5592	0	3.33653	0.685286	unique
DEB	S30	1	8258	1266.84	634.606	3.52577e-06	0	3	VETDFAAEVAAMSK	sp|P0A6P1|EFTS_ECOLI	268	281	2.04232	112.051086425781236|0.307631582021713|1|MI:C';120.081382751464844|0.120913110673428|1|iF;127.087326049804688|0.023902175948024|1|AM-CO-C1H4S1;129.102828979492188|0.080174244940281|1|y1-H2O1;130.086669921875|0.023686705157161|1|y1-H3N1;135.048095703125|0.678634226322174|1|iM+DEB;136.062469482421875|0.245633333921433|1|MI:A';147.1134033203125|0.048670370131731|1|y1;152.057449340820313|0.43641003966…	634.604	G+C4H6O2	433.1	G	VETDFAAEVAAmSK	11	1.80022	1467.69	0.0172523	1.01725	12.913	0.216088	4.0157	0	0	39.0924	0.544307	0	1	7	0.104615	17.176	0.34544	20.1061	16.3492	8	0	0	325	1218	56.6996	0	2.04232	1	unique
DEB	S30	1	8262	1267.38	620.903	0.00955903	0	3	IFVDEGPSM(Oxidation)K	sp|P61175|RL22_ECOLI	74	83	2.26141	112.051094055175781|1.0|1|MI:C';120.081390380859375|0.197284027934074|1|iF;127.087203979492188|0.01654851436615|1|GP-CO;129.102890014648438|0.230699971318245|1|y1-H2O1;130.087005615234375|0.03919193148613|1|y1-H3N1;135.048126220703125|0.413604378700256|1|iM+DEB;136.06243896484375|0.176816746592522|1|MI:A';147.113555908203125|0.056464985013008|1|y1;152.057464599609375|0.214265987277031|1|MI:G';155…	620.902	CG+C4H6O2	722.146	C	IFVDEGPSmK	8	0.450715	1137.54	0.0261023	3.0261	1.68047	0.0636689	5.72009	0	0	26.264	0.562226	2	1	5	0.0898876	6.81506	0.18692	12.0954	5.92883	17	0	0	267	617	50.8695	0	2.26141	1	unique
DEB	S30	1	8323	1275.82	639.938	3.96725e-06	0	3	VETDFAAEVAAM(Oxidation)SK	sp|P0A6P1|EFTS_ECOLI	268	281	3.21156	112.050987243652358|0.174390450119972|1|MI:C';120.081253051757813|0.102821126580238|1|iF;127.087188720703125|0.028118884190917|1|AM-CO-C1H4O1S1;129.102813720703125|0.048530869185925|1|y1-H2O1;135.047988891601563|1.0|1|iM+DEB;136.062240600585938|0.119749553501606|1|MI:A';147.113449096679688|0.020379876717925|1|y1;152.05731201171875|0.29615780711174|1|MI:G';155.0821533203125|0.019582422450185|1|AE-…	639.936	G+C4H6O2	433.1	G	VETDFAAEVAAmSK	11	1.9783	1483.69	0.0139031	1.0139	8.73129	0.279196	5.36165	0	0	31.1528	0.544723	0	1	7	0.113846	10.486	0.398643	12.0981	10.3896	10	0	0	325	1196	66.8546	0	3.21156	0.807376	unique
DEB	S30	1	8355	1279.97	502.223	4.10266e-06	0	3	CDGPSALPLAK	sp|P0A715|KDSA_ECOLI	249	259	2.51238	112.050964355468764|0.084624320268631|1|MI:C';129.102676391601563|0.038830161094666|1|y1-H2O1;130.086868286132813|0.029037341475487|1|y1-H3N1;136.06231689453125|0.073516681790352|1|MI:A';147.113357543945313|0.043375797569752|1|y1;152.057266235351563|0.107247166335583|1|MI:G';155.0821533203125|9.271309711039066e-03|1|GP;157.097671508789063|9.614667855203152e-03|1|PS-CO;169.13427734375|7.6694567687…	502.222	G+C4H6O2	433.1	G	cDGPSALPLAK	0	0.134191	1070.54	0.0269424	4.02694	8.88055	0.00153984	11.927	0	0	27.9649	0.705574	0	2	7	0.0830325	12.7673	0.0842269	18.0827	8.77018	25	0	0	277	583	5.90568	0	2.51238	0.877934	unique
DEB	S30	1	8370	1282.04	572.245	4.3503e-06	0	3	YDIPVVM(Oxidation)DSAR	sp|P0A853|TNAA_ECOLI	220	230	2.74297	112.050979614257813|0.471566259860992|1|MI:C';135.0479736328125|1.0|1|iM+DEB;136.06231689453125|0.172839060425758|1|MI:A';136.076187133789063|0.15744212269783|1|a1;152.057281494140653|0.280481934547424|1|MI:G';169.134262084960938|0.131122067570686|1|PV-CO;172.133773803710938|0.01900771073997|1|iL+DEB;175.119659423828125|0.069251120090485|1|y1;183.149978637695341|0.01563211530447|1|IP-CO;197.12931…	572.243	G+C4H6O2	433.1	G	YDIPVVmDSAR	6	1.84619	1280.61	0.00781249	2.00781	10.7052	0.239887	4.22382	0	0	22.2701	0.406736	2	1	3	0.0714286	6.67082	0.340543	11.1007	5.9187	7	0	0	280	1144	15.2067	0	2.74297	0.73506	unique
DEB	S30	1	8373	1282.44	478.554	0.00718501	0	3	AALELAEQR	sp|P0A7V8|RS4_ECOLI	157	165	4.17008	112.050949096679673|0.135448187589645|1|MI:C';115.087059020996094|0.190791547298431|1|a2;130.086746215820313|0.119726397097111|1|a1+DEB;136.062362670898438|0.114849023520947|1|MI:A';143.081985473632813|0.110733792185783|1|b2;152.057266235351563|1.0|1|MI:G';155.08221435546875|0.030024765059352|1|AE-CO-H2O1;157.134124755859347|0.068400636315346|1|AL-CO;175.11962890625|0.078700438141823|1|y1;185.129…	478.552	G+C4H6O2	433.1	G	aALELAEQR	0	0.179513	999.535	0.0236435	1.02364	8.09557	0.00787668	5.82055	0	0	27.3051	0.886378	0	1	5	0.0853659	8.65602	0.129523	15.1147	7.79778	26	0	0	246	343	39.686	0	4.17008	0.73978	unique
DEB	S30	1	8413	1287.87	643.307	2.91046e-06	0	4	GEILGGM(Oxidation)AAVEQPEKPAAQPK	sp|P0A7V3|RS3_ECOLI	205	225	3.62116	112.050994873046875|0.340453267097473|1|MI:C';129.102783203125|0.182530164718628|1|y1-H2O1;130.086715698242188|0.041255071759224|1|y1-H3N1;135.0479736328125|1.0|1|iM+DEB;136.06231689453125|0.328056931495667|1|MI:A';141.0662841796875|0.045964267104864|1|a2-H2O1;147.113479614257813|0.058537635952234|1|y1;152.05731201171875|0.715382635593414|1|MI:G';155.08197021484375|0.064490787684917|1|AQ-CO-H3N1;…	643.304	G+C4H6O2	433.1	G	GEILGGmAAVEQPEKPAAQPK	6	1.98028	2136.09	0.00566427	2.00566	8.0561	0.166407	4.59835	0	1.00062	47.376	0.202048	2	1	4	0.0842105	23.3895	0.296315	27.1209	21.9391	16	0	1	475	793	32.2577	0	3.62116	0.669034	unique
DEB	S30	1	8488	1298.03	705.562	4.31605e-06	0	4	GEILGGM(Oxidation)AAVEQPEKPAAQPK	sp|P0A7V3|RS3_ECOLI	205	225	3.16597	112.050987243652358|1.0|1|MI:C';129.102813720703125|0.105555690824986|1|y1-H2O1;135.048004150390625|0.34549468755722|1|iM+DEB;136.06231689453125|0.240080684423447|1|MI:A';147.113540649414034|0.042455170303583|1|y1;152.057296752929688|0.583110213279724|1|MI:G';181.061614990234375|0.01966087706387|1|MI:DEB+C'-NH3;187.072128295898438|0.025709390640259|1|b2;197.1292724609375|0.01589878089726|1|iK(C6H…	705.564	CC+C4H6O2	682.14	C	GEILGGmAAVEQPEKPAAQPK	6	0.571053	2136.09	0.0306246	1.03062	15.4654	0.0679441	4.59835	0	0	34.0449	0.352915	0	1	7	0.0715789	20.6957	0.202005	25.1197	18.7004	17	0	1	475	1302	37.7433	0	-3.16597	0.717538	unique
DEB	S30	1	8495	1298.94	639.939	4.36826e-06	0	3	VETDFAAEVAAM(Oxidation)SK	sp|P0A6P1|EFTS_ECOLI	268	281	5.3831	112.051040649414063|0.699889898300171|1|MI:C';120.081314086914063|0.133574038743973|1|iF;127.087142944335938|0.089482113718987|1|AM-CO-C1H4O1S1;129.102813720703125|0.113499082624912|1|y1-H2O1;135.04803466796875|0.981838464736939|1|iM+DEB;136.062347412109375|0.266102164983749|1|MI:A';147.113433837890625|0.042033612728119|1|y1;152.057342529296875|1.0|1|MI:G';155.082061767578125|0.053502015769482|1|…	639.936	G+C4H6O2	433.1	G	VETDFAAEVAAmSK	11	1.83585	1483.69	0.0077275	2.00773	7.11869	0.167742	5.36165	0	0	28.9154	0.233833	0	1	3	0.0953846	8.92482	0.239987	14.056	8.83459	15	0	0	325	1223	58.7207	0	5.3831	0.48779	unique
DEB	S30	1	8522	1302.47	724.641	3.49892e-06	0	3	DLNNESTPM(Oxidation)AFENIK	sp|P64451|YDCL_ECOLI	190	204	5.85492	112.051033020019531|0.282699197530746|1|MI:C';120.081260681152358|0.031760741025209|1|iF;129.102828979492188|0.078805483877659|1|y1-H2O1;130.086868286132813|0.033683769404888|1|y1-H3N1;135.048019409179688|1.0|1|iM+DEB;136.062347412109375|0.223812490701675|1|MI:A';147.113510131835938|0.060990564525127|1|y1;152.05731201171875|0.317774087190628|1|MI:G';171.0771484375|0.018910454586148|1|ST-H2O1;181.…	724.637	G+C4H6O2	433.1	G	DLNNESTPmAFENIK	8	1.87024	1737.79	0.000868378	1.00087	9.37518	0.260331	1.95136	0	0	29.4442	0.430786	2	1	6	0.0846154	10.9549	0.360535	17.0908	10.9486	6	0	0	260	1211	31.168	0	5.85492	1	unique
DEB	S30	1	8538	1304.6	559.23	3.78097e-06	0	3	ALM(Oxidation)EYDESLR	sp|P0A7X3|RS9_ECOLI	86	95	4.59091	112.050971984863281|0.430155605077744|1|MI:C';130.086776733398438|0.069286040961742|1|a1+DEB;135.047958374023438|1.0|1|iM+DEB;136.062301635742188|0.621091842651367|1|MI:A';136.076126098632813|0.168248027563095|1|iY;152.057266235351563|0.595905721187592|1|MI:G';157.134124755859347|0.561185359954834|1|a2;175.119720458984375|0.207106500864029|1|y1;185.129226684570313|0.200171485543251|1|b2;197.12940…	559.227	G+C4H6O2	433.1	G	ALmEYDESLR	2	1.84901	1241.56	0.00648801	1.00649	5.59659	0.145973	3.1561	0	0	26.1525	0.904791	3	1	6	0.0920502	8.40817	0.318176	15.1496	8.32679	7	0	0	239	1080	31.7323	0	4.59091	0.447435	unique
DEB	S30	1	8584	1310.74	643.307	2.54759e-06	0	4	GEILGGM(Oxidation)AAVEQPEKPAAQPK	sp|P0A7V3|RS3_ECOLI	205	225	4.00067	112.050964355468764|0.351414680480957|1|MI:C';116.071105957031236|0.023522021248937|1|a1+DEB;129.102737426757813|0.149645254015923|1|y1-H2O1;135.047943115234375|1.0|1|iM+DEB;136.062286376953125|0.270317226648331|1|MI:A';141.066421508789063|0.038969658315182|1|a2-H2O1;147.113327026367188|0.047540441155434|1|y1;152.057266235351563|0.519905924797058|1|MI:G';155.08203125|0.075884558260441|1|AQ-CO-H3N…	643.304	G+C4H6O2	433.1	G	GEILGGmAAVEQPEKPAAQPK	6	1.89704	2136.09	0.00935961	1.00936	6.7759	0.18229	4.59835	0	0	52.006	0.352563	3	1	7	0.0947368	28.2233	0.329989	27.1378	26.3356	14	0	1	475	800	38.9004	0	4.00067	0.924036	unique
DEB	S30	1	8640	1318.25	620.904	0.00543218	0	3	IFVDEGPSM(Oxidation)K	sp|P61175|RL22_ECOLI	74	83	3.57204	112.050956726074219|1.0|1|MI:C';120.081222534179673|0.20230259001255|1|iF;127.086967468261719|0.019706875085831|1|GP-CO;129.102737426757813|0.21716171503067|1|y1-H2O1;130.086685180664063|0.030427088961005|1|y1-H3N1;135.047958374023438|0.445876330137253|1|iM+DEB;136.062271118164063|0.25974702835083|1|MI:A';147.11328125|0.036113291978836|1|y1;152.057266235351563|0.323868602514267|1|MI:G';155.082107…	620.902	CG+C4H6O2	722.146	C	IFVDEGPSmK	8	0.464677	1137.54	0.0048187	3.00482	5.16887	0.0644469	5.72009	0	0	28.5577	0.563006	2	1	5	0.082397	7.3744	0.169535	12.0773	6.64228	15	0	0	267	654	33.2628	0	3.57204	0.931779	unique
DEB	S30	1	8694	1325.49	690.637	3.30235e-06	0	3	VLYEM(Oxidation)DGVPEELAR	sp|P0ADY7|RL16_ECOLI	101	114	3.36461	112.051002502441406|0.240635871887207|1|MI:C';129.102737426757813|0.152612954378128|1|GV-CO;135.0479736328125|1.0|1|iM+DEB;136.062362670898438|0.302563905715942|1|MI:A';136.076187133789063|0.196315482258797|1|iY;152.05731201171875|0.545712113380432|1|MI:G';175.119613647460938|0.070406973361969|1|y1;185.093124389648438|0.026849003508687|1|EM-CO-C1H4O1S1;185.165557861328125|0.168668523430824|1|a2;1…	690.634	G+C4H6O2	433.1	G	VLYEmDGVPEELAR	4	1.95514	1635.78	0.00581048	4.00581	10.1661	0.171258	6.78771	0	0	37.0782	0.776108	5	2	7	0.0889571	14.1833	0.294399	22.1013	12.7323	10	0	0	326	1137	54.6116	0	3.36461	0.515678	unique
DEB	S30	1	8704	1326.96	643.307	2.43537e-06	0	4	GEILGGM(Oxidation)AAVEQPEKPAAQPK	sp|P0A7V3|RS3_ECOLI	205	225	3.61858	112.051002502441406|0.335806459188461|1|MI:C';129.102783203125|0.183950871229172|1|y1-H2O1;135.048004150390625|1.0|1|iM+DEB;136.062332153320313|0.230621993541718|1|MI:A';141.066604614257813|0.04733544960618|1|a2-H2O1;147.113357543945313|0.055448960512877|1|y1;152.05731201171875|0.400895088911057|1|MI:G';155.082061767578125|0.048817232251167|1|AQ-CO-H3N1;159.076950073242188|0.057535398751497|1|a2;…	643.304	G+C4H6O2	433.1	G	GEILGGmAAVEQPEKPAAQPK	6	1.89351	2136.09	0.0103733	1.01037	3.63346	0.172212	4.59835	0	0	47.376	0.352481	5	1	7	0.0884211	25.2255	0.315141	28.1336	23.3261	15	0	1	475	793	36.3862	0	3.61858	0.859746	unique
DEB	S30	1	8745	1332.62	583.932	0.00156942	0	3	QPLELVDM(Oxidation)VEK	sp|P0A7X3|RS9_ECOLI	50	60	3.33524	101.071372985839844|0.026707159355283|1|a1;112.050994873046875|0.145127654075623|1|MI:C';129.066436767578125|0.016397895291448|1|b1;129.102767944335938|0.093478694558144|1|y1-H2O1;130.086837768554688|0.111664570868015|1|y1-H3N1;135.0479736328125|1.0|1|iM+DEB;136.062332153320313|0.172429487109184|1|MI:A';147.11334228515625|0.104831457138062|1|y1;152.057296752929688|0.262943178415298|1|MI:G';180.11…	583.93	G+C4H6O2	433.1	G	QPLELVDmVEK	7	2.00894	1315.67	0.00922615	4.00923	10.4174	0.26995	7.10538	0	0	22.8714	0.402412	4	1	3	0.109929	5.24092	0.317734	12.0404	3.38377	13	0	0	282	686	35.3386	0	3.33524	0.879323	unique
DEB	S30	1	8789	1338.63	874.005	0.00304636	0	3	EGFDSLPESSEQEDDM(Oxidation)LDK	sp|P0A9R4|FER_ECOLI	57	75	3.35027	102.055503845214844|0.015013864263892|1|a1;112.051002502441406|0.217902302742004|1|MI:C';120.081306457519531|0.092198424041271|1|iF;129.102554321289063|0.030285211279988|1|y1-H2O1;135.0479736328125|0.901289343833923|1|iM+DEB;136.062286376953125|0.191013380885124|1|MI:A';147.113449096679688|0.015614376403391|1|y1;152.0572509765625|0.182048812508583|1|MI:G';169.061431884765625|0.014398680999875|1|b…	874.002	G+C4H6O2	433.1	G	EGFDSLPESSEQEDDmLDK	15	1.96044	2185.88	0.00312621	2.00313	14.054	0.24895	3.72016	0	0	21.4192	0.334361	0	1	5	0.0595534	7.04514	0.284909	11.0243	6.32767	10	0	0	403	230	45.0047	0	3.35027	1	unique
DEB	S30	1	8794	1339.24	690.637	3.48857e-06	0	3	VLYEM(Oxidation)DGVPEELAR	sp|P0ADY7|RL16_ECOLI	101	114	3.21981	112.050941467285156|0.352420657873154|1|MI:C';129.102752685546875|0.211039289832115|1|GV-CO;135.047927856445313|1.0|1|iM+DEB;136.062271118164063|0.741855919361115|1|MI:A';136.076080322265625|0.162674471735954|1|iY;152.0572509765625|0.888639152050018|1|MI:G';175.119674682617188|0.088378928601742|1|y1;185.165512084960938|0.175073146820068|1|a2;197.1292724609375|0.040599826723337|1|VP;199.1084289550…	690.634	G+C4H6O2	433.1	G	VLYEmDGVPEELAR	4	1.96145	1635.78	0.0066168	2.00662	6.54491	0.130705	4.0157	0	0	29.7381	0.541631	5	1	7	0.0828221	12.1115	0.222231	20.0756	12.0155	16	0	0	326	1192	36.2315	0	3.21981	0.754106	unique
DEB	S30	1	8796	1339.5	643.307	1.76829e-06	0	4	GEILGGM(Oxidation)AAVEQPEKPAAQPK	sp|P0A7V3|RS3_ECOLI	205	225	3.30769	112.051033020019531|0.386912077665329|1|MI:C';129.102828979492188|0.186803981661797|1|y1-H2O1;135.048019409179688|1.0|1|iM+DEB;136.062332153320313|0.237343013286591|1|MI:A';141.066513061523438|0.048464067280293|1|a2-H2O1;147.113510131835938|0.06279232352972|1|y1;152.057342529296875|0.352594435214996|1|MI:G';155.081924438476563|0.04885596036911|1|AQ-CO-H3N1;159.077072143554688|0.070539712905884|1|…	643.304	G+C4H6O2	433.1	G	GEILGGmAAVEQPEKPAAQPK	6	2.01217	2136.09	0.0073738	2.00737	7.71666	0.207978	4.59835	0	0	52.006	0.604775	2	1	12	0.0989474	29.2124	0.380422	32.1617	28.4488	12	0	1	475	793	31.3907	0	3.30769	0.90536	unique
DEB	S30	1	8878	1350.83	643.307	2.02317e-06	0	4	GEILGGM(Oxidation)AAVEQPEKPAAQPK	sp|P0A7V3|RS3_ECOLI	205	225	3.62116	112.051010131835938|0.421511828899384|1|MI:C';129.102767944335938|0.186624825000763|1|y1-H2O1;130.086715698242188|0.020372252911329|1|y1-H3N1;135.048004150390625|1.0|1|iM+DEB;136.06231689453125|0.250394463539124|1|MI:A';141.066574096679688|0.041909337043762|1|a2-H2O1;147.113372802734375|0.051637426018715|1|y1;152.057327270507813|0.388348579406738|1|MI:G';155.081939697265625|0.075178548693657|1|AQ…	643.304	G+C4H6O2	433.1	G	GEILGGmAAVEQPEKPAAQPK	6	1.97275	2136.09	0.00702593	1.00703	0.353203	0.203759	3.73218	0	0	51.1399	0.453263	2	1	9	0.117788	26.6147	0.37173	29.1561	25.8552	7	0	1	416	793	48.2051	0	3.62116	0.873795	unique
DEB	S30	1	8948	1360.4	591.735	0.00481903	0	2	LM(Oxidation)DLGCYR	sp|P0A7S9|RS13_ECOLI	80	87	4.02116	112.051040649414063|1.0|1|MI:C';136.062362670898438|0.606892466545105|1|MI:A';136.076202392578125|0.10718909651041|1|iY;143.118499755859375|0.07100959867239|1|LG-CO;152.057342529296875|0.80397379398346|1|MI:G';169.134109497070313|0.081474632024765|1|a2-C1H4O1S1;175.11956787109375|0.166848734021187|1|y1;197.12890625|0.102980606257916|1|b2-C1H4O1S1;201.124420166015625|0.059163670986891|1|DL-CO;229.…	591.732	d	196.014	d	LMdLGCYR	2	0.155935	985.436	0.0262528	3.02625	14.1349	0	13.3899	0	1.00574	38.1119	0.580264	3	3	4	0.153846	9.9065	0.122389	17.1063	7.87481	32	0	0	117	493	28.0649	0	4.02116	1	unique
DEB	S30	1	8958	1361.88	643.307	1.83569e-06	0	4	GEILGGM(Oxidation)AAVEQPEKPAAQPK	sp|P0A7V3|RS3_ECOLI	205	225	4.38018	112.051002502441406|0.328897327184677|1|MI:C';129.102767944335938|0.173013478517532|1|y1-H2O1;130.086883544921875|0.030319759622216|1|y1-H3N1;135.048004150390625|1.0|1|iM+DEB;136.062347412109375|0.332144856452942|1|MI:A';141.06640625|0.043796867132187|1|a2-H2O1;147.113311767578125|0.045696388930082|1|y1;152.05731201171875|0.323881715536118|1|MI:G';155.082046508789063|0.05753293260932|1|AQ-CO-H3N1…	643.304	G+C4H6O2	433.1	G	GEILGGmAAVEQPEKPAAQPK	6	2.00054	2136.09	0.0131701	3.01317	7.72026	0.212392	5.86376	0	0	50.9457	0.604521	8	1	12	0.0947368	29.647	0.391033	32.1672	27.0432	8	0	1	475	768	28.4459	0	4.38018	0.921853	unique
DEB	S30	1	8963	1362.54	665.637	2.87245e-06	0	3	AGQNAMDATVLEITK	sp|P45577|PROQ_ECOLI	196	210	3.6242	101.071479797363281|0.084419377148151|1|a2;112.051040649414063|0.318292111158371|1|MI:C';129.066375732421875|0.036311507225037|1|b2;129.102828979492188|0.088233388960361|1|y1-H2O1;130.08673095703125|0.048949711024761|1|y1-H3N1;135.048019409179688|0.807138741016388|1|iM+DEB;136.062362670898438|0.233480706810951|1|MI:A';147.1134033203125|0.085647143423557|1|y1;152.057357788085966|0.388520687818527|…	665.634	G+C4H6O2	433.1	G	AGQNAmDATVLEITK	5	1.80577	1560.78	0.00696115	5.00696	6.51956	0.185032	8.16774	0	0	40.2993	0.933171	6	2	9	0.105572	19.7135	0.266116	27.0714	17.1626	18	0	0	341	892	61.5495	0	3.6242	0.529396	unique
DEB	S30	1	9039	1372.83	643.306	1.80789e-06	0	4	GEILGGM(Oxidation)AAVEQPEKPAAQPK	sp|P0A7V3|RS3_ECOLI	205	225	2.95702	112.051025390625|0.309518069028854|1|MI:C';129.102798461914063|0.195217445492744|1|y1-H2O1;135.048004150390625|1.0|1|iM+DEB;136.062362670898438|0.327966392040253|1|MI:A';141.066497802734375|0.03050871565938|1|a2-H2O1;147.113433837890625|0.05831591412425|1|y1;152.057327270507813|0.369898557662964|1|MI:G';155.082244873046875|0.056331567466259|1|AQ-CO-H3N1;159.076828002929688|0.056365694850683|1|a2;…	643.304	G+C4H6O2	433.1	G	GEILGGmAAVEQPEKPAAQPK	6	1.98342	2136.09	0.00530196	1.0053	5.13535	0.220027	2.55737	0	0	47.6393	0.553681	2	1	11	0.100962	25.9666	0.394084	30.1616	25.9196	6	0	1	416	786	27.0548	0	2.95702	1	unique
DEB	S30	1	9087	1379.38	463.898	0.00718498	0	3	IIGEQLGVK	sp|P0A6A8|ACP_ECOLI	11	19	2.42835	112.050987243652358|0.095671713352203|1|MI:C';129.102828979492188|0.271422952413559|1|y1-H2O1;130.0867919921875|0.195083945989609|1|y1-H3N1;136.062286376953125|0.183164834976196|1|MI:A';147.11334228515625|0.312765300273895|1|y1;152.057281494140653|0.202309384942055|1|MI:G';197.129241943359347|0.026749756187201|1|iK(C6H13N2O)DEB-H2O;199.181381225585966|0.349993288516998|1|a2;215.139511108398438|0.…	463.897	G+C4H6O2	433.1	G	IIGEQLGVk	8	0.0452224	955.57	0	0	16.8313	0.00183618	0.956768	0	0	22.3554	0.631459	0	0	5	0.0786517	7.21059	0.109487	13.0979	7.21059	14	0	0	178	237	9.52786	0	2.42835	0.818421	unique
DEB	S30	1	9192	1393.66	643.306	2.50162e-06	0	4	GEILGGM(Oxidation)AAVEQPEKPAAQPK	sp|P0A7V3|RS3_ECOLI	205	225	2.84134	112.050987243652358|0.146032646298409|1|MI:C';129.102752685546875|0.120397627353668|1|y1-H2O1;135.048004150390625|0.659125506877899|1|iM+DEB;136.062332153320313|0.269632011651993|1|MI:A';141.066726684570313|0.024581493809819|1|a2-H2O1;147.11334228515625|0.034423321485519|1|y1;152.057342529296875|0.245868861675262|1|MI:G';155.08221435546875|0.019774122163653|1|AQ-CO-H3N1;159.077255249023438|0.0388…	643.304	G+C4H6O2	433.1	G	GEILGGmAAVEQPEKPAAQPK	6	1.30461	2136.09	0.002567	1.00257	7.29391	0.171214	2.55737	0	0	49.9651	0.35249	2	1	7	0.103365	25.651	0.307907	28.1255	25.6311	10	0	1	416	790	21.5927	0	2.84134	0.894178	unique
DEB	S30	1	9202	1394.99	463.898	0.00364629	0	3	IIGEQLGVK	sp|P0A6A8|ACP_ECOLI	11	19	2.09942	112.050979614257813|0.036854524165392|1|MI:C';129.102783203125|0.19338995218277|1|y1-H2O1;130.086837768554688|0.133076921105385|1|y1-H3N1;136.062408447265625|0.109698250889778|1|MI:A';147.113418579101563|0.241716757416725|1|y1;152.057266235351563|0.117574505507946|1|MI:G';171.1134033203125|0.020679078996181|1|IG;172.133819580078125|0.020052989944816|1|a1+DEB;187.1451416015625|0.014814406633377|1|…	463.897	G+C4H6O2	433.1	G	IIGEQLGVk	8	0.0538536	955.57	0.00605402	2.00605	5.64168	0.00363252	4.37932	0	0	23.4444	0.631606	0	1	5	0.0769231	5.38242	0.114588	13.1048	5.33837	17	0	0	247	237	9.41744	0	2.09942	0.63212	unique
DEB	S30	1	9292	1407.31	643.307	1.82247e-06	0	4	GEILGGM(Oxidation)AAVEQPEKPAAQPK	sp|P0A7V3|RS3_ECOLI	205	225	4.66481	112.051033020019531|0.263872295618057|1|MI:C';129.102813720703125|0.153224527835846|1|y1-H2O1;135.048004150390625|1.0|1|iM+DEB;136.062347412109375|0.523085355758667|1|MI:A';141.06640625|0.044864546507597|1|a2-H2O1;147.113388061523438|0.047982282936573|1|y1;152.057327270507813|0.412402540445328|1|MI:G';155.082138061523438|0.035255610942841|1|AQ-CO-H3N1;159.077117919921875|0.062712825834751|1|a2;18…	643.304	G+C4H6O2	433.1	G	GEILGGmAAVEQPEKPAAQPK	6	1.87784	2136.09	0.0074224	1.00742	12.9791	0.196514	3.412	0	0	43.9074	0.502885	2	1	10	0.0884211	26.6181	0.346752	30.1367	25.8548	14	0	1	475	777	22.3808	0	4.66481	0.921952	unique
DEB	S30	1	9345	1414.48	512.555	3.79217e-06	0	3	IEAPMDEGLK	sp|P0AA39|RLUC_ECOLI	300	309	3.44552	112.051086425781236|0.284747958183289|1|MI:C';129.102752685546875|0.261245310306549|1|y1-H2O1;130.086868286132813|0.155841365456581|1|y1-H3N1;135.047988891601563|0.49969682097435|1|iM+DEB;136.0623779296875|0.547738611698151|1|MI:A';141.102813720703125|0.08168687671423|1|AP-CO;147.113433837890625|0.205603748559952|1|y1;152.057357788085966|0.550638735294342|1|MI:G';197.1295166015625|0.0665435194969…	512.553	G+C4H6O2	433.1	G	IEAPmDEGLK	4	0.742435	1101.54	0.0113944	2.01139	7.60543	0.0614836	4.29969	0	0	27.216	0.899589	2	1	8	0.0789474	11.6418	0.181536	18.1077	11.4869	20	0	0	266	660	22.3468	0	3.44552	1	unique
DEB	S30	1	9375	1418.62	643.307	2.31693e-06	0	4	GEILGGM(Oxidation)AAVEQPEKPAAQPK	sp|P0A7V3|RS3_ECOLI	205	225	3.92948	112.050987243652358|0.17096520960331|1|MI:C';129.102828979492188|0.136666685342789|1|y1-H2O1;130.086868286132813|0.021249590441585|1|y1-H3N1;135.048004150390625|1.0|1|iM+DEB;136.062362670898438|0.740979135036469|1|MI:A';141.06646728515625|0.03258003666997|1|a2-H2O1;147.113540649414034|0.035846244543791|1|y1;152.057342529296875|0.224373921751976|1|MI:G';159.077163696289063|0.051726084202528|1|a2;1…	643.304	G+C4H6O2	433.1	G	GEILGGmAAVEQPEKPAAQPK	6	1.68944	2136.09	0.00348042	1.00348	10.768	0.21023	2.55737	0	0	47.6393	0.352555	2	1	7	0.110577	25.7279	0.354514	28.1341	25.699	11	0	1	416	794	30.9487	0	3.92948	0.830368	unique
DEB	S30	1	9376	1418.75	721.996	2.98423e-06	0	3	AAGAELVGMEDLADQIK	sp|P0A7L0|RL1_ECOLI	89	105	4.45172	101.071563720703125|0.074574008584023|1|AG-CO;112.051025390625|0.481364518404007|1|MI:C';115.087173461914063|0.039208959788084|1|a2;129.066436767578125|0.042769350111485|1|AG;129.1029052734375|0.151089698076248|1|y1-H2O1;130.086715698242188|0.071501672267914|1|y1-H3N1;135.048004150390625|0.573039948940277|1|iM+DEB;136.062362670898438|0.558061480522156|1|MI:A';147.113265991210938|0.089110240340233…	721.992	G+C4H6O2	433.1	G	AAGAELVGmEDLADQIK	8	1.43487	1729.86	0.0289182	2.02892	3.28469	0.149539	5.12934	0	0	38.6403	0.502404	0	2	8	0.0862534	17.6917	0.258978	22.0942	16.0606	11	0	0	371	971	12.6638	0	4.45172	0	unique
DEB	S30	1	9396	1421.38	620.904	0.00718498	0	3	IFVDEGPSM(Oxidation)K	sp|P61175|RL22_ECOLI	74	83	2.68733	112.050956726074219|1.0|1|MI:C';120.081253051757813|0.232410237193108|1|iF;127.087020874023438|0.020683562383056|1|GP-CO;129.10272216796875|0.20080304145813|1|y1-H2O1;130.086883544921875|0.038478992879391|1|y1-H3N1;135.047958374023438|0.391003608703613|1|iM+DEB;136.062271118164063|0.212431609630585|1|MI:A';147.113235473632813|0.067844323813915|1|y1;152.057266235351563|0.290733307600021|1|MI:G';15…	620.902	CG+C4H6O2	722.146	C	IFVDEGPSmK	8	0.415857	1137.54	0.00633671	1.00634	2.21076	0.0629724	4.29969	0	0	22.5948	0.451546	0	1	4	0.0786517	4.35505	0.180957	9.08039	4.3091	12	0	0	267	611	25.2184	0	2.68733	0.851474	unique
DEB	S30	1	9419	1424.59	643.307	2.54325e-06	0	4	GEILGGM(Oxidation)AAVEQPEKPAAQPK	sp|P0A7V3|RS3_ECOLI	205	225	4.85457	112.051071166992188|0.189737483859062|1|MI:C';129.102859497070313|0.162008017301559|1|y1-H2O1;135.048080444335938|1.0|1|iM+DEB;136.062423706054688|0.503419637680054|1|MI:A';141.0665283203125|0.032350540161133|1|a2-H2O1;147.11346435546875|0.051962591707706|1|y1;152.057403564453125|0.355795681476593|1|MI:G';159.077102661132813|0.055299203842878|1|a2;187.072219848632813|0.177983194589615|1|b2;197.12…	643.304	G+C4H6O2	433.1	G	GEILGGmAAVEQPEKPAAQPK	6	1.87467	2136.09	0	0	16.8313	0.223136	3.412	0	0	41.6481	0.453501	0	0	9	0.0842105	20.8153	0.387129	24.1513	20.8153	6	0	1	475	767	18.746	0	4.85457	0.896157	unique
DEB	S30	1	9423	1425.12	727.327	2.68309e-06	0	3	AAGAELVGM(Oxidation)EDLADQIK	sp|P0A7L0|RL1_ECOLI	89	105	3.45001	101.071441650390625|0.033219084143639|1|AG-CO;112.051025390625|0.296425998210907|1|MI:C';115.087081909179673|0.031290207058191|1|a2;129.066452026367188|0.031478174030781|1|AG;129.102813720703125|0.043593596667051|1|y1-H2O1;130.086929321289063|0.030155709013343|1|y1-H3N1;135.048019409179688|1.0|1|iM+DEB;136.062347412109375|0.119021192193031|1|MI:A';143.0821533203125|0.041514851152897|1|b2;147.1134…	727.324	G+C4H6O2	433.1	G	AAGAELVGmEDLADQIK	8	1.96464	1745.85	0.0198537	1.01985	2.86875	0.217706	3.83178	0	0	46.7028	0.943427	0	1	8	0.113208	23.7844	0.34023	24.1147	22.9263	11	0	0	371	970	44.4289	0	3.45001	0.419254	unique
DEB	S30	1	9497	1435.11	634.608	2.53765e-06	0	3	VETDFAAEVAAMSK	sp|P0A6P1|EFTS_ECOLI	268	281	5.12002	112.050949096679673|0.09946097433567|1|MI:C';120.081260681152358|0.090789012610912|1|iF;129.102737426757813|0.04297224059701|1|y1-H2O1;130.086761474609375|0.014563337899745|1|y1-H3N1;135.048004150390625|0.141744777560234|1|iM+DEB;136.062332153320313|0.099364623427391|1|MI:A';143.082077026367188|0.010892705991864|1|AA;143.118316650390625|8.736748248338699e-03|1|VA-CO;147.11358642578125|0.017220875…	634.604	G+C4H6O2	433.1	G	VETDFAAEVAAmSK	11	0.706391	1467.69	0	0	16.8313	0.124816	4.31705	0	0	51.6524	0.701427	0	0	7	0.146341	27.2616	0.275723	29.1268	27.2616	15	0	0	287	1187	36.1164	0	5.12002	1	unique
DEB	S30	1	9501	1435.65	643.307	1.54157e-06	0	4	GEILGGM(Oxidation)AAVEQPEKPAAQPK	sp|P0A7V3|RS3_ECOLI	205	225	3.81092	112.050987243652358|0.22095413506031|1|MI:C';129.102752685546875|0.202257320284843|1|y1-H2O1;130.086746215820313|0.025345588102937|1|y1-H3N1;135.047988891601563|1.0|1|iM+DEB;136.062301635742188|0.324588418006897|1|MI:A';141.066452026367188|0.039857763797045|1|a2-H2O1;147.113494873046875|0.048854030668736|1|y1;152.05731201171875|0.342187076807022|1|MI:G';155.082168579101563|0.041843689978123|1|AQ-…	643.304	G+C4H6O2	433.1	G	GEILGGmAAVEQPEKPAAQPK	6	1.95241	2136.09	0.0080223	2.00802	8.76971	0.222707	3.412	0	0	50.8197	0.604758	6	1	12	0.0926316	28.0525	0.397059	32.163	27.2903	10	0	1	475	797	20.1306	0	3.81092	1	unique
DEB	S30	1	9503	1435.88	727.327	3.98395e-06	0	3	AAGAELVGM(Oxidation)EDLADQIK	sp|P0A7L0|RL1_ECOLI	89	105	4.62364	101.071434020996094|0.094492845237255|1|AG-CO;112.050949096679673|0.473560392856598|1|MI:C';115.087196350097685|0.077347539365292|1|a2;129.102706909179688|0.147289425134659|1|y1-H2O1;130.086837768554688|0.085175737738609|1|y1-H3N1;135.048004150390625|0.826199889183044|1|iM+DEB;136.062301635742188|0.522422969341278|1|MI:A';147.113388061523438|0.105279430747032|1|y1;152.05731201171875|0.73206418752…	727.324	G+C4H6O2	433.1	G	AAGAELVGmEDLADQIK	8	1.77684	1745.85	0.027928	2.02793	3.30517	0.0998491	9.45658	1.00763	0	36.2388	0.376151	3	1	5	0.102426	12.9703	0.176733	17.0595	10.7457	15	0	0	371	1052	35.9008	0	4.62364	0.13332	unique
DEB	S30	1	9579	1446.13	634.607	2.77381e-06	0	3	VETDFAAEVAAMSK	sp|P0A6P1|EFTS_ECOLI	268	281	3.58117	112.050994873046875|0.067209370434284|1|MI:C';120.081283569335938|0.092856302857399|1|iF;129.102752685546875|0.038261685520411|1|y1-H2O1;130.086715698242188|9.978429414331911e-03|1|y1-H3N1;135.047958374023438|0.091152437031269|1|iM+DEB;136.062332153320313|0.063202537596226|1|MI:A';143.082366943359375|8.736289106309414e-03|1|AA;147.1134033203125|0.023238774389029|1|y1;152.057281494140653|0.0902837…	634.604	G+C4H6O2	433.1	G	VETDFAAEVAAmSK	11	0.710145	1467.69	0	0	16.8313	0.13639	1.97256	0	0	46.8039	0.470683	0	0	6	0.137097	25.2879	0.290948	28.1288	25.2879	12	0	0	248	1174	45.5052	0	3.58117	0.929157	unique
DEB	S30	1	9582	1446.53	643.307	1.89105e-06	0	4	GEILGGM(Oxidation)AAVEQPEKPAAQPK	sp|P0A7V3|RS3_ECOLI	205	225	3.33653	112.051063537597685|0.211837917566299|1|MI:C';129.102798461914063|0.185961037874222|1|y1-H2O1;130.086883544921875|0.02524184808135|1|y1-H3N1;135.048049926757813|1.0|1|iM+DEB;136.06243896484375|0.243321508169174|1|MI:A';141.066650390625|0.052331872284412|1|a2-H2O1;147.113418579101563|0.050622701644897|1|y1;152.057357788085966|0.357727766036987|1|MI:G';159.077194213867188|0.059821400791407|1|a2;169…	643.304	G+C4H6O2	433.1	G	GEILGGmAAVEQPEKPAAQPK	6	1.95133	2136.09	0.00934326	2.00934	9.35675	0.226692	3.412	0	0	46.1896	0.605063	8	2	12	0.0884211	26.7018	0.409827	30.1716	25.929	8	0	1	475	795	46.586	0	3.33653	1	unique
DEB	S30	1	9587	1447.19	656.644	3.83443e-06	0	3	EGIEPDQPGVVGPIK	sp|P36683|ACNB_ECOLI	207	221	4.02144	102.055419921875|0.169474378228188|1|a1;112.051055908203125|0.661406934261322|1|MI:C';127.087188720703125|0.180867686867714|1|PG-CO;129.102767944335938|0.232089966535568|1|y1-H2O1;130.086746215820313|0.087377600371838|1|y1-H3N1;136.0623779296875|0.718550622463226|1|MI:A';147.113555908203125|0.185554638504982|1|y1;152.057373046875|1.0|1|MI:G';155.081954956054688|0.187432467937469|1|PG;157.09797668…	656.642	G+C4H6O2	433.1	G	EgIEPDQPgVVgPIK	11	0.607995	1533.8	0.0232459	2.02325	5.13436	0.00408405	6.69038	0	0	32.2109	0.433026	3	1	6	0.0828402	13.8998	0.130291	20.1195	12.2073	29	0	0	338	539	17.7665	0	4.02144	0	unique
DEB	S30	1	9599	1448.82	739.641	1.93605e-06	0	3	GEM(Oxidation)NFDVVIASPDAM(Oxidation)R	sp|P0A7L0|RL1_ECOLI	107	122	3.93132	112.050949096679673|0.012312392704189|1|MI:C';116.071205139160156|2.351264702156186e-03|1|a1+DEB;120.081268310546875|4.077041987329721e-03|1|iF;135.047897338867188|0.89020174741745|1|iM+DEB;136.061859130859375|0.014985358342528|1|MI:A';152.057266235351563|0.018251245841384|1|MI:G';157.097686767578125|5.657957401126623e-03|1|SP-CO;159.077285766601563|7.368049584329128e-03|1|a2;175.119583129882813|…	739.638	G+C4H6O2	433.1	G	GEmNFDVVIASPDAmR	14	1.89669	1782.79	0.00312638	2.00313	8.02806	0.338414	5.20382	0	0	39.1758	0.808548	7	1	11	0.0898876	20.5615	0.475789	27.1358	20.5441	6	0	0	356	1088	70.4974	0	3.93132	0.987796	unique
DEB	S30	1	9621	1451.84	591.269	0.00481905	0	2	M(Oxidation)ELVLK	sp|P60723|RL4_ECOLI	1	6	3.66384	112.050994873046875|0.185034438967705|1|MI:C';129.10272216796875|0.140379413962364|1|y1-H2O1;130.086715698242188|0.086421199142933|1|y1-H3N1;135.047988891601563|0.074106745421886|1|iM+DEB;136.06231689453125|0.278281837701798|1|MI:A';147.113372802734375|0.162145763635635|1|y1;152.057281494140653|1.0|1|MI:G';185.165542602539063|0.3914834856987|1|LV-CO;188.071319580078125|0.529122471809387|1|a1+DEB-…	591.267	G+C4H6O2	433.1	G	mELVLK	0	0.85531	747.42	0.0667244	1.06672	9.71186	0.0400162	3.7481	0	0	18.8073	1.00735	0	1	5	0.120301	5.47386	0.149701	11.1035	5.04555	16	0	0	133	359	73.2254	0	3.66384	0.462006	unique
DEB	S30	1	9665	1457.91	634.607	0.00667148	0	3	VETDFAAEVAAMSK	sp|P0A6P1|EFTS_ECOLI	268	281	3.67735	112.050979614257813|0.370625466108322|1|MI:C';120.081275939941406|0.177981093525887|1|iF;129.102783203125|0.178017571568489|1|y1-H2O1;130.086776733398438|0.073615327477455|1|y1-H3N1;135.047958374023438|0.464549064636231|1|iM+DEB;136.062301635742188|0.265087991952896|1|MI:A';147.1134033203125|0.124909795820713|1|y1;152.057296752929688|0.439730316400528|1|MI:G';185.092727661132813|0.074095048010349…	634.604	G+C4H6O2	433.1	G	VETDFAAEVAAmSK	11	1.45654	1467.69	0.00849475	2.00849	4.75964	0.132403	4.0157	0	0	29.8069	0.465261	3	1	3	0.0830769	9.95368	0.225914	16.0694	9.1712	11	0	0	325	1189	52.4743	0	3.67735	0.586588	unique
DEB	S30	1	9666	1458.04	643.306	2.46706e-06	0	4	GEILGGM(Oxidation)AAVEQPEKPAAQPK	sp|P0A7V3|RS3_ECOLI	205	225	2.375	112.050956726074219|0.180958390235901|1|MI:C';129.102813720703125|0.186060056090355|1|y1-H2O1;130.086776733398438|0.023845389485359|1|y1-H3N1;135.047988891601563|1.0|1|iM+DEB;136.062271118164063|0.23284076154232|1|MI:A';141.066238403320313|0.047305755317211|1|a2-H2O1;147.11334228515625|0.060861725360155|1|y1;152.057266235351563|0.290670394897461|1|MI:G';155.082305908203125|0.038197111338377|1|AQ-…	643.304	G+C4H6O2	433.1	G	GEILGGmAAVEQPEKPAAQPK	6	1.97102	2136.09	0.00674539	1.00675	2.34058	0.216801	3.412	0	0	46.1896	0.353184	0	1	7	0.0947368	25.225	0.394185	28.1641	24.4711	8	0	1	475	808	33.9703	0	2.375	0.93096	unique
DEB	S30	1	9683	1460.43	739.641	1.96038e-06	0	3	GEM(Oxidation)NFDVVIASPDAM(Oxidation)R	sp|P0A7L0|RL1_ECOLI	107	122	4.33692	112.050926208496094|0.04048003256321|1|MI:C';116.071075439453125|4.692475777119398e-03|1|a1+DEB;120.081146240234375|0.010011910460889|1|iF;135.047927856445313|0.89729118347168|1|iM+DEB;136.062179565429688|0.073656104505062|1|MI:A';141.066299438476563|6.362754385918379e-03|1|a2-H2O1;152.057205200195341|0.057335957884789|1|MI:G';159.077194213867188|0.012263907119632|1|a2;175.1197509765625|0.0277473…	739.638	G+C4H6O2	433.1	G	GEmNFDVVIASPDAmR	14	1.90791	1782.79	0.00223433	1.00223	16.3687	0.317211	3.89073	0	0	37.8627	0.941617	0	1	13	0.101124	23.1243	0.446469	28.1265	23.1109	8	0	0	356	1069	105.233	0	4.33692	0.953654	unique
DEB	S30	1	9741	1468.2	685.306	4.3088e-06	0	3	VLYEM(Oxidation)DGVPEELAR	sp|P0ADY7|RL16_ECOLI	101	114	4.0304	112.051010131835938|0.321386784315109|1|MI:C';129.102752685546875|0.082217194139957|1|GV-CO;135.048080444335938|0.24260875582695|1|iM+DEB;136.062423706054688|0.428598612546921|1|MI:A';136.076202392578125|0.1932023614645|1|iY;152.057388305664063|0.504183411598206|1|MI:G';175.119674682617188|0.113181404769421|1|y1;185.093231201171875|0.022941563278437|1|EM-CO-C1H4O1S1;185.165695190429688|0.16006115…	685.303	A+C4H6O2	417.105	A	VLYEmDGVPEELAR	4	1.24261	1635.78	0.010704	1.0107	16.2865	0.130675	3.04952	0	0	28.7719	0.542909	0	1	4	0.0681004	10.6782	0.26783	17.111	10.5813	7	0	0	279	985	22.1853	0	4.0304	0.654469	unique
DEB	S30	1	9813	1478.05	643.306	2.25001e-06	0	4	GEILGGM(Oxidation)AAVEQPEKPAAQPK	sp|P0A7V3|RS3_ECOLI	205	225	2.99679	112.051017761230469|0.354905813932419|1|MI:C';129.102813720703125|0.238411143422127|1|y1-H2O1;130.086776733398438|0.023830292746425|1|y1-H3N1;135.047988891601563|0.997966945171356|1|iM+DEB;136.062347412109375|0.270634949207306|1|MI:A';141.066421508789063|0.03903154656291|1|a2-H2O1;147.11334228515625|0.076059609651566|1|y1;152.05731201171875|0.312542229890823|1|MI:G';155.0821533203125|0.0311103090…	643.304	G+C4H6O2	433.1	G	GEILGGmAAVEQPEKPAAQPK	6	2.03908	2136.09	0.00842061	2.00842	13.594	0.18041	4.59835	0	0	52.006	0.35256	4	1	7	0.0968421	28.036	0.32536	30.1346	27.2491	12	0	1	475	790	32.6272	0	2.99679	0.826417	unique
DEB	S30	1	9843	1482.13	502.223	3.77391e-06	0	3	CDGPSALPLAK	sp|P0A715|KDSA_ECOLI	249	259	2.69468	112.050987243652358|0.154430955648422|1|MI:C';127.087242126464844|0.062606230378151|1|GP-CO;129.102767944335938|0.196199506521225|1|y1-H2O1;130.086883544921875|0.104614429175854|1|y1-H3N1;136.06231689453125|0.185968652367592|1|MI:A';147.113418579101563|0.153434976935387|1|y1;152.057296752929688|0.225025042891502|1|MI:G';155.082275390625|0.050295174121857|1|GP;172.134063720703125|0.056969959288836…	502.222	G+C4H6O2	433.1	G	cDGPSALPLAK	0	0.420304	1070.54	0.0318059	2.03181	5.21766	0.014707	7.10538	0	0	23.1433	0.814092	0	2	8	0.0866426	12.5028	0.187437	18.1727	11.5189	20	0	0	277	589	5.36248	0	2.69468	0	unique
DEB	S30	1	9880	1487.26	628.949	4.29917e-06	0	3	YLGGEELTEAEIK	sp|P0A6M8|EFG_ECOLI	237	249	3.42065	112.050987243652358|0.47541019320488|1|MI:C';127.050674438476563|0.037675712257624|1|MI:T';129.102767944335938|0.278189986944199|1|y1-H2O1;130.086898803710938|0.113162182271481|1|y1-H3N1;136.062332153320313|0.519355773925781|1|MI:A';136.076217651367188|1.0|1|a1;147.11334228515625|0.226181879639626|1|y1;152.05731201171875|0.678249716758728|1|MI:G';155.08233642578125|0.041814852505922|1|AE-CO-H2O1;…	628.947	G+C4H6O2	433.1	G	YLGGeeLTeAeIK	10	0.292262	1450.72	0.0607833	3.06078	6.52216	0.0043369	6.88909	0	0	26.5895	0.503301	0	2	6	0.0684039	11.4101	0.241423	16.2245	8.37027	9	0	0	307	900	15.8662	0	3.42065	1	unique
DEB	S30	1	9915	1492.12	502.223	4.09121e-06	0	3	CDGPSALPLAK	sp|P0A715|KDSA_ECOLI	249	259	2.69468	112.051048278808594|0.053874772042036|1|MI:C';129.102798461914063|0.05116305872798|1|y1-H2O1;130.086868286132813|0.023779528215528|1|y1-H3N1;136.062423706054688|0.079254172742367|1|MI:A';147.113418579101563|0.036652904003859|1|y1;152.057373046875|0.098618969321251|1|MI:G';155.08203125|0.036177664995193|1|GP;169.13427734375|0.018881546333432|1|iK+DEB-H2O;172.133865356445313|0.024652320891619|1|iL+…	502.222	G+C4H6O2	433.1	G	CDGPSAlPlAK	8	0.0546612	1070.54	0.00811986	1.00812	3.47896	0.0132525	5.62436	0	0	19.521	0.704337	0	1	7	0.0685921	8.76107	0.0647378	15.0515	8.7213	35	0	0	277	589	7.73366	0	2.69468	0.700561	unique
DEB	S30	1	9943	1495.88	739.64	2.78954e-06	0	3	GEM(Oxidation)NFDVVIASPDAM(Oxidation)R	sp|P0A7L0|RL1_ECOLI	107	122	2.8497	112.050971984863281|0.216333702206612|1|MI:C';120.081253051757813|0.049674477428198|1|iF;135.047927856445313|1.0|1|iM+DEB;136.062286376953125|0.274695992469788|1|MI:A';152.0572509765625|0.322401255369186|1|MI:G';175.119720458984375|0.074359863996506|1|y1;185.129348754882813|0.018776452168822|1|IA;187.072265625|0.021645558997989|1|b2;199.108551025390625|0.032222718000412|1|AS-CO+DEB-H2O;213.087966…	739.638	G+C4H6O2	433.1	G	GEMNFDVVIASPDAmR	14	2.00621	1782.79	0.00565333	2.00565	12.9029	0.22899	3.89073	0	0	28.8434	0.537903	2	1	8	0.0617978	16.3865	0.329215	23.0889	15.6457	4	0	0	356	1031	63.3839	0	2.8497	1	unique
DEB	S30	1	10116	1518.9	643.307	2.03799e-06	0	4	GEILGGM(Oxidation)AAVEQPEKPAAQPK	sp|P0A7V3|RS3_ECOLI	205	225	3.61858	112.051055908203125|0.346677660942078|1|MI:C';129.10284423828125|0.266587734222412|1|y1-H2O1;130.086898803710938|0.029728051275015|1|y1-H3N1;135.048049926757813|1.0|1|iM+DEB;136.062362670898438|0.24302314221859|1|MI:A';141.06622314453125|0.040284056216478|1|a2-H2O1;147.113494873046875|0.059110663831234|1|y1;152.057357788085966|0.337980031967163|1|MI:G';159.076919555664063|0.061674986034632|1|a2;1…	643.304	G+C4H6O2	433.1	G	GEILGGmAAVEQPEKPAAQPK	6	1.97693	2136.09	0	0	16.8313	0.206755	2.55737	0	0	47.6393	0.453126	0	0	9	0.103365	27.0349	0.365962	29.146	27.0349	9	0	1	416	793	28.6062	0	3.61858	0.89104	unique
DEB	S30	1	10129	1520.74	643.307	1.59806e-06	0	4	GEILGGM(Oxidation)AAVEQPEKPAAQPK	sp|P0A7V3|RS3_ECOLI	205	225	3.46313	112.051025390625|0.354772537946701|1|MI:C';116.071144104003906|0.025909325107932|1|a1+DEB;129.102783203125|0.287928193807602|1|y1-H2O1;135.048004150390625|1.0|1|iM+DEB;136.062332153320313|0.217649549245834|1|MI:A';141.066680908203125|0.047073990106583|1|a2-H2O1;147.113357543945313|0.057335268706083|1|y1;152.057357788085966|0.315610200166702|1|MI:G';159.077072143554688|0.076886706054211|1|a2;187.0…	643.304	G+C4H6O2	433.1	G	GEILGGmAAVEQPEKPAAQPK	6	2.01159	2136.09	0.00883996	1.00884	14.1655	0.210992	3.412	0	0	46.1896	0.604653	0	1	12	0.0947368	28.1029	0.384824	31.1619	27.3282	10	0	1	475	795	41.4001	0	3.46313	1	unique
DEB	S30	1	10159	1524.79	695.299	3.19397e-06	0	3	AGDNAPM(Oxidation)AYIELVDR	sp|P0AG44|RL17_ECOLI	104	118	1.76097	101.071578979492188|0.045956332236528|1|a2;112.051048278808594|0.540051221847534|1|MI:C';129.0665283203125|0.046875778585672|1|b2;130.087066650390625|0.036449551582336|1|a1+DEB;135.04803466796875|1.0|1|iM+DEB;136.062332153320313|0.375307857990265|1|MI:A';136.0760498046875|0.071630105376244|1|iY;152.057342529296875|0.644851326942444|1|MI:G';158.093215942382813|0.040416657924652|1|y1-H3N1;175.11973…	695.298	G+C4H6O2	433.1	G	AGDNAPmAYIELVDR	6	1.9012	1649.77	0	0	16.8313	0.197323	1.95136	0	0	34.083	0.575377	0	0	8	0.0888031	15.0505	0.293755	20.0813	15.0505	7	0	0	259	1227	13.8284	0	1.76097	1	unique
DEB	S30	1	10358	1551.88	643.306	1.99236e-06	0	4	GEILGGM(Oxidation)AAVEQPEKPAAQPK	sp|P0A7V3|RS3_ECOLI	205	225	3.0519	112.050994873046875|0.49689257144928|1|MI:C';129.102752685546875|0.271907299757004|1|y1-H2O1;135.0479736328125|1.0|1|iM+DEB;136.062301635742188|0.224540635943413|1|MI:A';141.066436767578125|0.050926212221384|1|a2-H2O1;147.113479614257813|0.074215032160282|1|y1;152.057327270507813|0.362497299909592|1|MI:G';155.082534790039063|0.041656900197268|1|AQ-CO-H3N1;159.076919555664063|0.068006597459316|1|a…	643.304	G+C4H6O2	433.1	G	GEILGGmAAVEQPEKPAAQPK	6	1.97624	2136.09	0.0130096	1.01301	13.3688	0.16457	3.412	0	0	48.494	0.603801	0	1	12	0.0863158	28.1815	0.313694	31.1368	27.3416	13	0	1	475	781	27.3753	0	3.0519	1	unique
DEB	S30	1	10454	1565.25	643.306	2.36517e-06	0	4	GEILGGM(Oxidation)AAVEQPEKPAAQPK	sp|P0A7V3|RS3_ECOLI	205	225	2.375	112.050994873046875|0.402713716030121|1|MI:C';129.102767944335938|0.267169117927551|1|y1-H2O1;130.086700439453125|0.045584801584482|1|y1-H3N1;135.048004150390625|1.0|1|iM+DEB;136.062393188476563|0.189568236470222|1|MI:A';141.066482543945313|0.050393804907799|1|a2-H2O1;147.113479614257813|0.074840672314167|1|y1;152.057342529296875|0.330582648515701|1|MI:G';159.077117919921875|0.069183871150017|1|a…	643.304	G+C4H6O2	433.1	G	GEILGGmAAVEQPEKPAAQPK	6	1.96739	2136.09	0	0	16.8313	0.184096	1.69932	0	0	44.477	0.453174	0	0	9	0.112045	24.4905	0.334434	27.1383	24.4905	10	0	1	357	808	25.5099	0	2.375	1	unique
DEB	S30	1	10459	1565.91	721.994	2.95637e-06	0	3	AAGAELVGM(Oxidation)EDLADQIK	sp|P0A7L0|RL1_ECOLI	89	105	1.86651	101.0714111328125|0.056604109704494|1|AG-CO;112.051078796386719|0.396577447652817|1|MI:C';129.066421508789063|0.042266465723515|1|AG;129.102828979492188|0.104805342853069|1|y1-H2O1;130.087005615234375|0.048796456307173|1|y1-H3N1;135.048080444335938|0.230814054608345|1|iM+DEB;136.062393188476563|0.263721764087677|1|MI:A';143.082275390625|0.027285430580378|1|b2;147.113494873046875|0.065067633986473…	721.992	A+C4H6O2	417.105	A	AAGAELVGmEDLADQIK	8	1.23081	1745.85	0.00586727	2.00587	5.46484	0.173582	3.89073	0	0	42.03	0.502277	7	1	8	0.0828729	19.5121	0.28475	24.0964	19.4714	9	0	0	362	990	21.7711	0	1.86651	1	unique
DEB	S30	1	10488	1569.83	693.644	3.37008e-06	0	3	DQLLENLQEGMEVK	sp|P0AG67|RS1_ECOLI	183	196	2.98283	112.050987243652358|0.112334407866001|1|MI:C';129.102706909179688|0.033756494522095|1|y1-H2O1;130.086837768554688|0.023695100098848|1|y1-H3N1;135.047958374023438|0.077147841453552|1|iM+DEB;136.062332153320313|0.120132856070995|1|MI:A';147.1134033203125|0.036142136901617|1|y1;152.05731201171875|0.205055475234985|1|MI:G';199.181320190429688|0.024047436192632|1|LL-CO;215.139862060546875|0.0145597886…	693.642	G+C4H6O2	433.1	G	DQLLENLQEGmEVK	10	0.58951	1644.8	0.00221946	1.00222	6.56489	0.112204	2.76684	0	0	42.5645	0.473036	5	1	6	0.0981595	19.4751	0.286644	22.1662	19.4635	10	0	0	326	1027	29.8912	0	2.98283	1	unique
DEB	S30	1	10540	1577.02	643.307	1.92162e-06	0	4	GEILGGM(Oxidation)AAVEQPEKPAAQPK	sp|P0A7V3|RS3_ECOLI	205	225	4.39582	112.050994873046875|0.320925742387772|1|MI:C';129.102752685546875|0.265714466571808|1|y1-H2O1;130.086669921875|0.044647697359324|1|y1-H3N1;135.0479736328125|1.0|1|iM+DEB;136.062332153320313|0.282852828502655|1|MI:A';141.066390991210938|0.045047529041767|1|a2-H2O1;147.113449096679688|0.081346310675144|1|y1;152.057296752929688|0.306939989328384|1|MI:G';155.082275390625|0.039072785526514|1|AQ-CO-H3N…	643.304	G+C4H6O2	433.1	G	GEILGGmAAVEQPEKPAAQPK	6	2.0041	2136.09	0	0	16.8313	0.194754	3.73218	0	0	48.8141	0.453707	0	0	9	0.100962	27.0445	0.350273	29.1433	27.0445	9	0	1	416	768	23.5801	0	4.39582	0.85703	unique
DEB	S30	1	10655	1592.44	628.93	3.75858e-06	0	3	EGTEEPWYVVDK	sp|P25745|MNMA_ECOLI	253	264	3.71728	102.055427551269531|0.351165741682053|1|a1;112.051055908203125|0.607065916061401|1|MI:C';129.10272216796875|0.278191953897476|1|y1-H2O1;130.050537109375|0.069023221731186|1|b1;130.087020874023438|0.102718114852905|1|y1-H3N1;136.062332153320313|0.769165098667145|1|MI:A';136.076278686523438|0.336126983165741|1|iY;147.113189697265625|0.21250781416893|1|y1;152.057357788085966|1.0|1|MI:G';187.07252502…	628.928	G+C4H6O2	433.1	G	EGTEEPWYVVDk	11	0.377461	1450.66	0.0296225	2.02962	5.68322	0.00431284	5.53294	0	0	27.7803	0.645904	0	2	7	0.0648464	11.133	0.214436	18.1785	10.1664	9	0	0	293	1185	13.5587	0	3.71728	0.572802	unique
DEB	S30	1	10845	1618.31	643.307	3.08926e-06	0	4	GEILGGM(Oxidation)AAVEQPEKPAAQPK	sp|P0A7V3|RS3_ECOLI	205	225	3.30769	112.051055908203125|0.572867035865784|1|MI:C';129.10284423828125|0.186174616217613|1|y1-H2O1;130.087020874023438|0.024372702464461|1|y1-H3N1;135.048049926757813|1.0|1|iM+DEB;136.062332153320313|0.150781363248825|1|MI:A';141.066421508789063|0.044630464166403|1|a2-H2O1;147.113143920898438|0.053545858711004|1|y1;152.057296752929688|0.218320950865746|1|MI:G';159.077178955078125|0.05626168847084|1|a2;…	643.304	G+C4H6O2	433.1	G	GEILGGmAAVEQPEKPAAQPK	6	2.0345	2136.09	0.00894721	1.00895	15.1423	0.18282	4.59835	0	0	42.8344	0.201462	0	1	4	0.0905263	22.7424	0.326931	25.1334	20.8558	12	0	1	475	793	17.1588	0	3.30769	0.603271	unique
DEB	S30	1	10865	1621.01	642.618	3.29717e-06	0	3	M(Oxidation)ESIEQQLTELR	sp|P15042|DNLJ_ECOLI	1	12	4.89038	112.051048278808594|0.450176656246185|1|MI:C';135.048065185546875|1.0|1|iM+DEB;136.062301635742188|0.302858978509903|1|MI:A';152.057373046875|0.403217196464539|1|MI:G';175.1197509765625|0.093243174254894|1|y1;185.091659545898438|0.026850014925003|1|TE-CO-H2O1;197.12860107421875|0.023541467264295|1|LT-H2O1;201.12420654296875|0.033358365297318|1|SI;213.087966918945313|0.040949128568172|1|TE-H2O1;21…	642.615	G+C4H6O2	433.1	G	mESIEQQLTELR	0	1.94324	1491.72	0	0	16.8313	0.218983	0.956768	0	0	23.0666	0.823255	0	0	9	0.0954774	13.2084	0.290468	18.0558	13.2084	7	0	0	199	1144	8.47245	0	4.89038	0	unique
DEB	S30	1	10919	1628.45	656.642	0.00427513	0	3	EGIEPDQPGVVGPIK	sp|P36683|ACNB_ECOLI	207	221	0.908712	102.055435180664063|0.097847633063793|1|a1;112.051101684570327|0.22432653605938|1|MI:C';127.087020874023438|0.036459866911173|1|PG-CO;129.10272216796875|0.094047717750072|1|y1-H2O1;130.08685302734375|0.040513131767511|1|y1-H3N1;136.062408447265625|0.189202457666397|1|MI:A';141.0665283203125|0.091632701456547|1|a2-H2O1;147.113662719726563|0.078976400196552|1|y1;152.057388305664063|0.31979379057884…	656.642	G+C4H6O2	433.1	G	EGIEpDQpGVVGpIK	12	0.199377	1533.8	0.00867326	1.00867	1.82836	0.00285187	3.95198	0	0	27.256	0.215198	0	1	3	0.0680473	10.556	0.112626	16.1025	9.79346	25	0	0	338	630	32.8131	0	0.908712	0.305723	unique
DEB	S30	1	11070	1648.83	643.307	3.82029e-06	0	4	GEILGGM(Oxidation)AAVEQPEKPAAQPK	sp|P0A7V3|RS3_ECOLI	205	225	3.46313	112.051025390625|0.181892573833466|1|MI:C';129.102767944335938|0.242800757288933|1|y1-H2O1;130.087066650390625|0.053766623139381|1|y1-H3N1;135.047988891601563|1.0|1|iM+DEB;136.06231689453125|0.132788836956024|1|MI:A';141.066482543945313|0.042876362800598|1|a2-H2O1;147.113418579101563|0.11801864951849|1|y1;152.057296752929688|0.171280607581139|1|MI:G';159.077041625976563|0.050723880529404|1|a2;183…	643.304	G+C4H6O2	433.1	G	GEILGGmAAVEQPEKPAAQPK	6	1.98421	2136.09	0.0086287	1.00863	28.4066	0.12018	4.59835	0	0	34.0449	0.150933	0	1	3	0.0715789	15.8772	0.21603	21.0893	15.048	29	0	1	475	795	34.3962	0	3.46313	0.905794	unique
DEB	S30	1	11148	1659.58	643.308	2.48485e-06	0	4	GEILGGM(Oxidation)AAVEQPEKPAAQPK	sp|P0A7V3|RS3_ECOLI	205	225	4.94945	112.050987243652358|0.268076539039612|1|MI:C';129.10272216796875|0.176492318511009|1|y1-H2O1;135.047958374023438|0.973148822784424|1|iM+DEB;136.062225341796875|0.137640103697777|1|MI:A';141.06610107421875|0.036690957844257|1|a2-H2O1;147.113662719726563|0.051692679524422|1|y1;152.05731201171875|0.278940945863724|1|MI:G';159.0770263671875|0.050389006733894|1|a2;187.072113037109375|0.177801862359047…	643.304	G+C4H6O2	433.1	G	GEILGGmAAVEQPEKPAAQPK	6	2	2136.09	0	0	16.8313	0.22131	4.59835	0	0	47.376	0.353116	0	0	7	0.0926316	24.4416	0.38643	27.1512	24.4416	9	0	1	475	777	27.9177	0	4.94945	0.685361	unique
DEB	S30	1	11240	1672.42	643.306	1.77553e-06	0	4	GEILGGM(Oxidation)AAVEQPEKPAAQPK	sp|P0A7V3|RS3_ECOLI	205	225	2.67239	112.051002502441406|0.230381533503532|1|MI:C';129.102706909179688|0.198268413543701|1|y1-H2O1;130.086639404296875|0.02572669275105|1|y1-H3N1;135.047958374023438|1.0|1|iM+DEB;136.06231689453125|0.131999269127846|1|MI:A';141.066558837890625|0.042450554668903|1|a2-H2O1;147.113250732421875|0.045572783797979|1|y1;152.057296752929688|0.273486912250519|1|MI:G';159.076995849609375|0.064240925014019|1|a2;…	643.304	G+C4H6O2	433.1	G	GEILGGmAAVEQPEKPAAQPK	6	2.02112	2136.09	0.00753536	3.00754	11.0426	0.236384	5.86376	0	0	48.6414	0.604821	2	1	12	0.0926316	28.4542	0.412423	32.1649	27.0038	10	0	1	475	827	29.9856	0	2.67239	1	unique
DEB	S30	1	11263	1675.55	864.007	3.90576e-06	0	3	LDTWFSEM(Oxidation)QPVEETQDGE	sp|P0A6P7|ENGB_ECOLI	193	210	4.01021	112.051025390625|0.22441229224205|1|MI:C';120.081268310546875|0.021518172696233|1|iF;130.050460815429688|0.03389885276556|1|y1-H2O1;135.0479736328125|0.954800009727478|1|iM+DEB;136.062271118164063|0.281315475702286|1|MI:A';148.060928344726563|0.089122027158737|1|y1;152.0572509765625|0.35103964805603|1|MI:G';159.092208862304716|0.07757930457592|1|iW;187.071945190429688|0.046317797154188|1|y2-H2O1;…	864.004	G+C4H6O2	433.1	G	LDTWFSEmQPVEETQDGE	7	1.97897	2155.89	0.00534301	2.00534	7.26471	0.305417	2.84415	0	0	29.1549	0.296195	4	2	5	0.0798817	8.42796	0.427382	15.0884	7.70097	5	0	0	338	426	14.7339	0	4.01021	1	unique
DEB	S30	1	11318	1683.04	643.306	2.0676e-06	0	4	GEILGGM(Oxidation)AAVEQPEKPAAQPK	sp|P0A7V3|RS3_ECOLI	205	225	2.375	112.051033020019531|0.222195491194725|1|MI:C';129.10272216796875|0.203637450933456|1|y1-H2O1;135.047988891601563|1.0|1|iM+DEB;136.06231689453125|0.164855301380157|1|MI:A';141.066314697265625|0.04423987865448|1|a2-H2O1;147.113540649414034|0.078272022306919|1|y1;152.057296752929688|0.348805665969849|1|MI:G';159.076950073242188|0.08037132024765|1|a2;171.11346435546875|0.063829079270363|1|LG;187.0719…	643.304	G+C4H6O2	433.1	G	GEILGGmAAVEQPEKPAAQPK	6	2.00393	2136.09	0.0077561	1.00776	10.2864	0.192877	4.59835	0	0	52.006	0.503268	3	1	9	0.0968421	30.8194	0.354217	30.1498	30.0475	12	0	1	475	808	38.2799	0	2.375	1	unique
DEB	S30	1	11335	1685.44	864.006	3.56027e-06	0	3	LDTWFSEM(Oxidation)QPVEETQDGE	sp|P0A6P7|ENGB_ECOLI	193	210	2.96854	112.051040649414063|0.193697825074196|1|MI:C';120.081558227539063|0.018743213266134|1|iF;130.050674438476563|0.031434360891581|1|y1-H2O1;135.048004150390625|0.884510338306427|1|iM+DEB;136.062271118164063|0.182512149214745|1|MI:A';148.061187744140653|0.089190319180489|1|y1;152.05731201171875|0.265778958797455|1|MI:G';159.092208862304716|0.072937056422234|1|iW;183.113433837890625|0.020994091406465|…	864.004	G+C4H6O2	433.1	G	LDTWFSEmQPVEETQDGE	7	1.91704	2155.89	0.0046497	2.00465	4.91024	0.35277	2.84415	0	0	33.5425	0.296552	2	1	5	0.0887574	11.2143	0.463048	17.0785	10.4965	5	0	0	338	377	39.5184	0	2.96854	1	unique
DEB	S30	1	11396	1693.73	643.307	2.39812e-06	0	4	GEILGGM(Oxidation)AAVEQPEKPAAQPK	sp|P0A7V3|RS3_ECOLI	205	225	3.30769	112.051025390625|0.189888656139374|1|MI:C';129.102783203125|0.19881708920002|1|y1-H2O1;130.086898803710938|0.028187470510602|1|y1-H3N1;135.048004150390625|1.0|1|iM+DEB;136.062225341796875|0.150039196014404|1|MI:A';141.06622314453125|0.052378758788109|1|a2-H2O1;147.113540649414034|0.058401927351952|1|y1;152.057296752929688|0.23424406349659|1|MI:G';159.077056884765625|0.064264081418514|1|a2;169.097…	643.304	G+C4H6O2	433.1	G	GEILGGmAAVEQPEKPAAQPK	6	1.95479	2136.09	0	0	16.8313	0.218605	1.69932	0	0	46.7813	0.352849	0	0	7	0.12605	27.5064	0.396184	27.164	27.5064	10	0	1	357	793	23.808	0	3.30769	0.747545	unique
DEB	S30	1	11477	1704.96	643.307	2.17238e-06	0	4	GEILGGM(Oxidation)AAVEQPEKPAAQPK	sp|P0A7V3|RS3_ECOLI	205	225	4.39582	112.050994873046875|0.189868271350861|1|MI:C';129.102783203125|0.190497979521751|1|y1-H2O1;135.048004150390625|0.988117218017578|1|iM+DEB;136.062301635742188|0.120743855834007|1|MI:A';141.066558837890625|0.034163791686296|1|a2-H2O1;147.113494873046875|0.040526792407036|1|y1;152.05731201171875|0.237746357917786|1|MI:G';159.07708740234375|0.069819197058678|1|a2;169.09783935546875|0.034651458263397|…	643.304	G+C4H6O2	433.1	G	GEILGGmAAVEQPEKPAAQPK	6	2.05721	2136.09	0	0	16.8313	0.200099	1.69932	0	0	42.1947	0.453047	0	0	9	0.112045	23.3725	0.347848	27.1351	23.3725	14	0	1	357	768	33.0594	0	4.39582	0.944269	unique
DEB	S30	1	11552	1715.22	643.306	3.82798e-06	0	4	GEILGGM(Oxidation)AAVEQPEKPAAQPK	sp|P0A7V3|RS3_ECOLI	205	225	2.00824	112.051025390625|0.16463765501976|1|MI:C';115.0506591796875|0.055158313363791|1|GG;129.102767944335938|0.134284153580666|1|y1-H2O1;135.048004150390625|0.657719612121582|1|iM+DEB;136.06219482421875|0.092504911124706|1|MI:A';141.06646728515625|0.029465306550264|1|a2-H2O1;147.1131591796875|0.034954842180014|1|y1;152.05731201171875|0.227297589182854|1|MI:G';159.0770263671875|0.040105942636728|1|a2;18…	643.304	G+C4H6O2	433.1	G	GEILGGmAAVEQPEKPAAQPK	6	1.33102	2136.09	0.00411355	2.00411	12.6362	0.0956602	4.59835	0	0	36.203	0.101185	0	1	2	0.0757895	15.597	0.173187	21.071	14.848	27	0	1	475	782	21.0581	0	2.00824	0.303355	unique
DEB	S30	1	11658	1729.5	643.307	1.1957e-06	0	4	GEILGGM(Oxidation)AAVEQPEKPAAQPK	sp|P0A7V3|RS3_ECOLI	205	225	3.77403	112.050994873046875|0.211454957723618|1|MI:C';129.102798461914063|0.220116376876831|1|y1-H2O1;135.047988891601563|0.967115879058838|1|iM+DEB;136.062301635742188|0.12006613612175|1|MI:A';141.066558837890625|0.050073996186256|1|a2-H2O1;147.113372802734375|0.069707423448563|1|y1;152.057373046875|0.334880590438843|1|MI:G';159.076995849609375|0.06676872074604|1|a2;171.113601684570313|0.028295202180743…	643.304	G+C4H6O2	433.1	G	GEILGGmAAVEQPEKPAAQPK	6	2.01874	2136.09	0.00466341	1.00466	7.64125	0.180865	2.55737	0	0	49.9651	0.70459	5	1	14	0.117788	29.7707	0.3326	32.1408	29.7183	16	0	1	416	785	42.9128	0	3.77403	1	unique
DEB	S30	1	11899	1762.03	643.307	2.21246e-06	0	4	GEILGGM(Oxidation)AAVEQPEKPAAQPK	sp|P0A7V3|RS3_ECOLI	205	225	3.61858	112.050994873046875|0.257268667221069|1|MI:C';129.102752685546875|0.2231265604496|1|y1-H2O1;135.0479736328125|1.0|1|iM+DEB;136.062271118164063|0.139366865158081|1|MI:A';141.066436767578125|0.051153130829334|1|a2-H2O1;147.113388061523438|0.077129915356636|1|y1;152.0572509765625|0.233286917209625|1|MI:G';155.082183837890625|0.023259712383151|1|AQ-CO-H3N1;159.077056884765625|0.058439698070288|1|a2;1…	643.304	G+C4H6O2	433.1	G	GEILGGmAAVEQPEKPAAQPK	6	1.97935	2136.09	0	0	16.8313	0.200507	2.85563	0	0	50.2633	0.503595	0	0	10	0.128852	27.0692	0.367425	29.154	27.0692	10	0	1	357	793	38.1246	0	3.61858	1	unique
DEB	S30	1	11983	1773.32	643.306	1.80898e-06	0	4	GEILGGM(Oxidation)AAVEQPEKPAAQPK	sp|P0A7V3|RS3_ECOLI	205	225	2.99679	112.051010131835938|0.225494086742401|1|MI:C';129.102783203125|0.218239963054657|1|y1-H2O1;130.087020874023438|0.025013606995344|1|y1-H3N1;135.048019409179688|1.0|1|iM+DEB;136.062393188476563|0.124919861555099|1|MI:A';141.066314697265625|0.043388050049543|1|a2-H2O1;147.113479614257813|0.062102165073156|1|y1;152.057296752929688|0.174937456846237|1|MI:G';155.082351684570313|0.026209015399218|1|AQ-C…	643.304	G+C4H6O2	433.1	G	GEILGGmAAVEQPEKPAAQPK	6	1.96136	2136.09	0	0	16.8313	0.20414	2.85563	0	0	45.6333	0.604252	0	0	12	0.128852	27.0322	0.360716	29.144	27.0322	11	0	1	357	790	27.9227	0	2.99679	0.894632	unique
DEB	S30	1	12062	1784	643.306	2.79058e-06	0	4	GEILGGM(Oxidation)AAVEQPEKPAAQPK	sp|P0A7V3|RS3_ECOLI	205	225	2.06411	112.051010131835938|0.172290906310081|1|MI:C';129.102691650390625|0.199724063277245|1|y1-H2O1;130.086807250976563|0.023846903815866|1|y1-H3N1;135.047958374023438|1.0|1|iM+DEB;136.062240600585938|0.117570847272873|1|MI:A';141.066452026367188|0.047783970832825|1|a2-H2O1;147.113113403320313|0.052836235612631|1|y1;152.05731201171875|0.196549668908119|1|MI:G';159.077011108398438|0.077180854976177|1|a2…	643.304	G+C4H6O2	433.1	G	GEILGGmAAVEQPEKPAAQPK	6	2.00334	2136.09	0	0	16.8313	0.208737	2.55737	0	0	40.7934	0.35289	0	0	7	0.105769	21.989	0.369428	25.1471	21.989	10	0	1	416	785	23.5612	0	2.06411	0.904717	unique
DEB	S30	1	12075	1785.73	628.93	3.99482e-06	0	3	EGTEEPWYVVDK	sp|P25745|MNMA_ECOLI	253	264	4.17084	102.055358886718764|0.706637561321259|1|a1;112.051002502441406|1.0|1|MI:C';129.102706909179688|0.497372955083847|1|y1-H2O1;130.0867919921875|0.184414520859718|1|y1-H3N1;136.062423706054688|0.920899331569672|1|MI:A';136.076263427734375|0.483135223388672|1|iY;147.113418579101563|0.387580066919327|1|y1;152.057403564453125|0.750485181808472|1|MI:G';169.061279296875|0.173548087477684|1|b2-H2O1;185.093…	628.928	G+C4H6O2	433.1	G	eGTEEPWYVVDK	0	0.789958	1450.66	0.0143941	2.01439	4.99807	0.0246297	6.99485	0	0	29.2422	0.64816	0	2	7	0.0819113	12.8264	0.228869	17.1822	10.0674	13	0	0	293	1164	30.996	0	4.17084	1	unique
DEB	S30	1	12128	1792.89	585.763	0.00427512	0	2	RFCLPNSR	sp|P0A6G7|CLPP_ECOLI	125	132	4.53164	112.051048278808594|0.138755470514297|1|MI:C';112.087425231933594|0.034633327275515|1|a1-H3N1;120.081306457519531|0.10800563544035|1|iF;136.062423706054688|0.148645579814911|1|MI:A';140.082489013671875|0.066842086613178|1|b1-H3N1;152.05731201171875|0.178919687867165|1|MI:G';167.082427978515625|0.032450668513775|1|PN-CO-H3N1;175.119781494140653|0.103565983474255|1|y1;245.127029418945313|0.01885988…	585.76	d-H2O1	178.003	d	RFCLPNSR	-1	0	991.502	0	0	16.8313	0	9.30818	3.06467	3.24396	45.8368	1.01128	0	0	7	0.488372	10.7004	0.405875	17.079	10.7004	6	0	1	43	354	10.0658	0	4.53164	0	unique
DEB	S30	1	12133	1793.7	643.305	1.12797e-06	0	4	GEILGGM(Oxidation)AAVEQPEKPAAQPK	sp|P0A7V3|RS3_ECOLI	205	225	1.13142	112.051002502441406|0.189624801278114|1|MI:C';129.102783203125|0.184268593788147|1|y1-H2O1;135.048004150390625|0.894693911075592|1|iM+DEB;136.062332153320313|0.117767430841923|1|MI:A';141.066375732421875|0.047862078994513|1|a2-H2O1;147.113525390625|0.048137959092855|1|y1;152.057373046875|0.170178517699242|1|MI:G';159.076934814453125|0.059427179396153|1|a2;173.092666625976563|0.023598033934832|1|G…	643.304	G+C4H6O2	433.1	G	GEILGGmAAVEQPEKPAAQPK	6	1.94323	2136.09	0.00971883	3.00972	9.56374	0.206071	3.412	0	0	48.494	0.704505	3	1	14	0.0947368	31.5143	0.374322	34.1544	29.6349	9	0	1	475	824	28.401	0	1.13142	0.934848	unique
DEB	S30	1	12226	1806.42	643.308	2.81806e-06	0	4	GEILGGM(Oxidation)AAVEQPEKPAAQPK	sp|P0A7V3|RS3_ECOLI	205	225	4.86216	112.051010131835938|0.180569753050804|1|MI:C';115.087242126464844|0.024296464398503|1|AA-CO;129.102798461914063|0.200459599494934|1|y1-H2O1;135.0479736328125|1.0|1|iM+DEB;136.062347412109375|0.160052075982094|1|MI:A';141.066131591796875|0.045623037964106|1|a2-H2O1;147.113357543945313|0.073757126927376|1|y1;152.057327270507813|0.182387247681618|1|MI:G';155.082229614257813|0.03098071180284|1|AQ-CO-…	643.304	G+C4H6O2	433.1	G	GEILGGmAAVEQPEKPAAQPK	6	1.92899	2136.09	0.0135271	3.01353	7.5086	0.222516	4.59835	0	0	45.0938	0.302377	3	1	4	0.0884211	22.8092	0.423932	28.1843	22.0035	7	0	1	475	767	24.6597	0	4.86216	0.94059	unique
DEB	S30	1	12302	1816.76	643.307	2.44792e-06	0	4	GEILGGM(Oxidation)AAVEQPEKPAAQPK	sp|P0A7V3|RS3_ECOLI	205	225	3.92948	112.051078796386719|0.137302413582802|1|MI:C';129.102767944335938|0.217300325632095|1|y1-H2O1;135.048019409179688|0.966644167900086|1|iM+DEB;136.062347412109375|0.131517708301544|1|MI:A';141.0665283203125|0.047915853559971|1|a2-H2O1;147.113601684570313|0.041899528354406|1|y1;152.057357788085966|0.163571253418922|1|MI:G';159.077133178710938|0.071483112871647|1|a2;184.108718872070313|0.036641649901…	643.304	G+C4H6O2	433.1	G	GEILGGmAAVEQPEKPAAQPK	6	1.97757	2136.09	0	0	16.8313	0.215089	1.69932	0	0	46.7813	0.353094	0	0	7	0.123249	24.5037	0.394483	27.1639	24.5037	10	0	1	357	794	18.8753	0	3.92948	0.94519	unique
DEB	S30	1	12378	1827.17	643.308	2.37934e-06	0	4	GEILGGM(Oxidation)AAVEQPEKPAAQPK	sp|P0A7V3|RS3_ECOLI	205	225	5.17305	112.051025390625|0.15442855656147|1|MI:C';129.10272216796875|0.215871080756187|1|y1-H2O1;135.047943115234375|1.0|1|iM+DEB;136.062210083007813|0.127079427242279|1|MI:A';141.066436767578125|0.055445525795221|1|a2-H2O1;147.113250732421875|0.050481699407101|1|y1;152.057144165039063|0.143932864069939|1|MI:G';159.077194213867188|0.07440546900034|1|a2;181.098236083984375|0.025209866464138|1|PE-CO-H2O1;1…	643.304	G+C4H6O2	433.1	G	GEILGGmAAVEQPEKPAAQPK	6	1.99794	2136.09	0	0	16.8313	0.203656	1.69932	0	0	46.7813	0.353553	0	0	7	0.114846	23.4689	0.38822	27.1707	23.4689	9	0	1	357	775	22.7545	0	5.17305	1	unique
DEB	S30	1	12454	1837.58	643.307	2.76353e-06	0	4	GEILGGM(Oxidation)AAVEQPEKPAAQPK	sp|P0A7V3|RS3_ECOLI	205	225	4.66481	112.050994873046875|0.144498318433762|1|MI:C';129.102783203125|0.173020616173744|1|y1-H2O1;135.047988891601563|0.929638862609863|1|iM+DEB;136.062362670898438|0.165667876601219|1|MI:A';141.066421508789063|0.046597186475992|1|a2-H2O1;147.113510131835938|0.050414115190506|1|y1;152.057403564453125|0.194597154855728|1|MI:G';159.07708740234375|0.064987272024155|1|a2;183.1131591796875|0.041936159133911|…	643.304	G+C4H6O2	433.1	G	GEILGGmAAVEQPEKPAAQPK	6	1.968	2136.09	0	0	16.8313	0.228124	2.55737	0	0	36.347	0.353172	0	0	7	0.0913462	19.7869	0.409639	24.1664	19.7869	8	0	1	416	777	18.2981	0	4.66481	1	unique
DEB	S30	1	12528	1847.79	643.307	2.90404e-06	0	4	GEILGGM(Oxidation)AAVEQPEKPAAQPK	sp|P0A7V3|RS3_ECOLI	205	225	3.30769	112.051017761230469|0.199662283062935|1|MI:C';129.102828979492188|0.167181208729744|1|y1-H2O1;135.048019409179688|0.955500185489655|1|iM+DEB;136.062301635742188|0.147423312067986|1|MI:A';141.06640625|0.040312323719263|1|a2-H2O1;147.113510131835938|0.045296516269445|1|y1;152.0572509765625|0.148476660251617|1|MI:G';159.07720947265625|0.074588529765606|1|a2;169.134262084960938|0.028831109404564|1|iK…	643.304	G+C4H6O2	433.1	G	GEILGGmAAVEQPEKPAAQPK	6	1.9729	2136.09	0.00897317	2.00897	3.05422	0.221152	3.412	0	0	41.6481	0.353501	3	1	7	0.0863158	20.3737	0.408501	25.1696	19.6006	8	0	1	475	793	28.5765	0	3.30769	1	unique
DEB	S30	1	12602	1858.09	643.308	1.86785e-06	0	4	GEILGGM(Oxidation)AAVEQPEKPAAQPK	sp|P0A7V3|RS3_ECOLI	205	225	4.86216	112.051033020019531|0.173955857753754|1|MI:C';129.102783203125|0.224436596035957|1|y1-H2O1;130.08673095703125|0.028260488063097|1|y1-H3N1;135.0479736328125|1.0|1|iM+DEB;136.062286376953125|0.133850544691086|1|MI:A';141.066268920898438|0.047292042523623|1|a2-H2O1;147.113510131835938|0.055001843720675|1|y1;152.057281494140653|0.182821705937386|1|MI:G';159.077178955078125|0.075290560722351|1|a2;184.…	643.304	G+C4H6O2	433.1	G	GEILGGmAAVEQPEKPAAQPK	6	1.9876	2136.09	0.00667962	1.00668	0.78402	0.217611	2.55737	0	0	43.0528	0.453632	3	1	9	0.0985577	24.5761	0.407212	28.1741	24.5153	9	0	1	416	767	24.5208	0	4.86216	1	unique
DEB	S30	1	12677	1868.34	643.307	2.27489e-06	0	4	GEILGGM(Oxidation)AAVEQPEKPAAQPK	sp|P0A7V3|RS3_ECOLI	205	225	3.30769	112.051055908203125|0.181760996580124|1|MI:C';129.102767944335938|0.213203743100166|1|y1-H2O1;130.086944580078125|0.04193614423275|1|y1-H3N1;135.048004150390625|1.0|1|iM+DEB;136.062240600585938|0.13168004155159|1|MI:A';141.066497802734375|0.049478013068438|1|a2-H2O1;143.118637084960938|0.022841494530439|1|LG-CO;147.113327026367188|0.060279905796051|1|y1;152.0572509765625|0.156664550304413|1|MI:G'…	643.304	G+C4H6O2	433.1	G	GEILGGmAAVEQPEKPAAQPK	6	1.9457	2136.09	0.00470882	1.00471	13.8061	0.223113	2.55737	0	0	45.335	0.352877	0	1	7	0.103365	25.9667	0.400132	30.1613	25.9246	8	0	1	416	793	32.1431	0	3.30769	1	unique
DEB	S30	1	12852	1892	643.306	1.9126e-06	0	4	GEILGGM(Oxidation)AAVEQPEKPAAQPK	sp|P0A7V3|RS3_ECOLI	205	225	2.6859	112.051048278808594|0.125371590256691|1|MI:C';129.102737426757813|0.198382452130318|1|y1-H2O1;130.086761474609375|0.040421433746815|1|y1-H3N1;135.0479736328125|1.0|1|iM+DEB;136.06219482421875|0.112501449882984|1|MI:A';141.06634521484375|0.043802294880152|1|a2-H2O1;141.102798461914063|0.060693137347698|1|PA-CO;147.11334228515625|0.061949882656336|1|y1;152.057220458984375|0.139458298683167|1|MI:G';…	643.304	G+C4H6O2	433.1	G	GEILGGmAAVEQPEKPAAQPK	6	1.96092	2136.09	0.00589387	2.00589	7.23083	0.186791	3.412	0	0	48.494	0.604116	4	2	12	0.0905263	27.8384	0.344088	31.1422	27.0796	14	0	1	475	827	41.4229	0	2.6859	0.809469	unique
DEB	S30	1	12934	1903.16	643.307	2.16104e-06	0	4	GEILGGM(Oxidation)AAVEQPEKPAAQPK	sp|P0A7V3|RS3_ECOLI	205	225	3.77403	112.051094055175781|0.121515177190304|1|MI:C';129.102783203125|0.216102257370949|1|y1-H2O1;135.04803466796875|0.979823768138886|1|iM+DEB;136.062301635742188|0.127508908510208|1|MI:A';141.066680908203125|0.048019174486399|1|a2-H2O1;141.10302734375|0.025384241715074|1|PA-CO;147.113754272460938|0.045872010290623|1|y1;152.057403564453125|0.221929222345352|1|MI:G';155.0823974609375|0.040415212512016|1…	643.304	G+C4H6O2	433.1	G	GEILGGmAAVEQPEKPAAQPK	6	1.99502	2136.09	0.00624356	1.00624	13.5108	0.214934	2.55737	0	0	47.6393	0.453362	2	1	9	0.0913462	24.5545	0.393563	28.1652	24.4964	10	0	1	416	785	24.3045	0	3.77403	0.930686	unique
DEB	S30	1	13049	1918.98	643.308	2.45282e-06	0	4	GEILGGM(Oxidation)AAVEQPEKPAAQPK	sp|P0A7V3|RS3_ECOLI	205	225	4.86216	112.050971984863281|0.101555205881596|1|MI:C';129.102767944335938|0.231013983488083|1|y1-H2O1;135.0479736328125|1.0|1|iM+DEB;136.062240600585938|0.106597311794758|1|MI:A';141.06658935546875|0.050666451454163|1|a2-H2O1;143.118606567382813|0.027779364958405|1|LG-CO;147.113449096679688|0.074603214859962|1|y1;152.057266235351563|0.472078591585159|1|MI:G';155.0821533203125|0.038445431739092|1|AQ-CO-H3…	643.304	G+C4H6O2	433.1	G	GEILGGmAAVEQPEKPAAQPK	6	1.98211	2136.09	0	0	16.8313	0.22186	1.69932	0	0	44.477	0.353637	0	0	7	0.109244	24.5152	0.406772	27.1713	24.5152	6	0	1	357	767	29.3421	0	4.86216	0.832606	unique
DEB	S30	1	13127	1929.79	643.307	2.79697e-06	0	4	GEILGGM(Oxidation)AAVEQPEKPAAQPK	sp|P0A7V3|RS3_ECOLI	205	225	4.39582	112.051078796386719|0.126774847507477|1|MI:C';129.102813720703125|0.254712849855423|1|y1-H2O1;130.08697509765625|0.13174369931221|1|y1-H3N1;135.048049926757813|1.0|1|iM+DEB;136.062286376953125|0.102485924959183|1|MI:A';141.066360473632813|0.047780249267817|1|a2-H2O1;147.11346435546875|0.079407267272472|1|y1;152.05743408203125|0.394283801317215|1|MI:G';159.077224731445313|0.171800151467323|1|a2;17…	643.304	G+C4H6O2	433.1	G	GEILGGmAAVEQPEKPAAQPK	6	1.9621	2136.09	0	0	16.8313	0.184895	1.69932	0	0	42.1947	0.352769	0	0	7	0.109244	23.46	0.352273	27.1532	23.46	8	0	1	357	768	37.4011	0	4.39582	0.748291	unique
DEB	S30	1	13223	1942.96	643.306	2.93609e-06	0	4	GEILGGM(Oxidation)AAVEQPEKPAAQPK	sp|P0A7V3|RS3_ECOLI	205	225	3.15224	112.051055908203125|0.110349364578724|1|MI:C';129.102783203125|0.201717302203178|1|y1-H2O1;135.048019409179688|1.0|1|iM+DEB;136.062393188476563|0.210328117012978|1|MI:A';141.066360473632813|0.048293307423592|1|a2-H2O1;147.113327026367188|0.070145964622498|1|y1;152.057373046875|0.592373132705689|1|MI:G';155.082199096679688|0.032983612269163|1|AQ-CO-H3N1;159.077239990234375|0.091145187616348|1|a2;1…	643.304	G+C4H6O2	433.1	G	GEILGGmAAVEQPEKPAAQPK	6	1.93337	2136.09	0	0	16.8313	0.21096	2.85563	0	0	41.0917	0.201527	0	0	4	0.0980392	20.8954	0.387119	25.1594	20.8954	7	0	1	357	796	23.9921	0	3.15224	0.757718	unique
DEB	S30	1	13258	1947.78	643.306	2.75863e-06	0	4	GEILGGM(Oxidation)AAVEQPEKPAAQPK	sp|P0A7V3|RS3_ECOLI	205	225	3.15224	112.050933837890625|0.118741281330585|1|MI:C';129.102798461914063|0.187964797019959|1|y1-H2O1;130.086883544921875|0.033234037458897|1|y1-H3N1;135.0479736328125|1.0|1|iM+DEB;136.0623779296875|0.165376469492912|1|MI:A';141.066421508789063|0.037862677127123|1|a2-H2O1;147.113311767578125|0.084045983850956|1|y1;152.057327270507813|0.785892605781555|1|MI:G';159.0772705078125|0.077504962682724|1|a2;183.…	643.304	G+C4H6O2	433.1	G	GEILGGmAAVEQPEKPAAQPK	6	1.99973	2136.09	0	0	16.8313	0.206847	1.69932	0	0	44.477	0.200975	0	0	4	0.10084	24.4881	0.372613	27.1519	24.4881	8	0	1	357	796	20.9544	0	3.15224	1	unique
DEB	S30	1	13334	1958.25	643.307	2.20803e-06	0	4	GEILGGM(Oxidation)AAVEQPEKPAAQPK	sp|P0A7V3|RS3_ECOLI	205	225	3.46313	112.051033020019531|0.115215569734573|1|MI:C';129.102737426757813|0.201215147972107|1|y1-H2O1;130.087066650390625|0.028352761641145|1|y1-H3N1;135.048004150390625|0.927420675754547|1|iM+DEB;136.062301635742188|0.113449312746525|1|MI:A';141.066482543945313|0.058030314743519|1|a2-H2O1;147.113204956054688|0.074072644114494|1|y1;152.057327270507813|0.6930171251297|1|MI:G';155.082199096679688|0.0290300…	643.304	G+C4H6O2	433.1	G	GEILGGmAAVEQPEKPAAQPK	6	1.94964	2136.09	0.00882932	2.00883	5.33718	0.20534	4.59835	0	0	47.376	0.353119	6	1	7	0.0905263	26.7873	0.400773	31.1789	26.0119	8	0	1	475	795	27.0615	0	3.46313	0.892071	unique
DEB	S30	1	13432	1971.89	643.306	2.93684e-06	0	4	GEILGGM(Oxidation)AAVEQPEKPAAQPK	sp|P0A7V3|RS3_ECOLI	205	225	3.15224	112.051002502441406|0.131791263818741|1|MI:C';129.102783203125|0.176380172371864|1|y1-H2O1;130.086898803710938|0.026487648487091|1|y1-H3N1;135.047988891601563|1.0|1|iM+DEB;136.062347412109375|0.095623858273029|1|MI:A';141.0665283203125|0.047234393656254|1|a2-H2O1;147.113555908203125|0.077020868659019|1|y1;152.05731201171875|0.341039001941681|1|MI:G';159.076919555664063|0.071536980569363|1|a2;187.…	643.304	G+C4H6O2	433.1	G	GEILGGmAAVEQPEKPAAQPK	6	2.00092	2136.09	0	0	16.8313	0.2355	1.69932	0	0	42.1947	0.202123	0	0	4	0.10084	22.0147	0.428296	25.177	22.0147	6	0	1	357	796	17.7208	0	3.15224	1	unique
DEB	S30	1	13595	1995.57	643.306	2.70151e-06	0	4	GEILGGM(Oxidation)AAVEQPEKPAAQPK	sp|P0A7V3|RS3_ECOLI	205	225	2.21955	112.051017761230469|0.106227807700634|1|MI:C';129.102752685546875|0.229032963514328|1|y1-H2O1;130.086776733398438|0.025814341381192|1|y1-H3N1;135.047988891601563|1.0|1|iM+DEB;136.062210083007813|0.106923311948776|1|MI:A';141.06640625|0.048413440585136|1|a2-H2O1;147.113052368164063|0.044248525053263|1|y1;152.057281494140653|0.263038814067841|1|MI:G';155.0823974609375|0.040236808359623|1|AQ-CO-H3N1…	643.304	G+C4H6O2	433.1	G	GEILGGmAAVEQPEKPAAQPK	6	1.9419	2136.09	0.00656266	1.00656	10.2505	0.229135	2.55737	0	0	38.5579	0.353662	3	1	7	0.0889423	18.5477	0.420608	24.1769	18.4927	5	0	1	416	821	20.8741	0	2.21955	1	unique
DEB	S30	1	13665	2005.14	643.306	2.48791e-06	0	4	GEILGGM(Oxidation)AAVEQPEKPAAQPK	sp|P0A7V3|RS3_ECOLI	205	225	2.6859	112.051017761230469|0.100320518016815|1|MI:C';129.102798461914063|0.228956118226051|1|y1-H2O1;130.086822509765625|0.031482171267271|1|y1-H3N1;135.048004150390625|0.966924250125885|1|iM+DEB;136.06231689453125|0.215642020106316|1|MI:A';141.0665283203125|0.046089485287666|1|a2-H2O1;147.113388061523438|0.068862728774548|1|y1;152.057342529296875|0.197478353977203|1|MI:G';159.077133178710938|0.08868964…	643.304	G+C4H6O2	433.1	G	GEILGGmAAVEQPEKPAAQPK	6	1.97856	2136.09	0	0	16.8313	0.213108	1.69932	0	0	42.1947	0.353245	0	0	7	0.112045	23.3896	0.383546	26.1585	23.3896	7	0	1	357	827	31.5355	0	2.6859	1	unique
DEB	S30	1	13764	2018.79	643.308	2.70679e-06	0	4	GEILGGM(Oxidation)AAVEQPEKPAAQPK	sp|P0A7V3|RS3_ECOLI	205	225	5.01761	112.051040649414063|0.104042917490006|1|MI:C';129.102859497070313|0.216143101453781|1|y1-H2O1;130.086837768554688|0.027497809380293|1|y1-H3N1;135.048004150390625|1.0|1|iM+DEB;136.06231689453125|0.138914659619331|1|MI:A';141.066497802734375|0.058062195777893|1|a2-H2O1;147.113510131835938|0.057902734726667|1|y1;152.057388305664063|0.152502670884132|1|MI:G';159.077133178710938|0.087860733270645|1|a2…	643.304	G+C4H6O2	433.1	G	GEILGGmAAVEQPEKPAAQPK	6	1.99697	2136.09	0	0	16.8313	0.206352	1.69932	0	0	44.477	0.403397	0	0	8	0.123249	22.0538	0.377747	25.1589	22.0538	11	0	1	357	773	24.7103	0	5.01761	0.823253	unique
DEB	S30	1	13849	2030.57	643.308	2.27349e-06	0	4	GEILGGM(Oxidation)AAVEQPEKPAAQPK	sp|P0A7V3|RS3_ECOLI	205	225	5.32896	112.050971984863281|0.091867573559284|1|MI:C';129.102783203125|0.229128986597061|1|y1-H2O1;135.048004150390625|1.0|1|iM+DEB;136.062362670898438|0.119309224188328|1|MI:A';141.06640625|0.064764611423016|1|a2-H2O1;143.118698120117188|0.022817833349109|1|LG-CO;147.113449096679688|0.067705065011978|1|y1;152.057296752929688|0.1449134349823|1|MI:G';159.076950073242188|0.078321360051632|1|a2;169.09786987…	643.304	G+C4H6O2	433.1	G	GEILGGmAAVEQPEKPAAQPK	6	2.00987	2136.09	0	0	16.8313	0.235152	1.69932	0	0	44.477	0.353721	0	0	7	0.112045	24.5587	0.439834	27.1898	24.5587	6	0	1	357	729	23.8389	0	5.32896	0.931723	unique
DEB	S30	1	14004	2052.11	643.306	1.9722e-06	0	4	GEILGGM(Oxidation)AAVEQPEKPAAQPK	sp|P0A7V3|RS3_ECOLI	205	225	3.24165	112.050880432128906|0.088425599038601|1|MI:C';116.071105957031236|0.021153686568141|1|a1+DEB;129.102691650390625|0.224347442388535|1|y1-H2O1;130.086822509765625|0.032615534961224|1|y1-H3N1;135.047927856445313|1.0|1|iM+DEB;136.06231689453125|0.109366796910763|1|MI:A';141.0662841796875|0.043352860957384|1|a2-H2O1;143.118408203125|0.07089975476265|1|LG-CO;147.113418579101563|0.085791945457459|1|y1;1…	643.304	G+C4H6O2	433.1	G	GEILGGmAAVEQPEKPAAQPK	6	1.96407	2136.09	0	0	16.8313	0.184562	2.55737	0	0	40.7934	0.604588	0	0	12	0.0985577	24.8887	0.344921	28.1448	24.8887	13	0	1	416	793	32.7561	0	3.24165	0.806501	unique
DEB	S30	1	14333	2097.7	643.307	2.90807e-06	0	4	GEILGGM(Oxidation)AAVEQPEKPAAQPK	sp|P0A7V3|RS3_ECOLI	205	225	4.38018	112.050971984863281|0.130425631999969|1|MI:C';129.10272216796875|0.205492615699768|1|y1-H2O1;130.086715698242188|0.03591450676322|1|y1-H3N1;135.04791259765625|0.997876763343811|1|iM+DEB;136.062347412109375|0.106440119445324|1|MI:A';141.06646728515625|0.045288816094399|1|a2-H2O1;143.118453979492188|0.035492073744535|1|LG-CO;147.113296508789063|0.078796625137329|1|y1;152.057220458984375|0.131436362…	643.304	G+C4H6O2	433.1	G	GEILGGmAAVEQPEKPAAQPK	6	2.02048	2136.09	0	0	16.8313	0.204997	1.69932	0	0	42.1947	0.2525	0	0	5	0.106443	22.0404	0.377108	25.1582	22.0404	8	0	1	357	768	16.0748	0	4.38018	0.832438	unique
DEB	S30	1	14416	2109.28	643.307	2.33136e-06	0	4	GEILGGM(Oxidation)AAVEQPEKPAAQPK	sp|P0A7V3|RS3_ECOLI	205	225	4.75969	112.051071166992188|0.094140350818634|1|MI:C';129.102676391601563|0.183438584208488|1|y1-H2O1;135.047943115234375|1.0|1|iM+DEB;136.062255859375|0.089096136391163|1|MI:A';141.066360473632813|0.057545382529497|1|a2-H2O1;143.118545532226563|0.02801039814949|1|LG-CO;147.11328125|0.051868792623281|1|y1;152.057281494140653|0.132925271987915|1|MI:G';155.082244873046875|0.022241672500968|1|AQ-CO-H3N1;159…	643.304	G+C4H6O2	433.1	G	GEILGGmAAVEQPEKPAAQPK	6	1.86819	2136.09	0.00699683	1.007	2.928	0.257381	2.55737	0	0	40.7934	0.354218	0	1	7	0.0841346	20.9418	0.473331	25.2028	20.8907	6	0	1	416	770	10.6968	0	4.75969	0.702483	unique
DEB	S30	1	14667	2144.47	643.306	1.63245e-06	0	4	GEILGGM(Oxidation)AAVEQPEKPAAQPK	sp|P0A7V3|RS3_ECOLI	205	225	2.375	112.051002502441406|0.102777540683746|1|MI:C';129.102691650390625|0.202561467885971|1|y1-H2O1;130.086898803710938|0.035565927624702|1|y1-H3N1;135.047927856445313|0.983792960643768|1|iM+DEB;136.062301635742188|0.074981465935707|1|MI:A';141.066482543945313|0.041753724217415|1|a2-H2O1;147.113388061523438|0.086888276040554|1|y1;152.057220458984375|0.111988320946693|1|MI:G';159.077102661132813|0.09039…	643.304	G+C4H6O2	433.1	G	GEILGGmAAVEQPEKPAAQPK	6	2.00597	2136.09	0.00524751	1.00525	12.9265	0.202489	2.55737	0	0	49.9651	0.553337	3	1	11	0.112981	28.5245	0.385233	30.1594	28.472	8	0	1	416	808	35.8182	0	2.375	0.864786	unique
DEB	S30	1	14742	2154.8	643.308	2.84999e-06	0	4	GEILGGM(Oxidation)AAVEQPEKPAAQPK	sp|P0A7V3|RS3_ECOLI	205	225	5.23408	112.050933837890625|0.092670641839504|1|MI:C';129.102706909179688|0.201869606971741|1|y1-H2O1;130.086746215820313|0.036172725260258|1|y1-H3N1;135.04791259765625|1.0|1|iM+DEB;136.062149047851563|0.073464341461658|1|MI:A';141.066574096679688|0.03582576662302|1|a2-H2O1;143.0821533203125|0.022333793342113|1|AA;147.113388061523438|0.06185632571578|1|y1;152.057144165039063|0.1021369099617|1|MI:G';159.0…	643.304	G+C4H6O2	433.1	G	GEILGGmAAVEQPEKPAAQPK	6	1.93938	2136.09	0	0	16.8313	0.206332	1.69932	0	0	37.6998	0.353229	0	0	7	0.103641	20.8859	0.376038	25.153	20.8859	8	0	1	357	775	18.6128	0	5.23408	1	unique
DEB	S30	1	14831	2167.17	643.307	2.53533e-06	0	4	GEILGGM(Oxidation)AAVEQPEKPAAQPK	sp|P0A7V3|RS3_ECOLI	205	225	3.30769	112.050956726074219|0.092157252132893|1|MI:C';129.102798461914063|0.209339678287506|1|y1-H2O1;135.047943115234375|1.0|1|iM+DEB;136.062255859375|0.079942680895329|1|MI:A';141.06658935546875|0.043633621186018|1|a2-H2O1;147.113327026367188|0.049283396452665|1|y1;152.057220458984375|0.089930780231953|1|MI:G';155.081985473632813|0.024212304502726|1|AQ-CO-H3N1;159.07708740234375|0.068339645862579|1|a2;…	643.304	G+C4H6O2	433.1	G	GEILGGmAAVEQPEKPAAQPK	6	1.94469	2136.09	0	0	16.8313	0.217898	1.69932	0	0	39.9354	0.353557	0	0	7	0.103641	22.0085	0.396608	25.1643	22.0085	5	0	1	357	793	19.8858	0	3.30769	0.945247	unique
DEB	S30	1	14911	2178.35	643.307	3.22127e-06	0	4	GEILGGM(Oxidation)AAVEQPEKPAAQPK	sp|P0A7V3|RS3_ECOLI	205	225	4.55126	112.051055908203125|0.106383241713047|1|MI:C';129.102737426757813|0.205463767051697|1|y1-H2O1;135.047958374023438|1.0|1|iM+DEB;136.062149047851563|0.077018164098263|1|MI:A';141.06646728515625|0.044345077127218|1|a2-H2O1;143.118408203125|0.2242072224617|1|LG-CO;147.113510131835938|0.043724860996008|1|y1;152.057373046875|0.124275378882885|1|MI:G';159.07733154296875|0.068873852491379|1|a2;171.113586…	643.304	G+C4H6O2	433.1	G	GEILGGmAAVEQPEKPAAQPK	6	1.98996	2136.09	0	0	16.8313	0.202392	1.69932	0	0	33.3039	0.201671	0	0	4	0.106443	16.178	0.358183	21.1433	16.178	10	0	1	357	776	24.8747	0	4.55126	0.915297	unique
DEB	S30	1	15001	2190.77	643.307	3.57476e-06	0	4	GEILGGM(Oxidation)AAVEQPEKPAAQPK	sp|P0A7V3|RS3_ECOLI	205	225	3.61858	112.050880432128906|0.08576975017786|1|MI:C';129.10272216796875|0.198370575904846|1|y1-H2O1;130.0869140625|0.02043254300952|1|y1-H3N1;135.047927856445313|0.901534676551819|1|iM+DEB;136.062149047851563|0.080258324742317|1|MI:A';141.066360473632813|0.04228276014328|1|a2-H2O1;143.118789672851563|0.026038764044642|1|LG-CO;147.11346435546875|0.04796139523387|1|y1;152.057296752929688|0.11819014698267|1…	643.304	G+C4H6O2	433.1	G	GEILGGmAAVEQPEKPAAQPK	6	1.91308	2136.09	0	0	16.8313	0.231459	1.69932	0	0	33.3039	0.202093	0	0	4	0.106443	15.0738	0.413841	20.1669	15.0738	8	0	1	357	793	16.3353	0	3.61858	1	unique
DEB	S30	1	15163	2213.13	643.306	2.84396e-06	0	4	GEILGGM(Oxidation)AAVEQPEKPAAQPK	sp|P0A7V3|RS3_ECOLI	205	225	2.84134	112.051010131835938|0.100122779607773|1|MI:C';129.102706909179688|0.251835614442825|1|y1-H2O1;130.086654663085938|0.036105163395405|1|y1-H3N1;135.047958374023438|1.0|1|iM+DEB;136.0621337890625|0.077499344944954|1|MI:A';141.066513061523438|0.059632927179337|1|a2-H2O1;147.113388061523438|0.064539380371571|1|y1;152.057235717773438|0.106497250497341|1|MI:G';155.082107543945313|0.027127895504236|1|AQ-…	643.304	G+C4H6O2	433.1	G	GEILGGmAAVEQPEKPAAQPK	6	1.95754	2136.09	0.00770423	1.0077	3.72887	0.176857	3.412	0	0	48.494	0.20074	0	1	4	0.08	25.8513	0.3493	26.158	25.0746	10	0	1	475	790	31.2531	0	2.84134	0.604343	unique
DEB	S30	1	15275	2228.59	643.307	3.10533e-06	0	4	GEILGGM(Oxidation)AAVEQPEKPAAQPK	sp|P0A7V3|RS3_ECOLI	205	225	3.77403	112.050788879394531|0.083616614341736|1|MI:C';115.087020874023438|0.022705098614097|1|AA-CO;129.102706909179688|0.240991324186325|1|y1-H2O1;130.08673095703125|0.026785699650645|1|y1-H3N1;135.047927856445313|1.0|1|iM+DEB;136.062255859375|0.071597866714001|1|MI:A';141.06622314453125|0.050736647099257|1|a2-H2O1;147.113113403320313|0.065018020570278|1|y1;152.057205200195341|0.0895069912076|1|MI:G';15…	643.304	G+C4H6O2	433.1	G	GEILGGmAAVEQPEKPAAQPK	6	1.97425	2136.09	0	0	16.8313	0.225101	1.69932	0	0	37.6998	0.201356	0	0	4	0.109244	19.8298	0.412796	24.1734	19.8298	6	0	1	357	785	13.3968	0	3.77403	1	unique
DEB	S30	1	15580	2270.55	643.306	2.02209e-06	0	4	GEILGGM(Oxidation)AAVEQPEKPAAQPK	sp|P0A7V3|RS3_ECOLI	205	225	2.38775	112.051116943359375|0.076868072152138|1|MI:C';129.102691650390625|0.188526839017868|1|y1-H2O1;130.086898803710938|0.028015617281199|1|y1-H3N1;135.047943115234375|0.932199716567993|1|iM+DEB;136.062393188476563|0.137116491794586|1|MI:A';141.066513061523438|0.045395456254482|1|a2-H2O1;147.11334228515625|0.052682287991047|1|y1;152.057235717773438|0.101507797837257|1|MI:G';159.0772705078125|0.06091304…	643.304	G+C4H6O2	433.1	G	GEILGGmAAVEQPEKPAAQPK	6	1.95335	2136.09	0.00750697	1.00751	8.82599	0.236698	2.55737	0	0	45.335	0.353738	5	1	7	0.0961538	25.9483	0.443073	29.1894	25.8869	6	0	1	416	808	12.5324	0	2.38775	1	unique
DEB	S30	1	15674	2283.66	643.305	3.024e-06	0	4	GEILGGM(Oxidation)AAVEQPEKPAAQPK	sp|P0A7V3|RS3_ECOLI	205	225	1.59776	112.051010131835938|0.10070975869894|1|MI:C';129.102645874023438|0.200900062918663|1|y1-H2O1;135.047927856445313|0.930126130580902|1|iM+DEB;136.062210083007813|0.173118203878403|1|MI:A';141.066360473632813|0.058166772127151|1|a2-H2O1;143.118484497070313|0.02841505035758|1|LG-CO;147.113418579101563|0.040510904043913|1|y1;152.0572509765625|0.125000968575478|1|MI:G';155.082015991210938|0.02316890098…	643.304	G+C4H6O2	433.1	G	GEILGGmAAVEQPEKPAAQPK	6	1.93013	2136.09	0	0	16.8313	0.240623	2.55737	0	0	38.5579	0.20273	0	0	4	0.09375	18.4857	0.42419	23.1695	18.4857	9	0	1	416	821	10.9915	0	1.59776	0.916019	unique
DEB	S30	1	15782	2298.23	643.306	1.67275e-06	0	4	GEILGGM(Oxidation)AAVEQPEKPAAQPK	sp|P0A7V3|RS3_ECOLI	205	225	1.75321	112.050949096679673|0.114474080502987|1|MI:C';129.102737426757813|0.186679482460022|1|y1-H2O1;135.047943115234375|1.0|1|iM+DEB;136.062240600585938|0.381146907806397|1|MI:A';141.066574096679688|0.040555007755756|1|a2-H2O1;143.1185302734375|0.033486504107714|1|LG-CO;147.113311767578125|0.050683069974184|1|y1;152.057205200195341|0.122240476310253|1|MI:G';159.076919555664063|0.065448381006718|1|a2;18…	643.304	G+C4H6O2	433.1	G	GEILGGmAAVEQPEKPAAQPK	6	1.89731	2136.09	0	0	16.8313	0.225946	2.55737	0	0	52.3115	0.604898	0	0	12	0.108173	30.0499	0.406747	31.1683	30.0499	11	0	1	416	801	24.014	0	1.75321	1	unique
DEB	S30	1	15809	2301.95	703.638	1.80186e-06	0	3	M(Oxidation)TESFAQLFEESLK	sp|P0AG67|RS1_ECOLI	1	14	4.88185	112.050842285156236|0.050064612179995|1|MI:C';120.081275939941406|0.164031073451042|1|iF;129.102691650390625|0.07156252861023|1|y1-H2O1;130.086593627929688|0.035378888249397|1|y1-H3N1;135.047927856445313|0.931362509727478|1|iM+DEB;136.062210083007813|0.169943913817406|1|MI:A';147.113204956054688|0.062106434255838|1|y1;152.057205200195341|0.08713061362505|1|MI:G';185.092620849609375|0.045318260788…	703.634	G+C4H6O2	433.1	G	mTESFAQLFEESLK	0	1.93903	1674.78	0.00128681	1.00129	7.69444	0.316572	1.96721	0	0	32.1789	0.933788	3	1	12	0.12749	20.6118	0.499832	25.1405	20.604	2	0	0	251	1194	19.5596	0	4.88185	0.889787	unique
DEB	S30	1	15880	2311.66	703.636	1.98809e-06	0	3	M(Oxidation)TESFAQLFEESLK	sp|P0AG67|RS1_ECOLI	1	14	2.3237	112.050979614257813|0.034607965499163|1|MI:C';120.081237792968764|0.139214143157005|1|iF;129.1026611328125|0.049143947660923|1|y1-H2O1;130.086822509765625|0.032037526369095|1|y1-H3N1;135.04791259765625|0.994377136230469|1|iM+DEB;136.062210083007813|0.095123119652271|1|MI:A';147.113327026367188|0.060292471200228|1|y1;152.057235717773438|0.052564550191164|1|MI:G';185.092697143554688|0.0486110672354…	703.634	G+C4H6O2	433.1	G	mTESFAQLFEESLK	0	2.00054	1674.78	0.00104064	1.00104	7.68179	0.329019	1.96721	0	0	32.1789	0.935316	9	1	12	0.12749	20.6703	0.525477	25.1602	20.6639	1	0	0	251	1147	36.3855	0	2.3237	0.879117	unique
DEB	S30	1	15885	2312.33	643.307	2.83013e-06	0	4	GEILGGM(Oxidation)AAVEQPEKPAAQPK	sp|P0A7V3|RS3_ECOLI	205	225	4.39582	112.051010131835938|0.084163226187229|1|MI:C';129.102706909179688|0.193297997117043|1|y1-H2O1;130.086898803710938|0.022956047207117|1|y1-H3N1;135.047943115234375|0.921644449234009|1|iM+DEB;136.06219482421875|0.179385662078857|1|MI:A';141.066314697265625|0.0633579865098|1|a2-H2O1;147.113449096679688|0.046200443059206|1|y1;152.057281494140653|0.097686462104321|1|MI:G';159.077239990234375|0.08005154…	643.304	G+C4H6O2	433.1	G	GEILGGmAAVEQPEKPAAQPK	6	1.94918	2136.09	0.00714394	1.00714	7.23127	0.219285	3.73218	0	0	39.7327	0.201763	0	1	4	0.0961538	20.5632	0.403027	25.1667	19.8051	8	0	1	416	768	12.3571	0	4.39582	0.922258	unique
DEB	S30	1	15954	2321.75	703.636	1.85314e-06	0	3	M(Oxidation)TESFAQLFEESLK	sp|P0AG67|RS1_ECOLI	1	14	3.14033	112.051048278808594|0.062920562922955|1|MI:C';120.081237792968764|0.162175580859184|1|iF;129.102783203125|0.05883714184165|1|y1-H2O1;130.08685302734375|0.035452987998724|1|y1-H3N1;135.047958374023438|0.979645729064941|1|iM+DEB;136.06231689453125|0.288903564214706|1|MI:A';147.113418579101563|0.068692691624165|1|y1;152.05731201171875|0.097190402448177|1|MI:G';185.092758178710938|0.064536347985268|1…	703.634	G+C4H6O2	433.1	G	mTESFAQLFEESLK	0	1.97965	1674.78	0.00140582	1.00141	13.4714	0.31065	1.96721	0	0	32.1789	0.934775	5	1	12	0.103586	20.6737	0.50318	25.1535	20.6648	2	0	0	251	1199	15.552	0	3.14033	0.815744	unique
DEB	S30	1	16036	2333.1	703.637	2.32521e-06	0	3	M(Oxidation)TESFAQLFEESLK	sp|P0AG67|RS1_ECOLI	1	14	3.46065	112.051040649414063|0.11031337082386|1|MI:C';120.081222534179673|0.211033120751381|1|iF;129.102691650390625|0.085137538611889|1|y1-H2O1;130.086868286132813|0.041983224451542|1|y1-H3N1;135.047943115234375|0.963703036308289|1|iM+DEB;136.06231689453125|0.381683021783829|1|MI:A';147.113418579101563|0.080454364418983|1|y1;152.057373046875|0.15053316950798|1|MI:G';157.0977783203125|0.02781798876822|1|a…	703.634	G+C4H6O2	433.1	G	mTESFAQLFEESLK	0	1.97422	1674.78	0	0	16.8313	0.283394	0.956768	0	0	31.1685	0.931995	0	0	12	0.122066	20.5792	0.446154	24.1159	20.5792	3	0	0	213	1183	8.59493	0	3.46065	1	unique
DEB	S30	1	16047	2334.7	703.637	2.18385e-06	0	3	M(Oxidation)TESFAQLFEESLK	sp|P0AG67|RS1_ECOLI	1	14	3.40056	112.050987243652358|0.108410395681858|1|MI:C';120.081245422363281|0.246136114001274|1|iF;129.102798461914063|0.114359378814697|1|y1-H2O1;130.086990356445313|0.046450037509203|1|y1-H3N1;135.048019409179688|1.0|1|iM+DEB;136.062347412109375|0.657519578933716|1|MI:A';147.113372802734375|0.096645519137383|1|y1;152.05731201171875|0.19094654917717|1|MI:G';185.092361450195341|0.060835715383291|1|TE-CO-H2…	703.634	G+C4H6O2	433.1	G	mTESFAQLFEESLK	0	1.99292	1674.78	0.00211091	1.00211	6.58301	0.267693	1.96721	0	0	32.1789	0.932769	5	1	12	0.0916335	20.67	0.448536	25.1281	20.6542	3	0	0	251	1183	11.0902	0	3.40056	1	unique
DEB	S30	1	16052	2335.34	643.307	2.79717e-06	0	4	GEILGGM(Oxidation)AAVEQPEKPAAQPK	sp|P0A7V3|RS3_ECOLI	205	225	3.71604	112.050926208496094|0.121603406965733|1|MI:C';129.102783203125|0.209197252988815|1|y1-H2O1;130.0869140625|0.031485565006733|1|y1-H3N1;135.047927856445313|1.0|1|iM+DEB;136.062240600585938|0.301436483860016|1|MI:A';141.066390991210938|0.04086883738637|1|a2-H2O1;143.118331909179688|0.026832075789571|1|LG-CO;147.113327026367188|0.051723822951317|1|y1;152.057144165039063|0.122560150921345|1|MI:G';155.…	643.304	G+C4H6O2	433.1	G	GEILGGmAAVEQPEKPAAQPK	6	1.97059	2136.09	0	0	16.8313	0.217428	2.55737	0	0	38.5579	0.252314	0	0	5	0.0793269	20.8616	0.382	25.1512	20.8616	8	0	1	416	803	13.1156	0	3.71604	1	unique
DEB	S30	1	16132	2345.93	703.637	2.41621e-06	0	3	M(Oxidation)TESFAQLFEESLK	sp|P0AG67|RS1_ECOLI	1	14	3.83427	112.050941467285156|0.036910988390446|1|MI:C';120.081268310546875|0.076272621750832|1|iF;129.102828979492188|0.034438170492649|1|y1-H2O1;130.086822509765625|0.012471185997128|1|y1-H3N1;135.047988891601563|0.25237512588501|1|iM+DEB;136.062301635742188|0.199968546628952|1|MI:A';147.113479614257813|0.022320434451103|1|y1;152.057327270507813|0.07086955010891|1|MI:G';157.09808349609375|0.0108591476455…	703.634	G+C4H6O2	433.1	G	mTESFAQLFEESLK	0	0.491053	1674.78	0	0	16.8313	0.153715	0.956768	0	0	31.1685	0.928475	0	0	12	0.107981	20.192	0.261956	24.0702	20.192	8	0	0	213	1173	9.46011	0	3.83427	1	unique
DEB	S30	1	16228	2358.89	643.306	2.35875e-06	0	4	GEILGGM(Oxidation)AAVEQPEKPAAQPK	sp|P0A7V3|RS3_ECOLI	205	225	2.76726	112.050964355468764|0.117256961762905|1|MI:C';129.102767944335938|0.18185093998909|1|y1-H2O1;135.047943115234375|0.959882915019989|1|iM+DEB;136.06231689453125|0.44626784324646|1|MI:A';141.06640625|0.056278359144926|1|a2-H2O1;143.118316650390625|0.02938007004559|1|LG-CO;147.1134033203125|0.042749773710966|1|y1;152.057266235351563|0.09807426482439|1|MI:G';159.077072143554688|0.059083592146635|1|a2;…	643.304	G+C4H6O2	433.1	G	GEILGGmAAVEQPEKPAAQPK	6	1.99532	2136.09	0.00829506	1.0083	5.97905	0.222625	3.412	0	0	41.6481	0.353734	0	1	7	0.08	24.1748	0.418767	28.1809	23.4097	10	0	1	475	835	10.839	0	2.76726	1	unique
DEB	S30	1	16315	2370.64	643.307	2.9129e-06	0	4	GEILGGM(Oxidation)AAVEQPEKPAAQPK	sp|P0A7V3|RS3_ECOLI	205	225	3.61858	112.050765991210938|0.088802665472031|1|MI:C';129.1026611328125|0.186546891927719|1|y1-H2O1;135.047866821289063|0.979491651058197|1|iM+DEB;136.062225341796875|0.235895305871964|1|MI:A';141.06640625|0.046883914619684|1|a2-H2O1;147.113388061523438|0.041338760405779|1|y1;152.057327270507813|0.10332003235817|1|MI:G';159.077194213867188|0.07164903730154|1|a2;171.11358642578125|0.028564378619194|1|LG;1…	643.304	G+C4H6O2	433.1	G	GEILGGmAAVEQPEKPAAQPK	6	1.99413	2136.09	0	0	16.8313	0.226289	2.55737	0	0	36.347	0.201768	0	0	4	0.0769231	19.7994	0.406912	24.1668	19.7994	7	0	1	416	793	9.89046	0	3.61858	0.900677	unique
DEB	S30	1	16461	2390.65	643.306	2.97094e-06	0	4	GEILGGM(Oxidation)AAVEQPEKPAAQPK	sp|P0A7V3|RS3_ECOLI	205	225	1.91336	112.050941467285156|0.11684450507164|1|MI:C';129.102630615234375|0.207893207669258|1|y1-H2O1;130.086776733398438|0.0456857457757|1|y1-H3N1;135.0478515625|1.0|1|iM+DEB;136.062255859375|0.526145160198212|1|MI:A';143.118453979492188|0.053838334977627|1|LG-CO;147.113388061523438|0.083040051162243|1|y1;152.057342529296875|0.120914712548256|1|MI:G';159.076873779296875|0.069685868918896|1|a2;171.1136474…	643.304	G+C4H6O2	433.1	G	GEILGGmAAVEQPEKPAAQPK	6	2.01024	2136.09	0.00698271	1.00698	3.39597	0.163777	3.412	0	0	35.0166	0.201281	0	1	4	0.0736842	20.5964	0.305701	25.1291	19.8191	13	0	1	475	803	12.9263	0	1.91336	0.922146	unique
DEB	S30	1	16860	2445.16	643.307	3.62053e-06	0	4	GEILGGM(Oxidation)AAVEQPEKPAAQPK	sp|P0A7V3|RS3_ECOLI	205	225	4.39582	112.051033020019531|0.10810961574316|1|MI:C';129.102691650390625|0.192507982254028|1|y1-H2O1;135.048004150390625|0.983637750148773|1|iM+DEB;136.062301635742188|0.287835508584976|1|MI:A';141.066619873046875|0.046696893870831|1|a2-H2O1;143.118377685546875|0.063546113669872|1|LG-CO;147.113510131835938|0.06022972241044|1|y1;152.057296752929688|0.121352002024651|1|MI:G';159.0770263671875|0.06891899555…	643.304	G+C4H6O2	433.1	G	GEILGGmAAVEQPEKPAAQPK	6	2.00155	2136.09	0	0	16.8313	0.203493	2.55737	0	0	32.0039	0.201712	0	0	4	0.0673077	15.135	0.375311	20.1577	15.135	8	0	1	416	768	13.5686	0	4.39582	1	unique
DEB	S30	1	17126	2481.6	643.307	2.86625e-06	0	4	GEILGGM(Oxidation)AAVEQPEKPAAQPK	sp|P0A7V3|RS3_ECOLI	205	225	3.33653	112.050949096679673|0.09624720364809|1|MI:C';129.102935791015625|0.242580905556679|1|y1-H2O1;130.08697509765625|0.040555119514465|1|y1-H3N1;135.048019409179688|1.0|1|iM+DEB;136.062423706054688|0.175794422626495|1|MI:A';141.066619873046875|0.051474153995514|1|a2-H2O1;143.118576049804688|0.023821061477065|1|LG-CO;147.113418579101563|0.112772010266781|1|y1;152.057235717773438|0.109957829117775|1|MI:…	643.304	G+C4H6O2	433.1	G	GEILGGmAAVEQPEKPAAQPK	6	2.01452	2136.09	0.00690433	1.0069	7.17603	0.21484	2.55737	0	0	38.5579	0.201538	5	1	4	0.0889423	22.0358	0.394733	26.1593	21.9731	8	0	1	416	795	20.8979	0	3.33653	1	unique
DEB	S30	1	17184	2489.79	643.307	3.10728e-06	0	4	GEILGGM(Oxidation)AAVEQPEKPAAQPK	sp|P0A7V3|RS3_ECOLI	205	225	3.92948	112.050956726074219|0.084013044834137|1|MI:C';129.10272216796875|0.199573293328285|1|y1-H2O1;130.087081909179688|0.039836715906858|1|y1-H3N1;135.048019409179688|0.988527178764343|1|iM+DEB;136.0623779296875|0.170513778924942|1|MI:A';141.066635131835938|0.058229833841324|1|a2-H2O1;147.113250732421875|0.069960728287697|1|y1;152.0572509765625|0.092500820755959|1|MI:G';159.076797485351563|0.0659384429…	643.304	G+C4H6O2	433.1	G	GEILGGmAAVEQPEKPAAQPK	6	1.98853	2136.09	0	0	16.8313	0.220853	2.55737	0	0	34.162	0.201392	0	0	4	0.0865385	19.7944	0.396096	24.1573	19.7944	9	0	1	416	794	13.7424	0	3.92948	0.751174	unique
DEB	S30	1	17269	2501.3	643.307	3.29508e-06	0	4	GEILGGM(Oxidation)AAVEQPEKPAAQPK	sp|P0A7V3|RS3_ECOLI	205	225	4.39582	112.051086425781236|0.124007888138294|1|MI:C';129.102859497070313|0.214766144752502|1|y1-H2O1;135.04803466796875|1.0|1|iM+DEB;136.06231689453125|0.356273204088211|1|MI:A';141.066665649414063|0.054123837500811|1|a2-H2O1;147.113601684570313|0.04186861589551|1|y1;152.057418823242188|0.131197452545166|1|MI:G';159.077194213867188|0.057544734328985|1|a2;183.077865600585966|0.020463971421123|1|AQ-H3N1;1…	643.304	G+C4H6O2	433.1	G	GEILGGmAAVEQPEKPAAQPK	6	1.91412	2136.09	0	0	16.8313	0.183606	1.69932	0	0	35.489	0.352657	0	0	4	0.0896359	18.4606	0.325715	23.1283	18.4606	10	0	1	357	768	13.0681	0	4.39582	0.889664	unique
DEB	S30	1	17279	2502.74	643.307	3.26754e-06	0	4	GEILGGM(Oxidation)AAVEQPEKPAAQPK	sp|P0A7V3|RS3_ECOLI	205	225	4.24037	112.051002502441406|0.099642105400562|1|MI:C';129.10272216796875|0.211456194519997|1|y1-H2O1;130.086868286132813|0.033557157963514|1|y1-H3N1;135.0479736328125|1.0|1|iM+DEB;136.0623779296875|0.156718477606773|1|MI:A';141.066329956054688|0.042199157178402|1|a2-H2O1;143.11859130859375|0.019922351464629|1|LG-CO;147.113433837890625|0.034073241055012|1|y1;152.0572509765625|0.088458508253098|1|MI:G';155…	643.304	G+C4H6O2	433.1	G	GEILGGmAAVEQPEKPAAQPK	6	1.99753	2136.09	0.0173114	1.01731	14.3918	0.197099	3.412	0	0	37.2017	0.252538	2	1	5	0.0715789	18.281	0.377485	23.1681	17.4247	10	0	1	475	790	23.161	0	4.24037	0.695649	unique
DEB	S30	1	17616	2548.98	643.306	2.78908e-06	0	4	GEILGGM(Oxidation)AAVEQPEKPAAQPK	sp|P0A7V3|RS3_ECOLI	205	225	1.90866	112.051010131835938|0.123294860124588|1|MI:C';129.102767944335938|0.187138304114342|1|y1-H2O1;135.047988891601563|0.923176825046539|1|iM+DEB;136.06231689453125|0.264301329851151|1|MI:A';141.06658935546875|0.041564140468836|1|a2-H2O1;147.113525390625|0.046556178480387|1|y1;152.057342529296875|0.114594623446465|1|MI:G';155.081985473632813|0.027060037478805|1|AQ-CO-H3N1;159.07733154296875|0.05128645…	643.304	G+C4H6O2	433.1	G	GEILGGmAAVEQPEKPAAQPK	6	1.939	2136.09	0	0	16.8313	0.205219	2.55737	0	0	38.5579	0.353028	0	0	7	0.0841346	20.8637	0.367693	25.1464	20.8637	13	0	1	416	803	15.6325	0	1.90866	1	unique
DEB	S30	1	17847	2580.23	643.307	3.37776e-06	0	4	GEILGGM(Oxidation)AAVEQPEKPAAQPK	sp|P0A7V3|RS3_ECOLI	205	225	4.47506	112.051048278808594|0.102458029985428|1|MI:C';129.102676391601563|0.182460322976112|1|y1-H2O1;135.047927856445313|1.0|1|iM+DEB;136.062271118164063|0.198343589901924|1|MI:A';141.06640625|0.050826840102673|1|a2-H2O1;143.118820190429688|0.041821524500847|1|LG-CO;147.1134033203125|0.065944448113441|1|y1;152.057220458984375|0.180947363376617|1|MI:G';159.077255249023438|0.064965546131134|1|a2;171.11334…	643.304	G+C4H6O2	433.1	G	GEILGGmAAVEQPEKPAAQPK	6	1.99127	2136.09	0.00885167	1.00885	8.46169	0.199444	3.412	0	0	32.8585	0.202196	0	1	4	0.0589474	15.859	0.364168	21.1506	15.0798	9	0	1	475	782	5.49411	0	4.47506	0.609419	unique
DEB	S30	1	17867	2583.05	643.306	3.65765e-06	0	4	GEILGGM(Oxidation)AAVEQPEKPAAQPK	sp|P0A7V3|RS3_ECOLI	205	225	2.84134	112.050987243652358|0.104754492640495|1|MI:C';129.102691650390625|0.206357836723328|1|y1-H2O1;135.047943115234375|1.0|1|iM+DEB;136.062240600585938|0.139148727059364|1|MI:A';141.066360473632813|0.048535730689764|1|a2-H2O1;143.118499755859375|0.033020321279764|1|LG-CO;147.113082885742188|0.034701760858297|1|y1;152.057388305664063|0.120921313762665|1|MI:G';155.081832885742188|0.048167996108532|1|AQ-…	643.304	G+C4H6O2	433.1	G	GEILGGmAAVEQPEKPAAQPK	6	1.96935	2136.09	0	0	16.8313	0.217843	2.55737	0	0	34.162	0.102785	0	0	2	0.0697115	16.1939	0.396878	21.1603	16.1939	4	0	1	416	790	10.7163	0	2.84134	1	unique
DEB	S30	1	17994	2600.5	643.306	3.28094e-06	0	4	GEILGGM(Oxidation)AAVEQPEKPAAQPK	sp|P0A7V3|RS3_ECOLI	205	225	3.15224	112.050941467285156|0.077425539493561|1|MI:C';129.102706909179688|0.180644303560257|1|y1-H2O1;130.086685180664063|0.025389226153493|1|y1-H3N1;135.047897338867188|0.930374026298523|1|iM+DEB;136.062255859375|0.151034697890282|1|MI:A';141.0665283203125|0.055701646953821|1|a2-H2O1;141.102752685546875|0.019758868962526|1|PA-CO;147.113388061523438|0.046490665525198|1|y1;152.057205200195341|0.1470951586…	643.304	G+C4H6O2	433.1	G	GEILGGmAAVEQPEKPAAQPK	6	1.94403	2136.09	0	0	16.8313	0.216735	1.69932	0	0	35.489	0.152828	0	0	3	0.092437	17.5666	0.386182	22.1559	17.5666	8	0	1	357	796	11.9644	0	3.15224	1	unique
DEB	S30	1	18060	2609.52	703.638	3.53251e-06	0	3	M(Oxidation)TESFAQLFEESLK	sp|P0AG67|RS1_ECOLI	1	14	5.22216	112.051078796386719|0.131513938307762|1|MI:C';120.081230163574219|1.0|1|iF;129.102783203125|0.115538455545902|1|y1-H2O1;130.0867919921875|0.055696822702885|1|y1-H3N1;135.048126220703125|0.112151175737381|1|iM+DEB;136.0623779296875|0.350843369960785|1|MI:A';147.113449096679688|0.092481724917889|1|y1;152.0572509765625|0.24694536626339|1|MI:G';157.097503662109375|0.027570258826017|1|a2-C1H4O1S1;185.…	703.634	G+C4H6O2	433.1	G	mTESFAQLFEESLK	0	0.287703	1674.78	0.0023113	1.00231	13.1598	0.0257409	1.96721	0	0	25.3947	0.69631	4	1	9	0.0796813	13.2857	0.187724	19.0543	13.2602	19	0	0	251	1181	15.8064	0	5.22216	0	unique
DEB	S30	1	18083	2612.66	643.305	2.96817e-06	0	4	GEILGGM(Oxidation)AAVEQPEKPAAQPK	sp|P0A7V3|RS3_ECOLI	205	225	1.3441	112.051116943359375|0.088176712393761|1|MI:C';129.102798461914063|0.184784770011902|1|y1-H2O1;135.047988891601563|0.971348464488983|1|iM+DEB;136.062408447265625|0.193999260663986|1|MI:A';141.066146850585938|0.027750773355365|1|a2-H2O1;147.113388061523438|0.056397184729576|1|y1;152.057083129882813|0.116614378988743|1|MI:G';159.07720947265625|0.060124147683382|1|a2;187.071990966796875|0.19265058636…	643.304	G+C4H6O2	433.1	G	GEILGGmAAVEQPEKPAAQPK	6	1.97135	2136.09	0.00702693	1.00703	0.234958	0.210566	3.412	0	0	37.2017	0.202621	3	1	4	0.0694737	19.2743	0.390917	24.1654	18.5156	9	0	1	475	833	9.68473	0	1.3441	1	unique
DEB	S30	1	18204	2629.31	643.308	3.54481e-06	0	4	GEILGGM(Oxidation)AAVEQPEKPAAQPK	sp|P0A7V3|RS3_ECOLI	205	225	5.1392	112.050994873046875|0.114398717880249|1|MI:C';116.071014404296875|0.024225229397416|1|a1+DEB;129.102737426757813|0.197459772229195|1|y1-H2O1;130.086761474609375|0.022704208269715|1|y1-H3N1;135.0479736328125|0.942781388759613|1|iM+DEB;136.062255859375|0.195617482066154|1|MI:A';141.066482543945313|0.042875431478024|1|a2-H2O1;143.118453979492188|0.023068331182003|1|LG-CO;147.113479614257813|0.041798…	643.304	G+C4H6O2	433.1	G	GEILGGmAAVEQPEKPAAQPK	6	1.94278	2136.09	0	0	16.8313	0.220824	3.412	0	0	30.7287	0.201797	0	0	4	0.0652632	15.0422	0.387692	20.1511	15.0422	7	0	1	475	780	10.1092	0	5.1392	1	unique
DEB	S30	1	18435	2661.4	643.308	2.75013e-06	0	4	GEILGGM(Oxidation)AAVEQPEKPAAQPK	sp|P0A7V3|RS3_ECOLI	205	225	4.86216	112.050880432128906|0.085333086550236|1|MI:C';129.102737426757813|0.206489965319633|1|y1-H2O1;135.0479736328125|0.911450624465942|1|iM+DEB;136.062271118164063|0.133651494979858|1|MI:A';141.066207885742188|0.042200356721878|1|a2-H2O1;147.113525390625|0.048122953623533|1|y1;152.057373046875|0.08945519477129|1|MI:G';159.076950073242188|0.082834638655186|1|a2;171.113311767578125|0.026395769789815|1|L…	643.304	G+C4H6O2	433.1	G	GEILGGmAAVEQPEKPAAQPK	6	1.91145	2136.09	0	0	16.8313	0.200279	1.69932	0	0	35.489	0.35342	0	0	7	0.0812325	18.5347	0.376492	22.1613	18.5347	9	0	1	357	767	9.18664	0	4.86216	1	unique
DEB	S30	1	18611	2685.85	643.306	3.57055e-06	0	4	GEILGGM(Oxidation)AAVEQPEKPAAQPK	sp|P0A7V3|RS3_ECOLI	205	225	2.6859	112.051002502441406|0.100902199745178|1|MI:C';129.10284423828125|0.206648781895638|1|y1-H2O1;135.04803466796875|1.0|1|iM+DEB;136.062301635742188|0.154465541243553|1|MI:A';141.06646728515625|0.042639013379812|1|a2-H2O1;143.118743896484375|0.048698972910643|1|LG-CO;147.113479614257813|0.063702791929245|1|y1;152.057342529296875|0.090097159147263|1|MI:G';159.077117919921875|0.062755309045315|1|a2;171…	643.304	G+C4H6O2	433.1	G	GEILGGmAAVEQPEKPAAQPK	6	1.8849	2136.09	0.011839	2.01184	5.22981	0.205808	3.412	0	0	35.0166	0.153188	3	1	3	0.0631579	15.8779	0.394494	21.1646	15.0791	7	0	1	475	827	20.6002	0	2.6859	0.872825	unique
DEB	S30	1	19038	2745.31	643.306	4.28633e-06	0	4	GEILGGM(Oxidation)AAVEQPEKPAAQPK	sp|P0A7V3|RS3_ECOLI	205	225	3.15224	112.051078796386719|0.093526035547256|1|MI:C';115.087089538574219|0.024346010759473|1|AA-CO;116.071090698242188|0.023709863424301|1|a1+DEB;129.102798461914063|0.244387805461884|1|y1-H2O1;135.048004150390625|1.0|1|iM+DEB;136.062484741210938|0.104717426002026|1|MI:A';141.0665283203125|0.031542677432299|1|a2-H2O1;143.118972778320313|0.032802864909172|1|LG-CO;147.113433837890625|0.049975547939539|1|y…	643.304	G+C4H6O2	433.1	G	GEILGGmAAVEQPEKPAAQPK	6	1.86397	2136.09	0	0	16.8313	0.193708	3.412	0	0	26.5598	0.102428	0	0	2	0.0610526	10.7368	0.338347	16.1249	10.7368	11	0	1	475	796	23.513	0	3.15224	0.74492	unique
DEB	S30	1	19271	2777.64	643.307	2.79772e-06	0	4	GEILGGM(Oxidation)AAVEQPEKPAAQPK	sp|P0A7V3|RS3_ECOLI	205	225	3.62116	112.051063537597685|0.070810914039612|1|MI:C';129.102752685546875|0.165057554841042|1|y1-H2O1;130.086959838867188|0.023875061422586|1|y1-H3N1;135.047988891601563|1.0|1|iM+DEB;136.062347412109375|0.120050698518753|1|MI:A';141.06640625|0.039423979818821|1|a2-H2O1;147.113372802734375|0.049593321979046|1|y1;152.0570068359375|0.09170987457037|1|MI:G';159.07708740234375|0.074079595506191|1|a2;187.07196…	643.304	G+C4H6O2	433.1	G	GEILGGmAAVEQPEKPAAQPK	6	1.96644	2136.09	0.0152859	1.01529	0.535579	0.23326	2.55737	0	0	32.0039	0.201721	3	1	4	0.0697115	17.5077	0.432037	23.1849	17.3852	6	0	1	416	793	2.67069	0	3.62116	1	unique
DEB	S30	1	19908	2865.88	643.306	3.32423e-06	0	4	GEILGGM(Oxidation)AAVEQPEKPAAQPK	sp|P0A7V3|RS3_ECOLI	205	225	2.10312	112.051025390625|0.08584276586771|1|MI:C';129.102752685546875|0.216775894165039|1|y1-H2O1;135.047958374023438|0.983954310417175|1|iM+DEB;136.062332153320313|0.114594079554081|1|MI:A';141.066497802734375|0.043779481202364|1|a2-H2O1;147.1136474609375|0.038679458200932|1|y1;152.057296752929688|0.108856916427612|1|MI:G';159.077285766601563|0.068089812994003|1|a2;183.113876342773438|0.033267926424742|…	643.304	G+C4H6O2	433.1	G	GEILGGmAAVEQPEKPAAQPK	6	1.98395	2136.09	0	0	16.8313	0.243664	1.69932	0	0	31.1458	0.151817	0	0	3	0.0672269	15.0825	0.437972	20.1776	15.0825	4	0	1	357	823	3.07051	0	2.10312	0.913766	unique
DEB	S30	1	20153	2900.11	643.306	3.98446e-06	0	4	GEILGGM(Oxidation)AAVEQPEKPAAQPK	sp|P0A7V3|RS3_ECOLI	205	225	2.99679	112.051055908203125|0.103336870670319|1|MI:C';129.102813720703125|0.204114243388176|1|y1-H2O1;135.047958374023438|0.976917028427124|1|iM+DEB;136.062484741210938|0.092245437204838|1|MI:A';141.066360473632813|0.039097629487514|1|a2-H2O1;147.113510131835938|0.039813872426748|1|y1;152.057205200195341|0.08774808049202|1|MI:G';159.077301025390625|0.078663624823093|1|a2;169.097930908203125|0.02610245160…	643.304	G+C4H6O2	433.1	G	GEILGGmAAVEQPEKPAAQPK	6	2.07301	2136.09	0	0	16.8313	0.203939	1.69932	0	0	26.9159	0.15289	0	0	3	0.0812325	11.8406	0.348576	17.1285	11.8406	9	0	1	357	790	5.61381	0	2.99679	1	unique
DEB	S30	1	20270	2916.29	643.306	3.75093e-06	0	4	GEILGGM(Oxidation)AAVEQPEKPAAQPK	sp|P0A7V3|RS3_ECOLI	205	225	2.375	112.050941467285156|0.092325858771801|1|MI:C';129.102706909179688|0.177413642406464|1|y1-H2O1;130.087020874023438|0.034279923886061|1|y1-H3N1;135.047943115234375|0.930531919002533|1|iM+DEB;136.062530517578125|0.12453580647707|1|MI:A';141.066879272460938|0.056963179260492|1|a2-H2O1;143.118637084960938|0.027972023934126|1|LG-CO;147.11328125|0.049574632197618|1|y1;152.05755615234375|0.0864402577281|…	643.304	G+C4H6O2	433.1	G	GEILGGmAAVEQPEKPAAQPK	6	1.93053	2136.09	0	0	16.8313	0.241843	1.69932	0	0	26.9159	0.15166	0	0	3	0.0672269	12.8297	0.423896	18.161	12.8297	4	0	1	357	808	4.19108	0	2.375	1	unique
DEB	S30	1	20681	2973.83	643.308	3.67364e-06	0	4	GEILGGM(Oxidation)AAVEQPEKPAAQPK	sp|P0A7V3|RS3_ECOLI	205	225	5.48395	112.051055908203125|0.108328200876713|1|MI:C';129.102767944335938|0.280287623405457|1|y1-H2O1;130.086883544921875|0.040419265627861|1|y1-H3N1;135.047958374023438|0.998107612133026|1|iM+DEB;136.06231689453125|0.114393398165703|1|MI:A';141.06658935546875|0.044719029217958|1|a2-H2O1;143.118362426757813|0.106512814760208|1|LG-CO;147.11346435546875|0.050428833812475|1|y1;152.057601928710938|0.08533652…	643.304	G+C4H6O2	433.1	G	GEILGGmAAVEQPEKPAAQPK	6	1.99811	2136.09	0	0	16.8313	0.2182	1.69932	0	0	29.016	0.201697	0	0	4	0.070028	13.9057	0.377305	19.1333	13.9057	7	0	1	357	735	4.28804	0	5.48395	0.794031	unique
DEB	S30	1	20762	2985.02	643.306	4.14603e-06	0	4	GEILGGM(Oxidation)AAVEQPEKPAAQPK	sp|P0A7V3|RS3_ECOLI	205	225	2.99679	112.050941467285156|0.10875428467989|1|MI:C';129.10284423828125|0.222351282835007|1|y1-H2O1;135.047927856445313|1.0|1|iM+DEB;136.062454223632813|0.104580320417881|1|MI:A';141.066726684570313|0.041844662278891|1|a2-H2O1;143.1185302734375|0.047690514475107|1|LG-CO;147.113662719726563|0.041303832083941|1|y1;152.057464599609375|0.08284804224968|1|MI:G';159.07733154296875|0.066090457141399|1|a2;183.11…	643.304	G+C4H6O2	433.1	G	GEILGGmAAVEQPEKPAAQPK	6	1.81568	2136.09	0	0	16.8313	0.212539	0.840109	0	0	23.988	0.103027	0	0	2	0.0738255	10.7666	0.384414	16.152	10.7666	4	0	1	298	790	3.69972	0	2.99679	0.834325	unique
DEB	S30	1	21040	3023.83	643.307	3.96165e-06	0	4	GEILGGM(Oxidation)AAVEQPEKPAAQPK	sp|P0A7V3|RS3_ECOLI	205	225	4.08492	112.051025390625|0.112914979457855|1|MI:C';116.071067810058594|0.026824837550521|1|a1+DEB;129.102691650390625|0.200433999300003|1|y1-H2O1;135.047958374023438|0.946796357631683|1|iM+DEB;136.062255859375|0.087811447679996|1|MI:A';141.066177368164063|0.039367157965899|1|a2-H2O1;147.113357543945313|0.068389661610126|1|y1;152.057327270507813|0.087868928909302|1|MI:G';155.081497192382813|0.026034817099…	643.304	G+C4H6O2	433.1	G	GEILGGmAAVEQPEKPAAQPK	6	1.9468	2136.09	0	0	16.8313	0.231118	2.55737	0	0	25.7052	0.102021	0	0	2	0.0552885	12.0813	0.386692	17.1358	12.0813	6	0	1	416	807	4.04	0	4.08492	0.869929	unique
DEB	S30	1	21522	3091.35	643.307	4.00011e-06	0	4	GEILGGM(Oxidation)AAVEQPEKPAAQPK	sp|P0A7V3|RS3_ECOLI	205	225	4.2853	112.051086425781236|0.11497550457716|1|MI:C';129.1026611328125|0.180328741669655|1|y1-H2O1;135.047958374023438|1.0|1|iM+DEB;136.062301635742188|0.132318764925003|1|MI:A';147.113357543945313|0.037357553839684|1|y1;152.057342529296875|0.109038904309273|1|MI:G';159.07720947265625|0.087267845869064|1|a2;187.072280883789063|0.1556156873703|1|b2;199.1815185546875|0.0522191375494|1|IL-CO;212.10382080078…	643.304	G+C4H6O2	433.1	G	GEILGGmAAVEQPEKPAAQPK	6	1.95036	2136.09	0	0	16.8313	0.249835	1.69932	0	0	24.8472	0.102752	0	0	2	0.0560224	11.1744	0.440688	17.1725	11.1744	4	0	1	357	771	1.00837	0	4.2853	1	unique
DEB	S30	1	21702	3116.7	643.306	4.14028e-06	0	4	GEILGGM(Oxidation)AAVEQPEKPAAQPK	sp|P0A7V3|RS3_ECOLI	205	225	2.10312	112.051055908203125|0.100177593529224|1|MI:C';129.102706909179688|0.167438983917236|1|y1-H2O1;135.047943115234375|1.0|1|iM+DEB;136.062225341796875|0.139770328998566|1|MI:A';141.066543579101563|0.057750448584557|1|a2-H2O1;147.113494873046875|0.036812283098698|1|y1;152.057403564453125|0.169029757380486|1|MI:G';159.077239990234375|0.089801214635372|1|a2;181.09814453125|0.030279582366347|1|PE-CO-H2O1…	643.304	G+C4H6O2	433.1	G	GEILGGmAAVEQPEKPAAQPK	6	1.94879	2136.09	0	0	16.8313	0.215368	1.69932	0	0	22.8118	0.103024	0	0	2	0.0588235	8.82032	0.378978	14.1467	8.82032	6	0	1	357	823	1.65303	0	2.10312	1	unique
DEB	S30	1	27723	4116.99	540.237	3.4228e-06	0	3	HAVTEASPM(Oxidation)VK	sp|P02358|RS6_ECOLI	94	104	1.83339	110.0716552734375|0.447502702474594|1|a1;129.102737426757813|0.033082108944654|1|y1-H2O1;130.086639404296875|7.421013433486223e-03|1|y1-H3N1;135.047882080078125|0.882772088050842|1|iM+DEB;138.06671142578125|0.034901399165392|1|b1;143.11834716796875|6.154894828796387e-03|1|AV-CO;147.11328125|0.013719514943659|1|y1;152.057159423828125|5.029912572354078e-03|1|MI:G';171.113250732421875|4.031658638268…	540.236	G+C4H6O2	433.1	G	HAVTEASPmVK	8	1.89095	1184.59	0	0	16.8313	0.339609	0.956768	0	0	32.8459	1.02471	0	0	8	0.14433	16.9527	0.586708	12.2471	16.9527	4	0	0	194	798	22.6265	0	1.83339	0.995319	unique
DEB	S30	1	27822	4129.08	540.237	3.56893e-06	0	3	HAVTEASPM(Oxidation)VK	sp|P02358|RS6_ECOLI	94	104	2.51126	110.071685791015625|0.460481345653534|1|a1;129.102691650390625|0.033464055508375|1|y1-H2O1;130.08685302734375|0.011781343258917|1|y1-H3N1;135.04791259765625|0.925929546356201|1|iM+DEB;136.062423706054688|0.010333029553294|1|MI:A';138.06671142578125|0.035174146294594|1|b1;143.11822509765625|0.01358543895185|1|AV-CO;147.11322021484375|0.013567247428|1|y1;152.057220458984375|0.016241615638137|1|MI:G…	540.236	G+C4H6O2	433.1	G	HAVTEASPmVK	8	1.93278	1184.59	0	0	16.8313	0.32604	0.956768	0	0	28.058	0.723731	0	0	7	0.123711	13.2824	0.566504	11.2405	13.2824	4	0	0	194	821	10.1121	0	2.51126	0.976332	unique
DEB	S30	1	27865	4134.94	470.544	0.00718498	0	3	LEQQALM(Oxidation)K	sp|P63284|CLPB_ECOLI	424	431	2.79301	112.050910949707017|0.067838162183762|1|MI:C';129.102691650390625|0.394742250442505|1|y1-H2O1;130.0867919921875|0.019416064023972|1|y1-H3N1;135.047897338867188|1.0|1|iM+DEB;136.06219482421875|0.090842358767986|1|MI:A';147.113235473632813|0.014650912024081|1|y1;152.0572509765625|0.409697622060776|1|MI:G';187.144805908203125|9.252896532416344e-03|1|iK+DEB;197.129119873046875|0.022810753434896|1|a2-…	470.543	G+C4H6O2	433.1	G	LEQQALmK	6	1.8165	975.506	0	0	16.8313	0.270201	0.956768	0	0	22.5289	0.866303	0	0	4	0.0909091	5.32978	0.348225	6.06412	5.32978	1	0	0	176	702	6.71492	0	2.79301	0.629179	unique
DEB	S30	1	27906	4140.43	540.238	3.98131e-06	0	3	HAVTEASPM(Oxidation)VK	sp|P02358|RS6_ECOLI	94	104	3.75403	110.071662902832031|0.493101358413696|1|a1;112.051101684570327|0.010630086995661|1|MI:C';129.102691650390625|0.032903727144003|1|y1-H2O1;135.047897338867188|0.983733713626862|1|iM+DEB;136.062271118164063|0.014386470429599|1|MI:A';138.066726684570313|0.042096685618162|1|b1;138.091827392578125|7.720952853560448e-03|1|iP+DEB-H2O;143.118560791015625|0.013034977950156|1|AV-CO;152.057418823242188|0.021…	540.236	G+C4H6O2	433.1	G	HAVTEASPmVK	8	1.99658	1184.59	0	0	16.8313	0.320387	0.956768	0	0	23.4176	0.823708	0	0	8	0.108247	13.3059	0.55747	8.23708	13.3059	2	0	0	194	760	5.29538	0	3.75403	1	unique
DEB	S30	1	27978	4150.34	584.248	0.00481903	0	2	VCQVTGK	sp|P0A7M2|RL28_ECOLI	4	10	2.16713	112.050811767578125|0.030968219041824|1|MI:C';129.102645874023438|0.095458514988422|1|y1-H2O1;130.086624145507813|0.036478374153376|1|y1-H3N1;136.06219482421875|0.067346654832363|1|MI:A';147.113235473632813|0.076147094368935|1|y1;152.05718994140625|0.05910237133503|1|MI:G';173.128997802734375|5.483102984726429e-03|1|VT-CO;183.113418579101563|5.263831466436386e-03|1|VT-H2O1;186.124359130859347|0.0…	584.247	G+C4H6O2	433.1	G	VCqVTGK	2	0.00933575	733.379	0.00225103	2.00225	1.35747	0.0016101	5.52867	1.00386	0	23.1896	0.85165	0	2	5	0.155738	5.78885	0.125418	12.1122	5.08854	18	0	0	122	657	13.7287	0	2.16713	0.961439	unique
DEB	S30	1	27992	4152.27	540.238	3.16019e-06	0	3	HAVTEASPM(Oxidation)VK	sp|P02358|RS6_ECOLI	94	104	3.30211	110.071647644042983|0.471211075782776|1|a1;112.050865173339844|0.022411670535803|1|MI:C';129.102706909179688|0.049974530935287|1|y1-H2O1;130.086700439453125|0.018698742613196|1|y1-H3N1;135.047882080078125|0.942252516746521|1|iM+DEB;136.062026977539063|0.036536265164614|1|MI:A';138.066619873046875|0.041928857564926|1|b1;138.091812133789063|8.207708597183228e-03|1|iP+DEB-H2O;143.118377685546875|0.0…	540.236	G+C4H6O2	433.1	G	HAVTEASPmVK	8	1.95003	1184.59	0	0	16.8313	0.296179	0.956768	0	0	28.058	0.720792	0	0	7	0.134021	13.2713	0.507717	11.2115	13.2713	4	0	0	194	743	8.46877	0	3.30211	0.945598	unique
DEB	S30	1	28077	4163.38	540.237	3.85671e-06	0	3	HAVTEASPM(Oxidation)VK	sp|P02358|RS6_ECOLI	94	104	2.24535	110.071624755859375|0.390436768531799|1|a1;112.050880432128906|0.055037900805473|1|MI:C';129.102691650390625|0.057345546782017|1|y1-H2O1;130.086532592773438|0.018422104418278|1|y1-H3N1;135.047821044921875|0.924165904521942|1|iM+DEB;136.06207275390625|0.080124624073505|1|MI:A';138.0667724609375|0.031943701207638|1|b1;143.118209838867188|0.066404946148396|1|AV-CO;147.11334228515625|0.02027318999171…	540.236	G+C4H6O2	433.1	G	HAVTEASPmVK	8	1.95734	1184.59	0.0039457	1.00395	10.9863	0.239483	3.11232	0	0	32.5901	0.714531	0	1	3	0.103175	13.9826	0.391221	17.1517	13.9509	8	0	0	252	811	26.8313	0	2.24535	0.701754	unique
DEB	S30	1	28110	4167.7	556.239	0.00427513	0	3	AVAAGMNPM(Oxidation)DLK	sp|P0A6F5|CH60_ECOLI	106	117	3.21698	112.050918579101563|0.600346982479096|1|MI:C';115.086776733398438|0.023463878780603|1|AA-CO;129.102752685546875|0.037882920354605|1|y1-H2O1;130.086654663085938|0.026065954938531|1|y1-H3N1;135.047897338867188|1.0|1|iM+DEB;136.062225341796875|0.979712009429932|1|MI:A';143.081985473632813|0.019037274643779|1|AA;143.118408203125|0.26311993598938|1|a2;147.113388061523438|0.035940632224083|1|y1;152.057…	556.237	G+C4H6O2	433.1	G	AVAAGmNPmDLK	8	1.61653	1232.59	0.00676361	2.00676	7.71408	0.205982	5.53294	0	0	21.0945	0.279395	0	1	3	0.0711864	5.52647	0.296446	11.0905	4.7816	7	0	0	295	863	38.3543	0	3.21698	0.388277	unique
DEB	S30	1	28121	4169.12	649.922	4.3496e-06	0	3	HAVTEASPM(Oxidation)VK	sp|P02358|RS6_ECOLI	94	104	3.599	110.071640014648438|0.993315160274506|1|a1;112.050933837890625|0.106832332909107|1|MI:C';129.102645874023438|0.125999256968498|1|y1-H2O1;130.086578369140625|0.044743876904249|1|y1-H3N1;135.0478515625|0.739967107772827|1|iM+DEB;136.062149047851563|0.063782796263695|1|MI:A';138.066497802734375|0.061628080904484|1|b1;143.118423461914063|0.05204476416111|1|AV-CO;147.1131591796875|0.064100824296474|1|…	649.92	GG+C4H6O2	762.152	G	HAVTEASPmVK	8	0.927048	1184.59	0.00483386	2.00483	1.98235	0.0590694	4.22382	0	0	28.9854	0.718188	2	1	7	0.0960854	12.4553	0.251476	13.1924	12.3822	14	0	0	281	828	22.1549	0	3.599	0.870533	unique
DEB	S30	1	28144	4171.97	657.919	0.000805064	0	3	AVAAGM(Oxidation)NPM(Oxidation)DLK	sp|P0A6F5|CH60_ECOLI	106	117	2.82676	101.071319580078125|0.031755588948727|1|AG-CO;112.050910949707017|0.917599499225617|1|MI:C';115.0869140625|0.041439279913902|1|AA-CO;129.066238403320313|0.046536467969418|1|AG;129.102615356445313|0.070487044751644|1|y1-H2O1;130.086639404296875|0.048982441425323|1|y1-H3N1;135.047882080078125|0.851329505443573|1|iM+DEB;136.06219482421875|0.102737434208393|1|MI:A';141.066375732421875|0.0480376705527…	657.917	CG+C4H6O2	722.146	C	AVAAGmNPmDLK	8	0.85133	1248.58	0.0103083	3.01031	6.30174	0.061739	4.15138	0	0	28.5298	0.554115	2	1	4	0.0779661	12.0446	0.184445	18.1227	11.2161	15	0	0	295	484	39.9606	0	2.82676	0.938814	unique
DEB	S30	1	28161	4174.21	540.237	0.0036463	0	3	HAVTEASPM(Oxidation)VK	sp|P02358|RS6_ECOLI	94	104	2.62424	110.071647644042983|0.499837607145309|1|a1;112.0509033203125|0.105947881937027|1|MI:C';129.102783203125|0.109208218753338|1|y1-H2O1;130.0867919921875|0.030407095327973|1|y1-H3N1;135.047882080078125|0.929311513900757|1|iM+DEB;136.062240600585938|0.133444592356682|1|MI:A';143.118316650390625|0.054271519184113|1|AV-CO;147.113265991210938|0.036959186196327|1|y1;152.057174682617188|0.277257978916168|1…	540.236	G+C4H6O2	433.1	G	HAVTEASPmVK	8	2.01422	1184.59	0.0650927	1.06509	14.5713	0.189722	3.11232	0	0	23.3137	0.310512	0	1	2	0.0912698	7.00468	0.376755	9.18294	6.47724	5	0	0	252	834	9.70652	0	2.62424	0.889374	unique
DEB	S30	1	28179	4176.62	500.879	3.39395e-06	0	3	FQAM(Oxidation)AAEGVK	sp|P0A9L3|FKBB_ECOLI	77	86	2.73527	112.050865173339844|0.030915079638362|1|MI:C';120.081199645996094|0.49871814250946|1|a1;129.1026611328125|0.096796095371246|1|y1-H2O1;130.086715698242188|0.084457032382488|1|y1-H3N1;135.04791259765625|1.0|1|iM+DEB;136.061904907226563|0.032970804721117|1|MI:A';143.081710815429688|5.971956998109818e-03|1|AA;147.11334228515625|0.121217653155327|1|y1;152.057159423828125|0.048434872180223|1|MI:G';155.…	500.878	G+C4H6O2	433.1	G	FQAmAAEGVK	3	1.80952	1066.51	0.0056077	1.00561	4.61137	0.3261	3.1561	0	0	28.4153	1.0215	2	1	6	0.0958333	8.72548	0.529817	15.1991	8.69484	2	0	0	240	1047	16.1847	0	2.73527	0.959455	unique
DEB	S30	1	28190	4177.71	550.573	3.96938e-06	0	3	M(Oxidation)TNNPPSAQIK	sp|P37685|ALDB_ECOLI	1	11	2.56548	112.0509033203125|0.565705060958862|1|MI:C';129.10260009765625|0.168410062789917|1|y1-H2O1;130.08660888671875|0.082016907632351|1|y1-H3N1;135.047866821289063|1.0|1|iM+DEB;136.062225341796875|0.425943285226822|1|MI:A';147.113189697265625|0.133642211556435|1|y1;152.057205200195341|0.381866544485092|1|MI:G';155.082061767578125|0.043033245950937|1|AQ-CO-H3N1;171.077423095703125|0.03121742606163|1|TN-…	550.571	G+C4H6O2	433.1	G	mTNNPPSAQIK	0	1.91874	1215.59	0	0	16.8313	0.176558	0.956768	0	0	21.1582	0.507909	0	0	5	0.0824742	11.323	0.278915	16.0967	11.323	6	0	0	194	949	6.59286	0	2.56548	1	unique
DEB	S30	1	28201	4179.28	649.921	3.90944e-06	0	3	HAVTEASPM(Oxidation)VK	sp|P02358|RS6_ECOLI	94	104	1.90649	110.0716552734375|1.0|1|a1;112.050941467285156|0.222492948174477|1|MI:C';129.1026611328125|0.090672843158245|1|y1-H2O1;130.086639404296875|0.052219327539206|1|y1-H3N1;135.047882080078125|0.775752127170563|1|iM+DEB;136.062240600585938|0.127521127462387|1|MI:A';138.066619873046875|0.074630506336689|1|b1;143.11846923828125|0.041656948626041|1|AV-CO;147.113388061523438|0.073980897665024|1|y1;152.0572…	649.92	GG+C4H6O2	762.152	G	HAVTEASPmVK	8	1.18428	1184.59	0.0025139	3.00251	5.68556	0.0606044	5.62436	0	0	37.5135	1.01542	5	2	8	0.11032	18.8036	0.217301	17.1567	16.9639	23	0	0	281	805	46.2044	0	1.90649	0.702388	unique
DEB	S30	1	28236	4183.19	612.28	0.00543217	0	2	AAMVTVAK	sp|P09372|GRPE_ECOLI	187	194	2.38143	112.050933837890625|0.436403185129166|1|MI:C';129.10272216796875|0.23805271089077|1|y1-H2O1;130.08685302734375|0.080550357699394|1|y1-H3N1;135.047927856445313|0.337615340948105|1|iM+DEB;136.062301635742188|0.161507353186607|1|MI:A';147.11309814453125|0.110970415174961|1|y1;152.05718994140625|0.226535022258759|1|MI:G';155.082000732421875|0.10739753395319|1|AM-C1H4S1;197.129180908203125|0.089426785…	612.278	G+C4H6O2	433.1	G	AAmVTVAK	2	0.989661	789.442	0.00947415	2.00947	7.39903	0.0773033	8.115	2.0146	1.01162	25.2269	0.716674	3	1	5	0.118343	5.78905	0.129708	13.0262	4.98143	19	0	0	169	443	12.6313	0	2.38143	0.652831	unique
DEB	S30	1	28241	4183.97	561.569	3.39348e-06	0	3	AVAAGM(Oxidation)NPM(Oxidation)DLK	sp|P0A6F5|CH60_ECOLI	106	117	1.22337	112.050849914550781|7.680494803935289e-03|1|MI:C';115.086959838867188|0.037562590092421|1|AA-CO;129.102691650390625|0.028539946302772|1|y1-H2O1;130.086639404296875|0.024067865684628|1|y1-H3N1;135.047805786132813|1.0|1|iM+DEB;141.0662841796875|5.636467132717371e-03|1|GM-C1H4O1S1;143.08197021484375|0.036274235695601|1|AA;143.118316650390625|0.438075572252274|1|a2;147.113204956054688|0.0721139237284…	561.569	G+C4H6O2	433.1	G	AVAAGmNPmDLK	8	1.9324	1248.58	0	0	16.8313	0.357651	5.53294	0	0	29.9113	0.56245	0	0	4	0.0881356	11.0324	0.569449	15.2118	11.0324	2	0	0	295	1037	52.9603	0	1.22337	1	unique
DEB	S30	1	28263	4186.54	500.879	3.67291e-06	0	3	FQAM(Oxidation)AAEGVK	sp|P0A9L3|FKBB_ECOLI	77	86	1.82135	112.050888061523438|0.139932796359062|1|MI:C';120.081184387207017|0.452802687883377|1|a1;129.102691650390625|0.154279336333275|1|y1-H2O1;130.086715698242188|0.09974629431963|1|y1-H3N1;135.047866821289063|1.0|1|iM+DEB;136.06219482421875|0.647513568401337|1|MI:A';147.113265991210938|0.131294503808022|1|y1;152.057174682617188|0.109196200966835|1|MI:G';183.077301025390625|7.23206577822566e-03|1|AE-H2…	500.878	G+C4H6O2	433.1	G	FQAmAAEGVK	3	1.83843	1066.51	0.00247159	2.00247	8.67616	0.225424	4.29969	0	0	31.9413	1.01368	0	1	6	0.0902256	10.6172	0.356915	18.1256	10.5976	6	0	0	266	1089	32.6104	0	1.82135	0.606523	unique
DEB	S30	1	28325	4194.59	561.57	3.42859e-06	0	3	AVAAGM(Oxidation)NPM(Oxidation)DLK	sp|P0A6F5|CH60_ECOLI	106	117	2.31024	112.051010131835938|5.682270973920822e-03|1|MI:C';115.086967468261719|0.03047221340239|1|AA-CO;129.102737426757813|0.050870209932327|1|y1-H2O1;130.0867919921875|0.026913609355688|1|y1-H3N1;135.047882080078125|1.0|1|iM+DEB;136.062118530273438|6.000713910907507e-03|1|MI:A';141.066436767578125|0.010151922702789|1|GM-C1H4O1S1;143.082183837890625|0.028496343642473|1|AA;143.118362426757813|0.4602359831…	561.569	G+C4H6O2	433.1	G	AVAAGmNPmDLK	8	1.98375	1248.58	0.0068833	1.00688	14.3827	0.379299	5.53294	0	0	25.415	0.290314	0	1	3	0.0711864	9.90283	0.621919	14.2426	8.0757	1	0	0	295	1022	24.3069	0	2.31024	1	unique
DEB	S30	1	28328	4194.87	519.556	3.51474e-06	0	3	M(Oxidation)LEQM(Oxidation)GIAAK	sp|P07004|PROA_ECOLI	1	10	2.54935	112.050987243652358|0.028365796431899|1|MI:C';129.10272216796875|0.047351431101561|1|y1-H2O1;130.0867919921875|0.043211031705141|1|y1-H3N1;135.047866821289063|0.616819500923157|1|iM+DEB;136.062042236328125|0.044585723429918|1|MI:A';147.113265991210938|0.067121095955372|1|y1;152.05718994140625|0.073994822800159|1|MI:G';169.133880615234375|0.021370908245444|1|a2-C1H4O1S1;200.1400146484375|8.8263470…	519.554	G+C4H6O2	433.1	G	mLEQmGIAAK	4	1.15491	1122.54	0	0	16.8313	0.191599	0.956768	0	0	17.109	0.892315	0	0	8	0.0797872	10.778	0.222439	16.0308	10.778	9	0	0	188	970	5.8098	0	2.54935	0.456889	unique
DEB	S30	1	28402	4204.09	572.564	3.9548e-06	0	3	PAM(Oxidation)VAEDYTNR	sp|P75864|RLMKL_ECOLI	388	398	2.14842	112.050872802734375|0.095021121203899|1|MI:C';135.0478515625|1.0|1|iM+DEB;136.062149047851563|0.110279887914658|1|MI:A';136.076019287109375|0.018713030964136|1|iY;141.102706909179688|0.087311632931232|1|a2;152.057159423828125|0.134931117296219|1|MI:G';155.082015991210938|0.059499181807041|1|AE-CO-H2O1;169.097686767578125|0.132937014102936|1|b2;175.119552612304716|0.075988747179508|1|y1;183.076660…	572.563	G+C4H6O2	433.1	G	PAmVAEDYTNR	2	1.84097	1281.57	0.0133374	3.01334	2.2292	0.298844	5.62436	0	0	25.8923	0.611492	2	1	5	0.0928571	8.62334	0.442478	17.1406	7.85123	6	0	0	280	1252	49.4277	0	2.14842	0.924117	unique
DEB	S30	1	28410	4205.26	620.77	0.00364625	0	2	EISMSIK	sp|P0A7S9|RS13_ECOLI	72	78	3.37101	112.050857543945313|0.084709517657757|1|MI:C';129.102737426757813|0.054219760000706|1|y1-H2O1;130.086761474609375|0.014953225851059|1|y1-H3N1;135.047897338867188|0.179364338517189|1|iM+DEB;136.062347412109375|0.071923390030861|1|MI:A';143.082046508789063|0.012422954663634|1|SM-CO-C1H4S1;147.113418579101563|0.035565320402384|1|y1;152.057235717773438|0.06604315340519|1|MI:G';171.076950073242188|0.0…	620.768	G+C4H6O2	433.1	G	EISmSIK	3	0.81829	806.421	0.00758885	2.00759	11.7175	0.136986	6.60513	1.00147	2.04296	34.6754	0.839706	4	1	5	0.157233	7.51791	0.22725	15.0458	6.78128	14	0	0	159	652	24.9614	0	3.37101	0.89209	unique
DEB	S30	1	28411	4205.4	561.57	3.75692e-06	0	3	AVAAGM(Oxidation)NPM(Oxidation)DLK	sp|P0A6F5|CH60_ECOLI	106	117	2.85367	112.050987243652358|0.040830928832293|1|MI:C';115.087020874023438|0.028604272753|1|AA-CO;129.102737426757813|0.059132885187864|1|y1-H2O1;130.08673095703125|0.040592141449451|1|y1-H3N1;135.047897338867188|1.0|1|iM+DEB;136.06219482421875|0.056629840284586|1|MI:A';143.08197021484375|0.030600756406784|1|AA;143.118408203125|0.373721420764923|1|a2;147.113327026367188|0.076579004526138|1|y1;152.05722045…	561.569	G+C4H6O2	433.1	G	AVAAGmNPmDLK	8	1.76463	1248.58	0.00346859	2.00347	8.9608	0.277911	6.99485	0	0	31.3732	0.557285	0	1	4	0.0983051	11.8377	0.432378	16.1545	10.4296	6	0	0	295	1045	49.0963	0	2.85367	0.873223	unique
DEB	S30	1	28491	4215.49	636.585	4.22557e-06	0	3	HAVTEASPM(Oxidation)VK	sp|P02358|RS6_ECOLI	94	104	0.976665	110.0716552734375|0.596272170543671|1|a1;112.050926208496094|0.488501161336899|1|MI:C';129.102767944335938|0.135037511587143|1|y1-H2O1;135.04791259765625|0.386734455823898|1|iM+DEB;136.062255859375|1.0|1|MI:A';138.06671142578125|0.040546800941229|1|b1;143.118423461914063|0.043485566973686|1|AV-CO;147.113494873046875|0.055831104516983|1|y1;152.057174682617188|0.278771847486496|1|MI:G';171.11338806…	636.585	CG+C4H6O2	722.146	C	HAVTEASPmVK	8	0.643399	1184.59	0.00934551	2.00935	2.7249	0.0613807	7.10538	0	0	31.867	0.715513	7	1	7	0.0960854	13.8818	0.231179	13.1698	11.9966	15	0	0	281	867	17.572	0	0.976665	0.788871	unique
DEB	S30	1	28510	4218.07	479.876	0.0023283	0	3	GEGM(Oxidation)VLTGPK	sp|P0A8T7|RPOC_ECOLI	522	531	4.38422	112.050918579101563|0.374167650938034|1|MI:C';129.102676391601563|0.226246058940887|1|y1-H2O1;130.086700439453125|0.081973694264889|1|y1-H3N1;135.0478515625|0.518045365810394|1|iM+DEB;136.062240600585938|0.424773842096329|1|MI:A';141.066268920898438|0.076681420207024|1|a2-H2O1;147.113372802734375|0.10991582274437|1|y1;152.05718994140625|1.0|1|MI:G';159.0771484375|0.078245028853416|1|a2;185.165313…	479.874	G+C4H6O2	433.1	G	GEGmVLTGPK	3	0.944113	1003.5	0.0139426	2.01394	15.1128	0.0961875	4.54138	1.01196	0	22.9011	0.446568	3	1	3	0.075	7.7288	0.161769	15.0536	6.90763	12	0	0	240	723	14.1421	0	4.38422	0.255645	unique
DEB	S30	1	28512	4218.41	572.564	4.346e-06	0	3	PAM(Oxidation)VAEDYTNR	sp|P75864|RLMKL_ECOLI	388	398	2.25502	112.050933837890625|0.381301999092102|1|MI:C';135.047897338867188|1.0|1|iM+DEB;136.062210083007813|0.279534727334976|1|MI:A';141.1029052734375|0.050600245594978|1|a2;152.057205200195341|0.484163105487824|1|MI:G';155.082244873046875|0.075335837900639|1|AE-CO-H2O1;169.098236083984375|0.06555449962616|1|b2;175.119613647460938|0.167789533734322|1|y1;183.076995849609375|0.053181290626526|1|AE-H2O1;201…	572.563	G+C4H6O2	433.1	G	PAmVAEDYTNR	2	1.71045	1281.57	0.0260452	2.02605	11.5144	0.167519	5.62436	0	0	25.8923	0.503092	2	1	4	0.0678571	7.92379	0.25109	16.0763	7.68753	7	0	0	280	1252	33.685	0	2.25502	0.597923	unique
DEB	S30	1	28520	4219.45	628.593	4.1557e-06	0	3	QNAAAITNSTNQAM(Oxidation)	sp|P25748|GALS_ECOLI	333	346	2.55016	101.071319580078125|0.068404376506805|1|a1;112.050949096679673|0.053463295102119|1|MI:C';135.04791259765625|1.0|1|iM+DEB;136.062179565429688|0.096465796232224|1|MI:A';143.082077026367188|0.013092651031911|1|AA;152.057281494140653|0.080193676054478|1|MI:G';171.07696533203125|0.020983267575502|1|ST-H2O1;173.092697143554688|0.093416422605515|1|y2-C1H4O1S1;186.088043212890625|0.012269762344658|1|NA;1…	628.591	G+C4H6O2	433.1	G	QNAAAITNSTNQAm	13	2.00263	1449.65	0.0160022	2.016	4.90018	0.324373	8.28203	0	0	27.5296	0.54256	7	1	6	0.108025	13.183	0.394201	9.06983	10.6038	8	0	0	324	1051	57.0425	0	2.55016	1	unique
DEB	S30	1	28560	4224.6	671.255	0.00364625	0	3	AVAAGM(Oxidation)NPM(Oxidation)DLK	sp|P0A6F5|CH60_ECOLI	106	117	2.79643	101.071365356445313|0.032768115401268|1|AG-CO;112.050880432128906|0.223778232932091|1|MI:C';115.087051391601563|0.07766081392765|1|AA-CO;129.102691650390625|0.11041509360075|1|y1-H2O1;130.086639404296875|0.089824378490448|1|y1-H3N1;135.0478515625|0.993681728839874|1|iM+DEB;136.062164306640625|0.238804131746292|1|MI:A';143.08197021484375|0.090835645794868|1|AA;143.118362426757813|1.0|1|a2;147.1132…	671.253	GG+C4H6O2	762.152	G	AVAAGmNPmDLK	8	1.27635	1248.58	0.00307771	2.00308	8.61707	0.0787497	4.15138	0	0	28.5298	0.558393	2	1	3	0.0745763	11.796	0.245809	16.1671	11.0542	14	0	0	295	405	57.107	0	2.79643	1	unique
DEB	S30	1	28616	4231.93	696.954	3.45517e-06	0	3	IGDISTSNEM(Oxidation)STADAK	sp|P75694|YAHO_ECOLI	40	55	2.56743	112.050880432128906|0.041768543422222|1|MI:C';129.102676391601563|0.040737066417933|1|y1-H2O1;130.086746215820313|0.02041937597096|1|y1-H3N1;135.047866821289063|0.995878279209137|1|iM+DEB;136.062088012695313|0.046513773500919|1|MI:A';143.11865234375|0.013817272149026|1|a2;147.113250732421875|0.038432434201241|1|y1;152.057113647460938|0.061142586171627|1|MI:G';171.076980590820313|0.015355207957327…	696.952	G+C4H6O2	433.1	G	IGDISTSNEmSTADAK	9	2.02234	1654.74	0.00123301	2.00123	9.84999	0.327663	2.91476	0	0	32.3848	0.469916	5	1	6	0.102894	15.8939	0.476985	19.1493	15.1932	2	0	0	311	961	61.4822	0	2.56743	0.943433	unique
DEB	S30	1	28648	4236.07	671.255	4.29605e-06	0	3	AVAAGM(Oxidation)NPM(Oxidation)DLK	sp|P0A6F5|CH60_ECOLI	106	117	3.25063	101.071434020996094|0.061302363872528|1|AG-CO;112.050926208496094|0.579706251621246|1|MI:C';115.086959838867188|0.068315960466862|1|AA-CO;129.102676391601563|0.183798730373383|1|y1-H2O1;130.086990356445313|0.067818306386471|1|y1-H3N1;135.047897338867188|1.0|1|iM+DEB;136.062225341796875|0.343148291110992|1|MI:A';143.082107543945313|0.060259554535151|1|AA;143.118408203125|0.643618285655975|1|a2;147…	671.253	GG+C4H6O2	762.152	G	AVAAGmNPmDLK	8	1.45326	1248.58	0.0143014	2.0143	14.0021	0.0901788	3.07009	0	0	22.9522	0.281408	3	1	3	0.0760456	8.63076	0.234425	15.1442	8.41869	13	0	0	263	453	23.0223	0	3.25063	0.777748	unique
DEB	S30	1	28796	4255.17	598.923	4.1634e-06	0	3	VDQLSNDVNAMR	sp|P69776|LPP_ECOLI	41	52	4.44288	112.050918579101563|0.109707094728947|1|MI:C';135.0478515625|0.511375248432159|1|iM+DEB;136.06219482421875|0.160913318395615|1|MI:A';152.057159423828125|0.139192596077919|1|MI:G';169.097610473632813|0.02373874746263|1|VN-CO-H3N1;175.119476318359347|0.083179861307144|1|y1;187.108352661132813|0.041616145521402|1|a2;197.092361450195341|0.026491764932871|1|VN-H3N1;199.07196044921875|0.010960697196424…	598.921	G+C4H6O2	433.1	G	VDQLSNDVNAmR	10	1.28505	1360.64	0	0	16.8313	0.167499	4.15138	0	0	33.2674	0.458801	0	0	4	0.0884354	11.9408	0.254853	16.0614	11.9408	12	0	0	294	1154	49.1137	0	4.44288	1	unique
DEB	S30	1	28866	4264.04	528.219	4.0789e-06	0	3	M(Oxidation)NLHEYQAK	sp|P0A836|SUCC_ECOLI	1	9	4.31435	110.071685791015625|0.468947350978851|1|iH;112.050880432128906|0.332906752824783|1|MI:C';129.102706909179688|0.58317095041275|1|y1-H2O1;130.086746215820313|0.294855415821075|1|y1-H3N1;135.04791259765625|0.649897634983063|1|iM+DEB;136.062240600585938|0.548038482666016|1|MI:A';136.076126098632813|0.154279291629791|1|iY;147.113265991210938|0.320790648460388|1|y1;152.057205200195341|1.0|1|MI:G';172.1…	528.217	G+C4H6O2	433.1	G	mNLHEYQAK	0	1.1304	1148.53	0.0076718	1.00767	9.81618	0.0931538	3.20155	0	0	31.2324	0.630564	2	1	5	0.108696	9.40606	0.230537	15.0794	9.2902	13	0	0	230	951	32.7425	0	4.31435	0.554365	unique
DEB	S30	1	28883	4266.23	479.876	3.98676e-06	0	3	M(Oxidation)SNVPAELK	sp|P0A6T9|GCSH_ECOLI	1	9	4.38422	112.050941467285156|0.09224197268486|1|MI:C';129.102752685546875|0.201845929026604|1|y1-H2O1;130.086685180664063|0.074608631432056|1|y1-H3N1;135.047943115234375|1.0|1|iM+DEB;136.062286376953125|0.37659278512001|1|MI:A';141.10272216796875|0.050439145416021|1|PA-CO;147.113327026367188|0.116368614137173|1|y1;152.0572509765625|0.327243894338608|1|MI:G';169.097793579101563|0.058904875069857|1|PA;183.0…	479.874	G+C4H6O2	433.1	G	mSNVPAELK	0	1.72722	1003.5	0.0304873	1.03049	14.4163	0.229176	3.20155	0	0	21.9704	0.885794	2	1	7	0.0964912	9.23668	0.352121	15.1168	9.02875	3	0	0	228	723	29.7412	0	4.38422	0.917137	unique
DEB	S30	1	28902	4268.72	495.547	0.00543218	0	3	FQAMAAEGVK	sp|P0A9L3|FKBB_ECOLI	77	86	2.46447	112.050971984863281|0.392058938741684|1|MI:C';120.081230163574219|0.479560524225235|1|a1;129.10272216796875|0.216003715991974|1|y1-H2O1;130.08673095703125|0.164221972227097|1|y1-H3N1;135.048004150390625|0.222028344869614|1|iM+DEB;136.062271118164063|0.298640489578247|1|MI:A';147.113357543945313|0.18723851442337|1|y1;152.057296752929688|0.326726913452148|1|MI:G';197.128997802734375|0.0318756178021…	495.546	G+C4H6O2	433.1	G	FQAmAAEGVK	3	0.67231	1050.52	0.0067892	1.00679	12.9012	0.0758636	5.72009	1.00605	0	26.3356	0.448018	2	1	4	0.093985	6.94734	0.214145	13.1201	6.19375	19	0	0	266	808	20.8009	0	2.46447	0.775569	unique
DEB	S30	1	28949	4274.89	540.238	4.32405e-06	0	3	HAVTEASPM(Oxidation)VK	sp|P02358|RS6_ECOLI	94	104	3.17088	110.071640014648438|0.114378482103348|1|a1;112.050918579101563|0.18230402469635|1|MI:C';129.102706909179688|0.064353443682194|1|y1-H2O1;130.086715698242188|0.042965807020664|1|y1-H3N1;135.04791259765625|0.166943490505219|1|iM+DEB;136.062240600585938|0.109659865498543|1|MI:A';143.118362426757813|0.028643293306232|1|AV-CO;147.11328125|0.043454438447952|1|y1;152.057220458984375|0.398046970367432|1|M…	540.236	G+C4H6O2	433.1	G	HAVTEASPmVK	8	0.352574	1184.59	0.00856731	1.00857	18.6329	0.0571935	5.62436	0	0	25.8258	0.503549	0	1	3	0.0854093	8.25333	0.12116	14.0597	7.51519	20	0	0	281	842	26.6732	0	3.17088	0.435403	unique
DEB	S30	1	29102	4295.11	534.561	3.5434e-06	0	3	GTQAQFIM(Oxidation)EK	sp|P69441|KAD_ECOLI	14	23	1.69987	112.050827026367188|0.033143397420645|1|MI:C';113.071281433105469|0.071434572339058|1|a2-H2O1;116.070945739746094|0.023579953238368|1|a1+DEB;120.081085205078125|0.012077513150871|1|iF;129.102676391601563|0.025660371407866|1|y1-H2O1;130.086593627929688|0.124893762171268|1|y1-H3N1;131.081878662109375|0.111221000552177|1|a2;135.047805786132813|1.0|1|iM+DEB;136.061767578125|0.021881809458137|1|MI:A';…	534.56	G+C4H6O2	433.1	G	GTQAQFImEK	7	1.81157	1167.56	0.0074208	1.00742	0.874593	0.335738	5.72009	0	0	30.8932	0.56154	2	1	5	0.0973783	9.3825	0.44805	12.0671	7.55148	4	0	0	267	1101	18.4976	0	1.69987	0.952013	unique
DEB	S30	1	29120	4297.31	590.256	3.82194e-06	0	3	ADSAEVSMIPSTK	sp|P0A8A0|YEBC_ECOLI	193	205	3.69477	112.050918579101563|0.373174011707306|1|MI:C';129.10272216796875|0.234525874257088|1|y1-H2O1;130.086669921875|0.231784984469414|1|y1-H3N1;131.08197021484375|0.049819156527519|1|SA-CO;135.0478515625|0.672919988632202|1|iM+DEB;136.062240600585938|0.409982472658157|1|MI:A';141.066314697265625|0.116317428648472|1|a2-H2O1;147.11328125|0.177099168300629|1|y1;152.057174682617188|0.759610176086426|1|MI:G…	590.253	G+C4H6O2	433.1	G	ADSAEVSmIPSTK	7	1.93613	1334.64	0.00627293	2.00627	1.07131	0.145563	4.08209	0	1.00605	34.8652	0.419521	4	1	5	0.096463	12.8017	0.229603	17.0733	12.025	12	0	0	311	1007	29.1133	0	3.69477	1	unique
DEB	S30	1	29183	4305.35	474.544	4.17855e-06	0	3	GEGMVLTGPK	sp|P0A8T7|RPOC_ECOLI	522	531	3.34825	112.050979614257813|0.438654124736786|1|MI:C';116.070907592773438|0.065767146646976|1|a1+DEB;129.102676391601563|0.155202701687813|1|y1-H2O1;130.08673095703125|0.105343610048294|1|y1-H3N1;135.04791259765625|0.199540451169014|1|iM+DEB;136.062210083007813|0.263698279857636|1|MI:A';141.066375732421875|0.143732666969299|1|GM-C1H4S1;147.113372802734375|0.123702496290207|1|y1;152.057205200195341|0.6293…	474.543	G+C4H6O2	433.1	G	GEGmVLTGPK	3	0.95419	987.506	0.0177372	4.01774	9.28441	0.069135	8.79087	0	0	29.4064	0.898018	5	2	6	0.0977444	10.081	0.17706	18.0999	7.84671	18	0	0	266	557	21.4494	0	3.34825	0.851538	unique
DEB	S30	1	29236	4312.38	595.586	3.59824e-06	0	3	ADSAEVSM(Oxidation)IPSTK	sp|P0A8A0|YEBC_ECOLI	193	205	1.75943	112.050910949707017|0.140345200896263|1|MI:C';129.102691650390625|0.073053725063801|1|y1-H2O1;130.08673095703125|0.063834801316261|1|y1-H3N1;131.08197021484375|0.034697748720646|1|SA-CO;135.047866821289063|1.0|1|iM+DEB;136.062164306640625|0.113660961389542|1|MI:A';141.066299438476563|0.065176248550415|1|a2-H2O1;147.113250732421875|0.062391858547926|1|y1;152.05718994140625|0.147893846035004|1|MI:G…	595.585	G+C4H6O2	433.1	G	ADSAEVSmIPSTK	7	1.92397	1350.63	0	0	16.8313	0.190948	0.956768	0	0	29.4053	0.923105	0	0	6	0.131068	12.6328	0.270882	16.0773	12.6328	14	0	0	206	1132	12.9768	0	1.75943	0.616583	unique
DEB	S30	1	29335	4325.15	595.587	3.61261e-06	0	3	ADSAEVSM(Oxidation)IPSTK	sp|P0A8A0|YEBC_ECOLI	193	205	2.57926	112.050979614257813|0.13221749663353|1|MI:C';129.102737426757813|0.087551049888134|1|y1-H2O1;130.086746215820313|0.119265720248222|1|y1-H3N1;131.082107543945313|0.03217838332057|1|SA-CO;135.04791259765625|1.0|1|iM+DEB;136.062255859375|0.163480028510094|1|MI:A';141.06646728515625|0.058085549622774|1|a2-H2O1;147.113357543945313|0.072980158030987|1|y1;152.057266235351563|0.286112636327744|1|MI:G';15…	595.585	G+C4H6O2	433.1	G	ADSAEVSmIPSTK	7	1.88235	1350.63	0.00267004	2.00267	5.96859	0.223026	2.81595	0	0	35.9659	0.924379	3	1	6	0.0996785	15.1449	0.321938	18.0952	15.1226	9	0	0	311	1181	41.3269	0	2.57926	0.721156	unique
DEB	S30	1	29473	4343.35	652.615	3.65966e-06	0	3	GETGPAGPSGAPGPAGSR	P04258	1065	1082	2.82592	112.050956726074219|0.385173380374908|1|MI:C';127.087051391601563|0.089869938790798|1|GP-CO;136.062255859375|0.1958417147398|1|MI:A';141.102767944335938|0.102749288082123|1|PA-CO;152.0572509765625|0.397960335016251|1|MI:G';155.082061767578125|0.144806548953056|1|GP;169.097793579101563|0.132224828004837|1|PA;175.119781494140653|0.079682163894176|1|y1;185.093307495117188|0.032559640705585|1|ET-CO-H…	652.613	G+C4H6O2	433.1	G	GETGPAGPSGAPGPaGSR	14	0.624741	1521.72	0.0182735	7.01827	9.00446	0	12.4701	0	0	37.0722	0.298644	3	3	5	0.107895	19.4234	0.115156	25.1152	13.7002	57	0	0	380	1266	60.4655	0	2.82592	0.86288	unique
DEB	S30	1	29489	4345.53	624.24	0.0023283	0	3	AAFSNDM(Oxidation)VYM(Oxidation)EK	sp|P24182|ACCC_ECOLI	191	202	0.853806	112.050949096679673|0.539655148983002|1|MI:C';115.087020874023438|0.089377850294113|1|a2;120.081207275390625|0.30377322435379|1|iF;129.1026611328125|0.146430879831314|1|y1-H2O1;130.086761474609375|0.113393098115921|1|y1-H3N1;135.047943115234375|1.0|1|iM+DEB;136.062271118164063|0.57053554058075|1|MI:A';136.075973510742188|0.079513378441334|1|iY;143.082275390625|0.071818940341473|1|b2;147.113220214…	624.239	G+C4H6O2	433.1	G	AAFSNDmVYmEK	9	1.99979	1436.6	0.00717058	2.00717	8.95493	0.165378	5.53294	0	0	25.3537	0.364915	2	2	4	0.0777027	4.9511	0.241458	12.0365	4.1748	9	0	0	296	658	41.3184	0	0.853806	0.67837	unique
DEB	S30	1	29528	4350.93	498.868	0.00481906	0	3	MELVLK	sp|P60723|RL4_ECOLI	1	6	2.49293	112.050918579101563|0.150699213147163|1|MI:C';129.102752685546875|0.183419913053513|1|y1-H2O1;130.086746215820313|0.116641387343407|1|y1-H3N1;135.047927856445313|0.910805702209473|1|iM+DEB;136.062164306640625|0.380746215581894|1|MI:A';147.113388061523438|0.111829042434692|1|y1;152.057220458984375|0.196971446275711|1|MI:G';185.092742919921875|0.012084913440049|1|a2-C1H4S1;185.165786743164063|0.012…	498.866	GG+C4H6O2	762.152	G	mELVLK	0	1.97002	731.425	0.00105054	1.00105	5.1257	0.273954	2.10698	0	1.00387	20.0794	0.80605	2	1	4	0.107345	4.07902	0.312479	11.0313	4.07136	7	0	0	177	987	26.0792	0	2.49293	0.188457	unique
DEB	S30	1	29544	4353.19	652.615	4.28675e-06	0	3	GETGPAGPSGAPGPAGSR	P04258	1065	1082	3.12146	112.050949096679673|0.548887491226196|1|MI:C';127.087059020996094|0.096972018480301|1|GP-CO;136.062240600585938|0.295215874910355|1|MI:A';141.10284423828125|0.099868685007095|1|PA-CO;152.057235717773438|0.574244797229767|1|MI:G';155.082015991210938|0.180542975664139|1|GP;169.097686767578125|0.121347673237324|1|PA;175.11944580078125|0.140668988227844|1|y1;185.092727661132813|0.043006613850594|1|ET…	652.613	G+C4H6O2	433.1	G	GETGPAGPSGAPgPAGSR	12	0.544822	1521.72	0.0119487	7.01195	6.70335	0.00195291	10.8811	0	0	33.3372	0.297575	2	3	5	0.0736842	18.7709	0.100625	25.0987	13.636	52	0	0	380	1275	30.158	0	3.12146	0.399061	unique
DEB	S30	1	29608	4361.5	598.922	3.75972e-06	0	3	VDQLSNDVNAMR	sp|P69776|LPP_ECOLI	41	52	1.89664	112.050941467285156|0.104095824062824|1|MI:C';135.04791259765625|0.102755233645439|1|iM+DEB;136.062255859375|0.148741692304611|1|MI:A';152.057220458984375|0.175512954592705|1|MI:G';158.092666625976563|0.013665766455233|1|y1-H3N1;169.097915649414034|0.022356100380421|1|VN-CO-H3N1;175.119537353515625|0.052724022418261|1|y1;187.108413696289063|0.037725251168013|1|a2;199.072311401367188|0.01159294974…	598.921	G+C4H6O2	433.1	G	VDQLSNDVNAmR	10	0.559516	1360.64	0	0	16.8313	0.10414	3.07009	0	0	36.9876	0.461008	0	0	5	0.114504	15.9697	0.22802	20.0863	15.9697	17	0	0	262	1075	59.9031	0	1.89664	0.934612	unique
DEB	S30	1	29611	4361.9	637.945	0.0023283	0	3	LAGTGEM(Oxidation)VAEVTER	sp|P0AGB0|SERB_ECOLI	133	146	3.40849	112.0509033203125|0.307485729455948|1|MI:C';131.08203125|0.090209297835827|1|GT-CO;135.047882080078125|1.0|1|iM+DEB;136.062179565429688|0.374490857124329|1|MI:A';152.057159423828125|0.679478526115418|1|MI:G';155.082107543945313|0.130489811301231|1|AE-CO-H2O1;157.134033203125|0.122452154755592|1|a2;159.076995849609375|0.256265580654144|1|GT;175.119583129882813|0.166735351085663|1|y1;185.0929718017…	637.943	G+C4H6O2	433.1	G	LAGTGEmVAEVTER	6	1.94779	1477.71	0.0252592	4.02526	11.7672	0.147258	6.78771	0	0	30.4057	0.388029	2	3	4	0.0771605	11.4343	0.258948	17.1012	7.96794	11	0	0	324	1182	76.0296	0	3.40849	0.522258	unique
DEB	S30	1	29618	4362.82	498.868	0.00718499	0	3	MELVLK	sp|P60723|RL4_ECOLI	1	6	3.69566	112.050910949707017|0.474550634622574|1|MI:C';129.102676391601563|0.133302122354507|1|y1-H2O1;130.086776733398438|0.090144172310829|1|y1-H3N1;135.047882080078125|0.942943572998047|1|iM+DEB;136.06207275390625|0.292461842298508|1|MI:A';147.113372802734375|0.098996095359325|1|y1;152.057205200195341|0.146239370107651|1|MI:G';185.092391967773438|0.010869404301047|1|a2-C1H4S1;185.165435791015625|0.0111…	498.866	GG+C4H6O2	762.152	G	mELVLK	0	1.97926	731.425	0.000822843	1.00082	2.37723	0.275985	3.47792	1.00048	1.00458	21.4503	0.804912	3	1	4	0.112994	4.04098	0.309163	11.0254	4.03503	9	0	0	177	950	20.3647	0	3.69566	0.131065	unique
DEB	S30	1	29734	4377.96	620.904	0.00364623	0	3	IFVDEGPSM(Oxidation)K	sp|P61175|RL22_ECOLI	74	83	3.87197	112.050926208496094|1.0|1|MI:C';120.081207275390625|0.192709669470787|1|iF;127.087051391601563|0.020520688965917|1|GP-CO;129.102706909179688|0.212448969483376|1|y1-H2O1;130.086685180664063|0.039148773998022|1|y1-H3N1;135.04791259765625|0.443493962287903|1|iM+DEB;136.062332153320313|0.122207075357437|1|MI:A';147.113357543945313|0.045265570282936|1|y1;152.057220458984375|0.467886179685593|1|MI:G';1…	620.902	CG+C4H6O2	722.146	C	IFVDEGPSmK	8	0.475977	1137.54	0.00415967	1.00416	16.2903	0.0649911	5.72009	0	0	26.264	0.897732	6	1	7	0.0973783	9.73818	0.173151	10.0838	9.01272	15	0	0	267	622	35.4511	0	3.87197	0.94012	unique
DEB	S30	1	29765	4382.12	531.218	3.42326e-06	0	3	M(Oxidation)TGLESYDVK	sp|P0AC92|GNSA_ECOLI, sp|P77695|GNSB_ECOLI	44, 44	53, 53	3.61198	112.050956726074219|0.113937728106976|1|MI:C';129.102752685546875|0.137076541781425|1|y1-H2O1;130.086822509765625|0.087968811392784|1|y1-H3N1;135.047943115234375|1.0|1|iM+DEB;136.062286376953125|0.193996950984001|1|MI:A';136.076171875|0.064393810927868|1|iY;143.118484497070313|0.077259376645088|1|GL-CO;147.113357543945313|0.17194077372551|1|y1;152.057266235351563|0.474183857440949|1|MI:G';157.097…	531.216	G+C4H6O2	433.1	G	mTGLESYDVK	0	1.78911	1157.53	0.0015081	2.00151	10.4551	0.256917	3.1561	0	0	23.7717	0.902071	5	1	8	0.1125	11.9118	0.396648	18.1201	11.2082	4	0	0	240	986	35.8819	0	3.61198	0.928375	non-unique
DEB	S30	1	29875	4396.8	705.271	3.91203e-06	0	3	ADSAEVSM(Oxidation)IPSTK	sp|P0A8A0|YEBC_ECOLI	193	205	2.54128	112.050956726074219|0.384535133838654|1|MI:C';129.10284423828125|0.144960388541222|1|y1-H2O1;130.086959838867188|0.116668097674847|1|y1-H3N1;135.047866821289063|0.899692595005035|1|iM+DEB;136.06219482421875|0.368454188108444|1|MI:A';141.066253662109375|0.062934622168541|1|a2-H2O1;147.113296508789063|0.1206234395504|1|y1;152.057205200195341|0.873475730419159|1|MI:G';155.08221435546875|0.0610369145…	705.269	GG+C4H6O2	762.152	G	ADSAEVSmIPSTK	7	1.49092	1350.63	0.00211997	1.00212	13.3881	0.112755	1.98338	0	0	25.8661	0.420261	3	1	5	0.0954357	9.39097	0.195274	15.0774	9.36261	16	0	0	241	498	23.7405	0	2.54128	0.724519	unique
DEB	S30	1	29890	4398.84	641.762	0.00838656	0	2	GALDCSGVK	sp|P0A7S3|RS12_ECOLI	100	108	3.14019	101.071228027343764|0.055621054023504|1|a2;112.050842285156236|0.030562240630388|1|MI:C';129.066192626953125|0.044137287884951|1|b2;129.102615356445313|0.120058953762054|1|y1-H2O1;130.086654663085938|0.124917194247246|1|y1-H3N1;136.062210083007813|0.025936657562852|1|MI:A';147.11322021484375|0.216459184885025|1|y1;152.05712890625|0.074305064976215|1|MI:G';183.113616943359347|8.123493753373623e-03…	641.76	G+C4H6O2	433.1	G	GALdCSGVK	3	0.10616	848.406	0.0151147	5.01511	6.67367	0	18.9269	3.01664	0	35.7941	0.508995	0	4	4	0.177778	7.44723	0.134657	15.118	4.21137	12	0	0	180	1006	66.1549	0	3.14019	0.685971	unique
DEB	S30	1	29943	4405.9	457.186	0.00156945	0	3	CHPFFTGK	sp|P0A7M9|RL31_ECOLI	40	47	2.81736	110.071685791015625|0.447772145271301|1|iH;112.051033020019531|0.103015579283237|1|MI:C';120.081161499023438|0.24764247238636|1|iF;129.102676391601563|0.905138552188873|1|y1-H2O1;130.08673095703125|0.523947238922119|1|y1-H3N1;136.062271118164063|0.359128534793854|1|MI:A';147.113311767578125|0.453161954879761|1|y1;152.0572509765625|0.313103288412094|1|MI:G';169.134170532226563|0.298181086778641|1|…	457.185	G+C4H6O2	433.1	G	cHPFFTGK	0	0.518599	935.432	0.0152597	2.01526	13.0625	0.0175422	10.7566	1.00237	0	30.2233	0.87766	5	1	6	0.111588	9.00635	0.20981	14.1589	8.01897	16	0	0	233	963	30.2972	0	2.81736	0.619337	unique
DEB	S30	1	29976	4410.25	462.546	0.00156944	0	3	DGHLIVNGK	sp|P0A9B2|G3P1_ECOLI	62	70	2.45365	110.071693420410156|0.123415246605873|1|iH;112.050941467285156|0.138785764575005|1|MI:C';129.102676391601563|0.510319709777832|1|y1-H2O1;130.08673095703125|0.220194950699806|1|y1-H3N1;136.062271118164063|0.249390333890915|1|MI:A';145.061325073242188|0.135025382041931|1|a2;147.11328125|0.340942829847336|1|y1;152.0572509765625|0.271477907896042|1|MI:G';172.133712768554688|0.06245606765151|1|iL+DEB;…	462.545	G+C4H6O2	433.1	G	DGhLIVNGK	2	0.687524	951.514	0.0123017	2.0123	17.119	0.00465587	5.82055	0	1.00053	27.3051	0.894503	2	1	6	0.126016	8.83559	0.18018	15.1683	7.93727	12	0	0	246	366	14.4309	0	2.45365	0.900511	unique
DEB	S30	1	30036	4418.26	457.186	0.000805023	0	3	CHPFFTGK	sp|P0A7M9|RL31_ECOLI	40	47	2.4836	110.071624755859375|0.294430464506149|1|iH;112.050895690917969|0.205218285322189|1|MI:C';120.081184387207017|0.884271919727326|1|iF;129.1026611328125|0.86394065618515|1|y1-H2O1;130.086715698242188|0.510922431945801|1|y1-H3N1;136.062210083007813|0.454709827899933|1|MI:A';147.11328125|0.665113091468811|1|y1;152.05718994140625|0.499313086271286|1|MI:G';169.134323120117188|0.108545906841755|1|iK+DEB-…	457.185	G+C4H6O2	433.1	G	ChPFFTGK	1	0.470436	935.432	0.0112172	1.01122	8.13844	0.00431399	5.92621	0	0	25.3928	0.87647	0	1	6	0.0944206	8.31037	0.197664	13.1465	8.06177	17	0	0	233	963	24.8831	0	2.4836	0.757995	unique
DEB	S30	1	30077	4423.44	590.252	4.33512e-06	0	3	AFNEM(Oxidation)QPIVDR	sp|P0A7U7|RS20_ECOLI	50	60	2.56266	112.050880432128906|0.285886704921722|1|MI:C';120.081214904785156|0.124355711042881|1|iF;130.086578369140625|0.052571997046471|1|a1+DEB;135.0478515625|0.746784210205078|1|iM+DEB;136.062149047851563|0.301335245370865|1|MI:A';152.057159423828125|0.494970440864563|1|MI:G';158.092849731445313|0.111455589532852|1|y1-H3N1;175.119476318359347|0.56052702665329|1|y1;185.092849731445313|0.058493256568909|1…	590.25	G+C4H6O2	433.1	G	AFNEmQPIVDR	4	2.43395	1334.63	0	0	16.8313	0.0859405	4.22382	0	0	31.2396	0.502333	0	0	3	0.0851064	8.66561	0.159112	14.0589	8.66561	29	0	0	282	1227	60.1207	0	2.56266	0.497959	unique
DEB	S30	1	30117	4428.71	457.186	0.00543217	0	3	CHPFFTGK	sp|P0A7M9|RL31_ECOLI	40	47	2.01635	110.071647644042983|0.31592321395874|1|iH;112.050926208496094|0.309983044862747|1|MI:C';120.081230163574219|0.664556860923767|1|iF;129.10272216796875|1.0|1|y1-H2O1;130.086715698242188|0.529830753803253|1|y1-H3N1;136.062255859375|0.47988161444664|1|MI:A';147.113296508789063|0.691926062107086|1|y1;152.057220458984375|0.642223417758942|1|MI:G';186.124038696289063|0.103617176413536|1|y2-H2O1;197.1288…	457.185	G+C4H6O2	433.1	G	cHPFFTGK	0	0.359368	935.432	0.0125842	1.01258	7.97697	0	5.92621	0	0	25.3928	0.873786	0	1	6	0.0858369	8.81398	0.172412	13.1291	7.87025	14	0	0	233	960	30.1889	0	2.01635	0.714917	unique
DEB	S30	1	30133	4430.7	559.228	3.73723e-06	0	3	ALM(Oxidation)EYDESLR	sp|P0A7X3|RS9_ECOLI	86	95	1.9715	112.050926208496094|0.930260181427002|1|MI:C';130.086624145507813|0.03915436565876|1|a1+DEB;135.04791259765625|1.0|1|iM+DEB;136.062225341796875|0.075664579868317|1|MI:A';136.076019287109375|0.031690414994955|1|iY;152.057235717773438|0.116864204406738|1|MI:G';157.134124755859347|0.186603546142578|1|a2;158.092880249023438|0.026029286906123|1|y1-H3N1;171.076797485351563|0.027311470359564|1|ES-CO-H2O…	559.227	G+C4H6O2	433.1	G	ALmEYDESLR	2	1.82143	1241.56	0.00557222	1.00557	10.9502	0.193679	4.29969	0	0	27.2961	0.897875	4	1	7	0.0943396	9.82807	0.28701	16.0865	9.08457	7	0	0	265	1210	75.0889	0	1.9715	0.519765	unique
DEB	S30	1	30136	4431.05	518.889	3.89674e-06	0	3	M(Oxidation)DDLTAQALK	sp|P0A8U0|SYDP_ECOLI	1	10	1.97357	112.050834655761719|0.070377193391323|1|MI:C';129.1026611328125|0.062865421175957|1|y1-H2O1;130.086822509765625|0.03455675765872|1|y1-H3N1;135.0478515625|0.232127532362938|1|iM+DEB;136.062164306640625|0.086758367717266|1|MI:A';147.113296508789063|0.053485285490751|1|y1;152.05718994140625|0.115102231502533|1|MI:G';187.144927978515625|8.810324594378471e-03|1|LT-CO;199.0723876953125|4.81670396402478…	518.888	G+C4H6O2	433.1	G	mDDLTAQALK	0	0.408911	1120.54	0.00623192	2.00623	6.77221	0.0886124	3.16356	0	0	19.3743	0.7803	6	1	7	0.0714286	8.65578	0.123438	16.0289	8.62682	14	0	0	238	1072	8.63839	0	1.97357	0.186231	unique
DEB	S30	1	30163	4434.62	590.254	0.00543219	0	3	ADSAEVSM(Oxidation)IPSTK	sp|P0A8A0|YEBC_ECOLI	193	205	0.346599	112.050941467285156|0.264301270246506|1|MI:C';129.102676391601563|0.088291734457016|1|y1-H2O1;130.086715698242188|0.080641560256481|1|y1-H3N1;135.047882080078125|0.496501237154007|1|iM+DEB;136.062271118164063|0.193900674581528|1|MI:A';141.06634521484375|0.077005438506603|1|a2-H2O1;147.113327026367188|0.07026257365942|1|y1;152.057281494140653|0.374379009008408|1|MI:G';155.081710815429688|0.0634469…	590.253	A+C4H6O2	417.105	A	ADSAEVSmIPSTK	7	1.65487	1350.63	0.0033682	2.00337	7.54628	0.128929	4.15138	0	0	25.8068	0.335856	4	1	4	0.0993377	8.26749	0.190802	14.0571	7.53579	13	0	0	302	1076	34.088	0	0.346599	0.906993	unique
DEB	S30	1	30185	4437.56	700.029	2.37505e-06	0	4	IGEVHDGAATM(Oxidation)DWM(Oxidation)EQEQER	sp|P0A6M8|EFG_ECOLI	40	59	2.28166	101.071487426757813|0.047957211732864|1|GA-CO;110.071731567382813|0.077692769467831|1|iH;112.051002502441406|0.246504351496696|1|MI:C';135.047943115234375|1.0|1|iM+DEB;136.062240600585938|0.179062902927399|1|MI:A';152.0572509765625|0.687973916530609|1|MI:G';155.0821533203125|0.045844525098801|1|AT-H2O1;158.093231201171875|0.074805334210396|1|y1-H3N1;159.092178344726563|0.058612670749426|1|iW;171.…	700.027	G+C4H6O2	433.1	G	IGEVHDGAATmDWmEQEQER	13	2.06128	2362.98	0.00820621	2.00821	4.24837	0.162211	3.45672	0	0	51.3766	0.475972	2	1	8	0.0869565	26.6685	0.267435	27.086	25.8776	17	0	0	460	362	53.3626	0	2.28166	0.853873	unique
DEB	S30	1	30240	4444.86	517.886	3.67277e-06	0	3	IEAPM(Oxidation)DEGLK	sp|P0AA39|RLUC_ECOLI	300	309	2.16521	112.050910949707017|0.258484244346619|1|MI:C';129.102645874023438|0.287890076637268|1|y1-H2O1;130.086746215820313|0.202186420559883|1|y1-H3N1;135.047866821289063|0.202641740441322|1|iM+DEB;136.062240600585938|0.319997221231461|1|MI:A';147.11328125|0.280987530946732|1|y1;152.057205200195341|0.749481499195099|1|MI:G';181.09747314453125|0.043003879487514|1|PM-C1H4O1S1;187.144821166992188|0.038726679…	517.885	G+C4H6O2	433.1	G	IeAPMDEGLK	1	0.405602	1117.53	0.028584	3.02858	13.3921	0.0313385	8.79087	1.001	0	31.7072	0.900533	0	3	8	0.112782	13.6345	0.165719	19.1334	11.5066	24	0	0	266	988	34.5483	0	2.16521	0.401225	unique
DEB	S30	1	30267	4448.47	643.306	2.45596e-06	0	4	GEILGGM(Oxidation)AAVEQPEKPAAQPK	sp|P0A7V3|RS3_ECOLI	205	225	1.91336	112.050918579101563|0.148257091641426|1|MI:C';129.102676391601563|0.149392113089561|1|y1-H2O1;130.086639404296875|0.028813192620873|1|y1-H3N1;135.04791259765625|0.71393358707428|1|iM+DEB;136.062255859375|0.495262384414673|1|MI:A';141.066360473632813|0.03563940897584|1|a2-H2O1;147.113433837890625|0.062310609966516|1|y1;152.057235717773438|0.24525174498558|1|MI:G';159.0770263671875|0.05408625677228…	643.304	G+C4H6O2	433.1	G	GEILGGmAAVEQPEKPAAQPK	6	1.44648	2136.09	0.00392963	2.00393	6.35892	0.132368	3.412	0	0	43.9074	0.452174	2	1	9	0.0842105	25.01	0.238749	29.0973	24.2747	16	0	1	475	803	28.9214	0	1.91336	0.805931	unique
DEB	S30	1	30341	4458.3	659.961	2.65047e-06	0	3	GEILGGM(Oxidation)AAVEQPEK	sp|P0A7V3|RS3_ECOLI	205	219	3.22559	112.050933837890625|9.103696793317797e-03|1|MI:C';115.050865173339844|3.632055828347802e-03|1|GG;129.1025390625|0.04609376937151|1|y1-H2O1;130.086746215820313|0.03290543332696|1|y1-H3N1;135.0478515625|0.96898627281189|1|iM+DEB;136.06182861328125|0.02145074121654|1|MI:A';141.066452026367188|0.022421486675739|1|a2-H2O1;147.11328125|0.069487951695919|1|y1;152.057052612304716|0.010461583733559|1|MI:G…	659.959	G+C4H6O2	433.1	G	GEILGGmAAVEQPEK	6	1.9743	1543.76	0.00885653	1.00886	13.6418	0.367352	2.95172	0	0	37.3301	0.577916	8	1	8	0.10299	16.2832	0.553684	20.1821	16.2363	4	0	0	301	1008	31.2089	0	3.22559	0.991218	unique
DEB	S30	1	30345	4458.71	740.63	4.21737e-06	0	3	QEDANFSNNAMAEAFK	sp|P0AG67|RS1_ECOLI	537	552	2.72029	101.0712890625|0.067417539656162|1|a1;112.050888061523438|0.06235771253705|1|MI:C';120.081260681152358|0.029727941378951|1|iF;129.066253662109375|0.017494156956673|1|b1;129.102645874023438|0.139021307229996|1|y1-H2O1;130.086669921875|0.092333912849426|1|y1-H3N1;135.0478515625|0.268219500780106|1|iM+DEB;136.06219482421875|0.052686393260956|1|MI:A';141.066299438476563|0.056908864527941|1|AN-CO-H3N1…	740.628	G+C4H6O2	433.1	G	QEDANFSNNAmAEAFK	10	0.988286	1785.76	0.00124466	1.00124	0.375374	0.069322	2.91476	0	0	32.3149	0.400757	2	1	6	0.102564	14.3479	0.125407	21.0517	14.33	36	0	0	312	727	134.448	0	2.72029	0.548638	unique
DEB	S30	1	30346	4458.78	542.229	3.16433e-06	0	3	M(Oxidation)ESPLGSDLAR	sp|P0A8W2|SLYA_ECOLI	1	11	2.24944	112.050888061523438|0.04253164678812|1|MI:C';135.047836303710938|1.0|1|iM+DEB;136.0621337890625|0.113852679729462|1|MI:A';152.057174682617188|0.086374938488007|1|MI:G';157.097488403320313|0.026913506910205|1|SP-CO;158.092803955078125|0.020114930346608|1|y1-H3N1;171.077011108398438|0.029119903221726|1|ES-CO-H2O1;175.11944580078125|0.094057396054268|1|y1;183.149795532226563|0.037776865065098|1|PL-C…	542.227	G+C4H6O2	433.1	G	mESPLGSDLAR	0	1.83744	1190.56	0.000714259	1.00071	4.86509	0.292095	2.02247	0	0	24.5565	0.916518	6	1	9	0.104072	13.5188	0.462698	19.1659	13.5143	5	0	0	221	1050	34.4099	0	2.24944	0.858432	unique
DEB	S30	1	30412	4467.41	551.99	0.00838655	0	4	AEIEGEIGDSHM(Oxidation)GLAAR	sp|P0A7G6|RECA_ECOLI	154	170	4.34024	110.071571350097685|0.069380879402161|1|iH;112.050933837890625|0.182377278804779|1|MI:C';112.076461791992188|0.040845327079296|1|a1+DEB-H2O;130.086807250976563|0.058465018868446|1|a1+DEB;135.047927856445313|0.928583920001984|1|iM+DEB;136.062240600585938|0.197694271802902|1|MI:A';152.057296752929688|0.335960865020752|1|MI:G';155.081878662109375|0.043963279575109|1|a2-H2O1;173.092681884765625|0.156…	551.987	G+C4H6O2	433.1	G	AEIEGEIGDSHmGLAAR	11	2.02172	1770.82	0.0100498	1.01005	4.8707	0.191678	6.15095	0	0	26.3552	0.188969	2	1	3	0.0484262	8.12927	0.295359	12.0835	6.23676	9	0	0	413	1179	31.5887	0	4.34024	1	unique
DEB	S30	1	30425	4469.22	659.961	3.10541e-06	0	3	GEILGGM(Oxidation)AAVEQPEK	sp|P0A7V3|RS3_ECOLI	205	219	2.79439	112.050842285156236|0.019037807360291|1|MI:C';115.050613403320327|5.925382021814585e-03|1|GG;129.102676391601563|0.039919156581163|1|y1-H2O1;130.086700439453125|0.028979349881411|1|y1-H3N1;135.047866821289063|0.924018263816834|1|iM+DEB;136.06195068359375|0.025402905419469|1|MI:A';141.066375732421875|0.022266799584031|1|a2-H2O1;147.113296508789063|0.060479022562504|1|y1;152.05712890625|0.043269805…	659.959	G+C4H6O2	433.1	G	GEILGGmAAVEQPEK	6	1.94026	1543.76	0	0	16.8313	0.348223	2.95172	0	0	39.6842	0.94043	0	0	8	0.109635	17.6171	0.518598	20.166	17.6171	4	0	0	301	993	45.7764	0	2.79439	1	unique
DEB	S30	1	30428	4469.42	542.228	3.19679e-06	0	3	M(Oxidation)ESPLGSDLAR	sp|P0A8W2|SLYA_ECOLI	1	11	1.71544	135.047866821289063|1.0|1|iM+DEB;136.06219482421875|0.092795647680759|1|MI:A';152.057113647460938|0.045516926795244|1|MI:G';158.092971801757813|0.013467770069838|1|y1-H3N1;171.076919555664063|0.024243360385299|1|ES-CO-H2O1;175.119583129882813|0.095858678221703|1|y1;183.149627685546875|0.034972306340933|1|PL-CO;185.092803955078125|0.018470924347639|1|SP;199.072250366210938|0.011392645537853|1|ES-H…	542.227	G+C4H6O2	433.1	G	mESPLGSDLAR	0	1.92737	1190.56	0	0	16.8313	0.31542	0.956768	0	0	23.4908	0.91828	0	0	9	0.11399	13.5518	0.503124	18.1828	13.5518	5	0	0	193	1064	12.695	0	1.71544	0.936262	unique
DEB	S30	1	30432	4469.9	700.965	1.99417e-06	0	3	AM(Oxidation)M(Oxidation)DNLQTETVINR	sp|P0A8T7|RPOC_ECOLI	696	709	3.58477	112.050933837890625|0.069925181567669|1|MI:C';127.087097167968764|0.012532947584987|1|a2-C1H4O1S1;130.086761474609375|0.012652326375246|1|a1+DEB;135.047882080078125|1.0|1|iM+DEB;136.062149047851563|0.076435975730419|1|MI:A';152.0572509765625|0.120769776403904|1|MI:G';155.081817626953125|0.02460359968245|1|b2-C1H4O1S1;175.119583129882813|0.085452206432819|1|y1;185.092681884765625|7.734635379165411…	700.962	G+C4H6O2	433.1	G	AmmDNLQTETVINR	2	2.03318	1666.77	0.00468337	2.00468	8.20011	0.288359	4.0157	0	0	32.0796	0.933518	8	1	12	0.0984615	21.3738	0.432313	27.1404	20.6488	6	0	0	325	1153	54.1078	0	3.58477	0.908736	unique
DEB	S30	1	30447	4471.88	745.962	3.73919e-06	0	3	QEDANFSNNAM(Oxidation)AEAFK	sp|P0AG67|RS1_ECOLI	537	552	2.93367	101.071273803710938|0.037004068493843|1|a1;112.050926208496094|0.01920272782445|1|MI:C';120.081245422363281|0.033675529062748|1|iF;129.066238403320313|0.01151283364743|1|b1;129.102737426757813|0.027182888239622|1|y1-H2O1;130.086715698242188|0.020426182076335|1|y1-H3N1;135.047897338867188|0.884071946144104|1|iM+DEB;136.061874389648438|0.014584023505449|1|MI:A';147.113372802734375|0.051803931593895…	745.96	G+C4H6O2	433.1	G	QEDANFSNNAmAEAFK	10	1.89942	1801.76	0	0	16.8313	0.375504	9.57821	0	0	38.9783	0.402425	0	0	6	0.132022	12.3879	0.460936	16.0768	12.3879	5	0	0	356	611	94.6056	0	2.93367	1	unique
DEB	S30	1	30512	4480.34	542.228	3.80816e-06	0	3	M(Oxidation)ESPLGSDLAR	sp|P0A8W2|SLYA_ECOLI	1	11	1.26518	112.050949096679673|0.042526014149189|1|MI:C';135.047866821289063|0.428741633892059|1|iM+DEB;136.062271118164063|0.194678232073784|1|MI:A';152.057205200195341|0.090155735611916|1|MI:G';171.076690673828125|0.01860842294991|1|ES-CO-H2O1;175.119522094726563|0.064645551145077|1|y1;183.149749755859347|0.017031552270055|1|PL-CO;185.092605590820313|0.012436314485967|1|SP;201.124374389648438|0.0132668400…	542.227	G+C4H6O2	433.1	G	mESPLGSDLAR	0	0.830718	1190.56	0.00589463	3.00589	9.42791	0.117481	4.22382	0	0	24.4918	0.504986	3	2	5	0.0678571	11.757	0.194961	19.074	11.0202	18	0	0	280	1074	24.643	0	1.26518	0.339376	unique
DEB	S30	1	30513	4480.47	700.965	1.96615e-06	0	3	AM(Oxidation)M(Oxidation)DNLQTETVINR	sp|P0A8T7|RPOC_ECOLI	696	709	4.01276	112.050933837890625|0.104376077651978|1|MI:C';130.08673095703125|0.017373140901327|1|a1+DEB;135.047882080078125|0.940047442913055|1|iM+DEB;136.062149047851563|0.112057283520699|1|MI:A';152.057174682617188|0.202285796403885|1|MI:G';155.082138061523438|0.034755900502205|1|b2-C1H4O1S1;175.119476318359347|0.08822226524353|1|y1;185.092727661132813|9.978043846786022e-03|1|TE-CO-H2O1;201.123977661132813…	700.962	G+C4H6O2	433.1	G	AmMDNLQTETVINR	1	1.9663	1666.77	0.00369626	1.0037	1.11703	0.237036	4.0157	0	0	32.0796	0.931437	2	1	11	0.0953846	18.8616	0.356469	24.1124	18.1386	9	0	0	325	1149	25.4876	0	4.01276	1	unique
DEB	S30	1	30521	4481.41	659.961	3.4251e-06	0	3	GEILGGM(Oxidation)AAVEQPEK	sp|P0A7V3|RS3_ECOLI	205	219	3.34929	112.050941467285156|0.234239548444748|1|MI:C';129.102737426757813|0.096570037305355|1|y1-H2O1;130.0867919921875|0.055246625095606|1|y1-H3N1;135.047943115234375|0.97897332906723|1|iM+DEB;136.062255859375|0.207369059324265|1|MI:A';141.06610107421875|0.04098154604435|1|a2-H2O1;147.113250732421875|0.096923299133778|1|y1;152.057266235351563|0.254367291927338|1|MI:G';155.082107543945313|0.0597068108618…	659.959	G+C4H6O2	433.1	G	GEILGGmAAVEQPEK	6	2.01967	1543.76	0	0	16.8313	0.247004	2.95172	0	0	30.4445	0.575741	0	0	8	0.089701	12.6263	0.366344	18.1086	12.6263	8	0	0	301	1008	26.8153	0	3.34929	1	unique
DEB	S30	1	30528	4482.23	457.185	0.00427512	0	3	CHPFFTGK	sp|P0A7M9|RL31_ECOLI	40	47	1.14858	110.071754455566406|0.229365006089211|1|iH;112.050933837890625|0.295438170433044|1|MI:C';120.081199645996094|1.0|1|iF;129.102676391601563|0.572371661663055|1|y1-H2O1;130.086715698242188|0.226539433002472|1|y1-H3N1;136.06231689453125|0.484979867935181|1|MI:A';147.113418579101563|0.322958290576935|1|y1;152.057235717773438|0.54138171672821|1|MI:G';170.117996215820313|0.096263602375984|1|iK(C5H10N1)D…	457.185	G+C4H6O2	433.1	G	CHPFFTGk	7	1.44047	935.432	0.0171219	3.01712	4.08543	0.0057174	4.46309	0	0	23.9297	0.864769	0	2	6	0.0729614	9.44132	0.133942	15.0705	7.33864	16	0	0	233	1155	29.733	0	1.14858	1	unique
DEB	S30	1	30595	4491.35	398.525	0.00838656	0	3	PVSASLAR	sp|P27896|NARQ_ECOLI	6	13	2.3105	136.062301635742188|0.175061538815498|1|MI:A';141.102767944335938|0.100625358521938|1|VS-CO-H2O1;152.05743408203125|0.093787454068661|1|MI:G';158.092971801757813|0.213688433170319|1|y1-H3N1;169.097412109375|0.082308985292912|2|b4-H2O1;175.119552612304716|0.716976642608643|1|y1;197.12908935546875|0.113252215087414|1|b2;229.129791259765625|0.052169192582369|1|y2-H3N1;246.157058715820313|0.092727258…	398.524	C+C4H6O2	393.094	C	PVsASLAR	2	0.718626	799.455	0.0105691	3.01057	8.25027	0	7.47027	0	0	22.5401	0.872423	3	2	5	0.0913043	7.90017	0.117528	14.1175	5.91966	30	0	0	230	209	18.454	0	2.3105	0.723432	unique
DEB	S30	1	30858	4526.03	459.173	0.00481904	0	3	DAFWEM(Oxidation)K	sp|P0ABI8|CYOB_ECOLI	562	568	1.05842	120.081275939941406|0.409346610307694|1|iF;129.102767944335938|0.463578432798386|1|y1-H2O1;130.08673095703125|0.047486450523138|1|y1-H3N1;135.047988891601563|1.0|1|iM+DEB;136.06231689453125|0.100361794233322|1|MI:A';141.066497802734375|0.068614192306995|1|a2-H2O1;147.113418579101563|0.074105113744736|1|y1;152.057235717773438|0.07939899712801|1|MI:G';159.077102661132813|0.370099663734436|1|a2;187.…	459.172	G+C4H6O2	433.1	G	DAFWEmK	5	1.70303	941.395	0	0	16.8313	0.230501	2.08809	0	0	21.8151	0.847429	0	0	4	0.0909091	4.35663	0.376609	6.08457	4.35663	1	0	0	187	1049	29.6957	0	1.05842	0.870985	unique
DEB	S30	1	30894	4530.89	559.919	3.34825e-06	0	3	ALEEAGAEVEVK	sp|P0A7K2|RL7_ECOLI	110	121	2.64083	101.071365356445313|0.105179220438004|1|AG-CO;112.050910949707017|0.337387681007385|1|MI:C';129.06610107421875|0.09935224801302|1|AG;129.102737426757813|0.337241351604462|1|y1-H2O1;130.08673095703125|0.244265541434288|1|y1-H3N1;136.062255859375|0.499468058347702|1|MI:A';147.113433837890625|0.290202617645264|1|y1;152.057266235351563|1.0|1|MI:G';155.081649780273438|0.127788662910461|1|AE-CO-H2O1;15…	559.917	G+C4H6O2	433.1	G	ALEEAGAEVeVK	9	0.575574	1243.63	0.00684196	4.00684	9.06139	0.00522723	5.53294	0	0	32.5487	0.919157	7	1	9	0.0962199	16.4583	0.137187	24.1176	14.5561	27	0	0	291	644	29.4069	0	2.64083	0.686769	unique
DEB	S30	1	30917	4533.8	647.93	0.00955902	0	3	ALEIEEM(Oxidation)QLK	sp|P0A8V2|RPOB_ECOLI	945	954	2.35551	112.050895690917969|1.0|1|MI:C';129.1026611328125|0.070175260305405|1|y1-H2O1;130.086837768554688|0.022237056866288|1|y1-H3N1;135.047882080078125|0.407045930624008|1|iM+DEB;136.062210083007813|0.132102981209755|1|MI:A';147.113250732421875|0.045862454921007|1|y1;152.05718994140625|0.842142343521118|1|MI:G';157.134063720703125|0.340472906827927|1|a2;185.129119873046875|0.20185375213623|1|b2;197.129…	647.928	CG+C4H6O2	722.146	C	ALEIEEmQLK	6	0.415177	1218.62	0.0150829	1.01508	9.48478	0.047519	3.1561	0	0	26.0725	0.89823	4	1	5	0.1	7.28216	0.153979	12.0992	7.15221	20	0	0	240	991	47.8185	0	2.35551	0.72267	unique
DEB	S30	1	30963	4539.83	634.586	3.36017e-06	0	3	AADM(Oxidation)TGADIEAMTR	sp|P0A7J7|RL11_ECOLI	114	127	2.20263	112.050872802734375|0.242809817194939|1|MI:C';115.086952209472656|0.132990166544914|1|a2;135.047836303710938|1.0|1|iM+DEB;136.062179565429688|0.260755717754364|1|MI:A';141.066299438476563|0.052956089377403|1|AD-CO-H2O1;143.081878662109375|0.19163128733635|1|b2;152.057144165039063|0.426388949155808|1|MI:G';155.082138061523438|0.048889651894569|1|AM-C1H4S1;159.076828002929688|0.065573364496231|1|TG…	634.585	G+C4H6O2	433.1	G	AADMTGADIEAmTR	11	1.98488	1467.63	0.00686349	2.00686	8.38646	0.181376	4.0157	0	0	29.8765	0.699052	3	1	7	0.0771605	14.2978	0.295365	22.108	14.227	5	0	0	324	879	59.6747	0	2.20263	0.485487	unique
DEB	S30	1	30995	4544.25	603.918	4.32795e-06	0	3	AFDQIDNAPEEK	sp|P0CE47|EFTU1_ECOLI, sp|P0CE48|EFTU2_ECOLI	46, 46	57, 57	3.04713	112.050926208496094|0.130760282278061|1|MI:C';120.081169128417969|1.0|1|iF;129.1026611328125|0.055214464664459|1|y1-H2O1;136.062255859375|0.15212282538414|1|MI:A';147.113204956054688|0.051308032125235|1|y1;152.05718994140625|0.194691807031631|1|MI:G';186.087661743164063|0.017902547493577|1|NA;191.1185302734375|0.734736204147339|1|a2;197.128982543945313|0.034138344228268|1|iK(C6H13N2O)DEB-H2O;201.…	603.916	G+C4H6O2	433.1	G	AFDQIDNAPeEK	9	1.39637	1375.63	0.0627752	8.06278	8.45313	0.000949581	26.3338	0	0	44.088	0.281982	10	8	3	0.166667	14.2515	0.291669	15.1711	3.18482	13	0	0	294	1166	43.011	0	3.04713	0.829124	non-unique
DEB	S30	1	31016	4546.9	551.581	3.87151e-06	0	3	ALEIEEM(Oxidation)QLK	sp|P0A8V2|RPOB_ECOLI	945	954	1.94773	112.050926208496094|8.935865946114063e-03|1|MI:C';112.076118469238281|6.415176205337048e-03|1|a1+DEB-H2O;129.10260009765625|0.015388034284115|1|y1-H2O1;130.086807250976563|0.016449052840471|1|y1-H3N1;135.047805786132813|1.0|1|iM+DEB;136.062103271484375|0.012336041778326|1|MI:A';147.113204956054688|0.037657644599676|1|y1;152.057022094726563|0.018103348091245|1|MI:G';157.134002685546875|0.462730377…	551.579	G+C4H6O2	433.1	G	ALEIEEmQLK	6	1.80855	1218.62	0.00324845	2.00325	3.45053	0.376873	4.29969	0	0	29.5589	0.464632	3	1	4	0.0864662	7.44127	0.589992	12.1998	7.4258	3	0	0	266	807	47.482	0	1.94773	0.985164	unique
DEB	S30	1	31097	4558.2	551.581	4.14568e-06	0	3	ALEIEEM(Oxidation)QLK	sp|P0A8V2|RPOB_ECOLI	945	954	2.39035	112.0511474609375|6.002772599458694e-03|1|MI:C';129.1024169921875|0.02440888248384|1|y1-H2O1;130.086639404296875|0.010928115807474|1|y1-H3N1;135.047805786132813|1.0|1|iM+DEB;136.062057495117188|0.014383549802005|1|MI:A';147.113204956054688|0.032583519816399|1|y1;152.057235717773438|0.030902523547411|1|MI:G';157.134002685546875|0.481209367513657|1|a2;185.128952026367188|0.280750006437302|1|b2;197.…	551.579	G+C4H6O2	433.1	G	ALEIEEmQLK	6	1.82596	1218.62	0	0	16.8313	0.381724	0.956768	0	0	21.5723	0.353713	0	0	3	0.0957447	4.94028	0.591139	9.19689	4.94028	1	0	0	188	797	21.5541	0	2.39035	0.980905	unique
DEB	S30	1	31190	4570.56	855.647	4.30247e-06	0	3	QEDANFSNNAM(Oxidation)AEAFK	sp|P0AG67|RS1_ECOLI	537	552	3.52301	101.071212768554688|0.129796668887138|1|a1;112.051017761230469|0.294262766838074|1|MI:C';120.081230163574219|0.129569098353386|1|iF;129.102767944335938|0.113765172660351|1|y1-H2O1;130.086654663085938|0.070698373019695|1|y1-H3N1;135.047866821289063|0.896495044231415|1|iM+DEB;136.062240600585938|0.239523619413376|1|MI:A';147.113128662109375|0.150551319122314|1|y1;152.057159423828125|0.6809254288673…	855.644	GG+C4H6O2	762.152	G	QEDANFSNNAmAEAFK	10	1.06851	1801.76	0.00329705	2.0033	5.35791	0.0584141	3.21709	0	0	23.8609	0.335412	4	1	5	0.0970149	8.76513	0.128825	15.0633	8.01342	30	0	0	268	67	18.8927	0	3.52301	1	unique
DEB	S30	1	31267	4580.91	551.581	0.00304635	0	3	ALEIEEM(Oxidation)QLK	sp|P0A8V2|RPOB_ECOLI	945	954	2.61166	112.050987243652358|0.102418601512909|1|MI:C';112.076133728027344|0.054006852209568|1|a1+DEB-H2O;129.102645874023438|0.097709193825722|1|y1-H2O1;130.0867919921875|0.04491201043129|1|y1-H3N1;135.047943115234375|1.0|1|iM+DEB;136.062347412109375|0.136788189411163|1|MI:A';147.1134033203125|0.061568401753902|1|y1;152.0572509765625|0.306623160839081|1|MI:G';157.134140014648438|0.578743875026703|1|a2;18…	551.579	G+C4H6O2	433.1	G	ALEIEEmQLK	6	1.85344	1218.62	0.0136404	2.01364	16.6597	0.219424	7.22112	0	0	25.5808	0.34639	4	1	3	0.105263	4.76348	0.378262	10.1446	3.95488	9	0	0	266	821	45.1731	0	2.61166	1	unique
DEB	S30	1	31394	4597.86	623.761	3.31716e-06	0	4	TVTHM(Oxidation)QDEAANFPDPVDR	sp|P0ABS1|DKSA_ECOLI	58	75	2.067	102.055320739746094|0.044830415397882|1|b1;110.071525573730469|0.049304831773043|1|iH;112.050888061523438|0.115642257034779|1|MI:C';120.081184387207017|0.502308547496796|1|iF;135.047897338867188|0.928738951683044|1|iM+DEB;136.062240600585938|0.163259193301201|1|MI:A';143.082183837890625|0.029392911121249|1|AA;152.057159423828125|0.203941702842712|1|MI:G';173.129104614257813|0.113105863332748|1|a2…	623.76	G+C4H6O2	433.1	G	TVTHmQDEAANFPDPVDR	4	2.02743	2057.91	0.0136721	2.01367	7.28073	0.18458	4.77342	0	0	39.758	0.538991	6	1	9	0.0813954	17.1825	0.434081	23.1967	15.6626	7	0	0	430	984	80.7735	0	2.067	0.881741	unique
DEB	S30	1	31399	4598.47	654.628	3.38974e-06	0	3	GEILGGMAAVEQPEK	sp|P0A7V3|RS3_ECOLI	205	219	1.47105	112.050941467285156|0.081859476864338|1|MI:C';129.102691650390625|0.062421459704638|1|y1-H2O1;130.086700439453125|0.031195377930999|1|y1-H3N1;135.047927856445313|0.079650923609734|1|iM+DEB;136.062271118164063|0.096257448196411|1|MI:A';141.06634521484375|0.036556087434292|1|GM-C1H4S1;147.113372802734375|0.06289204955101|1|y1;152.057235717773438|0.220160260796547|1|MI:G';155.081878662109375|0.01684…	654.627	G+C4H6O2	433.1	G	GEILGGmAAVEQPEK	6	0.63972	1527.76	0.0450277	1.04503	8.32262	0.111122	6.69038	0	0	53.1045	0.576488	0	1	8	0.119883	24.5861	0.301407	22.1831	22.5615	12	0	0	342	924	40.242	0	1.47105	0.917731	unique
DEB	S30	1	31415	4600.48	740.631	2.31604e-06	0	3	QEDANFSNNAMAEAFK	sp|P0AG67|RS1_ECOLI	537	552	3.46198	101.0712890625|0.047150272876024|1|a1;112.050895690917969|0.075255259871483|1|MI:C';120.081138610839844|0.04139569029212|1|iF;129.066207885742188|0.012100178748369|1|b1;129.102615356445313|0.058208286762238|1|y1-H2O1;135.047866821289063|0.056378304958344|1|iM+DEB;136.06219482421875|0.072193793952465|1|MI:A';141.06634521484375|0.016220729798079|1|AN-CO-H3N1;147.113296508789063|0.08741570264101|1|y…	740.628	G+C4H6O2	433.1	G	QEDANFSNNAmAEAFK	10	0.657183	1785.76	0.0043115	1.00431	0.240801	0.0974268	5.20382	0	1.00206	51.083	1.00532	0	1	12	0.120787	26.6206	0.192006	30.0842	25.8988	32	0	0	356	780	94.4685	0	3.46198	0.897852	unique
DEB	S30	1	31503	4612.11	740.631	4.35807e-06	0	3	QEDANFSNNAMAEAFK	sp|P0AG67|RS1_ECOLI	537	552	4.49177	101.071266174316406|0.090832889080048|1|a1;112.050888061523438|0.223738580942154|1|MI:C';120.081146240234375|0.059103362262249|1|iF;129.102676391601563|0.206877887248993|1|y1-H2O1;130.086685180664063|0.115147560834885|1|y1-H3N1;135.047805786132813|0.243669912219048|1|iM+DEB;136.062210083007813|0.209122896194458|1|MI:A';147.113204956054688|0.279754936695099|1|y1;152.057144165039063|0.3833243250846…	740.628	G+C4H6O2	433.1	G	QEDANFSNNAmAEAFK	10	0.802249	1785.76	0.0100112	1.01001	14.933	0.0415656	8.05783	0	0	35.2179	0.401711	0	1	6	0.0983146	14.5077	0.0956733	19.0477	12.5389	53	0	0	356	761	91.7793	0	4.49177	0	unique
DEB	S30	1	31512	4613.3	517.886	3.40121e-06	0	3	IEAPM(Oxidation)DEGLK	sp|P0AA39|RLUC_ECOLI	300	309	2.40092	112.050949096679673|0.168972447514534|1|MI:C';129.102645874023438|0.343122512102127|1|y1-H2O1;130.086685180664063|0.2586869597435|1|y1-H3N1;135.04791259765625|0.090570092201233|1|iM+DEB;136.062225341796875|0.236285969614983|1|MI:A';141.102767944335938|0.0645846799016|1|AP-CO;147.113250732421875|0.362748861312866|1|y1;152.057205200195341|0.207336395978928|1|MI:G';181.097610473632813|0.050706069916…	517.885	G+C4H6O2	433.1	G	IEAPMDEgLK	7	0.970611	1117.53	0.0123451	3.01235	6.6307	0.0304433	5.73101	0	0	33.3726	0.906856	3	3	8	0.113208	13.9204	0.207854	20.1741	11.9358	24	0	0	265	981	53.1111	0	2.40092	0.761334	unique
DEB	S30	1	31524	4614.92	623.76	4.00471e-06	0	4	TVTHM(Oxidation)QDEAANFPDPVDR	sp|P0ABS1|DKSA_ECOLI	58	75	0.0589554	102.055267333984375|0.066460564732552|1|b1;110.071716308593764|0.087529696524143|1|iH;112.050956726074219|0.205323457717896|1|MI:C';120.081184387207017|0.501085102558136|1|iF;135.04791259765625|0.916801631450653|1|iM+DEB;136.062240600585938|0.35627469420433|1|MI:A';141.066299438476563|0.070020258426666|1|AN-CO-H3N1;152.057235717773438|0.438206434249878|1|MI:G';173.128982543945313|0.11301951110363…	623.76	G+C4H6O2	433.1	G	TVTHmQDEAANFPDPVDR	4	1.9382	2057.91	0.00854448	2.00854	10.2128	0.140199	4.77342	0	0	33.0824	0.299929	3	2	5	0.0744186	11.0706	0.332006	18.1426	10.266	11	0	0	430	956	106.054	0	0.0589554	0.636728	unique
DEB	S30	1	31548	4618.08	696.029	2.53248e-06	0	4	IGEVHDGAATM(Oxidation)DWMEQEQER	sp|P0A6M8|EFG_ECOLI	40	59	1.61771	101.071296691894531|0.042089838534594|1|GA-CO;110.071670532226563|0.097055852413177|1|iH;112.051033020019531|0.205702602863312|1|MI:C';135.047927856445313|1.0|1|iM+DEB;136.062286376953125|0.207373470067978|1|MI:A';143.082168579101563|0.053593467921019|1|AA;152.057220458984375|0.21683506667614|1|MI:G';159.092269897460938|0.091427408158779|1|iW;171.113372802734375|0.076363414525986|1|b2;175.1194000…	696.028	G+C4H6O2	433.1	G	IGEVHDGAATmDWmEQEQER	13	1.94551	2346.98	0.0142464	5.01425	8.71155	0.142628	7.2772	0	0	57.5664	0.477033	5	1	9	0.11087	26.6273	0.274539	30.1118	23.9648	26	0	0	460	463	87.1885	0	1.61771	0.596493	unique
DEB	S30	1	31763	4646.43	457.185	4.31456e-06	0	3	CHPFFTGK	sp|P0A7M9|RL31_ECOLI	40	47	1.68259	110.071662902832031|0.195848003029823|1|iH;112.050888061523438|0.046623636037111|1|MI:C';120.081199645996094|0.405530273914337|1|iF;129.102691650390625|0.751814782619476|1|y1-H2O1;130.08673095703125|0.429484188556671|1|y1-H3N1;136.062240600585938|0.254402548074722|1|MI:A';147.113296508789063|0.419344276189804|1|y1;152.057159423828125|0.081944912672043|1|MI:G';186.124237060546875|0.116818957030773…	457.185	G+C4H6O2	433.1	G	cHPFFTGK	0	0.098715	935.432	0.00498562	1.00499	7.01754	0	5.92621	0	0	25.3928	0.88416	0	1	6	0.0944206	8.23038	0.224475	13.1941	8.13624	12	0	0	233	1162	19.2181	0	1.68259	0.904302	unique
DEB	S30	1	31833	4655.48	457.186	4.2567e-06	0	3	CHPFFTGK	sp|P0A7M9|RL31_ECOLI	40	47	2.4365	110.071708679199219|0.139904871582985|1|iH;120.081245422363281|0.269102275371552|1|iF;129.102737426757813|0.612523913383484|1|y1-H2O1;130.086746215820313|0.327174544334412|1|y1-H3N1;136.062393188476563|0.139678373932838|1|MI:A';147.113296508789063|0.309572279453278|1|y1;152.057357788085966|0.031648319214582|1|MI:G';186.124542236328125|0.107309259474278|1|y2-H2O1;187.108108520507813|0.035752192139…	457.185	G+C4H6O2	433.1	G	cHPFFTGK	0	0.100058	935.432	0.00687502	1.00688	8.67387	0	5.92621	0	0	27.7712	0.888974	0	1	6	0.0987124	8.11984	0.260293	13.2297	8.02448	10	0	0	233	963	8.29805	0	2.4365	0.831423	unique
DEB	S30	1	31847	4657.37	457.186	4.24515e-06	0	3	CHPFFTGK	sp|P0A7M9|RL31_ECOLI	40	47	2.75061	110.071701049804688|0.136751055717468|1|iH;112.050819396972656|0.023709639906883|1|MI:C';120.081245422363281|0.226069509983063|1|iF;129.1026611328125|0.593025922775269|1|y1-H2O1;130.086746215820313|0.340490639209747|1|y1-H3N1;136.062164306640625|0.101279266178608|1|MI:A';147.113327026367188|0.266168564558029|1|y1;152.05731201171875|0.038885861635208|1|MI:G';186.124313354492188|0.094912476837635|1…	457.185	G+C4H6O2	433.1	G	cHPFFTGK	0	0.125839	935.432	0.00747306	1.00747	10.7002	0.00170123	5.92621	0	0	27.7712	0.889448	0	1	6	0.0987124	8.08824	0.264367	13.2336	7.99066	9	0	0	233	963	9.73037	0	2.75061	0.957647	unique
DEB	S30	1	31931	4668.6	457.186	4.33593e-06	0	3	CHPFFTGK	sp|P0A7M9|RL31_ECOLI	40	47	2.01635	110.071571350097685|0.046141929924488|1|iH;120.081153869628906|0.518973767757416|1|iF;129.102554321289063|0.156505182385445|1|y1-H2O1;130.086532592773438|0.087262056767941|1|y1-H3N1;136.062118530273438|0.04556879401207|1|MI:A';147.113449096679688|0.076752513647079|1|y1;152.05712890625|0.028707394376397|1|MI:G';186.124359130859347|0.022643784061074|1|y2-H2O1;204.1346435546875|0.095240697264671|1|y…	457.185	G+C4H6O2	433.1	G	cHPFFTGK	0	0.0458154	935.432	0.00570073	1.0057	7.22963	0	4.46309	0	0	23.9297	0.87261	0	1	6	0.0729614	7.94321	0.184286	13.114	7.20526	13	0	0	233	960	8.28465	0	2.01635	1	unique
DEB	S30	1	32144	4696.5	457.186	0.00427513	0	3	CHPFFTGK	sp|P0A7M9|RL31_ECOLI	40	47	3.15111	110.07177734375|0.260698705911636|1|iH;120.081237792968764|0.827754676342011|1|iF;129.102676391601563|0.681520581245422|1|y1-H2O1;130.086807250976563|0.347974419593811|1|y1-H3N1;136.062240600585938|0.341302424669266|1|MI:A';147.113449096679688|0.308015167713165|1|y1;152.057235717773438|0.241782009601593|1|MI:G';186.124465942382813|0.102564349770546|1|y2-H2O1;197.129287719726563|0.08262524753809|1…	457.185	G+C4H6O2	433.1	G	CHPFFTGk	7	0.259509	935.432	0	0	16.8313	0.00264544	0.956768	0	0	22.8018	0.872222	0	0	6	0.0809249	7.70469	0.163398	12.1056	7.70469	7	0	0	173	975	32.4111	0	3.15111	1	unique
DEB	S30	1	32981	4808.98	660.283	0.00304638	0	3	VHDDM(Oxidation)FPLEEVAK	sp|P09030|EX3_ECOLI	37	49	5.22966	110.071708679199219|0.104465462267399|1|iH;112.050941467285156|0.542030394077301|1|MI:C';120.081260681152358|0.121743589639664|1|iF;129.102706909179688|0.236944064497948|1|y1-H2O1;130.086715698242188|0.122471742331982|1|y1-H3N1;135.0479736328125|0.98225736618042|1|iM+DEB;136.062332153320313|0.310745805501938|1|MI:A';147.11346435546875|0.199836552143097|1|y1;152.057327270507813|0.435824126005173|1…	660.28	G+C4H6O2	433.1	G	VHDDmFPLEEVAK	4	1.98226	1544.72	0	0	16.8313	0.184445	0.956768	0	0	20.3135	0.252774	0	0	3	0.0865385	5.93725	0.2701	12.0523	5.93725	10	0	0	208	1124	22.8887	0	5.22966	1	unique
DEB	S30	1	33098	4824.94	482.212	3.93945e-06	0	3	FNLM(Oxidation)LETK	sp|P0A9P0|DLDH_ECOLI	230	237	3.4072	120.081192016601563|0.688606858253479|1|a1;129.10272216796875|0.118478901684284|1|y1-H2O1;130.086715698242188|0.062880247831345|1|y1-H3N1;135.047897338867188|1.0|1|iM+DEB;136.062164306640625|0.03737074509263|1|MI:A';147.113311767578125|0.070833779871464|1|y1;152.057159423828125|0.033523503690958|1|MI:G';197.129318237304716|0.034239087253809|1|LE-CO-H2O1;200.140121459960938|0.02388110011816|1|NL-C…	482.211	G+C4H6O2	433.1	G	FNLmLETK	3	1.7966	1010.51	0.000979634	1.00098	1.63382	0.283205	2.06965	0	0	23.6418	1.02542	4	1	5	0.112245	6.93318	0.465738	13.1789	6.92701	2	0	0	196	573	22.9296	0	3.4072	1	unique
DEB	S30	1	34034	4951.73	615.928	2.95388e-06	0	3	M(Oxidation)QPNDITFFQR	sp|P67603|AC4CH_ECOLI	1	11	3.55117	112.051048278808594|0.140121757984161|1|MI:C';120.081207275390625|0.171560704708099|1|iF;135.047943115234375|1.0|1|iM+DEB;136.062240600585938|0.127397954463959|1|MI:A';152.057235717773438|0.238223001360893|1|MI:G';158.092910766601563|0.085565477609634|1|y1-H3N1;175.119384765625|0.196936294436455|1|y1;184.108596801757813|0.034870427101851|1|a2-C1H4O1S1;195.076812744140653|0.033989630639553|1|PN-H3…	615.926	G+C4H6O2	433.1	G	mQPNDITFFQR	0	1.96795	1411.66	0	0	16.8313	0.185177	2.01677	0	0	24.4776	0.907224	0	0	9	0.0717489	13.3715	0.287902	18.0722	13.3715	7	0	0	223	1121	20.101	0	3.55117	1	unique
DEB	S30	1	51810	7600.01	540.237	3.96446e-06	0	3	HAVTEASPM(Oxidation)VK	sp|P02358|RS6_ECOLI	94	104	2.2853	110.071678161621094|0.499062985181809|1|a1;112.051063537597685|0.036846466362476|1|MI:C';129.102752685546875|0.051882810890675|1|y1-H2O1;130.087066650390625|0.017099678516388|1|y1-H3N1;135.047882080078125|0.898975133895874|1|iM+DEB;136.061935424804688|0.045788127928972|1|MI:A';138.066741943359375|0.039132911711931|1|b1;143.11846923828125|0.012364841997623|1|AV-CO;147.113113403320313|0.02005577087…	540.236	G+C4H6O2	433.1	G	HAVTEASPmVK	8	1.92022	1184.59	0	0	16.8313	0.308521	0.956768	0	0	21.1582	0.723055	0	0	7	0.118557	10.1302	0.542222	9.2337	10.1302	4	0	0	194	811	14.1703	0	2.2853	0.962509	unique
DEB	S30	1	51862	7606.73	532.903	0.00543218	0	3	IEQAPGQHGAR	sp|P0A7V8|RS4_ECOLI	34	44	2.46444	110.071701049804688|0.21351183950901|1|iH;112.050987243652358|0.584011733531952|1|MI:C';127.087188720703125|0.074546076357365|1|PG-CO;136.062255859375|0.895524382591248|1|MI:A';152.05718994140625|0.470578849315643|1|MI:G';172.108322143554688|0.071056589484215|1|QA-CO;175.119613647460938|0.295048385858536|1|y1;204.135086059570313|0.154480084776878|1|y2-C1H2N2;215.139755249023438|0.115144290030003|…	532.902	G+C4H6O2	433.1	G	IEqAPGqHGAR	6	0.208019	1162.58	0	0	16.8313	0	2.01677	0	0	22.4207	0.403308	0	0	4	0.0545455	7.56733	0.105868	12.081	7.56733	30	0	0	220	792	15.635	0	2.46444	0.454232	unique
DEB	S30	1	51947	7618.69	532.904	0.00718501	0	3	IEQAPGQHGAR	sp|P0A7V8|RS4_ECOLI	34	44	4.18245	110.071746826171875|0.171715155243874|1|iH;112.051078796386719|0.314609259366989|1|MI:C';136.062286376953125|0.433965623378754|1|MI:A';152.057220458984375|0.394093632698059|1|MI:G';155.082183837890625|0.110541455447674|1|PG;175.11944580078125|0.115550301969051|1|y1;204.135101318359347|0.087277919054031|1|y2-C1H2N2;303.17913818359375|0.196901738643646|1|y3;353.177154541015625|0.073615059256554|1|b…	532.902	G+C4H6O2	433.1	G	IeQAPGQHGAR	1	0.135744	1162.58	0.00820651	1.00821	14.9111	0	3.11232	0	0	21.2812	0.311823	0	1	3	0.0522088	7.94247	0.194383	13.1558	7.81518	14	0	0	249	883	1.84579	0	4.18245	0.753665	unique
DEB	S30	1	51991	7624.77	540.237	0.00156943	0	3	HAVTEASPM(Oxidation)VK	sp|P02358|RS6_ECOLI	94	104	1.87515	110.071693420410156|0.394152611494064|1|a1;112.051033020019531|0.098369941115379|1|MI:C';129.102874755859375|0.071398086845875|1|y1-H2O1;130.086776733398438|0.029194599017501|1|y1-H3N1;135.04791259765625|0.774246752262116|1|iM+DEB;136.062347412109375|0.118963807821274|1|MI:A';138.066940307617188|0.024311095476151|1|b1;147.113433837890625|0.023374877870083|1|y1;152.05718994140625|0.173880606889725…	540.236	G+C4H6O2	433.1	G	HAVTEASPmVK	8	1.77425	1184.59	0	0	16.8313	0.227341	0.956768	0	0	18.943	0.313638	0	0	3	0.0773196	6.95014	0.37771	9.15037	6.95014	3	0	0	194	798	1.51264	0	1.87515	0.877823	unique
DEB	S30	1	52021	7628.95	532.904	3.57555e-06	0	3	IEQAPGQHGAR	sp|P0A7V8|RS4_ECOLI	34	44	2.98928	110.071632385253906|0.08755649626255|1|iH;112.051017761230469|0.097374238073826|1|MI:C';127.086997985839844|0.049594920128584|1|PG-CO;136.062240600585938|0.141946852207184|1|MI:A';152.057266235351563|0.204859524965286|1|MI:G';155.082138061523438|0.09718994051218|1|PG;158.092971801757813|0.021190013736486|1|y1-H3N1;175.119949340820313|0.10675773024559|1|y1;197.129135131835938|0.028934683650732|1|a…	532.902	G+C4H6O2	433.1	G	IeQAPGQHGAR	1	0.227418	1162.58	0.0210673	1.02107	13.5206	0.00599693	4.22382	0	0	31.5892	0.921551	0	1	9	0.0935252	14.2086	0.293662	19.2366	14.0037	13	0	0	278	726	12.4196	0	2.98928	0.863069	unique
DEB	S30	1	52063	7634.79	389.835	0.00156942	0	3	VCQVTGK	sp|P0A7M2|RL28_ECOLI	4	10	2.68489	129.102676391601563|1.0|1|y1-H2O1;130.0869140625|0.125601559877396|1|y1-H3N1;136.062484741210938|0.094671383500099|1|MI:A';147.113327026367188|0.260786443948746|1|y1;152.057510375976563|0.121366187930107|1|MI:G';183.113372802734375|0.100437238812447|1|VT-H2O1;186.124542236328125|0.099356099963188|1|y2-H2O1;187.108200073242188|0.028039770200849|1|y2-H3N1;200.139251708984375|0.050426989793777|1|QV-…	389.834	G+C4H6O2	433.1	G	VcQVTGK	1	1.16122	733.379	0.0750017	1.075	3.85979	0.0293773	4.55144	0	0	19.9901	0.852279	0	1	5	0.087963	6.23243	0.248781	11.1887	5.61637	6	0	0	216	647	8.04566	0	2.68489	0.735718	unique
DEB	S30	1	52117	7642.25	485.543	3.3672e-06	0	3	M(Oxidation)VSNASALGR	sp|P0AC44|DHSD_ECOLI	1	10	4.23299	112.051033020019531|0.159770429134369|1|MI:C';135.0479736328125|1.0|1|iM+DEB;136.062240600585938|0.093472801148891|1|MI:A';152.057266235351563|0.107883170247078|1|MI:G';155.1185302734375|0.031766135245562|1|a2-C1H4O1S1;158.093124389648438|0.026458341628313|1|y1-H3N1;175.119766235351563|0.054536364972591|1|y1;183.113113403320313|0.017127636820078|1|b2-C1H4O1S1;185.129714965820313|0.014971691183746…	485.541	G+C4H6O2	433.1	G	mVSNASALGR	0	1.86757	1020.5	0	0	16.8313	0.33224	0.956768	0	0	17.2872	0.896935	0	0	8	0.0918919	10.9461	0.404657	16.0724	10.9461	3	0	0	185	1173	7.35411	0	4.23299	0.739504	unique
DEB	S30	1	52119	7642.52	495.548	0.000805022	0	3	FQAM(Oxidation)AAEGVK	sp|P0A9L3|FKBB_ECOLI	77	86	3.14189	112.0509033203125|0.344854682683945|1|MI:C';120.081199645996094|0.668759942054749|1|a1;129.102676391601563|0.255997717380524|1|y1-H2O1;130.086837768554688|0.209246769547462|1|y1-H3N1;135.04791259765625|0.904646873474121|1|iM+DEB;136.062286376953125|0.461074858903885|1|MI:A';147.113418579101563|0.233745247125626|1|y1;152.057479858398438|0.341552048921585|1|MI:G';155.082366943359347|0.0599674880504…	495.546	A+C4H6O2	417.105	A	FQAmAAEGVK	3	1.68852	1066.51	0.00682749	1.00683	5.61635	0.129046	3.22493	0	0	23.8405	0.78856	0	1	5	0.0779221	7.58249	0.258698	14.1217	7.49693	11	0	0	231	833	2.42126	0	3.14189	0.781913	unique
DEB	S30	1	52120	7642.65	582.747	4.34142e-06	0	2	HFAATGK	sp|P0AB71|ALF_ECOLI	130	136	2.26469	110.071678161621094|0.105530574917793|1|a1;112.050979614257813|0.139211624860764|1|MI:C';120.081375122070327|0.011130691505969|1|iF;129.102706909179688|0.163360461592674|1|y1-H2O1;130.086807250976563|0.070252805948257|1|y1-H3N1;136.062393188476563|0.092318974435329|1|MI:A';147.113388061523438|0.129039496183395|1|y1;152.057281494140653|0.077229551970959|1|MI:G';155.0826416015625|0.019046396017075|…	582.745	G+C4H6O2	433.1	G	HFAATGk	6	0.124211	730.376	0.0136587	3.01366	4.70762	0	6.60513	0	0	29.6857	1.01868	0	3	6	0.121795	8.85151	0.132429	15.1258	6.99827	15	0	0	156	256	11.6878	0	2.26469	0.795426	unique
DEB	S30	1	52159	7648.09	556.239	0.00667147	0	3	AVAAGM(Oxidation)NPM(Oxidation)DLK	sp|P0A6F5|CH60_ECOLI	106	117	3.05247	112.050918579101563|1.0|1|MI:C';115.087127685546875|0.023691615089774|1|AA-CO;129.102676391601563|0.042877476662397|1|y1-H2O1;130.086715698242188|0.022490292787552|1|y1-H3N1;135.047897338867188|0.961992740631104|1|iM+DEB;136.062240600585938|0.38538470864296|1|MI:A';143.082000732421875|0.025753583759069|1|AA;143.118408203125|0.316252589225769|1|a2;147.11334228515625|0.058629989624023|1|y1;152.0572…	556.237	A+C4H6O2	417.105	A	AVAAGmNPmDLK	8	1.38352	1248.58	0.00546061	1.00546	9.09554	0.164146	4.22382	0	0	21.922	0.280402	2	1	3	0.0664336	7.0262	0.27264	12.1085	6.28805	8	0	0	286	857	31.3039	0	3.05247	0.598914	unique
DEB	S30	1	52219	7656.19	500.879	3.34261e-06	0	3	FQAM(Oxidation)AAEGVK	sp|P0A9L3|FKBB_ECOLI	77	86	2.61341	112.050888061523438|0.14316138625145|1|MI:C';120.081169128417969|0.510679662227631|1|a1;129.102645874023438|0.10505885630846|1|y1-H2O1;130.086746215820313|0.091270796954632|1|y1-H3N1;135.047866821289063|1.0|1|iM+DEB;136.062057495117188|0.052625812590122|1|MI:A';143.081863403320313|0.011278917081654|1|AA;147.113327026367188|0.131881207227707|1|y1;152.057174682617188|0.094633683562279|1|MI:G';155.0…	500.878	G+C4H6O2	433.1	G	FQAmAAEGVK	3	1.86753	1066.51	0.00628293	1.00628	1.99552	0.311807	3.1561	0	0	28.4153	1.02032	2	1	6	0.0875	8.74809	0.505589	15.1892	8.71077	2	0	0	240	1047	9.67407	0	2.61341	0.918012	unique
DEB	S30	1	52221	7656.4	534.905	3.65459e-06	0	3	HAVTEASPMVK	sp|P02358|RS6_ECOLI	94	104	2.25816	110.071662902832031|0.425202220678329|1|a1;112.051055908203125|0.034405369311571|1|MI:C';129.102737426757813|0.035295888781548|1|y1-H2O1;130.086517333984375|0.017321703955531|1|y1-H3N1;135.047943115234375|0.054171491414309|1|iM+DEB;136.062118530273438|0.02039054222405|1|MI:A';138.066650390625|0.024763464927673|1|b1;143.11846923828125|8.5289366543293e-03|1|AV-CO;147.113388061523438|0.0188626796007…	534.904	G+C4H6O2	433.1	G	HAVTEASPmVK	8	0.522853	1168.59	0	0	16.8313	0.102132	0.956768	0	1.00638	40.2751	0.724179	0	0	7	0.149485	19.3904	0.356808	18.2483	19.3904	7	0	0	194	707	29.2743	0	2.25816	0.970294	unique
DEB	S30	1	52268	7662.85	649.922	0.000805081	0	3	HAVTEASPM(Oxidation)VK	sp|P02358|RS6_ECOLI	94	104	2.41556	110.071693420410156|0.741271674633026|1|a1;112.050956726074219|0.567499935626984|1|MI:C';129.102752685546875|0.245502978563309|1|y1-H2O1;130.086837768554688|0.084319092333317|1|y1-H3N1;135.047958374023438|0.852945685386658|1|iM+DEB;136.062255859375|0.406785428524017|1|MI:A';138.066818237304688|0.060178693383932|1|b1;147.113418579101563|0.181673333048821|1|y1;152.057281494140653|0.612364709377289|…	649.92	GG+C4H6O2	762.152	G	HAVTEASPmVK	8	1.37565	1184.59	0.0128227	2.01282	3.72215	0.0795899	5.62436	0	0	25.8258	0.310903	3	1	3	0.088968	10.7407	0.224483	12.1449	9.15422	18	0	0	281	755	14.3054	0	2.41556	1	unique
DEB	S30	1	52289	7665.57	561.571	3.26919e-06	0	3	AVAAGM(Oxidation)NPM(Oxidation)DLK	sp|P0A6F5|CH60_ECOLI	106	117	3.29625	112.051025390625|0.036718647927046|1|MI:C';115.087066650390625|0.041081435978413|1|AA-CO;129.1026611328125|0.070729434490204|1|y1-H2O1;130.086929321289063|0.030835455283523|1|y1-H3N1;135.047927856445313|1.0|1|iM+DEB;136.062149047851563|0.068474888801575|1|MI:A';143.081939697265625|0.031459499150515|1|AA;143.118438720703125|0.415141135454178|1|a2;147.11334228515625|0.080774508416653|1|y1;152.05714…	561.569	G+C4H6O2	433.1	G	AVAAGmNPmDLK	8	1.90346	1248.58	0.00534543	1.00535	16.1818	0.292591	6.99485	0	0	29.1046	0.548533	0	1	6	0.0779661	11.6601	0.476212	16.1836	9.83416	3	0	0	295	970	42.8163	0	3.29625	0.869264	unique
DEB	S30	1	52290	7665.71	522.54	4.22909e-06	0	3	YADM(Oxidation)LAM(Oxidation)SAK	sp|P0A853|TNAA_ECOLI	260	269	2.44539	112.050956726074219|0.130684643983841|1|MI:C';129.102813720703125|0.113608434796333|1|y1-H2O1;130.086776733398438|0.076248712837696|1|y1-H3N1;135.047958374023438|0.399857848882675|1|iM+DEB;136.062347412109375|0.190802648663521|1|MI:A';136.076278686523438|0.130346387624741|1|a1;147.113449096679688|0.091316513717175|1|y1;152.05731201171875|0.146947845816612|1|MI:G';197.128570556640653|0.01345698256…	522.539	G+C4H6O2	433.1	G	YADmLAmSAK	6	0.755006	1131.49	0	0	16.8313	0.0859238	0.956768	0	0	19.382	0.781671	0	0	4	0.0748663	6.51351	0.13118	12.0453	6.51351	20	0	0	187	884	2.89206	0	2.44539	0.535053	unique
DEB	S30	1	52305	7667.71	534.905	3.61726e-06	0	3	HAVTEASPMVK	sp|P02358|RS6_ECOLI	94	104	1.57353	110.071640014648438|0.445639580488205|1|a1;112.050926208496094|0.077585458755493|1|MI:C';129.102706909179688|0.069375693798065|1|y1-H2O1;130.086715698242188|0.029190585017204|1|y1-H3N1;135.047866821289063|0.064747050404549|1|iM+DEB;136.06231689453125|0.039801765233278|1|MI:A';138.066574096679688|0.024944307282567|1|b1;147.113265991210938|0.049552176147699|1|y1;152.05718994140625|0.156594008207321…	534.904	G+C4H6O2	433.1	G	HAVTEASPmVK	8	0.60319	1168.59	0.00291834	2.00292	8.51096	0.107467	3.11232	0	1.00797	37.4463	0.721485	2	1	7	0.126984	16.4083	0.343743	18.2283	16.392	9	0	0	252	675	18.1902	0	1.57353	0.857565	unique
DEB	S30	1	52308	7668.11	500.879	3.61557e-06	0	3	FQAM(Oxidation)AAEGVK	sp|P0A9L3|FKBB_ECOLI	77	86	1.9432	112.050895690917969|1.0|1|MI:C';120.081169128417969|0.280916452407837|1|a1;129.102645874023438|0.117512129247189|1|y1-H2O1;130.086776733398438|0.078813716769218|1|y1-H3N1;135.047882080078125|0.589484512805939|1|iM+DEB;136.062210083007813|0.341414928436279|1|MI:A';147.113311767578125|0.085565336048603|1|y1;152.057174682617188|0.171708896756172|1|MI:G';155.081893920898438|0.024708168581128|1|AE-CO-…	500.878	G+C4H6O2	433.1	G	FQAmAAEGVK	3	1.03391	1066.51	0.00703544	2.00704	7.34194	0.145715	5.72009	1.00314	0	28.6364	1.00854	4	1	6	0.0977444	7.77931	0.238415	16.0839	7.72787	12	0	0	266	1090	29.0544	0	1.9432	0.444013	unique
DEB	S30	1	52310	7668.35	732.307	3.9455e-06	0	3	VIETM(Oxidation)YETGKDM(Oxidation)NAK	sp|P16095|SDHL_ECOLI, sp|P30744|SDHM_ECOLI	424, 424	438, 438	1.86907	112.050941467285156|0.044871360063553|1|MI:C';129.102737426757813|0.023612350225449|1|y1-H2O1;130.086776733398438|0.017788454890251|1|y1-H3N1;135.04791259765625|0.898763239383698|1|iM+DEB;136.062118530273438|0.045283511281013|1|MI:A';136.076309204101563|0.013978737406433|1|iY;147.11328125|0.029575321823359|1|y1;152.057022094726563|0.037603721022606|1|MI:G';185.092544555664063|6.479309871792793e-0…	732.306	G+C4H6O2	433.1	G	VIETmYETGKDmNAK	11	1.90412	1760.8	0	0	16.8313	0.332622	1.95136	0	0	34.083	0.362979	0	0	5	0.111969	12.0118	0.441	12.1028	12.0118	5	0	1	259	1019	20.1688	0	1.86907	1	non-unique
DEB	S30	1	52369	7676.22	561.57	3.46867e-06	0	3	AVAAGM(Oxidation)NPM(Oxidation)DLK	sp|P0A6F5|CH60_ECOLI	106	117	2.20155	112.050865173339844|0.086311414837837|1|MI:C';115.086860656738281|0.025449505075812|1|AA-CO;129.102691650390625|0.098493978381157|1|y1-H2O1;130.08673095703125|0.055225301533937|1|y1-H3N1;135.0478515625|1.0|1|iM+DEB;136.062179565429688|0.143026798963547|1|MI:A';143.081878662109375|0.029372135177255|1|AA;143.118377685546875|0.367722511291504|1|a2;147.113357543945313|0.108926236629486|1|y1;152.05715…	561.569	G+C4H6O2	433.1	G	AVAAGmNPmDLK	8	1.83074	1248.58	0.00441751	2.00442	7.04163	0.241168	5.53294	1.00342	0	27.6427	0.548929	5	1	6	0.0881356	9.82549	0.388926	17.1443	9.79223	8	0	0	295	1021	34.4189	0	2.20155	1	unique
DEB	S30	1	52419	7682.35	620.768	0.00543218	0	2	EISMSIK	sp|P0A7S9|RS13_ECOLI	72	78	1.32937	112.050941467285156|0.420436859130859|1|MI:C';129.102767944335938|0.111527815461159|1|y1-H2O1;130.086990356445313|0.037021700292826|1|y1-H3N1;135.047927856445313|0.362817078828812|1|iM+DEB;136.062271118164063|0.277319520711899|1|MI:A';147.113372802734375|0.078339383006096|1|y1;152.05731201171875|0.215819910168648|1|MI:G';169.134170532226563|0.020558567717671|1|iK+DEB-H2O;171.07720947265625|0.0630…	620.768	G+C4H6O2	433.1	G	EISmSIK	3	1.23933	806.421	0.00261668	1.00262	10.9817	0.144985	2.37701	0	2.02587	27.6472	0.838224	2	1	3	0.168	5.21944	0.202821	12.032	5.19696	12	0	0	125	514	21.4233	0	1.32937	0.680865	unique
DEB	S30	1	52424	7683.01	732.307	0.00481902	0	3	VIETM(Oxidation)YETGKDM(Oxidation)NAK	sp|P16095|SDHL_ECOLI, sp|P30744|SDHM_ECOLI	424, 424	438, 438	1.32285	112.050933837890625|0.178017735481262|1|MI:C';129.102569580078125|0.057554248720407|1|y1-H2O1;130.08673095703125|0.03937878459692|1|y1-H3N1;135.047897338867188|0.883258938789368|1|iM+DEB;136.062210083007813|0.139507561922073|1|MI:A';136.07623291015625|0.022378843277693|1|iY;147.113449096679688|0.040981378406286|1|y1;152.057113647460938|0.118328765034676|1|MI:G';159.077255249023438|0.0109048215672…	732.306	G+C4H6O2	433.1	G	VIETmYETGKDmNAK	11	1.90352	1760.8	0.0115102	1.01151	3.97199	0.274653	3.95198	0	0	20.7043	0.218582	0	1	3	0.0703812	4.38958	0.370369	9.09063	4.31206	6	0	1	341	1030	10.5001	0	1.32285	1	non-unique
DEB	S30	1	52437	7684.66	572.563	3.23544e-06	0	3	PAM(Oxidation)VAEDYTNR	sp|P75864|RLMKL_ECOLI	388	398	1.65635	112.050834655761719|0.051179077476263|1|MI:C';123.092033386230469|9.767497889697552e-03|1|a2-H2O1;135.047836303710938|1.0|1|iM+DEB;136.062149047851563|0.109697490930557|1|MI:A';136.07598876953125|0.010957710444927|1|iY;141.102676391601563|0.114665925502777|1|a2;152.05718994140625|0.050331797450781|1|MI:G';155.08203125|0.055200085043907|1|AE-CO-H2O1;158.092742919921875|0.011911530047655|1|y1-H3N1;…	572.563	G+C4H6O2	433.1	G	PAmVAEDYTNR	2	1.89768	1281.57	0.00823084	2.00823	2.78199	0.322674	4.22382	0	0	26.7578	0.915785	0	1	8	0.0964286	12.0017	0.490615	19.1661	11.2612	3	0	0	280	1205	19.5629	0	1.65635	1	unique
DEB	S30	1	52537	7697.82	572.564	4.14214e-06	0	3	PAM(Oxidation)VAEDYTNR	sp|P75864|RLMKL_ECOLI	388	398	2.14842	112.050941467285156|0.277881681919098|1|MI:C';135.047943115234375|1.0|1|iM+DEB;136.06231689453125|0.312764286994934|1|MI:A';141.102783203125|0.07071428745985|1|a2;152.057235717773438|0.23077204823494|1|MI:G';155.081985473632813|0.060185145586729|1|AE-CO-H2O1;169.097824096679688|0.122773349285126|1|b2;173.092758178710938|0.037574701011181|1|AE-CO;175.1197509765625|0.099514544010162|1|y1;183.077224…	572.563	G+C4H6O2	433.1	G	PAmVAEDYTNR	2	1.78557	1281.57	0.00594611	2.00595	8.84393	0.213016	4.22382	0	0	22.2701	0.607206	2	1	5	0.0607143	7.15825	0.308039	15.09	7.10989	5	0	0	280	1252	26.9572	0	2.14842	0.732821	unique
DEB	S30	1	52546	7698.94	851.356	1.39088e-06	0	4	LM(Oxidation)EIAQQQHAQQQTAGADASANNAK	sp|P0A6Y8|DNAK_ECOLI	598	622	1.96741	101.071403503417969|0.016736723482609|1|AG-CO;110.071739196777344|0.04902134463191|1|iH;112.051025390625|0.096238806843758|1|MI:C';129.102874755859375|0.02799085713923|1|y1-H2O1;130.0869140625|0.018297020345926|1|y1-H3N1;135.04791259765625|0.35745233297348|1|iM+DEB;136.062042236328125|0.066142320632935|1|MI:A';147.11358642578125|0.036790907382965|1|y1;152.057174682617188|0.143327593803406|1|MI:G'…	851.354	GG+C4H6O2	762.152	G	LmEIAQQQHAQQQTAGADASANNAK	1	0.474254	2639.24	0.00847374	2.00847	11.6382	0.0522696	3.24527	0	0	42.1458	0.712136	6	1	17	0.0728972	40.3769	0.241096	40.1818	40.3009	21	0	0	535	461	31.7238	0	1.96741	1	unique
DEB	S30	1	52568	7701.72	787.654	2.40815e-06	0	3	CPFHQGGHDQSAGAGTTTR	sp|P13029|KATG_ECOLI	16	34	0.0055111	101.071105957031236|0.01237521879375|1|AG-CO;110.071563720703125|0.044785097241402|1|iH;112.050872802734375|0.119335405528545|1|MI:C';129.06597900390625|6.328538060188293e-03|1|AG;136.06219482421875|0.359676867723465|1|MI:A';152.05718994140625|0.041807930916548|1|MI:G';157.107635498046875|5.661555100232363e-03|1|y1-H2O1;159.076675415039063|8.340672589838505e-03|1|SA;175.119293212890625|0.03741190…	787.654	G+C4H6O2	433.1	G	CpFHQGGHDQSAGAGTTTR	1	0.227521	1926.84	0.00404633	3.00405	9.83698	0	3.72016	0	0	36.5876	0.448728	0	1	8	0.0778894	30.3833	0.137775	33.1301	28.5618	24	0	0	398	820	13.3242	0	-0.0055111	0.772976	unique
DEB	S30	1	52594	7705.07	465.213	0.00838655	0	3	LEQQALM(Oxidation)K	sp|P63284|CLPB_ECOLI	424	431	4.29656	112.050926208496094|0.051483321934938|1|MI:C';129.1026611328125|0.439894288778305|1|y1-H2O1;130.086593627929688|0.029606983065605|1|y1-H3N1;135.047897338867188|0.131781235337257|1|iM+DEB;136.062240600585938|0.363595634698868|1|MI:A';147.113250732421875|0.042195878922939|1|y1;152.057220458984375|0.060976751148701|1|MI:G';185.129196166992188|0.015430889092386|1|AL;197.1290283203125|0.05655869841575…	465.211	A+C4H6O2	417.105	A	LEQQALmK	6	1.13178	975.506	0	0	16.8313	0.20822	3.33187	0	0	22.5531	0.581326	0	0	4	0.0873786	4.22676	0.306452	6.07688	4.22676	3	0	0	206	447	17.1363	0	4.29656	0.536199	unique
DEB	S30	1	52650	7712.49	671.256	0.000805096	0	3	AVAAGM(Oxidation)NPM(Oxidation)DLK	sp|P0A6F5|CH60_ECOLI	106	117	4.28618	112.050979614257813|0.960834085941315|1|MI:C';115.086936950683594|0.046909309923649|1|AA-CO;129.102752685546875|0.232449039816856|1|y1-H2O1;130.086669921875|0.133550703525543|1|y1-H3N1;135.047943115234375|0.996912658214569|1|iM+DEB;136.062301635742188|0.713074624538422|1|MI:A';143.08184814453125|0.063600137829781|1|AA;143.118408203125|0.600467443466187|1|a2;147.113327026367188|0.195925056934357|1…	671.253	GG+C4H6O2	762.152	G	AVAAGmNPmDLK	8	1.41414	1248.58	0.0168389	1.01684	6.89067	0.0837864	3.07009	0	0	20.7683	0.279862	2	1	3	0.0760456	6.97154	0.212124	12.1283	6.7214	13	0	0	263	449	20.9959	0	4.28618	1	unique
DEB	S30	1	52674	7715.63	696.955	3.28395e-06	0	3	IGDISTSNEM(Oxidation)STADAK	sp|P75694|YAHO_ECOLI	40	55	3.96834	112.051002502441406|0.181268438696861|1|MI:C';129.102615356445313|0.066328980028629|1|y1-H2O1;130.0869140625|0.030195377767086|1|y1-H3N1;135.047958374023438|1.0|1|iM+DEB;136.06231689453125|0.242147326469421|1|MI:A';143.11846923828125|0.024020677432418|1|a2;147.113357543945313|0.047181434929371|1|y1;152.057281494140653|0.182007342576981|1|MI:G';171.077011108398438|0.025739677250385|1|ST-H2O1;171.1…	696.952	G+C4H6O2	433.1	G	IGDISTSNEmSTADAK	9	2.02815	1654.74	0.00223655	2.00224	3.1953	0.2866	3.21709	0	0	32.6872	0.469624	4	1	6	0.123596	15.8858	0.412957	19.1264	15.1769	7	0	0	267	1012	44.2281	0	3.96834	0.906356	unique
DEB	S30	1	52793	7731.26	598.923	4.04181e-06	0	3	VDQLSNDVNAMR	sp|P69776|LPP_ECOLI	41	52	2.94018	112.050895690917969|0.135994583368301|1|MI:C';135.047882080078125|0.739361822605133|1|iM+DEB;136.062240600585938|0.203000247478485|1|MI:A';152.057220458984375|0.148342400789261|1|MI:G';169.097610473632813|0.024711728096008|1|VN-CO-H3N1;175.1195068359375|0.054790176451206|1|y1;183.113250732421875|0.015253629535437|1|LS-H2O1;187.10833740234375|0.062440469861031|1|a2;214.15557861328125|0.04686050862…	598.921	G+C4H6O2	433.1	G	VDQLSNDVNAmR	10	1.92505	1360.64	0.0050416	2.00504	14.3146	0.208413	11.7584	2.00251	0	40.8745	0.551031	0	1	4	0.132653	15.135	0.319028	19.0733	12.6039	16	0	0	294	1045	67.7898	0	2.94018	0.967874	unique
DEB	S30	1	52833	7736.47	528.218	0.000805021	0	3	M(Oxidation)NLHEYQAK	sp|P0A836|SUCC_ECOLI	1	9	3.04331	110.071670532226563|0.41126736998558|1|iH;112.050910949707017|0.217309817671776|1|MI:C';129.10272216796875|0.509624719619751|1|y1-H2O1;130.086746215820313|0.234645083546639|1|y1-H3N1;135.04791259765625|0.847581505775452|1|iM+DEB;136.062210083007813|0.44085219502449|1|MI:A';136.076126098632813|0.124197825789452|1|iY;147.11334228515625|0.307944864034653|1|y1;152.057205200195341|1.0|1|MI:G';197.1290…	528.217	G+C4H6O2	433.1	G	mNLHEYQAK	0	1.44587	1148.53	0	0	16.8313	0.0985432	4.37932	0	0	27.6234	0.505206	0	0	4	0.0988142	7.28587	0.220002	12.07	7.28587	10	0	0	253	1035	31.7196	0	3.04331	0.601211	unique
DEB	S30	1	52844	7737.87	570.917	3.88373e-06	0	3	NQGDHLLHSTR	sp|P0A6Y8|DNAK_ECOLI	537	547	0.862963	112.050964355468764|0.434254556894302|1|MI:C';115.050697326660156|0.045496132224798|1|b1;136.062286376953125|0.307849049568176|1|MI:A';152.057266235351563|0.783828854560852|1|MI:G';175.11956787109375|0.227035760879517|1|y1;226.083038330078125|0.095062054693699|1|b2-H3N1;226.119613647460938|0.091118812561035|1|QG-CO+DEB-H2O;238.094696044921875|0.037423994392157|1|MI:DEB+G';243.109420776367188|0.08…	570.916	G+C4H6O2	433.1	G	NQGDHLLHStR	9	0.814944	1276.63	0.0129628	2.01296	5.66682	0	4.22382	0	0	27.0614	0.703935	2	1	7	0.0833333	9.97797	0.0629854	18.06	9.7867	45	0	0	276	937	20.472	0	0.862963	0.804228	unique
DEB	S30	1	52859	7739.91	570.918	4.0938e-06	0	3	NQGDHLLHSTR	sp|P0A6Y8|DNAK_ECOLI	537	547	2.94894	110.071678161621094|0.130762845277786|1|iH;112.050933837890625|0.237462565302849|1|MI:C';115.050605773925781|0.040349744260311|1|b1;136.062240600585938|0.214827805757523|1|MI:A';152.0572509765625|0.804753482341766|1|MI:G';175.11956787109375|0.198659807443619|1|y1;198.08807373046875|0.016354167833924|1|a2-H3N1;226.083053588867188|0.095520406961441|1|b2-H3N1;226.118331909179688|0.042986769229174|1|…	570.916	G+C4H6O2	433.1	G	NQGDhLLHSTR	4	0.517135	1276.63	0.0261104	2.02611	16.7626	0	4.22382	0	0	27.0614	0.60385	2	1	6	0.0724638	10.0218	0.0868697	18.0739	9.71829	40	0	0	276	825	28.2713	0	2.94894	0.572206	unique
DEB	S30	1	52880	7742.73	783.834	3.31527e-06	0	4	LPPASSSTTSGASNTSSTSQGDIM(Oxidation)DQR	sp|P0ABC7|HFLK_ECOLI	379	405	2.7473	101.071121215820327|0.017731932923198|1|GA-CO;112.050971984863281|0.139161109924316|1|MI:C';129.066238403320313|0.014139929786325|1|GA;135.047943115234375|0.786796271800995|1|iM+DEB;136.062210083007813|0.071146853268147|1|MI:A';141.066635131835938|0.012246395461261|1|AS-H2O1;152.05712890625|0.093011282384396|1|MI:G';169.0977783203125|0.01184649579227|1|PA;171.0770263671875|0.027283485978842|1|ST-…	783.832	G+C4H6O2	433.1	G	LPPASSSTTSGASNTSSTSQGDImDQR	23	1.81212	2698.2	0.0322449	5.03225	5.18535	0.238934	8.08152	0	0	40.0042	0.193986	5	1	5	0.0763766	26.4165	0.368706	23.1274	22.3252	12	0	0	563	775	47.9185	0	2.7473	0.850979	unique
DEB	S30	1	52920	7748	570.905	4.36092e-06	0	3	GLGEM(Oxidation)NPM(Oxidation)QLR	sp|P20083|PARE_ECOLI	565	575	2.17521	112.050987243652358|0.22753581404686|1|MI:C';135.047958374023438|1.0|1|iM+DEB;136.062286376953125|0.224161729216576|1|MI:A';143.11846923828125|0.202109113335609|1|a2;152.057281494140653|0.34310844540596|1|MI:G';171.113601684570313|0.070695228874683|1|b2;175.119613647460938|0.163766726851463|1|y1;181.097686767578125|0.028053617104888|1|PM-C1H4O1S1;187.071929931640653|0.040680833160877|1|GE;228.135…	570.904	G+C4H6O2	433.1	G	GLGEmNPmQLR	7	1.85159	1276.59	0.0015288	1.00153	3.63622	0.208719	2.01677	0	0	22.2182	0.303885	3	1	3	0.0762332	4.73183	0.277854	10.0632	4.71817	7	0	0	223	1076	26.0941	0	2.17521	0.566015	unique
DEB	S30	1	52942	7750.92	467.699	4.22469e-06	0	4	FGINENM(Oxidation)THVEK	sp|P0AAC0|USPE_ECOLI	236	247	2.36091	110.071685791015625|0.156574562191963|1|iH;112.050979614257813|0.416491478681564|1|MI:C';120.081207275390625|0.902873337268829|1|a1;129.102737426757813|0.22942653298378|1|y1-H2O1;130.0867919921875|0.105217725038528|1|y1-H3N1;135.047927856445313|1.0|1|iM+DEB;136.062255859375|0.31687930226326|1|MI:A';143.118453979492188|0.206389456987381|1|GI-CO;147.113357543945313|0.16551898419857|1|y1;152.0572509…	467.697	G+C4H6O2	433.1	G	FGINENmTHVEK	6	1.98133	1433.66	0.00435024	2.00435	10.9877	0.137489	3.02264	0	0	22.5481	0.456697	0	1	5	0.0652174	7.08221	0.284261	13.1152	6.33726	8	0	0	276	1208	25.3214	0	2.36091	0.420438	unique
DEB	S30	1	52947	7751.59	540.238	3.58986e-06	0	3	HAVTEASPM(Oxidation)VK	sp|P02358|RS6_ECOLI	94	104	3.91129	110.071693420410156|0.37762451171875|1|a1;112.050964355468764|0.734029769897461|1|MI:C';129.102706909179688|0.274704098701477|1|y1-H2O1;130.086807250976563|0.187991693615913|1|y1-H3N1;135.047943115234375|0.33156943321228|1|iM+DEB;136.062286376953125|0.571998834609985|1|MI:A';143.118606567382813|0.078918270766735|1|AV-CO;147.113372802734375|0.245222568511963|1|y1;152.057266235351563|1.0|1|MI:G';17…	540.236	G+C4H6O2	433.1	G	HAVTEASPmVK	8	0.707872	1184.59	0.00631616	2.00632	16.3677	0.0465992	5.62436	0	0	28.0852	0.706382	0	1	6	0.088968	12.1101	0.147905	19.0938	11.3413	15	0	0	281	747	19.9556	0	3.91129	0.545852	unique
DEB	S30	1	52981	7755.77	783.834	3.76319e-06	0	4	LPPASSSTTSGASNTSSTSQGDIM(Oxidation)DQR	sp|P0ABC7|HFLK_ECOLI	379	405	2.52192	101.071067810058594|0.010574478656054|1|GA-CO;112.050888061523438|0.042391993105412|1|MI:C';129.066314697265625|6.084901746362448e-03|1|GA;135.047866821289063|0.294585049152374|1|iM+DEB;136.062149047851563|0.02277846634388|1|MI:A';141.066299438476563|7.932425476610661e-03|1|AS-H2O1;143.081954956054688|6.292426493018866e-03|1|ST-CO-H2O1;152.057281494140653|0.03026357665658|1|MI:G';159.077163696289…	783.832	G+C4H6O2	433.1	G	lPPASSSTTSGASNTSSTSQGDIMDQR	0	1.49924	2698.2	0.0170478	4.01705	8.93281	0.107364	8.08152	0	0	33.8446	0.269631	7	1	7	0.071048	19.7127	0.16802	20.059	17.1273	28	0	0	563	785	68.1845	0	2.52192	0.778402	unique
DEB	S30	1	53045	7764.06	534.561	3.78955e-06	0	3	GTQAQFIM(Oxidation)EK	sp|P69441|KAD_ECOLI	14	23	1.69987	112.050872802734375|0.056343536823988|1|MI:C';113.071311950683594|0.06152905523777|1|a2-H2O1;129.10260009765625|0.042618189007044|1|y1-H2O1;130.086593627929688|0.029154041782022|1|y1-H3N1;131.081939697265625|0.089535854756832|1|a2;135.047821044921875|1.0|1|iM+DEB;136.062164306640625|0.035883903503418|1|MI:A';141.066299438476563|0.130339324474335|1|b2-H2O1;147.113113403320313|0.018486388027668|1|y…	534.56	G+C4H6O2	433.1	G	GTQAQFImEK	7	1.86217	1167.56	0.000845029	1.00085	3.2686	0.343057	2.034	0	0	24.8716	0.895098	2	1	6	0.116279	8.23505	0.441163	11.0567	8.23048	2	0	0	215	1101	34.8558	0	1.69987	0.905614	unique
DEB	S30	1	53067	7766.84	643.27	4.04683e-06	0	3	DAAGHELVYTGM(Oxidation)SK	sp|P07813|SYL_ECOLI	606	619	2.61767	101.071258544921875|0.022022960707545|1|AG-CO;110.071708679199219|0.137931346893311|1|iH;112.050933837890625|0.411849796772003|1|MI:C';129.1026611328125|0.192725345492363|1|y1-H2O1;130.086883544921875|0.036914553493261|1|y1-H3N1;135.047882080078125|1.0|1|iM+DEB;136.062271118164063|0.430138438940048|1|MI:A';136.075942993164063|0.048922576010227|1|iY;147.11334228515625|0.069539286196232|1|y1;152.05…	643.268	G+C4H6O2	433.1	G	DAAGHELVYTGmSK	11	2.00508	1493.68	0.00738007	1.00738	12.1466	0.176302	1.96721	0	0	34.506	0.464836	0	1	6	0.103586	14.4099	0.266498	11.0709	14.3289	11	0	0	251	1154	35.9314	0	2.61767	0.768336	unique
DEB	S30	1	53102	7771.37	556.238	0.000805076	0	3	AVAAGMNPM(Oxidation)DLK	sp|P0A6F5|CH60_ECOLI	106	117	2.3941	112.050941467285156|0.367175608873367|1|MI:C';129.102676391601563|0.209133997559547|1|y1-H2O1;130.086624145507813|0.124655023217201|1|y1-H3N1;135.047882080078125|0.339798778295517|1|iM+DEB;136.062255859375|0.282604902982712|1|MI:A';141.066207885742188|0.081796333193779|1|GM-C1H4S1;143.118362426757813|0.301079273223877|1|a2;147.113296508789063|0.159127622842789|1|y1;152.057205200195341|0.366467148…	556.237	G+C4H6O2	433.1	G	AVAAGmNPmDLK	8	1.35053	1232.59	0.00788052	2.00788	5.12243	0.11947	5.53294	0	0	21.0945	0.273496	2	2	2	0.0745763	6.42993	0.209879	13.0904	5.64815	15	0	0	295	920	17.6317	0	2.3941	0.826384	unique
DEB	S30	1	53131	7774.81	427.185	0.00156944	0	3	VICSAEPK	sp|P0A7Q6|RL36_ECOLI	25	32	0.893169	100.075965881347642|0.031250897794962|1|b1;112.050956726074219|0.090041235089302|1|MI:C';127.0506591796875|0.06532559543848|1|MI:T';129.102737426757813|0.300776988267899|1|y1-H2O1;130.086776733398438|0.109200499951839|1|y1-H3N1;136.062301635742188|0.204437658190727|1|MI:A';147.113311767578125|0.207696378231049|1|y1;152.05731201171875|0.169245555996895|1|MI:G';185.165542602539063|0.644607186317444…	427.184	G+C4H6O2	433.1	G	VIcSAEPK	2	0.136855	845.432	0.00672582	2.00673	10.0105	0.0149211	4.46309	0	0	26.3081	1.03148	4	1	5	0.103004	6.61162	0.254597	14.2271	6.55448	9	0	0	233	383	29.9568	0	0.893169	0.730169	unique
DEB	S30	1	53139	7775.76	567.233	0.00364628	0	3	PAM(Oxidation)VAEDYTNR	sp|P75864|RLMKL_ECOLI	388	398	3.19755	112.050910949707017|0.416051268577576|1|MI:C';135.04791259765625|0.398287832736969|1|iM+DEB;136.062255859375|0.85444188117981|1|MI:A';136.076034545898438|0.144746139645576|1|iY;141.102676391601563|0.067754976451397|1|a2;152.057266235351563|0.390239596366882|1|MI:G';155.082183837890625|0.062287021428347|1|AE-CO-H2O1;158.09295654296875|0.107509426772594|1|y1-H3N1;169.097763061523438|0.1062970906496…	567.231	A+C4H6O2	417.105	A	PAmVAEDYTNR	2	1.29554	1281.57	0.0171413	4.01714	6.1919	0.101869	8.79087	0	0	26.8371	0.60407	0	2	5	0.0701107	9.23459	0.206197	17.0928	7.2477	13	0	0	271	1171	35.7438	0	3.19755	0.410575	unique
DEB	S30	1	53152	7777.59	523.237	3.88743e-06	0	3	M(Oxidation)LKPEMIEK	sp|P0A998|FTNA_ECOLI	1	9	3.59637	112.050910949707017|0.193254560232162|1|MI:C';129.102691650390625|0.183628335595131|1|y1-H2O1;130.086746215820313|0.113839633762836|1|y1-H3N1;135.047882080078125|1.0|1|iM+DEB;136.062225341796875|0.258208960294724|1|MI:A';147.113311767578125|0.16641853749752|1|y1;152.057205200195341|0.591517329216003|1|MI:G';152.107589721679688|0.049559455364943|1|iK(C5H10N1)DEB-H2O;197.129058837890625|0.026897694…	523.235	G+C4H6O2	433.1	G	mLKPEmIEK	5	1.8734	1133.58	0.00730803	1.00731	1.61374	0.214305	7.34256	0	0	23.8597	0.883403	0	1	7	0.0996016	10.8524	0.293055	15.0745	8.99715	10	0	1	251	711	40.9361	0	3.59637	0.545756	unique
DEB	S30	1	53189	7782.41	563.226	3.36765e-06	0	3	NFGM(Oxidation)PAPEGYR	sp|P0ABD5|ACCA_ECOLI	131	141	3.15513	112.050956726074219|0.156524538993835|1|MI:C';120.081237792968764|0.048694871366024|1|iF;135.04791259765625|0.906848669052124|1|iM+DEB;136.062255859375|0.204309672117233|1|MI:A';136.076141357421875|0.094427950680256|1|iY;152.057235717773438|0.25841036438942|1|MI:G';155.082061767578125|0.028226148337126|1|a1+DEB-H2O;158.093017578125|0.045454114675522|1|y1-H3N1;175.119613647460938|0.120233580470085…	563.224	G+C4H6O2	433.1	G	NFGmPAPEGYR	3	1.67804	1253.55	0.00574711	1.00575	4.32018	0.275646	3.11232	0	0	30.2136	0.908408	2	1	7	0.115079	10.362	0.388811	17.0898	10.3274	6	0	0	252	980	29.3977	0	3.15513	1	unique
DEB	S30	1	53229	7787.43	523.236	3.9661e-06	0	3	M(Oxidation)LKPEMIEK	sp|P0A998|FTNA_ECOLI	1	9	2.84347	112.050949096679673|0.216345608234406|1|MI:C';129.102737426757813|0.154221549630165|1|y1-H2O1;130.0867919921875|0.091965809464455|1|y1-H3N1;135.047927856445313|1.0|1|iM+DEB;136.062255859375|0.239577442407608|1|MI:A';147.11334228515625|0.145503789186478|1|y1;152.057235717773438|0.629256188869476|1|MI:G';152.107437133789063|0.044807177037001|1|iK(C5H10N1)DEB-H2O;169.134353637695341|0.01814877055585…	523.235	G+C4H6O2	433.1	G	mLKPEmIEK	5	1.89248	1133.58	0.0163056	3.01631	13.6052	0.244045	7.34256	0	0	23.8597	0.884492	0	1	7	0.111554	10.9175	0.341027	17.0922	9.00234	10	0	1	251	702	26.8637	0	2.84347	0.823902	unique
DEB	S30	1	53230	7787.5	427.186	0.00427512	0	3	VICSAEPK	sp|P0A7Q6|RL36_ECOLI	25	32	4.03648	112.050987243652358|0.057961538434029|1|MI:C';127.050621032714844|0.026049479842186|1|MI:T';129.102737426757813|0.23126907646656|1|y1-H2O1;130.086685180664063|0.083101436495781|1|y1-H3N1;136.062301635742188|0.121224641799927|1|MI:A';147.113357543945313|0.173790737986565|1|y1;152.057235717773438|0.183383733034134|1|MI:G';158.11798095703125|0.035823341459036|1|a1+DEB;159.077133178710938|0.024195970…	427.184	G+C4H6O2	433.1	G	VIcSAEPK	2	0.149735	845.432	0.0126986	2.0127	8.66786	0.0148552	4.46309	0	0	23.9297	0.894473	6	1	5	0.0858369	6.64529	0.300759	13.274	5.8625	5	0	0	233	501	29.665	0	4.03648	0.889282	unique
DEB	S30	1	53260	7791.19	595.588	3.85769e-06	0	3	ADSAEVSM(Oxidation)IPSTK	sp|P0A8A0|YEBC_ECOLI	193	205	4.14088	112.050949096679673|0.607442021369934|1|MI:C';129.102706909179688|0.103645324707031|1|y1-H2O1;130.086700439453125|0.077291965484619|1|y1-H3N1;135.04791259765625|1.0|1|iM+DEB;136.062255859375|0.465868771076202|1|MI:A';141.066436767578125|0.056137062609196|1|a2-H2O1;147.113265991210938|0.088974200189114|1|y1;152.057235717773438|0.326132088899612|1|MI:G';155.081878662109375|0.039224166423082|1|AE-CO…	595.585	G+C4H6O2	433.1	G	ADSAEVSmIPSTK	7	1.85154	1350.63	0.00126634	1.00127	2.05893	0.137853	1.98338	0	0	21.4519	0.418669	0	1	5	0.0788382	8.4974	0.189272	15.0514	8.48053	14	0	0	241	1184	23.8927	0	4.14088	0.386554	unique
DEB	S30	1	53336	7800.27	512.898	3.64441e-06	0	3	M(Oxidation)VAPVDGTIGK	sp|P69783|PTGA_ECOLI	60	70	2.00358	112.050926208496094|0.15298929810524|1|MI:C';129.10272216796875|0.421659469604492|1|y1-H2O1;130.086776733398438|0.141628533601761|1|y1-H3N1;135.047927856445313|1.0|1|iM+DEB;136.062255859375|0.174855276942253|1|MI:A';143.118560791015625|0.026423679664731|1|VA-CO;147.11334228515625|0.225685179233551|1|y1;152.0572509765625|0.603523015975952|1|MI:G';155.11846923828125|0.034439504146576|1|a2-C1H4O1S1;…	512.897	G+C4H6O2	433.1	G	mVAPVDGTIGK	0	1.84836	1102.57	0.0127427	1.01274	2.51521	0.199178	3.11232	0	0	21.1586	0.806538	8	1	8	0.0836653	11.1963	0.277303	17.0781	11.0833	8	0	0	251	708	22.8644	0	2.00358	0.654015	unique
DEB	S30	1	53506	7821.25	532.225	3.45713e-06	0	3	PSVDTGMGLER	sp|P00957|SYA_ECOLI	233	243	2.52036	112.050949096679673|0.134476944804192|1|MI:C';135.047927856445313|0.29175940155983|1|iM+DEB;136.062240600585938|0.182190790772438|1|MI:A';143.118408203125|0.098969615995884|1|GL-CO;152.057205200195341|0.204475492238998|1|MI:G';157.09771728515625|0.144288092851639|1|a2;159.113250732421875|0.044045656919479|1|SV-CO;167.082138061523438|0.104281097650528|1|b2-H2O1;171.076919555664063|0.01635948382318…	532.224	G+C4H6O2	433.1	G	PSVDTGmGLER	6	0.837763	1160.55	0	0	16.8313	0.11523	4.22382	0	1.00102	43.6648	0.506406	0	0	5	0.114286	17.0009	0.236055	21.1162	17.0009	20	0	0	280	1098	32.2143	0	2.52036	0.741022	unique
DEB	S30	1	53554	7827.54	652.616	4.02123e-06	0	3	GETGPAGPSGAPGPAGSR	P04258	1065	1082	4.41583	112.050918579101563|0.645987272262573|1|MI:C';127.087081909179673|0.120586171746254|1|GP-CO;136.062225341796875|0.325957655906677|1|MI:A';141.102798461914063|0.110719427466393|1|PA-CO;152.05718994140625|0.589453399181366|1|MI:G';155.082015991210938|0.166265860199928|1|GP;169.097579956054688|0.141677066683769|1|PA;175.119552612304716|0.09172784537077|1|y1;185.092422485351563|0.03065399825573|1|ET-…	652.613	G+C4H6O2	433.1	G	GETGPAGPSGAPGPaGSR	14	0.479115	1521.72	0.0132016	7.0132	9.00055	0.00412403	12.4701	0	0	39.2524	0.299437	5	4	5	0.123684	18.8771	0.132121	25.128	13.7422	51	0	0	380	1231	51.4258	0	4.41583	0.767482	unique
DEB	S30	1	53597	7832.66	498.868	4.10022e-06	0	3	MELVLK	sp|P60723|RL4_ECOLI	1	6	2.8726	112.0509033203125|0.031639792025089|1|MI:C';129.102630615234375|0.038882426917553|1|y1-H2O1;130.08673095703125|0.028288044035435|1|y1-H3N1;135.04779052734375|1.0|1|iM+DEB;136.062118530273438|0.109542369842529|1|MI:A';147.113250732421875|0.029013155028224|1|y1;152.057113647460938|0.048757221549749|1|MI:G';185.165496826171875|2.140962285920978e-03|1|LV-CO;197.12921142578125|2.537996275350452e-03|1|…	498.866	GG+C4H6O2	762.152	G	mELVLK	0	1.81518	731.425	0.00181031	2.00181	9.29218	0.64758	4.64487	0	1.00249	25.0488	0.803771	5	1	4	0.102439	5.02638	0.672253	13.0207	5.02132	1	0	0	205	929	22.3169	0	2.8726	0.223481	unique
DEB	S30	1	53609	7834.18	528.219	3.26472e-06	0	3	M(Oxidation)NLHEYQAK	sp|P0A836|SUCC_ECOLI	1	9	3.38996	110.071678161621094|0.239286720752716|1|iH;112.050941467285156|0.113017119467258|1|MI:C';129.102676391601563|0.204829186201096|1|y1-H2O1;130.08673095703125|0.115987814962864|1|y1-H3N1;135.047897338867188|0.293144553899765|1|iM+DEB;136.062255859375|0.193091094493866|1|MI:A';136.076095581054688|0.052122201770544|1|iY;147.113311767578125|0.160738974809647|1|y1;152.057205200195341|1.0|1|MI:G';190.090…	528.217	G+C4H6O2	433.1	G	mNLHEYQAK	0	1.03234	1148.53	0	0	16.8313	0.145188	4.60268	1.00142	2.00473	40.0954	1.01179	0	0	8	0.16087	11.1263	0.296745	17.0943	11.1263	6	0	0	230	969	31.3141	0	3.38996	0.868519	unique
DEB	S30	1	53627	7836.51	598.922	3.20246e-06	0	3	VDQLSNDVNAMR	sp|P69776|LPP_ECOLI	41	52	2.40618	112.050941467285156|0.167255371809006|1|MI:C';135.047943115234375|0.138038605451584|1|iM+DEB;136.062286376953125|0.284661382436752|1|MI:A';152.057266235351563|0.172356218099594|1|MI:G';169.09783935546875|0.021815376356244|1|VN-CO-H3N1;175.119644165039063|0.031870916485786|1|y1;187.108367919921875|0.04116302728653|1|a2;201.12396240234375|8.7840361520648e-03|1|LS;214.155746459960938|0.0310044847428…	598.921	G+C4H6O2	433.1	G	VDQLSNDVNAmR	10	0.596758	1360.64	0.0028739	1.00287	5.63583	0.105188	5.53294	0	0	41.8992	0.82484	0	1	8	0.105442	19.9604	0.219816	23.0815	18.1518	17	0	0	294	1083	60.4159	0	2.40618	0.895738	unique
DEB	S30	1	53628	7836.62	503.226	3.94822e-06	0	3	QM(Oxidation)EITPAIR	sp|P0AD49|YFIA_ECOLI	9	17	2.14069	101.071395874023438|0.025051781907678|1|a1;112.050941467285156|0.173103049397469|1|MI:C';135.047897338867188|0.871929526329041|1|iM+DEB;136.062240600585938|0.241243496537209|1|MI:A';152.057205200195341|0.149444997310638|1|MI:G';175.119537353515625|0.179796859622002|1|y1;184.108627319335938|8.773927576839924e-03|1|a2-C1H4O1S1;197.129196166992188|9.685349650681021e-03|1|IT-H2O1;212.1036376953125|0.…	503.225	G+C4H6O2	433.1	G	QmEITPAIR	1	1.57708	1073.55	0.00115662	1.00116	16.6862	0.152198	4.37932	0	0	20.8965	1.01217	0	1	7	0.0756972	9.92767	0.250692	15.0985	9.22261	15	0	0	251	678	14.0037	0	2.14069	0.530496	unique
DEB	S30	1	53656	7839.74	580.252	4.10072e-06	0	3	PSDVNVM(Oxidation)AESLK	sp|P06612|TOP1_ECOLI	370	381	3.30609	112.050987243652358|0.197936192154884|1|MI:C';129.102752685546875|0.119180776178837|1|y1-H2O1;130.0867919921875|0.06004498526454|1|y1-H3N1;135.0479736328125|0.961522519588471|1|iM+DEB;136.062301635742188|0.190478429198265|1|MI:A';147.113357543945313|0.096271999180317|1|y1;152.057281494140653|0.206825241446495|1|MI:G';157.097808837890625|0.050658900290728|1|a2;171.0770263671875|0.022944029420614|1…	580.25	G+C4H6O2	433.1	G	PSDVNVmAESLK	6	1.9889	1304.63	0.00311732	1.00312	1.03142	0.281157	4.15138	0	0	23.9721	0.366451	5	1	4	0.0844595	8.07757	0.335892	13.0547	7.36246	6	0	0	296	1078	36.7452	0	3.30609	0.664964	unique
DEB	S30	1	53690	7843.8	498.869	3.75299e-06	0	3	MELVLK	sp|P60723|RL4_ECOLI	1	6	4.34078	112.050926208496094|0.035599641501904|1|MI:C';129.102706909179688|0.047679461538792|1|y1-H2O1;130.086669921875|0.033718664199114|1|y1-H3N1;135.047866821289063|1.0|1|iM+DEB;136.062179565429688|0.127499639987946|1|MI:A';147.11334228515625|0.040858142077923|1|y1;152.057144165039063|0.051171708852053|1|MI:G';185.0926513671875|4.942604806274176e-03|1|a2-C1H4S1;185.16558837890625|2.524478593841195e-03|…	498.866	GG+C4H6O2	762.152	G	mELVLK	0	1.83518	731.425	0	0	16.8313	0.584487	0.956768	0	1.00344	23.8455	1.00511	0	0	5	0.110429	6.65647	0.61473	13.0256	6.65647	1	0	0	163	880	22.8998	0	4.34078	0.319382	unique
DEB	S30	1	53692	7844.01	528.219	3.61762e-06	0	3	M(Oxidation)NLHEYQAK	sp|P0A836|SUCC_ECOLI	1	9	3.7575	110.071662902832031|0.236181572079659|1|iH;112.050918579101563|0.129857152700424|1|MI:C';129.102706909179688|0.244754210114479|1|y1-H2O1;130.086715698242188|0.149946287274361|1|y1-H3N1;135.047897338867188|0.245662555098534|1|iM+DEB;136.062271118164063|0.153041571378708|1|MI:A';136.076065063476563|0.054946783930063|1|iY;147.113311767578125|0.194407969713211|1|y1;152.057220458984375|1.0|1|MI:G';152…	528.217	G+C4H6O2	433.1	G	mNLHEYQAK	0	1.07996	1148.53	0.00663124	1.00663	8.2136	0.138385	4.37932	0	0	32.4102	1.00943	2	1	8	0.130435	11.1522	0.266262	17.0821	11.0977	13	0	0	253	965	36.9277	0	3.7575	0.897881	unique
DEB	S30	1	53701	7845.15	393.166	0.00718498	0	3	GFHVER	sp|P15288|PEPD_ECOLI	44	49	3.90009	110.071685791015625|0.099114827811718|1|iH;112.050956726074219|0.495273739099503|1|MI:C';120.081268310546875|0.151520535349846|1|iF;136.062301635742188|0.121763467788696|1|MI:A';152.0572509765625|0.145367115736008|1|MI:G';158.092941284179688|0.03440772369504|1|y1-H3N1;175.119583129882813|0.245519831776619|1|y1;177.102783203125|0.120823994278908|1|a2;342.157196044921875|0.052298352122307|1|b3;347.…	393.164	G+C4H6O2	433.1	G	GFhVER	2	0.0310987	743.371	0	0	16.8313	0.00372759	2.10698	0	2.02892	33.3952	1.01201	0	0	3	0.0982659	5.41391	0.127841	11.06	5.41391	24	0	0	173	324	15.8287	0	3.90009	0.698289	unique
DEB	S30	1	53711	7846.56	598.922	0.00156943	0	3	VDQLSNDVNAMR	sp|P69776|LPP_ECOLI	41	52	2.71191	112.050971984863281|0.212130472064018|1|MI:C';135.0479736328125|0.142593547701836|1|iM+DEB;136.06231689453125|0.692932605743408|1|MI:A';152.05731201171875|0.36670845746994|1|MI:G';169.097793579101563|0.019922334700823|1|VN-CO-H3N1;175.119522094726563|0.048833232372999|1|y1;187.10845947265625|0.034750632941723|1|a2;215.103317260742188|0.067982889711857|1|b2;242.15045166015625|0.020880497992039|1|Q…	598.921	G+C4H6O2	433.1	G	VDQLSNDVNAmR	10	0.621883	1360.64	0.00562035	3.00562	9.16287	0.0870555	5.53294	0	0	29.9859	0.368294	4	2	3	0.085034	10.5629	0.176683	16.0643	8.73057	17	0	0	294	1093	36.7889	0	2.71191	0.750284	unique
DEB	S30	1	53713	7846.81	550.572	4.18974e-06	0	3	AWHSSSETIAK	sp|P0AE08|AHPC_ECOLI	81	91	3.56957	110.071739196777344|0.113249778747559|1|iH;112.050979614257813|0.471035987138748|1|MI:C';129.10272216796875|0.580338597297669|1|y1-H2O1;130.08673095703125|0.309992551803589|1|y1-H3N1;136.062286376953125|0.389046639204025|1|MI:A';147.113372802734375|0.501014173030853|1|y1;152.0572509765625|0.564247310161591|1|MI:G';171.07696533203125|0.042361244559288|1|SE-CO-H2O1;185.09295654296875|0.046163763850…	550.57	G+C4H6O2	433.1	G	AWhSSSETIAK	2	0.219733	1215.59	0.00771741	1.00772	12.2622	0.00902106	5.62436	0	1.00065	32.9897	0.909972	4	1	8	0.107914	11.5382	0.13173	18.1074	11.4417	19	0	0	278	912	62.9309	0	3.56957	1	unique
DEB	S30	1	53724	7848.24	692.261	0.00364627	0	3	VVSM(Oxidation)PSTDAFDK	sp|P27302|TKT1_ECOLI	580	591	3.27721	112.050926208496094|0.653796434402466|1|MI:C';120.081230163574219|0.212203860282898|1|iF;129.102691650390625|0.288473099470139|1|y1-H2O1;130.08673095703125|0.167101979255676|1|y1-H3N1;135.047897338867188|0.760725915431976|1|iM+DEB;136.062255859375|0.758230805397034|1|MI:A';143.08209228515625|0.07002480328083|1|ST-CO-H2O1;147.113265991210938|0.269529849290848|1|y1;152.057235717773438|0.82841151952…	692.259	GG+C4H6O2	762.152	G	VVSmPSTDAFDK	3	1.09309	1311.6	0.0287159	2.02872	5.45114	0.0624179	5.53294	0	0	23.2311	0.366539	4	1	4	0.0813559	7.5332	0.145652	15.071	7.12914	21	0	0	295	331	30.4878	0	3.27721	1	unique
DEB	S30	1	53756	7852.23	467.524	4.26113e-06	0	3	DNTPM(Oxidation)FVK	sp|P0A9B2|G3P1_ECOLI	125	132	2.41077	112.0509033203125|0.193845197558403|1|MI:C';120.081214904785156|0.043269015848637|1|iF;129.102615356445313|0.075796701014042|1|y1-H2O1;130.08673095703125|0.062060672789812|1|y1-H3N1;135.047836303710938|1.0|1|iM+DEB;136.062240600585938|0.045520212501287|1|MI:A';147.113311767578125|0.070834591984749|1|y1;152.057083129882813|0.054080341011286|1|MI:G';181.097702026367188|0.347312331199646|1|PM-C1H4O1…	467.523	G+C4H6O2	433.1	G	DNTPmFVK	4	1.67583	966.448	0.00426468	1.00426	2.85679	0.356309	2.06965	0	0	19.0615	0.431612	3	1	3	0.0923077	3.52187	0.451118	9.08561	3.50201	2	0	0	195	863	7.60883	0	2.41077	0.840024	unique
DEB	S30	1	53805	7858.5	531.216	3.31974e-06	0	3	M(Oxidation)TGLESYDVK	sp|P0AC92|GNSA_ECOLI, sp|P77695|GNSB_ECOLI	44, 44	53, 53	0.152969	112.050956726074219|0.125888183712959|1|MI:C';129.102691650390625|0.130666971206665|1|y1-H2O1;130.086776733398438|0.091336205601692|1|y1-H3N1;135.047927856445313|1.0|1|iM+DEB;136.062271118164063|0.79426920413971|1|MI:A';136.075912475585938|0.048531379550695|1|iY;143.118423461914063|0.159296557307243|1|GL-CO;147.11334228515625|0.188117653131485|1|y1;152.057235717773438|0.847331821918488|1|MI:G';17…	531.216	G+C4H6O2	433.1	G	mTGLESYDVK	0	1.6586	1157.53	0.00931554	3.00932	7.07289	0.17256	4.29969	0	0	24.9153	0.897673	5	2	8	0.093985	13.0474	0.273619	19.0884	11.1699	8	0	0	266	980	31.0612	0	-0.152969	0.577412	non-unique
DEB	S30	1	53903	7871.3	531.218	3.47949e-06	0	3	M(Oxidation)TGLESYDVK	sp|P0AC92|GNSA_ECOLI, sp|P77695|GNSB_ECOLI	44, 44	53, 53	2.16115	112.050956726074219|0.188280031085014|1|MI:C';129.1026611328125|0.155658110976219|1|y1-H2O1;130.086807250976563|0.09636614471674|1|y1-H3N1;135.047897338867188|1.0|1|iM+DEB;136.062255859375|0.636746406555176|1|MI:A';136.076004028320313|0.105169847607613|1|iY;143.118362426757813|0.077719867229462|1|GL-CO;147.113296508789063|0.178730472922325|1|y1;152.057220458984375|0.594403743743897|1|MI:G';171.11…	531.216	G+C4H6O2	433.1	G	mTGLESYDVK	0	1.74193	1157.53	0.00702493	3.00703	6.44509	0.171582	4.29969	0	0	24.9153	0.896991	5	1	8	0.0827068	11.9207	0.269032	19.0799	11.1587	10	0	0	266	1142	54.3401	0	2.16115	0.5005	non-unique
DEB	S30	1	53920	7873.71	620.904	0.00364629	0	3	IFVDEGPSM(Oxidation)K	sp|P61175|RL22_ECOLI	74	83	3.38881	112.050918579101563|1.0|1|MI:C';120.0811767578125|0.1860740929842|1|iF;127.087173461914063|0.010668843984604|1|GP-CO;129.102676391601563|0.196938812732697|1|y1-H2O1;135.047897338867188|0.402505725622177|1|iM+DEB;136.062255859375|0.038642298430204|1|MI:A';147.113418579101563|7.821017876267433e-03|1|y1;152.057205200195341|0.0435382835567|1|MI:G';155.081878662109375|0.019020704552531|1|GP;157.097793…	620.902	CG+C4H6O2	722.146	C	IFVDEGPSmK	8	0.402506	1137.54	0.0087373	1.00874	5.59471	0.0689347	4.29969	0	0	22.5948	0.56726	2	1	5	0.0599251	7.16532	0.213633	9.11615	7.10993	9	0	0	267	612	17.9361	0	3.38881	0.980238	unique
DEB	S30	1	53950	7877.4	498.868	4.29771e-06	0	3	MELVLK	sp|P60723|RL4_ECOLI	1	6	2.13852	112.050933837890625|0.01518761832267|1|MI:C';129.102584838867188|0.026233278214931|1|y1-H2O1;130.086654663085938|0.017461998388171|1|y1-H3N1;135.04779052734375|1.0|1|iM+DEB;136.06207275390625|0.082632012665272|1|MI:A';147.113311767578125|0.020178185775876|1|y1;152.057113647460938|0.038622781634331|1|MI:G';185.165191650390625|1.670206314884126e-03|1|LV-CO;187.144485473632813|2.884839661419392e-03|…	498.866	GG+C4H6O2	762.152	G	mELVLK	0	1.85138	731.425	0	0	16.8313	0.72405	0.956768	0	1.00237	18.9292	0.802759	0	0	3	0.110429	3.61827	0.742293	9.0138	3.61827	0	0	0	163	980	9.50499	0	2.13852	0.15397	unique
DEB	S30	1	53956	7878.11	578.248	0.00481904	0	3	EFYEKPTTER	sp|P68679|RS21_ECOLI	36	45	4.70121	102.055343627929702|0.12595646083355|1|a1;112.050933837890625|0.727690517902374|1|MI:C';120.081192016601563|0.160973265767097|1|iF;129.102676391601563|0.653654873371124|1|iK(C6H13N2O);136.062271118164063|0.758280396461487|1|MI:A';136.076141357421875|0.412876814603806|1|iY;152.057220458984375|0.95626962184906|1|MI:G';175.119491577148438|0.233604684472084|1|y1;185.092880249023438|0.222918629646301|…	578.245	G+C4H6O2	433.1	G	EfYEKPTTER	1	0.102016	1298.61	0.00685121	2.00685	14.4332	0.00223832	4.29969	0	0	29.8254	0.673611	0	1	2	0.0836502	6.87981	0.118107	12.0908	6.73426	34	0	1	263	1119	21.9906	0	4.70121	0.62658	unique
DEB	S30	1	53993	7882.66	702.937	3.77532e-06	0	3	VGNFM(Oxidation)DDSAITAK	sp|P0AFH8|OSMY_ECOLI	50	62	3.64705	112.050918579101563|1.0|1|MI:C';120.081230163574219|0.093067415058613|1|iF;129.102691650390625|0.248051971197128|1|y1-H2O1;130.086761474609375|0.149208396673203|1|y1-H3N1;135.047897338867188|0.90435928106308|1|iM+DEB;136.062225341796875|0.428320169448853|1|MI:A';147.113357543945313|0.266413271427155|1|y1;152.057205200195341|0.485571920871735|1|MI:G';157.097869873046875|0.066489189863205|1|b2;181.…	702.934	CG+C4H6O2	722.146	C	VGNFmDDSAITAK	4	0.938584	1383.63	0.00569297	3.00569	8.09219	0.0568709	5.46459	0	0	38.7062	0.9247	4	2	8	0.100649	17.0217	0.164602	22.1021	15.1401	24	0	0	308	515	55.8625	0	3.64705	0.925174	unique
DEB	S30	1	54037	7888.24	462.547	0.00481903	0	3	DGHLIVNGK	sp|P0A9B2|G3P1_ECOLI	62	70	3.11342	110.071601867675781|0.083192132413387|1|iH;112.050849914550781|0.205375820398331|1|MI:C';129.102615356445313|0.320940583944321|1|y1-H2O1;130.086639404296875|0.185369536280632|1|y1-H3N1;136.062164306640625|0.386064767837524|1|MI:A';145.061203002929688|0.071501426398754|1|a2;147.113235473632813|0.207261890172958|1|y1;152.05712890625|0.374017953872681|1|MI:G';172.133712768554688|0.115127436816692|1|…	462.545	G+C4H6O2	433.1	G	DGhLIVNGK	2	0.403629	951.514	0.0502107	2.05021	18.3307	0.0103313	4.37932	0	0	25.8639	0.890044	0	1	6	0.113821	8.6668	0.18762	16.1706	8.18388	17	0	0	246	368	20.8402	0	3.11342	0.71405	unique
DEB	S30	1	54052	7890.05	498.868	4.01189e-06	0	3	MELVLK	sp|P60723|RL4_ECOLI	1	6	3.72904	112.050926208496094|0.015516647137702|1|MI:C';129.102706909179688|0.024069380015135|1|y1-H2O1;130.086715698242188|0.018725408241153|1|y1-H3N1;135.047866821289063|1.0|1|iM+DEB;136.062149047851563|0.087480202317238|1|MI:A';147.113357543945313|0.02008555829525|1|y1;152.057144165039063|0.047956425696611|1|MI:G';185.165542602539063|0.017683915793896|1|LV-CO;187.144668579101563|3.040885087102652e-03|1|…	498.866	GG+C4H6O2	762.152	G	mELVLK	0	1.8406	731.425	0	0	16.8313	0.698789	0.956768	0	1.00189	21.3607	0.803036	0	0	4	0.110429	3.91047	0.717152	10.0152	3.91047	0	0	0	163	950	20.1619	0	3.72904	0.17978	unique
DEB	S30	1	54070	7892.42	606.587	2.67713e-06	0	3	VGNFM(Oxidation)DDSAITAK	sp|P0AFH8|OSMY_ECOLI	50	62	2.56341	112.050926208496094|0.049044940620661|1|MI:C';120.081108093261719|0.023150093853474|1|iF;129.10272216796875|0.072959326207638|1|y1-H2O1;130.086776733398438|0.030807055532932|1|y1-H3N1;135.047866821289063|0.938505589962006|1|iM+DEB;136.062088012695313|0.030745791271329|1|MI:A';147.11328125|0.07731731235981|1|y1;152.05718994140625|0.135365933179855|1|MI:G';157.097854614257813|0.020228642970324|1|b2…	606.585	G+C4H6O2	433.1	G	VGNFmDDSAITAK	4	1.9502	1383.63	0.0111721	2.01117	9.08468	0.396369	6.88909	0	0	37.7578	0.925111	4	1	8	0.0967742	15.3393	0.513582	21.1125	14.5926	4	0	0	310	1260	24.9407	0	2.56341	0.667307	unique
DEB	S30	1	54117	7898.08	781.664	1.95649e-06	0	3	M(Oxidation)IQEQTM(Oxidation)LNVADNSGAR	sp|P0ADY3|RL14_ECOLI	1	17	1.67674	112.050941467285156|0.05418087169528|1|MI:C';135.047882080078125|0.932551383972168|1|iM+DEB;136.062088012695313|0.036815579980612|1|MI:A';152.057144165039063|0.042810343205929|1|MI:G';169.13409423828125|0.017777284607291|1|a2-C1H4O1S1;175.11956787109375|0.033145152032375|1|y1;185.09271240234375|3.779717953875661e-03|1|TM-C1H4O1S1;186.124526977539063|3.128295298665762e-03|1|NV-CO;188.1036071777343…	781.663	G+C4H6O2	433.1	G	mIQEQTmLNVADNSGAR	6	1.94322	1908.87	0.0025223	2.00252	15.2274	0.332454	5.12934	0	0	41.0206	0.945966	13	1	14	0.124324	26.481	0.475942	31.138	25.7733	4	0	0	370	1114	208.653	0	1.67674	1	unique
DEB	S30	1	54120	7898.43	590.253	3.50928e-06	0	3	AFNEM(Oxidation)QPIVDR	sp|P0A7U7|RS20_ECOLI	50	60	4.74989	112.050895690917969|0.198406919836998|1|MI:C';120.081161499023438|0.139635801315308|1|iF;135.0478515625|1.0|1|iM+DEB;136.06219482421875|0.19965472817421|1|MI:A';152.057159423828125|0.179957389831543|1|MI:G';158.093109130859347|0.019009057432413|1|y1-H3N1;172.133743286132813|0.019236592575908|1|iL+DEB;175.119552612304716|0.182269603013992|1|y1;185.092803955078125|9.227477945387363e-03|1|EM-CO-C1H4…	590.25	G+C4H6O2	433.1	G	AFNEmQPIVDR	4	1.94876	1334.63	0.00778005	2.00778	10.8299	0.27462	4.22382	0	0	36.0137	0.911774	3	2	6	0.106383	11.5172	0.42577	17.1255	10.7703	5	0	0	282	996	53.2161	0	4.74989	0.961646	unique
DEB	S30	1	54152	7902.22	606.587	2.85943e-06	0	3	VGNFM(Oxidation)DDSAITAK	sp|P0AFH8|OSMY_ECOLI	50	62	2.14772	112.050910949707017|0.060485888272524|1|MI:C';120.081268310546875|0.035472203046083|1|iF;129.102645874023438|0.093232072889805|1|y1-H2O1;130.086669921875|0.053798485547304|1|y1-H3N1;135.047882080078125|0.951143801212311|1|iM+DEB;136.0621337890625|0.049041654914618|1|MI:A';147.113311767578125|0.11242151260376|1|y1;152.057113647460938|0.094765618443489|1|MI:G';157.097686767578125|0.033956315368414|…	606.585	G+C4H6O2	433.1	G	VGNFmDDSAITAK	4	1.96565	1383.63	0.00400668	1.00401	13.7487	0.365376	4.08209	0	0	34.9508	0.927733	3	1	8	0.0903226	14.7463	0.508806	20.1368	14.7251	3	0	0	310	1260	22.089	0	2.14772	0.892165	unique
DEB	S30	1	54172	7904.75	620.904	0.00364624	0	3	IFVDEGPSM(Oxidation)K	sp|P61175|RL22_ECOLI	74	83	2.90564	112.050857543945313|1.0|1|MI:C';120.081146240234375|0.182746306061745|1|iF;127.086990356445313|0.023811239749193|1|GP-CO;129.102645874023438|0.216087773442268|1|y1-H2O1;135.047836303710938|0.447653293609619|1|iM+DEB;136.062164306640625|0.08998715877533|1|MI:A';147.11297607421875|0.016440624371171|1|y1;152.057159423828125|0.117417752742767|1|MI:G';155.081771850585966|0.03358281776309|1|GP;185.0927…	620.902	CG+C4H6O2	722.146	C	IFVDEGPSmK	8	0.452261	1137.54	0.00555549	1.00556	5.76323	0.0697801	7.23432	0	0	27.7783	0.89835	2	1	7	0.093985	10.851	0.18488	10.0907	9.01848	15	0	0	266	607	27.2331	0	2.90564	0.821487	unique
DEB	S30	1	54216	7909.8	590.252	3.58322e-06	0	3	AFNEM(Oxidation)QPIVDR	sp|P0A7U7|RS20_ECOLI	50	60	3.49331	112.050933837890625|0.151866495609283|1|MI:C';120.081153869628906|0.141006022691727|1|iF;130.08648681640625|0.045857347548008|1|a1+DEB;135.047897338867188|1.0|1|iM+DEB;136.062255859375|0.128524482250214|1|MI:A';152.057220458984375|0.314929455518723|1|MI:G';158.092987060546875|0.018223892897367|1|y1-H3N1;175.119537353515625|0.184136733412743|1|y1;191.118515014648438|0.150261789560318|1|a2;213.0876…	590.25	G+C4H6O2	433.1	G	AFNEmQPIVDR	4	2.16459	1334.63	0.00648153	2.00648	10.3453	0.237343	4.22382	0	0	33.6092	0.90895	5	1	6	0.0886525	11.502	0.350917	17.096	10.7523	6	0	0	282	1034	31.7295	0	3.49331	0.94773	unique
DEB	S30	1	54217	7909.93	700.03	2.16724e-06	0	4	IGEVHDGAATM(Oxidation)DWM(Oxidation)EQEQER	sp|P0A6M8|EFG_ECOLI	40	59	3.71017	101.071334838867188|0.023517664521933|1|GA-CO;110.071701049804688|0.085292965173721|1|iH;112.050949096679673|0.147608056664467|1|MI:C';135.04791259765625|1.0|1|iM+DEB;136.062225341796875|0.133972242474556|1|MI:A';143.081893920898438|0.022706961259246|1|AA;152.057266235351563|0.294179499149323|1|MI:G';158.093109130859347|0.076641961932182|1|y1-H3N1;159.092193603515625|0.060205865651369|1|iW;169.06…	700.027	G+C4H6O2	433.1	G	IGEVHDGAATmDWmEQEQER	13	1.97564	2362.98	0.0158947	3.01589	13.0703	0.207255	8.68081	0	0	61.3596	0.47653	5	1	9	0.115217	30.3063	0.348545	30.1202	29.4721	19	0	0	460	394	89.61	0	3.71017	1	unique
DEB	S30	1	54218	7910.06	781.665	2.33947e-06	0	3	M(Oxidation)IQEQTM(Oxidation)LNVADNSGAR	sp|P0ADY3|RL14_ECOLI	1	17	2.51592	112.050918579101563|0.210457161068916|1|MI:C';135.0478515625|0.995276629924774|1|iM+DEB;136.0621337890625|0.082084335386753|1|MI:A';152.05712890625|0.114713408052921|1|MI:G';169.1337890625|0.017592582851648|1|a2-C1H4O1S1;175.119430541992188|0.04699907079339|1|y1;187.071853637695341|8.00713524222374e-03|1|AD;197.128921508789063|0.014447244815528|1|b2-C1H4O1S1;212.103790283203125|6.133498158305883e…	781.663	G+C4H6O2	433.1	G	mIQEQTmLNVADNSGAR	6	2.04398	1908.87	0	0	16.8313	0.301444	2.87892	0	0	29.7226	0.757062	0	0	12	0.0928793	23.1431	0.426495	26.12	23.1431	5	0	0	323	1087	76.2401	0	2.51592	0.927747	unique
DEB	S30	1	54226	7911.05	654.63	3.57756e-06	0	3	GEILGGMAAVEQPEK	sp|P0A7V3|RS3_ECOLI	205	219	4.37973	112.050964355468764|0.160965323448181|1|MI:C';129.10272216796875|0.074204944074154|1|y1-H2O1;130.0867919921875|0.048446290194988|1|y1-H3N1;135.047958374023438|0.540594696998596|1|iM+DEB;136.062301635742188|0.313697099685669|1|MI:A';141.066421508789063|0.042513139545918|1|GM-C1H4S1;147.1134033203125|0.08928020298481|1|y1;152.0572509765625|0.155533403158188|1|MI:G';159.076980590820313|0.04936693608…	654.627	G+C4H6O2	433.1	G	GEILGGmAAVEQPEK	6	1.69925	1527.76	0.0389683	2.03897	9.73574	0.21071	8.16774	0	0	47.2819	0.504435	7	1	7	0.140351	21.0416	0.379211	19.1629	17.5899	10	0	0	342	782	65.3166	0	4.37973	0.669535	unique
DEB	S30	1	54233	7911.94	553.237	3.86378e-06	0	3	AEM(Oxidation)ELFAAQAK	sp|P07001|PNTA_ECOLI	237	247	3.09477	112.050964355468764|0.254094392061234|1|MI:C';120.081298828125|0.061790138483047|1|iF;129.102737426757813|0.214496985077858|1|y1-H2O1;130.08673095703125|0.11232490837574|1|y1-H3N1;135.047943115234375|1.0|1|iM+DEB;136.062286376953125|0.50196498632431|1|MI:A';147.113372802734375|0.17360582947731|1|y1;152.0572509765625|0.402765840291977|1|MI:G';155.082077026367188|0.03914063051343|1|a2-H2O1;173.0926…	553.236	G+C4H6O2	433.1	G	AEmELFAAQAK	2	1.83119	1223.59	0.00391308	2.00391	2.03172	0.206436	4.22382	0	0	28.9066	0.403648	3	1	4	0.106383	9.04947	0.315946	17.0752	9.01535	7	0	0	282	1050	54.0626	0	3.09477	0.899994	unique
DEB	S30	1	54242	7913.24	626.61	3.99075e-06	0	3	LQGVDSVM(Oxidation)TPPER	sp|P26646|ACUI_ECOLI	262	274	3.59305	112.050941467285156|0.471939951181412|1|MI:C';129.102752685546875|0.099441401660442|1|GV-CO;135.04791259765625|1.0|1|iM+DEB;136.062255859375|0.836104094982147|1|MI:A';152.057220458984375|0.468082249164581|1|MI:G';157.097747802734375|0.036958910524845|1|GV;175.119598388671875|0.170161843299866|1|y1;186.08807373046875|0.054223131388426|1|QG;197.12939453125|0.020828384906054|1|a2-H3N1;214.1555175781…	626.608	G+C4H6O2	433.1	G	LQGVDSVmTPPER	7	2.02769	1443.7	0.0023459	2.00235	15.0921	0.19797	4.08209	0	0	30.2298	0.503112	4	1	4	0.0868167	11.0227	0.276259	15.0747	10.3061	11	0	0	311	1011	39.3518	0	3.59305	0.632545	unique
DEB	S30	1	54267	7916.47	527.203	3.77136e-06	0	3	STCTGVEM(Oxidation)FR	sp|P0CE47|EFTU1_ECOLI, sp|P0CE48|EFTU2_ECOLI	254, 254	263, 263	2.45007	112.0509033203125|0.218301922082901|1|MI:C';120.081253051757813|0.064427815377712|1|iF;129.1026611328125|0.223136976361275|1|GV-CO;135.047866821289063|0.25103959441185|1|iM+DEB;136.062240600585938|0.375847905874252|1|MI:A';143.08197021484375|0.108856089413166|1|a2-H2O1;152.057205200195341|1.0|1|MI:G';157.097518920898438|0.070442706346512|1|GV;161.092544555664063|0.091324180364609|1|a2;175.1195678…	527.202	G+C4H6O2	433.1	G	STCTGVEmFR	7	0.446533	1145.48	0.0103152	2.01032	4.09985	0.0457292	4.29969	0	0	24.988	0.898116	8	1	7	0.090566	9.23107	0.145494	17.0934	9.13235	22	0	0	265	931	28.0574	0	2.45007	0.734441	non-unique
DEB	S30	1	54279	7918.11	715.568	1.82292e-06	0	4	GEILGGM(Oxidation)AAVEQPEKPAAQPK	sp|P0A7V3|RS3_ECOLI	205	225	2.42379	112.050888061523438|0.590788424015045|1|MI:C';129.102645874023438|0.286702901124954|1|y1-H2O1;135.0478515625|0.592440366744995|1|iM+DEB;136.06219482421875|0.102296628057957|1|MI:A';141.06634521484375|0.076631866395473|1|a2-H2O1;147.113250732421875|0.063154831528664|1|y1;152.057159423828125|0.173208430409431|1|MI:G';155.081939697265625|0.147631928324699|1|AQ-CO-H3N1;159.076950073242188|0.122014366…	715.566	CG+C4H6O2	722.146	C	gEILGGMAAVEQPEKPAAQPK	0	1.15778	2136.09	0.00768662	6.00769	6.76153	0.0298945	7.19654	0	0	68.9739	0.704176	14	2	14	0.143158	36.9536	0.172777	38.1368	32.9207	47	0	1	475	1250	78.6429	0	2.42379	0.915196	unique
DEB	S30	1	54302	7920.82	590.254	0.00304638	0	3	ADSAEVSMIPSTK	sp|P0A8A0|YEBC_ECOLI	193	205	1.02427	112.050964355468764|0.365079402923584|1|MI:C';129.102737426757813|0.112241797149181|1|y1-H2O1;130.086822509765625|0.052873887121677|1|y1-H3N1;135.047943115234375|0.945284128189087|1|iM+DEB;136.062271118164063|0.302320897579193|1|MI:A';141.066329956054688|0.081686496734619|1|a2-H2O1;147.113311767578125|0.101881057024002|1|y1;152.057281494140653|0.539045214653015|1|MI:G';155.08209228515625|0.067307…	590.253	G+C4H6O2	433.1	G	ADSAEVSmIPSTK	7	2.19238	1334.64	0.0217222	1.02172	5.57211	0.159864	4.08209	0	0	25.7375	0.335576	2	1	4	0.0868167	8.50341	0.235008	13.0714	7.55649	12	0	0	311	1089	46.7822	0	1.02427	0.769437	unique
DEB	S30	1	54329	7924.36	756.311	3.96192e-06	0	3	GEILGGM(Oxidation)AAVEQPEK	sp|P0A7V3|RS3_ECOLI	205	219	4.41284	112.050979614257813|0.739909768104553|1|MI:C';129.102706909179688|0.253538370132446|1|y1-H2O1;130.086776733398438|0.167456179857254|1|y1-H3N1;135.047958374023438|1.0|1|iM+DEB;136.06231689453125|0.749526977539063|1|MI:A';141.066604614257813|0.087625578045845|1|a2-H2O1;143.082077026367188|0.062432747334242|1|AA;143.1185302734375|0.087700791656971|1|LG-CO;147.113388061523438|0.280515998601913|1|y1;1…	756.308	CG+C4H6O2	722.146	C	GEILGGmAAVEQPEK	6	1.09369	1543.76	0.0338116	5.03381	4.34649	0.0520084	12.9672	0	0	42.7244	0.430936	6	3	6	0.117647	20.7418	0.179523	23.1237	14.5474	25	0	0	340	1016	64.1765	0	4.41284	0.617829	unique
DEB	S30	1	54349	7926.87	643.307	2.11073e-06	0	4	GEILGGM(Oxidation)AAVEQPEKPAAQPK	sp|P0A7V3|RS3_ECOLI	205	225	3.92948	112.050956726074219|0.219200402498245|1|MI:C';129.102706909179688|0.187921330332756|1|y1-H2O1;130.0867919921875|0.028737213462591|1|y1-H3N1;135.047927856445313|1.0|1|iM+DEB;136.062255859375|0.533964097499847|1|MI:A';141.06634521484375|0.055786844342947|1|a2-H2O1;143.118515014648438|0.016760237514973|1|LG-CO;147.113357543945313|0.062255725264549|1|y1;152.057235717773438|0.308531045913696|1|MI:G';1…	643.304	G+C4H6O2	433.1	G	GEILGGmAAVEQPEKPAAQPK	6	2.00773	2136.09	0.00457171	1.00457	9.54228	0.193874	3.412	0	0	57.9188	0.453529	9	1	9	0.113684	30.5936	0.35494	31.1537	29.8534	10	0	1	475	794	57.8286	0	3.92948	0.952368	unique
[truncated: 31,907 more rows]
[truncated: 5 more columns]

## Sheet: info
Meaning of columns in the main table
[truncated: 27 more rows]
