# Supplementary material for: Chemical crosslinking extends and complements UV crosslinking in analysis of RNA/DNA nucleic acid–protein interaction sites by mass spectrometry
Source: Nucleic Acids Res. 2025 Aug 18;53(15):gkaf727. doi: 10.1093/nar/gkaf727 (PMC12359043; doi:10.1093/nar/gkaf727)
Supplement: gkaf727_Supplemental_Files [file gkaf727_supplemental_files.zip › SupplementaryTableS2.xlsx]

## Sheet: pivot
Supplementary Table S2 - E. coli ribosomes (purified), CSM FDR1%, percolator rescored
Crosslinker, replicate	CSM Count
DEB	851
1	515
2	336
FA	994
1	511
2	483
NM	3493
1	1760
2	1733
UV	349
1	183
2	166
Grand Total	5687

## Sheet: CSMs_percFDR1
Sample	Crosslinker	idxml	Replicate	index	RT	precursor m/z	score	charge	sequence	accessions	start	end	precursor error (|ppm|)	CalcMass	NuXL:NA	NuXL:NA_MASS_z0	NuXL:NA_length	NuXL:NT	NuXL:best_localization	NuXL:best_localization_position	NuXL:best_localization_score	precursor_mz_error_ppm	precursor_purity	NuXL:score	Count
E. coli ribosomes	UV	S_Mosh_O_Dybkov_060123_300123_Expl_2_Ribos_Rodnina_UVXL_R1_perc_0.0100_XLs.idXML	1	3844	697.409	682.594	5.9325e-06	3	CKIEQAPGQHGAR	sp|P0A7V8|RS4_ECOLI	32	44	0.107573	682.594	CG-H3N1	651.073	2	C	CKIEQAPGQHGAR	-1	0	0.107573	0.766781	14.2483	1
E. coli ribosomes	UV	S_Mosh_O_Dybkov_060123_300123_Expl_2_Ribos_Rodnina_UVXL_R1_perc_0.0100_XLs.idXML	1	3956	712.995	502.572	5.28238e-06	3	AVESGDKKPLR	sp|P0A7U3|RS19_ECOLI	22	32	0.435495	502.571	C-H3N1	306.025	1	C	AVESGDkKPLR	6	0.945719	0.435495	0.584215	26.5572	1
E. coli ribosomes	UV	S_Mosh_O_Dybkov_060123_300123_Expl_2_Ribos_Rodnina_UVXL_R1_perc_0.0100_XLs.idXML	1	4043	724.87	651.732	5.82512e-06	2	RIMPR	sp|P61175|RL22_ECOLI	84	88	1.0369	651.733	UU	630.061	2	U	RImPR	2	0.0493967	-1.0369	1	35.6105	1
E. coli ribosomes	UV	S_Mosh_O_Dybkov_060123_300123_Expl_2_Ribos_Rodnina_UVXL_R1_perc_0.0100_XLs.idXML	1	4097	732.006	753.353	0.0054708	2	AVESGDKKPLR	sp|P0A7U3|RS19_ECOLI	22	32	0.365577	753.353	C-H3N1	306.025	1	C	AVESGDKkPLR	7	0.224808	-0.365577	1	19.5604	1
E. coli ribosomes	UV	S_Mosh_O_Dybkov_060123_300123_Expl_2_Ribos_Rodnina_UVXL_R1_perc_0.0100_XLs.idXML	1	4174	742.58	598.248	5.70216e-06	2	DDAEALKK	sp|P0A7K2|RL7_ECOLI	102	109	1.31993	598.248	C-H3N1	306.025	1	C	DDAEALkk	7	0.072431	1.31993	1	44.1238	1
E. coli ribosomes	UV	S_Mosh_O_Dybkov_060123_300123_Expl_2_Ribos_Rodnina_UVXL_R1_perc_0.0100_XLs.idXML	1	4214	747.993	651.733	6.16501e-06	2	RIMPR	sp|P61175|RL22_ECOLI	84	88	0.00674152	651.733	UU	630.061	2	U	RImPR	2	0.0294984	-0.00674152	1	47.7088	1
E. coli ribosomes	UV	S_Mosh_O_Dybkov_060123_300123_Expl_2_Ribos_Rodnina_UVXL_R1_perc_0.0100_XLs.idXML	1	4252	753.273	544.713	6.11701e-06	2	AFAHYR	sp|P02359|RS7_ECOLI	150	155	0.879371	544.713	U	324.036	1	U	aFAHYR	0	1.24428	-0.879371	0.195731	52.1119	1
E. coli ribosomes	UV	S_Mosh_O_Dybkov_060123_300123_Expl_2_Ribos_Rodnina_UVXL_R1_perc_0.0100_XLs.idXML	1	4254	753.477	585.741	5.34155e-06	2	VICSAEPK	sp|P0A7Q6|RL36_ECOLI	25	32	0.469011	585.741	U	324.036	1	U	VIcSAEPK	2	1.75325	0.469011	0.353614	32.9687	1
E. coli ribosomes	UV	S_Mosh_O_Dybkov_060123_300123_Expl_2_Ribos_Rodnina_UVXL_R1_perc_0.0100_XLs.idXML	1	4260	754.172	828.328	4.84248e-06	2	NLHKVDVR	sp|P60723|RL4_ECOLI	163	170	1.30083	828.327	AG-H3N1	675.084	2	A	NLhKVDVR	2	0.359621	1.30083	1	50.247	1
E. coli ribosomes	UV	S_Mosh_O_Dybkov_060123_300123_Expl_2_Ribos_Rodnina_UVXL_R1_perc_0.0100_XLs.idXML	1	4290	758.214	651.733	5.7081e-06	2	RIMPR	sp|P61175|RL22_ECOLI	84	88	0.474994	651.733	UU	630.061	2	U	RImPR	2	0.037762	-0.474994	1	47.7088	1
E. coli ribosomes	UV	S_Mosh_O_Dybkov_060123_300123_Expl_2_Ribos_Rodnina_UVXL_R1_perc_0.0100_XLs.idXML	1	4300	759.293	574.777	5.48486e-06	2	VLGKAGAAR	sp|P60422|RL2_ECOLI	204	212	0.0210999	574.777	C-H3N1	306.025	1	C	VLGkAGAAR	3	0.110156	-0.0210999	1	32.8598	1
E. coli ribosomes	UV	S_Mosh_O_Dybkov_060123_300123_Expl_2_Ribos_Rodnina_UVXL_R1_perc_0.0100_XLs.idXML	1	4312	760.971	673.601	3.0169e-06	3	GTAMNPVDHPHGGGEGR	sp|P60422|RL2_ECOLI	222	238	1.32438	673.602	A-H3N1	330.037	1	A	GTAmNPVDHPHGGGEGR	3	0.722147	-1.32438	1	63.0993	1
E. coli ribosomes	UV	S_Mosh_O_Dybkov_060123_300123_Expl_2_Ribos_Rodnina_UVXL_R1_perc_0.0100_XLs.idXML	1	4333	763.802	544.714	0.00547074	2	AFAHYR	sp|P02359|RS7_ECOLI	150	155	0.353179	544.713	U	324.036	1	U	aFAHYR	0	1.1492	0.353179	0.385231	56.6475	1
E. coli ribosomes	UV	S_Mosh_O_Dybkov_060123_300123_Expl_2_Ribos_Rodnina_UVXL_R1_perc_0.0100_XLs.idXML	1	4351	766.15	552.554	4.9819e-06	3	NLHKVDVR	sp|P60723|RL4_ECOLI	163	170	0.5082	552.554	AG-H3N1	675.084	2	A	NLhKVDVR	2	0.107793	0.5082	0.979089	36.1106	1
E. coli ribosomes	UV	S_Mosh_O_Dybkov_060123_300123_Expl_2_Ribos_Rodnina_UVXL_R1_perc_0.0100_XLs.idXML	1	4396	771.912	673.602	2.75508e-06	3	GTAMNPVDHPHGGGEGR	sp|P60422|RL2_ECOLI	222	238	0.358261	673.602	A-H3N1	330.037	1	A	GTAmNPVDHPHGGGEGR	3	0.791157	-0.358261	0.959242	52.7111	1
E. coli ribosomes	UV	S_Mosh_O_Dybkov_060123_300123_Expl_2_Ribos_Rodnina_UVXL_R1_perc_0.0100_XLs.idXML	1	4436	777.19	552.554	5.07616e-06	3	NLHKVDVR	sp|P60723|RL4_ECOLI	163	170	0.5082	552.554	AG-H3N1	675.084	2	A	NLhKVDVR	2	0.0967247	0.5082	0.96534	34.8759	1
E. coli ribosomes	UV	S_Mosh_O_Dybkov_060123_300123_Expl_2_Ribos_Rodnina_UVXL_R1_perc_0.0100_XLs.idXML	1	4483	783.359	518.223	5.82444e-06	2	KDELPK	sp|P0A7W7|RS8_ECOLI	89	94	0.530243	518.223	C-H3N1	306.025	1	C	KdELPK	1	0.440402	-0.530243	0.688882	31.9192	1
E. coli ribosomes	UV	S_Mosh_O_Dybkov_060123_300123_Expl_2_Ribos_Rodnina_UVXL_R1_perc_0.0100_XLs.idXML	1	4494	784.821	673.601	4.46273e-06	3	GTAMNPVDHPHGGGEGR	sp|P60422|RL2_ECOLI	222	238	1.80802	673.602	A-H3N1	330.037	1	A	GTAmNPVDHPHGGGEGR	3	0.490205	-1.80802	1	39.9991	1
E. coli ribosomes	UV	S_Mosh_O_Dybkov_060123_300123_Expl_2_Ribos_Rodnina_UVXL_R1_perc_0.0100_XLs.idXML	1	4514	787.206	706.774	3.87612e-06	2	FHAGANVGCGR	sp|P0A7L8|RL27_ECOLI	45	55	0.179941	706.774	U	324.036	1	U	FHAgANVGCGR	3	2.02049	0.179941	0.768067	73.7879	1
E. coli ribosomes	UV	S_Mosh_O_Dybkov_060123_300123_Expl_2_Ribos_Rodnina_UVXL_R1_perc_0.0100_XLs.idXML	1	4519	788.003	552.554	5.18983e-06	3	NLHKVDVR	sp|P60723|RL4_ECOLI	163	170	0.39774	552.554	AG-H3N1	675.084	2	A	NLhKVDVR	2	0.0965187	0.39774	0.986558	31.8831	1
E. coli ribosomes	UV	S_Mosh_O_Dybkov_060123_300123_Expl_2_Ribos_Rodnina_UVXL_R1_perc_0.0100_XLs.idXML	1	4556	792.403	859.295	5.64164e-06	2	FHAGANVGCGR	sp|P0A7L8|RL27_ECOLI	45	55	0.437169	859.295	CU	629.077	2	C	FHAGANVGCGR	-1	0	-0.437169	1	32.8809	1
E. coli ribosomes	UV	S_Mosh_O_Dybkov_060123_300123_Expl_2_Ribos_Rodnina_UVXL_R1_perc_0.0100_XLs.idXML	1	4604	798.367	552.554	4.91319e-06	3	NLHKVDVR	sp|P60723|RL4_ECOLI	163	170	0.15456	552.554	AG-H3N1	675.084	2	A	NLhKVDVR	2	0.104191	-0.15456	0.9481	38.0846	1
E. coli ribosomes	UV	S_Mosh_O_Dybkov_060123_300123_Expl_2_Ribos_Rodnina_UVXL_R1_perc_0.0100_XLs.idXML	1	4607	798.573	519.544	4.08042e-06	3	HHITADGYYR	sp|P0A7N4|RL32_ECOLI	41	50	0.248588	519.544	U	324.036	1	U	HHITADGYyR	8	0.956287	-0.248588	0.289507	59.7953	1
E. coli ribosomes	UV	S_Mosh_O_Dybkov_060123_300123_Expl_2_Ribos_Rodnina_UVXL_R1_perc_0.0100_XLs.idXML	1	4621	800.313	706.774	5.0638e-06	2	FHAGANVGCGR	sp|P0A7L8|RL27_ECOLI	45	55	0.122931	706.774	U	324.036	1	U	FHAgANVgCgR	9	0.0255118	-0.122931	0.792777	50.7757	1
E. coli ribosomes	UV	S_Mosh_O_Dybkov_060123_300123_Expl_2_Ribos_Rodnina_UVXL_R1_perc_0.0100_XLs.idXML	1	4673	806.157	783.286	2.09577e-06	3	GTAMNPVDHPHGGGEGR	sp|P60422|RL2_ECOLI	222	238	0.347532	783.286	AA-H3N1	659.089	2	A	GTAmNPVDHPHGGGEGR	3	0.383116	-0.347532	1	65.4857	1
E. coli ribosomes	UV	S_Mosh_O_Dybkov_060123_300123_Expl_2_Ribos_Rodnina_UVXL_R1_perc_0.0100_XLs.idXML	1	4688	807.975	552.554	5.53699e-06	3	NLHKVDVR	sp|P60723|RL4_ECOLI	163	170	0.0441	552.554	AG-H3N1	675.084	2	A	NLhKVDVR	2	0.0922943	-0.0441	0.884275	32.2791	1
E. coli ribosomes	UV	S_Mosh_O_Dybkov_060123_300123_Expl_2_Ribos_Rodnina_UVXL_R1_perc_0.0100_XLs.idXML	1	4704	809.77	786.341	6.15903e-06	2	YTGNKDAAAAVGK	sp|P0C018|RL18_ECOLI	64	76	0.000439883	786.341	C-H3N1	306.025	1	C	YTGNKDaaaaVGK	9	0.0984073	0.000439883	0.178181	25.8703	1
E. coli ribosomes	UV	S_Mosh_O_Dybkov_060123_300123_Expl_2_Ribos_Rodnina_UVXL_R1_perc_0.0100_XLs.idXML	1	4708	810.433	519.544	3.93342e-06	3	HHITADGYYR	sp|P0A7N4|RL32_ECOLI	41	50	0.17659	519.544	U	324.036	1	U	HHITADGYyR	8	0.715757	0.17659	0.679352	52.8309	1
E. coli ribosomes	UV	S_Mosh_O_Dybkov_060123_300123_Expl_2_Ribos_Rodnina_UVXL_R1_perc_0.0100_XLs.idXML	1	4775	818.058	552.554	5.39171e-06	3	NLHKVDVR	sp|P60723|RL4_ECOLI	163	170	0.0663601	552.554	AG-H3N1	675.084	2	A	NLhKVDVR	2	0.106428	0.0663601	0.843849	36.1106	1
E. coli ribosomes	UV	S_Mosh_O_Dybkov_060123_300123_Expl_2_Ribos_Rodnina_UVXL_R1_perc_0.0100_XLs.idXML	1	4780	818.594	783.286	2.97015e-06	3	GTAMNPVDHPHGGGEGR	sp|P60422|RL2_ECOLI	222	238	0.0843427	783.286	AA-H3N1	659.089	2	A	GTAmNPVDHPHGGGEGR	3	0.149262	-0.0843427	1	47.8397	1
E. coli ribosomes	UV	S_Mosh_O_Dybkov_060123_300123_Expl_2_Ribos_Rodnina_UVXL_R1_perc_0.0100_XLs.idXML	1	4793	820.329	519.544	4.95137e-06	3	HHITADGYYR	sp|P0A7N4|RL32_ECOLI	41	50	0.208363	519.544	U	324.036	1	U	HHITADGYyR	8	0.330953	-0.208363	0.493688	46.066	1
E. coli ribosomes	UV	S_Mosh_O_Dybkov_060123_300123_Expl_2_Ribos_Rodnina_UVXL_R1_perc_0.0100_XLs.idXML	1	4804	821.526	618.245	5.505e-06	2	NYITESGK	sp|P0A7T7|RS18_ECOLI	31	38	0.138822	618.245	U	324.036	1	U	NyITESGK	1	1.79314	-0.138822	0.642072	42.0821	1
E. coli ribosomes	UV	S_Mosh_O_Dybkov_060123_300123_Expl_2_Ribos_Rodnina_UVXL_R1_perc_0.0100_XLs.idXML	1	4828	824.381	587.228	4.82608e-06	2	GALDCSGVK	sp|P0A7S3|RS12_ECOLI	100	108	0.386327	587.228	U	324.036	1	U	GALDcSGVK	4	2.95383	-0.386327	0.493656	41.9851	1
E. coli ribosomes	UV	S_Mosh_O_Dybkov_060123_300123_Expl_2_Ribos_Rodnina_UVXL_R1_perc_0.0100_XLs.idXML	1	4858	827.957	552.555	5.6046e-06	3	NLHKVDVR	sp|P60723|RL4_ECOLI	163	170	1.73652	552.554	AG-H3N1	675.084	2	A	NLhKVDVR	2	0.0848378	1.73652	0.882604	29.9878	1
E. coli ribosomes	UV	S_Mosh_O_Dybkov_060123_300123_Expl_2_Ribos_Rodnina_UVXL_R1_perc_0.0100_XLs.idXML	1	4879	830.41	519.544	5.07861e-06	3	HHITADGYYR	sp|P0A7N4|RL32_ECOLI	41	50	0.103847	519.544	U	324.036	1	U	HHITADGYyR	8	0.243736	0.103847	0.340465	50.6976	1
E. coli ribosomes	UV	S_Mosh_O_Dybkov_060123_300123_Expl_2_Ribos_Rodnina_UVXL_R1_perc_0.0100_XLs.idXML	1	4929	836.653	587.228	6.01565e-06	2	GALDCSGVK	sp|P0A7S3|RS12_ECOLI	100	108	0.282389	587.228	U	324.036	1	U	GALDcSGVK	4	2.52996	-0.282389	0.750419	33.1949	1
E. coli ribosomes	UV	S_Mosh_O_Dybkov_060123_300123_Expl_2_Ribos_Rodnina_UVXL_R1_perc_0.0100_XLs.idXML	1	4930	836.788	532.755	6.08279e-06	2	ALEKGIK	sp|P0C018|RL18_ECOLI	82	88	0.00678497	532.755	C-H3N1	306.025	1	C	ALEKGIk	6	0.88718	-0.00678497	0.859835	35.0034	1
E. coli ribosomes	UV	S_Mosh_O_Dybkov_060123_300123_Expl_2_Ribos_Rodnina_UVXL_R1_perc_0.0100_XLs.idXML	1	4944	838.403	552.555	5.48577e-06	3	NLHKVDVR	sp|P60723|RL4_ECOLI	163	170	2.46043	552.554	AG-H3N1	675.084	2	A	NLhKVDVR	2	0.119349	2.46043	0.910604	36.1106	1
E. coli ribosomes	UV	S_Mosh_O_Dybkov_060123_300123_Expl_2_Ribos_Rodnina_UVXL_R1_perc_0.0100_XLs.idXML	1	4961	840.632	519.544	5.22604e-06	3	HHITADGYYR	sp|P0A7N4|RL32_ECOLI	41	50	0.75402	519.544	U	324.036	1	U	HHITADGYyR	8	0.181941	0.75402	0.321979	38.1761	1
E. coli ribosomes	UV	S_Mosh_O_Dybkov_060123_300123_Expl_2_Ribos_Rodnina_UVXL_R1_perc_0.0100_XLs.idXML	1	5000	845.15	899.342	5.32146e-06	2	IEQAPGQHGAR	sp|P0A7V8|RS4_ECOLI	34	44	5.32759	899.346	AC-H2O1	634.094	2	A	IEQAPGQhGAR	7	0.0978125	-5.32759	1	27.3487	1
E. coli ribosomes	UV	S_Mosh_O_Dybkov_060123_300123_Expl_2_Ribos_Rodnina_UVXL_R1_perc_0.0100_XLs.idXML	1	5026	848.277	552.554	5.30573e-06	3	NLHKVDVR	sp|P60723|RL4_ECOLI	163	170	0.17682	552.554	AG-H3N1	675.084	2	A	NLhKVDVR	2	0.153003	0.17682	0.939491	40.0939	1
E. coli ribosomes	UV	S_Mosh_O_Dybkov_060123_300123_Expl_2_Ribos_Rodnina_UVXL_R1_perc_0.0100_XLs.idXML	1	5053	851.34	519.544	5.48574e-06	3	HHITADGYYR	sp|P0A7N4|RL32_ECOLI	41	50	0.013631	519.544	U	324.036	1	U	HHITADGYyR	8	0.237885	-0.013631	0.275394	39.6464	1
E. coli ribosomes	UV	S_Mosh_O_Dybkov_060123_300123_Expl_2_Ribos_Rodnina_UVXL_R1_perc_0.0100_XLs.idXML	1	5058	851.947	565.92	4.92828e-06	3	EGVSKDDAEALKK	sp|P0A7K2|RL7_ECOLI	97	109	0.745942	565.921	C-H3N1	306.025	1	C	EGVSkDDAEALkk	12	0.105476	-0.745942	0.724753	42.411	1
E. coli ribosomes	UV	S_Mosh_O_Dybkov_060123_300123_Expl_2_Ribos_Rodnina_UVXL_R1_perc_0.0100_XLs.idXML	1	5159	864.178	552.554	6.0186e-06	3	NLHKVDVR	sp|P60723|RL4_ECOLI	163	170	0.26502	552.554	AG-H3N1	675.084	2	A	NLhKVDVR	2	0.107885	-0.26502	0.801831	27.7569	1
E. coli ribosomes	UV	S_Mosh_O_Dybkov_060123_300123_Expl_2_Ribos_Rodnina_UVXL_R1_perc_0.0100_XLs.idXML	1	5162	864.551	519.544	5.0035e-06	3	HHITADGYYR	sp|P0A7N4|RL32_ECOLI	41	50	0.248588	519.544	U	324.036	1	U	HHITADGYyR	8	0.313024	-0.248588	0.300736	46.066	1
E. coli ribosomes	UV	S_Mosh_O_Dybkov_060123_300123_Expl_2_Ribos_Rodnina_UVXL_R1_perc_0.0100_XLs.idXML	1	5182	867.055	542.745	5.93205e-06	2	KAGFVTR	sp|P0A7X3|RS9_ECOLI	100	106	0.525095	542.745	C-H3N1	306.025	1	C	kAGFVTR	0	0.338836	-0.525095	0.87522	32.1888	1
E. coli ribosomes	UV	S_Mosh_O_Dybkov_060123_300123_Expl_2_Ribos_Rodnina_UVXL_R1_perc_0.0100_XLs.idXML	1	5240	874.619	552.554	5.71994e-06	3	NLHKVDVR	sp|P60723|RL4_ECOLI	163	170	0.5964	552.554	AG-H3N1	675.084	2	A	NLhKVDVR	2	0.102	-0.5964	1	32.2791	1
E. coli ribosomes	UV	S_Mosh_O_Dybkov_060123_300123_Expl_2_Ribos_Rodnina_UVXL_R1_perc_0.0100_XLs.idXML	1	5258	877.013	565.92	3.07278e-06	3	EGVSKDDAEALKK	sp|P0A7K2|RL7_ECOLI	97	109	0.698142	565.921	C-H3N1	306.025	1	C	EGVSkDDAEALKK	4	1.39551	-0.698142	0.781834	56.8417	1
E. coli ribosomes	UV	S_Mosh_O_Dybkov_060123_300123_Expl_2_Ribos_Rodnina_UVXL_R1_perc_0.0100_XLs.idXML	1	5294	881.261	519.544	5.66e-06	3	HHITADGYYR	sp|P0A7N4|RL32_ECOLI	41	50	0.338804	519.544	U	324.036	1	U	HHITADGYyR	8	0.459246	0.338804	0.228391	46.567	1
E. coli ribosomes	UV	S_Mosh_O_Dybkov_060123_300123_Expl_2_Ribos_Rodnina_UVXL_R1_perc_0.0100_XLs.idXML	1	5324	884.885	552.554	5.91197e-06	3	NLHKVDVR	sp|P60723|RL4_ECOLI	163	170	0.0441	552.554	AG-H3N1	675.084	2	A	NLhKVDVR	2	0.0678747	-0.0441	0.818254	26.837	1
E. coli ribosomes	UV	S_Mosh_O_Dybkov_060123_300123_Expl_2_Ribos_Rodnina_UVXL_R1_perc_0.0100_XLs.idXML	1	5386	892.7	519.544	6.11205e-06	3	HHITADGYYR	sp|P0A7N4|RL32_ECOLI	41	50	0.338804	519.544	U	324.036	1	U	HHITADGYyR	8	0.571512	0.338804	0.349185	39.8516	1
E. coli ribosomes	UV	S_Mosh_O_Dybkov_060123_300123_Expl_2_Ribos_Rodnina_UVXL_R1_perc_0.0100_XLs.idXML	1	5413	895.923	552.554	0.00547074	3	NLHKVDVR	sp|P60723|RL4_ECOLI	163	170	0.37548	552.554	AG-H3N1	675.084	2	A	NLhKVDVR	2	0.102965	-0.37548	0.870877	31.8831	1
E. coli ribosomes	UV	S_Mosh_O_Dybkov_060123_300123_Expl_2_Ribos_Rodnina_UVXL_R1_perc_0.0100_XLs.idXML	1	5419	896.649	521.734	5.32668e-06	2	KSVAGFK	sp|P62399|RL5_ECOLI	72	78	0.47959	521.734	C-H3N1	306.025	1	C	kSVAGFK	0	0.26237	-0.47959	0.711928	42.69	1
E. coli ribosomes	UV	S_Mosh_O_Dybkov_060123_300123_Expl_2_Ribos_Rodnina_UVXL_R1_perc_0.0100_XLs.idXML	1	5452	900.883	497.561	3.26501e-06	3	VTKPEAGHFAK	sp|P60438|RL3_ECOLI	60	70	0.368968	497.561	C-H3N1	306.025	1	C	VTkPEAGHFAK	2	2.58113	0.368968	0.899095	53.7359	1
E. coli ribosomes	UV	S_Mosh_O_Dybkov_060123_300123_Expl_2_Ribos_Rodnina_UVXL_R1_perc_0.0100_XLs.idXML	1	5475	903.801	519.544	5.63809e-06	3	HHITADGYYR	sp|P0A7N4|RL32_ECOLI	41	50	0.131109	519.544	U	324.036	1	U	HHITADGYyR	8	0.260858	-0.131109	0.237283	40.1413	1
E. coli ribosomes	UV	S_Mosh_O_Dybkov_060123_300123_Expl_2_Ribos_Rodnina_UVXL_R1_perc_0.0100_XLs.idXML	1	5513	908.406	552.554	5.32225e-06	3	NLHKVDVR	sp|P60723|RL4_ECOLI	163	170	0.15456	552.554	AG-H3N1	675.084	2	A	NLhKVDVR	2	0.0723735	-0.15456	0.790985	30.4282	1
E. coli ribosomes	UV	S_Mosh_O_Dybkov_060123_300123_Expl_2_Ribos_Rodnina_UVXL_R1_perc_0.0100_XLs.idXML	1	5537	911.405	619.294	5.64021e-06	2	VKNVLSSGK	sp|P60624|RL24_ECOLI	25	33	0.765401	619.295	C-H3N1	306.025	1	C	VkNVLSSGK	1	0.288941	-0.765401	0.615131	34.7504	1
E. coli ribosomes	UV	S_Mosh_O_Dybkov_060123_300123_Expl_2_Ribos_Rodnina_UVXL_R1_perc_0.0100_XLs.idXML	1	5681	929.581	552.554	5.46177e-06	3	NLHKVDVR	sp|P60723|RL4_ECOLI	163	170	0.65065	552.554	AG-H3N1	675.084	2	A	NLhKVDVR	2	0.1123	0.65065	0.844943	34.1744	1
E. coli ribosomes	UV	S_Mosh_O_Dybkov_060123_300123_Expl_2_Ribos_Rodnina_UVXL_R1_perc_0.0100_XLs.idXML	1	5775	941.161	552.554	5.70419e-06	3	NLHKVDVR	sp|P60723|RL4_ECOLI	163	170	0.5964	552.554	AG-H3N1	675.084	2	A	NLhKVDVR	2	0.0797885	-0.5964	0.896497	27.3148	1
E. coli ribosomes	UV	S_Mosh_O_Dybkov_060123_300123_Expl_2_Ribos_Rodnina_UVXL_R1_perc_0.0100_XLs.idXML	1	5815	946.113	517.768	5.66536e-06	2	KAAVLVK	sp|P61175|RL22_ECOLI	42	48	0.421684	517.768	C-H3N1	306.025	1	C	KaAVLVK	1	0.481309	-0.421684	0.130234	31.4863	1
E. coli ribosomes	UV	S_Mosh_O_Dybkov_060123_300123_Expl_2_Ribos_Rodnina_UVXL_R1_perc_0.0100_XLs.idXML	1	5940	961.842	552.554	5.9607e-06	3	NLHKVDVR	sp|P60723|RL4_ECOLI	163	170	0.5082	552.554	AG-H3N1	675.084	2	A	NLhKVDVR	2	0.0706264	0.5082	0.711595	25.9998	1
E. coli ribosomes	UV	S_Mosh_O_Dybkov_060123_300123_Expl_2_Ribos_Rodnina_UVXL_R1_perc_0.0100_XLs.idXML	1	5984	967.511	683.312	4.19609e-06	2	GIGSGLGKTGGR	sp|P02413|RL15_ECOLI	22	33	0.304322	683.312	C-H3N1	306.025	1	C	GIGSGLGKTGGR	-1	0	0.304322	1	46.5032	1
E. coli ribosomes	UV	S_Mosh_O_Dybkov_060123_300123_Expl_2_Ribos_Rodnina_UVXL_R1_perc_0.0100_XLs.idXML	1	6226	998.815	661.311	3.21745e-06	2	KLQELGATR	sp|P0C018|RL18_ECOLI	17	25	0.195211	661.311	C-H3N1	306.025	1	C	kLQELGATR	0	0.299709	0.195211	0.820052	53.8817	1
E. coli ribosomes	UV	S_Mosh_O_Dybkov_060123_300123_Expl_2_Ribos_Rodnina_UVXL_R1_perc_0.0100_XLs.idXML	1	6764	1065.18	764.815	6.14234e-06	2	VAFQAVIK	sp|P0A7L3|RL20_ECOLI	34	41	0.0613089	764.815	AU	653.088	2	A	VAFQAVIK	-1	0	-0.0613089	1	34.8179	1
E. coli ribosomes	UV	S_Mosh_O_Dybkov_060123_300123_Expl_2_Ribos_Rodnina_UVXL_R1_perc_0.0100_XLs.idXML	1	6923	1085.12	675.819	4.21544e-06	2	GATGLGLKEAK	sp|P0A7K2|RL7_ECOLI	75	85	0.168419	675.819	C-H3N1	306.025	1	C	GATGlGlKEAK	6	0.0851578	0.168419	0.877838	52.9607	1
E. coli ribosomes	UV	S_Mosh_O_Dybkov_060123_300123_Expl_2_Ribos_Rodnina_UVXL_R1_perc_0.0100_XLs.idXML	1	6961	1089.65	364.151	6.05581e-06	3	VGFGYGK	sp|P0A7W1|RS5_ECOLI	46	52	1.57417	364.15	G	363.058	1	G	vGFGYGK	0	0.61593	1.57417	0.102565	31.1874	1
E. coli ribosomes	UV	S_Mosh_O_Dybkov_060123_300123_Expl_2_Ribos_Rodnina_UVXL_R1_perc_0.0100_XLs.idXML	1	6971	1090.92	674.337	4.42258e-06	2	AAGANKVAVIK	sp|P0A7K2|RL7_ECOLI	61	71	0.0762837	674.337	C-H3N1	306.025	1	C	AAGANkVAVIK	5	1.48398	0.0762837	1	50.4726	1
E. coli ribosomes	UV	S_Mosh_O_Dybkov_060123_300123_Expl_2_Ribos_Rodnina_UVXL_R1_perc_0.0100_XLs.idXML	1	7094	1106.31	507.226	5.19338e-06	2	KFGLSR	sp|P0AG59|RS14_ECOLI	76	81	0.376651	507.226	C-H3N1	306.025	1	C	kFGLSR	0	0.29394	-0.376651	1	39.801	1
E. coli ribosomes	UV	S_Mosh_O_Dybkov_060123_300123_Expl_2_Ribos_Rodnina_UVXL_R1_perc_0.0100_XLs.idXML	1	7223	1123.41	568.953	5.71373e-06	3	HVVKVVNPELHK	sp|P60422|RL2_ECOLI	15	26	0.561648	568.954	C-H3N1	306.025	1	C	HVVkVVNPELHk	11	0.0182825	-0.561648	0.380581	47.3126	1
E. coli ribosomes	UV	S_Mosh_O_Dybkov_060123_300123_Expl_2_Ribos_Rodnina_UVXL_R1_perc_0.0100_XLs.idXML	1	7385	1143.81	558.771	5.96952e-06	2	KILPDPK	sp|P02359|RS7_ECOLI	11	17	0.276369	558.77	C-H3N1	306.025	1	C	kILPDPK	0	1.33839	0.276369	0.828155	28.1482	1
E. coli ribosomes	UV	S_Mosh_O_Dybkov_060123_300123_Expl_2_Ribos_Rodnina_UVXL_R1_perc_0.0100_XLs.idXML	1	7555	1164.85	656.795	0.00547078	2	FSVEAPKTK	sp|P60723|RL4_ECOLI	124	132	0.0901135	656.795	C-H3N1	306.025	1	C	FSVEAPkTk	8	0.031658	0.0901135	1	39.285	1
E. coli ribosomes	UV	S_Mosh_O_Dybkov_060123_300123_Expl_2_Ribos_Rodnina_UVXL_R1_perc_0.0100_XLs.idXML	1	7625	1173.44	503.552	4.69806e-06	3	DHTLFAKADGK	sp|P0A7L8|RL27_ECOLI	56	66	0.184216	503.552	C-H3N1	306.025	1	C	DHTLFAkADGk	10	0.116449	0.184216	0.427304	48.3235	1
E. coli ribosomes	UV	S_Mosh_O_Dybkov_060123_300123_Expl_2_Ribos_Rodnina_UVXL_R1_perc_0.0100_XLs.idXML	1	7642	1175.43	528.244	5.50835e-06	2	VKFEVK	sp|P0A7L8|RL27_ECOLI	67	72	0.0260379	528.244	C-H3N1	306.025	1	C	VkFEVK	1	0.835438	-0.0260379	0.896222	38.0508	1
E. coli ribosomes	UV	S_Mosh_O_Dybkov_060123_300123_Expl_2_Ribos_Rodnina_UVXL_R1_perc_0.0100_XLs.idXML	1	7646	1175.96	574.273	6.15569e-06	2	GEIPGLKK	sp|P0AG59|RS14_ECOLI	91	98	0.754437	574.273	C-H3N1	306.025	1	C	GEIPGLkK	6	1.90666	-0.754437	0.580181	34.0015	1
E. coli ribosomes	UV	S_Mosh_O_Dybkov_060123_300123_Expl_2_Ribos_Rodnina_UVXL_R1_perc_0.0100_XLs.idXML	1	7660	1177.65	533.227	5.89526e-06	3	VKTLLNEK	sp|P0A7M6|RL29_ECOLI	53	60	0.252502	533.227	AU	653.088	2	A	VKtLLNEK	2	0.0226502	-0.252502	0.782078	16.2573	1
E. coli ribosomes	UV	S_Mosh_O_Dybkov_060123_300123_Expl_2_Ribos_Rodnina_UVXL_R1_perc_0.0100_XLs.idXML	1	7816	1196.01	950.846	5.65655e-06	2	AGDDPREAQRR	sp|P22524|MUKE_ECOLI	193	203	0.207869	950.847	UU	630.061	2	U	aGDDPREAQRR	0	2.032	-0.207869	0.99148	40.3605	1
E. coli ribosomes	UV	S_Mosh_O_Dybkov_060123_300123_Expl_2_Ribos_Rodnina_UVXL_R1_perc_0.0100_XLs.idXML	1	7977	1214.94	613.265	6.15394e-06	3	ATLGEVGNAEHM(Oxidation)LR	sp|P60422|RL2_ECOLI	190	203	1.31354	613.264	U	324.036	1	U	ATLgEVgNAEHMLR	6	0.0145096	1.31354	0.907825	44.8605	1
E. coli ribosomes	UV	S_Mosh_O_Dybkov_060123_300123_Expl_2_Ribos_Rodnina_UVXL_R1_perc_0.0100_XLs.idXML	1	8069	1226.24	950.846	5.82258e-06	2	AGDDPREAQRR	sp|P22524|MUKE_ECOLI	193	203	0.40044	950.847	UU	630.061	2	U	aGDDPREAQRR	0	2.18879	-0.40044	1	35.8522	1
E. coli ribosomes	UV	S_Mosh_O_Dybkov_060123_300123_Expl_2_Ribos_Rodnina_UVXL_R1_perc_0.0100_XLs.idXML	1	8104	1230.09	941.84	6.07671e-06	2	AGDDPREAQRR	sp|P22524|MUKE_ECOLI	193	203	0.944566	941.841	UC-H3N1	612.051	2	C	AGdDPREAQRR	2	2.14899	-0.944566	1	30.6111	1
E. coli ribosomes	UV	S_Mosh_O_Dybkov_060123_300123_Expl_2_Ribos_Rodnina_UVXL_R1_perc_0.0100_XLs.idXML	1	8129	1233.15	581.305	5.09291e-06	2	VAVIKAVR	sp|P0A7K2|RL7_ECOLI	67	74	0.0411002	581.305	C-H3N1	306.025	1	C	VAVIkAVR	4	3.9541	-0.0411002	0.706184	46.0819	1
E. coli ribosomes	UV	S_Mosh_O_Dybkov_060123_300123_Expl_2_Ribos_Rodnina_UVXL_R1_perc_0.0100_XLs.idXML	1	8211	1243.67	613.265	5.90231e-06	3	ATLGEVGNAEHM(Oxidation)LR	sp|P60422|RL2_ECOLI	190	203	0.498234	613.264	U	324.036	1	U	ATLgEVgNAEHMLR	6	0.027203	0.498234	1	44.9989	1
E. coli ribosomes	UV	S_Mosh_O_Dybkov_060123_300123_Expl_2_Ribos_Rodnina_UVXL_R1_perc_0.0100_XLs.idXML	1	8308	1256.11	613.265	5.28886e-06	3	ATLGEVGNAEHM(Oxidation)LR	sp|P60422|RL2_ECOLI	190	203	0.498234	613.264	U	324.036	1	U	ATLGEvGNAEHMLR	5	0.0753028	0.498234	1	38.7089	1
E. coli ribosomes	UV	S_Mosh_O_Dybkov_060123_300123_Expl_2_Ribos_Rodnina_UVXL_R1_perc_0.0100_XLs.idXML	1	8326	1258.39	732.817	5.81383e-06	2	AAIEAAGGKIEE	sp|P02413|RL15_ECOLI	133	144	1.03544	732.816	C-H3N1	306.025	1	C	AAIEAAggKIEE	7	0.634561	1.03544	0.551201	50.4181	1
E. coli ribosomes	UV	S_Mosh_O_Dybkov_060123_300123_Expl_2_Ribos_Rodnina_UVXL_R1_perc_0.0100_XLs.idXML	1	8397	1267.44	613.265	5.02153e-06	3	ATLGEVGNAEHM(Oxidation)LR	sp|P60422|RL2_ECOLI	190	203	0.812255	613.264	U	324.036	1	U	ATLGEvGNAEHMLR	5	0.0100851	0.812255	1	40.7287	1
E. coli ribosomes	UV	S_Mosh_O_Dybkov_060123_300123_Expl_2_Ribos_Rodnina_UVXL_R1_perc_0.0100_XLs.idXML	1	8475	1277.55	680.305	5.64488e-06	3	DVARVKTLLNEK	sp|P0A7M6|RL29_ECOLI	49	60	0.763568	680.305	AU	653.088	2	A	DVARVKTLLNEK	-1	0	0.763568	1	30.2889	1
E. coli ribosomes	UV	S_Mosh_O_Dybkov_060123_300123_Expl_2_Ribos_Rodnina_UVXL_R1_perc_0.0100_XLs.idXML	1	8522	1283.84	562.773	5.80235e-06	2	YLGPKLK	sp|P0A7V8|RS4_ECOLI	4	10	0.420131	562.773	C-H3N1	306.025	1	C	YLgPKLK	2	0.0761023	0.420131	1	34.8788	1
E. coli ribosomes	UV	S_Mosh_O_Dybkov_060123_300123_Expl_2_Ribos_Rodnina_UVXL_R1_perc_0.0100_XLs.idXML	1	8526	1284.44	613.264	5.40513e-06	3	ATLGEVGNAEHM(Oxidation)LR	sp|P60422|RL2_ECOLI	190	203	0.480137	613.264	U	324.036	1	U	ATLGEVGNAEHMlR	12	2.44597	-0.480137	1	30.923	1
E. coli ribosomes	UV	S_Mosh_O_Dybkov_060123_300123_Expl_2_Ribos_Rodnina_UVXL_R1_perc_0.0100_XLs.idXML	1	8553	1288.18	680.305	4.89713e-06	3	DVARVKTLLNEK	sp|P0A7M6|RL29_ECOLI	49	60	0.11839	680.305	AU	653.088	2	A	DVARVKTLLNEK	-1	0	-0.11839	1	29.4386	1
E. coli ribosomes	UV	S_Mosh_O_Dybkov_060123_300123_Expl_2_Ribos_Rodnina_UVXL_R1_perc_0.0100_XLs.idXML	1	8594	1293.62	950.846	6.18812e-06	2	AGDDPREAQRR	sp|P22524|MUKE_ECOLI	193	203	0.917249	950.847	UU	630.061	2	U	aGDDPREAQRR	0	1.84829	-0.917249	0.748218	33.4545	1
E. coli ribosomes	UV	S_Mosh_O_Dybkov_060123_300123_Expl_2_Ribos_Rodnina_UVXL_R1_perc_0.0100_XLs.idXML	1	8626	1297.7	767.847	4.39187e-06	2	DAAAAVGKAVAER	sp|P0C018|RL18_ECOLI	69	81	1.58465	767.849	C-H3N1	306.025	1	C	DAAAAVgKAVAER	6	0.0350123	-1.58465	0.781453	50.3359	1
E. coli ribosomes	UV	S_Mosh_O_Dybkov_060123_300123_Expl_2_Ribos_Rodnina_UVXL_R1_perc_0.0100_XLs.idXML	1	8640	1299.6	592.771	5.83819e-06	2	TDKFIVR	sp|P60422|RL2_ECOLI	263	269	0.224256	592.771	C-H3N1	306.025	1	C	TDkFIVR	2	0.477524	-0.224256	0.815346	33.2727	1
E. coli ribosomes	UV	S_Mosh_O_Dybkov_060123_300123_Expl_2_Ribos_Rodnina_UVXL_R1_perc_0.0100_XLs.idXML	1	8678	1304.61	950.845	5.77454e-06	2	AGDDPREAQRR	sp|P22524|MUKE_ECOLI	193	203	1.23491	950.847	UU	630.061	2	U	aGDDPREAQRR	0	2.02626	-1.23491	1	35.8522	1
E. coli ribosomes	UV	S_Mosh_O_Dybkov_060123_300123_Expl_2_Ribos_Rodnina_UVXL_R1_perc_0.0100_XLs.idXML	1	8715	1309.34	717.273	5.88778e-06	3	ATLGEVGNAEHM(Oxidation)LR	sp|P60422|RL2_ECOLI	190	203	0.345694	717.273	UA-H3N1	636.062	2	A	ATLgEVgNAEHMLR	6	0.0271607	0.345694	1	32.4965	1
E. coli ribosomes	UV	S_Mosh_O_Dybkov_060123_300123_Expl_2_Ribos_Rodnina_UVXL_R1_perc_0.0100_XLs.idXML	1	8728	1310.95	671.787	5.96517e-06	2	GIKDVSFDR	sp|P0C018|RL18_ECOLI	86	94	0.0484319	671.787	C-H3N1	306.025	1	C	GIkDVSFDR	2	0.662534	-0.0484319	0.582823	29.1761	1
E. coli ribosomes	UV	S_Mosh_O_Dybkov_060123_300123_Expl_2_Ribos_Rodnina_UVXL_R1_perc_0.0100_XLs.idXML	1	8809	1321.57	680.305	5.63315e-06	3	DVARVKTLLNEK	sp|P0A7M6|RL29_ECOLI	49	60	0.727968	680.305	AU	653.088	2	A	DVARVKtLLNEK	6	0.0163427	0.727968	0.932225	21.2007	1
E. coli ribosomes	UV	S_Mosh_O_Dybkov_060123_300123_Expl_2_Ribos_Rodnina_UVXL_R1_perc_0.0100_XLs.idXML	1	8856	1327.88	775.836	4.17673e-06	2	ALEEAGAEVEVK	sp|P0A7K2|RL7_ECOLI	110	121	1.08268	775.835	C-H3N1	306.025	1	C	ALEEAGAEVEVk	11	4.42581	1.08268	1	50.4181	1
E. coli ribosomes	UV	S_Mosh_O_Dybkov_060123_300123_Expl_2_Ribos_Rodnina_UVXL_R1_perc_0.0100_XLs.idXML	1	8890	1332.36	716.946	6.09252e-06	3	ATLGEVGNAEHMLR	sp|P60422|RL2_ECOLI	190	203	0.632237	716.945	CG-H3N1	651.073	2	C	ATlGEVGNAEHMLR	2	0.0121027	0.632237	1	32.2153	1
E. coli ribosomes	UV	S_Mosh_O_Dybkov_060123_300123_Expl_2_Ribos_Rodnina_UVXL_R1_perc_0.0100_XLs.idXML	1	8971	1342.88	722.949	5.92166e-06	3	ATLGEVGNAEHM(Oxidation)LR	sp|P60422|RL2_ECOLI	190	203	0.0436982	722.949	AU	653.088	2	A	ATLGEVGnAEHMLR	7	0.00827742	0.0436982	0.992018	26.7324	1
E. coli ribosomes	UV	S_Mosh_O_Dybkov_060123_300123_Expl_2_Ribos_Rodnina_UVXL_R1_perc_0.0100_XLs.idXML	1	9018	1348.94	950.846	6.19885e-06	2	AGDDPREAQRR	sp|P22524|MUKE_ECOLI	193	203	0.913963	950.847	UU	630.061	2	U	aGDDPREAQRR	0	1.47692	-0.913963	0.823966	33.845	1
E. coli ribosomes	UV	S_Mosh_O_Dybkov_060123_300123_Expl_2_Ribos_Rodnina_UVXL_R1_perc_0.0100_XLs.idXML	1	9056	1353.94	722.948	0.00547079	3	ATLGEVGNAEHM(Oxidation)LR	sp|P60422|RL2_ECOLI	190	203	0.509592	722.949	AU	653.088	2	A	ATLGEVGnAEHMLR	7	0.00623395	-0.509592	0.989739	26.7324	1
E. coli ribosomes	UV	S_Mosh_O_Dybkov_060123_300123_Expl_2_Ribos_Rodnina_UVXL_R1_perc_0.0100_XLs.idXML	1	9089	1358.01	627.792	5.04837e-06	2	EAFKLAAAK	sp|P0ADY7|RL16_ECOLI	115	123	0.693933	627.792	C-H3N1	306.025	1	C	EAfKLAAAK	2	0.0172476	-0.693933	0.793365	42.1597	1
E. coli ribosomes	UV	S_Mosh_O_Dybkov_060123_300123_Expl_2_Ribos_Rodnina_UVXL_R1_perc_0.0100_XLs.idXML	1	9182	1370.18	607.933	3.23431e-06	3	ATLGEVGNAEHMLR	sp|P60422|RL2_ECOLI	190	203	0.128131	607.933	U	324.036	1	U	ATLGEVGNAEHmLR	11	4.88646	-0.128131	1	53.4088	1
E. coli ribosomes	UV	S_Mosh_O_Dybkov_060123_300123_Expl_2_Ribos_Rodnina_UVXL_R1_perc_0.0100_XLs.idXML	1	9265	1381.22	607.933	2.71599e-06	3	ATLGEVGNAEHMLR	sp|P60422|RL2_ECOLI	190	203	0.173063	607.933	U	324.036	1	U	ATLGEVGNAEHmLR	11	4.82679	0.173063	0.995586	55.2959	1
E. coli ribosomes	UV	S_Mosh_O_Dybkov_060123_300123_Expl_2_Ribos_Rodnina_UVXL_R1_perc_0.0100_XLs.idXML	1	9290	1384.52	1075.92	5.70348e-06	2	ATLGEVGNAEHMLR	sp|P60422|RL2_ECOLI	190	203	0.903981	1075.92	AU	653.088	2	A	ATLGEVGNAEHMLR	-1	0	0.903981	1	32.2542	1
E. coli ribosomes	UV	S_Mosh_O_Dybkov_060123_300123_Expl_2_Ribos_Rodnina_UVXL_R1_perc_0.0100_XLs.idXML	1	9321	1388.57	944.056	4.92983e-06	3	ADIDYNTSEAHTTYGVIGVK	sp|P0A7V3|RS3_ECOLI	180	199	0.590077	944.055	AA	676.116	2	A	ADiDYNTSEAHTTYGViGVK	16	0.075549	0.590077	1	41.1532	1
E. coli ribosomes	UV	S_Mosh_O_Dybkov_060123_300123_Expl_2_Ribos_Rodnina_UVXL_R1_perc_0.0100_XLs.idXML	1	9351	1392.58	607.933	4.81809e-06	3	ATLGEVGNAEHMLR	sp|P60422|RL2_ECOLI	190	203	0.072665	607.933	U	324.036	1	U	ATLGEVGNAEHmLR	11	5.22995	0.072665	0.974449	53.2574	1
E. coli ribosomes	UV	S_Mosh_O_Dybkov_060123_300123_Expl_2_Ribos_Rodnina_UVXL_R1_perc_0.0100_XLs.idXML	1	9428	1402.02	944.055	0.00547075	3	ADIDYNTSEAHTTYGVIGVK	sp|P0A7V3|RS3_ECOLI	180	199	0.363257	944.055	AA	676.116	2	A	ADIDYNTSeAHTTYGVIGVK	8	0.0242385	-0.363257	1	25.1474	1
E. coli ribosomes	UV	S_Mosh_O_Dybkov_060123_300123_Expl_2_Ribos_Rodnina_UVXL_R1_perc_0.0100_XLs.idXML	1	9454	1405.44	717.618	0.00547079	3	ATLGEVGNAEHMLR	sp|P60422|RL2_ECOLI	190	203	1.35159	717.617	AU	653.088	2	A	ATLgEVgNAEHMLR	6	0.0322025	1.35159	0.980448	25.6801	1
E. coli ribosomes	UV	S_Mosh_O_Dybkov_060123_300123_Expl_2_Ribos_Rodnina_UVXL_R1_perc_0.0100_XLs.idXML	1	9456	1405.58	708.332	3.91149e-06	2	RYAGVGDIIK	sp|P0ADY3|RL14_ECOLI	31	40	0.530399	708.332	U	324.036	1	U	RyAGVGDIIK	1	0.0045908	0.530399	0.970326	73.3506	1
E. coli ribosomes	UV	S_Mosh_O_Dybkov_060123_300123_Expl_2_Ribos_Rodnina_UVXL_R1_perc_0.0100_XLs.idXML	1	9494	1410.43	607.933	5.94742e-06	3	ATLGEVGNAEHMLR	sp|P60422|RL2_ECOLI	190	203	0.128131	607.933	U	324.036	1	U	ATLGEVGNAEHmLR	11	2.31382	-0.128131	0.718566	38.7089	1
E. coli ribosomes	UV	S_Mosh_O_Dybkov_060123_300123_Expl_2_Ribos_Rodnina_UVXL_R1_perc_0.0100_XLs.idXML	1	9540	1416.05	708.331	4.37288e-06	2	RYAGVGDIIK	sp|P0ADY3|RL14_ECOLI	31	40	0.84828	708.332	U	324.036	1	U	RyAGVGDIIK	1	0.669541	-0.84828	0.990805	63.6474	1
E. coli ribosomes	UV	S_Mosh_O_Dybkov_060123_300123_Expl_2_Ribos_Rodnina_UVXL_R1_perc_0.0100_XLs.idXML	1	9573	1419.92	505.252	0.00547079	3	NKVHIINLEK	sp|P0A7V0|RS2_ECOLI	36	45	0.475604	505.252	C-H3N1	306.025	1	C	NkVHIINLEK	1	1.0722	0.475604	1	34.0386	1
E. coli ribosomes	UV	S_Mosh_O_Dybkov_060123_300123_Expl_2_Ribos_Rodnina_UVXL_R1_perc_0.0100_XLs.idXML	1	9585	1421.39	860.852	6.1897e-06	2	RYAGVGDIIK	sp|P0ADY3|RL14_ECOLI	31	40	0.856694	860.853	CU	629.077	2	C	RYAGvGDIIK	4	0.0108606	-0.856694	1	31.2639	1
E. coli ribosomes	UV	S_Mosh_O_Dybkov_060123_300123_Expl_2_Ribos_Rodnina_UVXL_R1_perc_0.0100_XLs.idXML	1	9627	1426.93	708.332	3.90007e-06	2	RYAGVGDIIK	sp|P0ADY3|RL14_ECOLI	31	40	0.331275	708.332	U	324.036	1	U	RyAGVGDIIK	1	0.75094	-0.331275	0.933789	75.8289	1
E. coli ribosomes	UV	S_Mosh_O_Dybkov_060123_300123_Expl_2_Ribos_Rodnina_UVXL_R1_perc_0.0100_XLs.idXML	1	9690	1434.69	607.932	5.92749e-06	3	ATLGEVGNAEHMLR	sp|P60422|RL2_ECOLI	190	203	1.73723	607.933	U	324.036	1	U	ATLGEVGNAEHmLR	11	2.25126	-1.73723	1	23.5064	1
E. coli ribosomes	UV	S_Mosh_O_Dybkov_060123_300123_Expl_2_Ribos_Rodnina_UVXL_R1_perc_0.0100_XLs.idXML	1	9712	1437.49	708.332	5.35927e-06	2	RYAGVGDIIK	sp|P0ADY3|RL14_ECOLI	31	40	0.616567	708.332	U	324.036	1	U	RyAGVGDIIK	1	0.662244	0.616567	1	54.102	1
E. coli ribosomes	UV	S_Mosh_O_Dybkov_060123_300123_Expl_2_Ribos_Rodnina_UVXL_R1_perc_0.0100_XLs.idXML	1	9806	1449.5	466.246	6.09114e-06	3	KGKILFVGTK	sp|P0A7V0|RS2_ECOLI	64	73	0.968118	466.246	C-H3N1	306.025	1	C	KGKIlFVGTK	4	0.00702038	-0.968118	0.785765	25.1886	1
E. coli ribosomes	UV	S_Mosh_O_Dybkov_060123_300123_Expl_2_Ribos_Rodnina_UVXL_R1_perc_0.0100_XLs.idXML	1	9813	1450.4	716.945	5.12882e-06	3	ATLGEVGNAEHMLR	sp|P60422|RL2_ECOLI	190	203	0.492757	716.945	CG-H3N1	651.073	2	C	ATLGEVGNAEHmLR	11	0.731363	0.492757	1	53.4704	1
E. coli ribosomes	UV	S_Mosh_O_Dybkov_060123_300123_Expl_2_Ribos_Rodnina_UVXL_R1_perc_0.0100_XLs.idXML	1	9897	1461.4	716.945	4.44102e-06	3	ATLGEVGNAEHMLR	sp|P60422|RL2_ECOLI	190	203	0.310347	716.945	CG-H3N1	651.073	2	C	ATLGEVGNAEHmLR	11	0.966133	-0.310347	0.925848	64.0307	1
E. coli ribosomes	UV	S_Mosh_O_Dybkov_060123_300123_Expl_2_Ribos_Rodnina_UVXL_R1_perc_0.0100_XLs.idXML	1	9930	1465.68	590.608	6.05839e-06	3	NYITESGKIVPSR	sp|P0A7T7|RS18_ECOLI	31	43	0.132419	590.608	C-H3N1	306.025	1	C	NYItESGKIVPSR	3	0.267738	-0.132419	0.787235	27.8803	1
E. coli ribosomes	UV	S_Mosh_O_Dybkov_060123_300123_Expl_2_Ribos_Rodnina_UVXL_R1_perc_0.0100_XLs.idXML	1	9995	1474.56	606.589	0.0054708	3	TDPLFKELAR	sp|P52048|YGGP_ECOLI	386	395	1.45567	606.588	CC	628.093	2	C	tDPLFKELAR	0	1.7571	1.45567	0.521584	25.4137	1
E. coli ribosomes	UV	S_Mosh_O_Dybkov_060123_300123_Expl_2_Ribos_Rodnina_UVXL_R1_perc_0.0100_XLs.idXML	1	10077	1485.35	784.308	6.05423e-06	3	QHVPVFVTDEM(Oxidation)VGHK	sp|P0A7U3|RS19_ECOLI	56	70	0.0477669	784.308	UC-H3N1	612.051	2	C	qHVPVFVTDEMVGHK	0	0.0173172	0.0477669	0.355378	26.307	1
E. coli ribosomes	UV	S_Mosh_O_Dybkov_060123_300123_Expl_2_Ribos_Rodnina_UVXL_R1_perc_0.0100_XLs.idXML	1	10165	1497.09	784.307	5.46719e-06	3	QHVPVFVTDEM(Oxidation)VGHK	sp|P0A7U3|RS19_ECOLI	56	70	1.35263	784.308	UC-H3N1	612.051	2	C	QHVPVFVTDEMVgHK	12	0.00889107	-1.35263	0.707564	30.8185	1
E. coli ribosomes	UV	S_Mosh_O_Dybkov_060123_300123_Expl_2_Ribos_Rodnina_UVXL_R1_perc_0.0100_XLs.idXML	1	10225	1504.92	686.31	5.06729e-06	3	HAVIALTSIYGVGK	sp|P0A7S9|RS13_ECOLI	14	27	0.217813	686.31	CC	628.093	2	C	HAVIALTSIyGVGK	9	0.00778534	0.217813	1	38.5307	1
E. coli ribosomes	UV	S_Mosh_O_Dybkov_060123_300123_Expl_2_Ribos_Rodnina_UVXL_R1_perc_0.0100_XLs.idXML	1	10244	1507.52	524.283	0.00547074	2	LLKVLR	sp|P0ADZ0|RL23_ECOLI	7	12	0.666332	524.284	C-H3N1	306.025	1	C	LLkVLR	2	0.870873	-0.666332	0.858997	29.9941	1
E. coli ribosomes	UV	S_Mosh_O_Dybkov_060123_300123_Expl_2_Ribos_Rodnina_UVXL_R1_perc_0.0100_XLs.idXML	1	10323	1517.92	686.31	5.07642e-06	3	HAVIALTSIYGVGK	sp|P0A7S9|RS13_ECOLI	14	27	0.0399483	686.31	CC	628.093	2	C	HAvIALTSIYGvGK	11	0.00644984	0.0399483	1	31.8827	1
E. coli ribosomes	UV	S_Mosh_O_Dybkov_060123_300123_Expl_2_Ribos_Rodnina_UVXL_R1_perc_0.0100_XLs.idXML	1	10353	1522.05	689.668	3.90579e-06	3	VGGSTYQVPVEVRPVR	sp|P02359|RS7_ECOLI	80	95	0.0122553	689.668	U	324.036	1	U	VGGSTyQVPVEVRPVR	5	3.413	-0.0122553	0.169937	42.2815	1
E. coli ribosomes	UV	S_Mosh_O_Dybkov_060123_300123_Expl_2_Ribos_Rodnina_UVXL_R1_perc_0.0100_XLs.idXML	1	10370	1524.24	782.802	4.90688e-06	2	YAGVGDIIK	sp|P0ADY3|RL14_ECOLI	32	40	0.329147	782.802	CU	629.077	2	C	yAGVGDIIK	0	0.0592398	0.329147	1	44.1063	1
E. coli ribosomes	UV	S_Mosh_O_Dybkov_060123_300123_Expl_2_Ribos_Rodnina_UVXL_R1_perc_0.0100_XLs.idXML	1	10447	1534.75	540.563	0.00547075	3	TGAVINVKK	sp|P0A715|KDSA_ECOLI	131	139	1.94619	540.562	GG-H2O1	690.095	2	G	TGAVINVkK	7	0.0457921	1.94619	0.85196	16.8403	1
E. coli ribosomes	UV	S_Mosh_O_Dybkov_060123_300123_Expl_2_Ribos_Rodnina_UVXL_R1_perc_0.0100_XLs.idXML	1	10466	1537.19	717.616	0.00547074	3	ATLGEVGNAEHMLR	sp|P60422|RL2_ECOLI	190	203	1.15671	717.617	AU	653.088	2	A	ATLGeVGNAEHMLR	4	0.0533133	-1.15671	1	26.9782	1
E. coli ribosomes	UV	S_Mosh_O_Dybkov_060123_300123_Expl_2_Ribos_Rodnina_UVXL_R1_perc_0.0100_XLs.idXML	1	10638	1559.98	861.344	6.01057e-06	2	RYAGVGDIIK	sp|P0ADY3|RL14_ECOLI	31	40	0.479654	861.345	UU	630.061	2	U	RyAGVGDIIK	1	0.0167189	-0.479654	0.354521	38.0895	1
E. coli ribosomes	UV	S_Mosh_O_Dybkov_060123_300123_Expl_2_Ribos_Rodnina_UVXL_R1_perc_0.0100_XLs.idXML	1	10693	1567.52	782.802	3.91321e-06	2	YAGVGDIIK	sp|P0ADY3|RL14_ECOLI	32	40	0.216644	782.802	CU	629.077	2	C	yAGVGDIIK	0	0.0399995	-0.216644	1	53.0194	1
E. coli ribosomes	UV	S_Mosh_O_Dybkov_060123_300123_Expl_2_Ribos_Rodnina_UVXL_R1_perc_0.0100_XLs.idXML	1	10710	1569.8	945.903	1.72859e-06	2	AYEDAETVTGVINGK	sp|P0AG67|RS1_ECOLI	101	115	0.586014	945.904	U	324.036	1	U	AyEDAETVTGVINGK	1	3.06998	-0.586014	1	66.5458	1
E. coli ribosomes	UV	S_Mosh_O_Dybkov_060123_300123_Expl_2_Ribos_Rodnina_UVXL_R1_perc_0.0100_XLs.idXML	1	10716	1570.66	861.344	5.51648e-06	2	RYAGVGDIIK	sp|P0ADY3|RL14_ECOLI	31	40	0.36435	861.345	UU	630.061	2	U	RYAGVGDIIK	-1	0	-0.36435	0.560968	47.2936	1
E. coli ribosomes	UV	S_Mosh_O_Dybkov_060123_300123_Expl_2_Ribos_Rodnina_UVXL_R1_perc_0.0100_XLs.idXML	1	10766	1577	529.862	6.18133e-06	3	YAGVGDIIK	sp|P0ADY3|RL14_ECOLI	32	40	3.82137	529.864	UG-H3N1	652.057	2	G	YAGVGDIIK	-1	0	-3.82137	1	22.5101	1
E. coli ribosomes	UV	S_Mosh_O_Dybkov_060123_300123_Expl_2_Ribos_Rodnina_UVXL_R1_perc_0.0100_XLs.idXML	1	10771	1577.66	615.828	5.26591e-06	2	LAAAKLPIK	sp|P0ADY7|RL16_ECOLI	119	127	0.423356	615.828	C-H3N1	306.025	1	C	LAAAkLPIK	4	2.22435	-0.423356	1	40.4922	1
E. coli ribosomes	UV	S_Mosh_O_Dybkov_060123_300123_Expl_2_Ribos_Rodnina_UVXL_R1_perc_0.0100_XLs.idXML	1	10777	1578.6	782.802	4.67487e-06	2	YAGVGDIIK	sp|P0ADY3|RL14_ECOLI	32	40	0.294614	782.802	CU	629.077	2	C	yAGVGDIIK	0	0.0265083	-0.294614	1	35.7107	1
E. coli ribosomes	UV	S_Mosh_O_Dybkov_060123_300123_Expl_2_Ribos_Rodnina_UVXL_R1_perc_0.0100_XLs.idXML	1	10841	1586.92	630.281	3.14652e-06	2	YAGVGDIIK	sp|P0ADY3|RL14_ECOLI	32	40	0.245978	630.281	U	324.036	1	U	yAGVGDIIK	0	2.1845	-0.245978	1	67.3297	1
E. coli ribosomes	UV	S_Mosh_O_Dybkov_060123_300123_Expl_2_Ribos_Rodnina_UVXL_R1_perc_0.0100_XLs.idXML	1	10861	1589.8	782.802	4.44165e-06	2	YAGVGDIIK	sp|P0ADY3|RL14_ECOLI	32	40	0.294614	782.802	CU	629.077	2	C	yAGVGDIIK	0	0.0312443	-0.294614	1	42.891	1
E. coli ribosomes	UV	S_Mosh_O_Dybkov_060123_300123_Expl_2_Ribos_Rodnina_UVXL_R1_perc_0.0100_XLs.idXML	1	10924	1598	630.282	3.44965e-06	2	YAGVGDIIK	sp|P0ADY3|RL14_ECOLI	32	40	0.238211	630.281	U	324.036	1	U	yAGVGDIIK	0	2.17733	0.238211	0.991655	77.292	1
E. coli ribosomes	UV	S_Mosh_O_Dybkov_060123_300123_Expl_2_Ribos_Rodnina_UVXL_R1_perc_0.0100_XLs.idXML	1	10945	1600.46	782.802	4.58004e-06	2	YAGVGDIIK	sp|P0ADY3|RL14_ECOLI	32	40	0.0607036	782.802	CU	629.077	2	C	yAGVGDIIK	0	0.0402058	-0.0607036	1	42.891	1
E. coli ribosomes	UV	S_Mosh_O_Dybkov_060123_300123_Expl_2_Ribos_Rodnina_UVXL_R1_perc_0.0100_XLs.idXML	1	11008	1608.58	630.282	3.47337e-06	2	YAGVGDIIK	sp|P0ADY3|RL14_ECOLI	32	40	0.238211	630.281	U	324.036	1	U	yAGVGDIIK	0	2.11338	0.238211	1	69.7878	1
E. coli ribosomes	UV	S_Mosh_O_Dybkov_060123_300123_Expl_2_Ribos_Rodnina_UVXL_R1_perc_0.0100_XLs.idXML	1	11013	1609.11	874.412	3.14189e-06	2	EAKDLVESAPAALK	sp|P0A7K2|RL7_ECOLI	83	96	0.832131	874.411	C-H3N1	306.025	1	C	EAKDLVESApAALK	9	0.109181	0.832131	1	42.1168	1
E. coli ribosomes	UV	S_Mosh_O_Dybkov_060123_300123_Expl_2_Ribos_Rodnina_UVXL_R1_perc_0.0100_XLs.idXML	1	11031	1611.51	782.802	4.09817e-06	2	YAGVGDIIK	sp|P0ADY3|RL14_ECOLI	32	40	0.294614	782.802	CU	629.077	2	C	yAGVGDIIK	0	0.0379775	-0.294614	1	48.8666	1
E. coli ribosomes	UV	S_Mosh_O_Dybkov_060123_300123_Expl_2_Ribos_Rodnina_UVXL_R1_perc_0.0100_XLs.idXML	1	11093	1618.98	630.281	3.33772e-06	2	YAGVGDIIK	sp|P0ADY3|RL14_ECOLI	32	40	0.536492	630.281	U	324.036	1	U	yAGVGDIIK	0	2.07032	-0.536492	1	50.8029	1
E. coli ribosomes	UV	S_Mosh_O_Dybkov_060123_300123_Expl_2_Ribos_Rodnina_UVXL_R1_perc_0.0100_XLs.idXML	1	11119	1622.23	782.802	4.43257e-06	2	YAGVGDIIK	sp|P0ADY3|RL14_ECOLI	32	40	0.216644	782.802	CU	629.077	2	C	yAGVGDIIK	0	0.0376667	-0.216644	1	48.8666	1
E. coli ribosomes	UV	S_Mosh_O_Dybkov_060123_300123_Expl_2_Ribos_Rodnina_UVXL_R1_perc_0.0100_XLs.idXML	1	11176	1629.4	630.281	4.42786e-06	2	YAGVGDIIK	sp|P0ADY3|RL14_ECOLI	32	40	0.63333	630.281	U	324.036	1	U	yAGVGDIIK	0	2.18157	-0.63333	0.969937	64.8944	1
E. coli ribosomes	UV	S_Mosh_O_Dybkov_060123_300123_Expl_2_Ribos_Rodnina_UVXL_R1_perc_0.0100_XLs.idXML	1	11207	1633.05	782.801	4.55e-06	2	YAGVGDIIK	sp|P0ADY3|RL14_ECOLI	32	40	0.762435	782.802	CU	629.077	2	C	yAGVGDIIK	0	0.0387148	-0.762435	1	43.7459	1
E. coli ribosomes	UV	S_Mosh_O_Dybkov_060123_300123_Expl_2_Ribos_Rodnina_UVXL_R1_perc_0.0100_XLs.idXML	1	11262	1640.39	630.281	4.47562e-06	2	YAGVGDIIK	sp|P0ADY3|RL14_ECOLI	32	40	0.245978	630.281	U	324.036	1	U	yAGVGDIIK	0	2.05336	-0.245978	0.93551	67.5139	1
E. coli ribosomes	UV	S_Mosh_O_Dybkov_060123_300123_Expl_2_Ribos_Rodnina_UVXL_R1_perc_0.0100_XLs.idXML	1	11294	1644.31	782.802	5.21459e-06	2	YAGVGDIIK	sp|P0ADY3|RL14_ECOLI	32	40	0.563057	782.802	CU	629.077	2	C	YaGVGDIIK	1	0.0344647	0.563057	0.852207	39.1621	1
E. coli ribosomes	UV	S_Mosh_O_Dybkov_060123_300123_Expl_2_Ribos_Rodnina_UVXL_R1_perc_0.0100_XLs.idXML	1	11309	1646.35	716.331	5.30468e-06	2	VALADKYFAK	sp|P0AG59|RS14_ECOLI	14	23	1.2045	716.331	C-H3N1	306.025	1	C	VALADKYFAk	9	2.06918	-1.2045	0.554146	49.4669	1
E. coli ribosomes	UV	S_Mosh_O_Dybkov_060123_300123_Expl_2_Ribos_Rodnina_UVXL_R1_perc_0.0100_XLs.idXML	1	11347	1651.42	630.282	4.4875e-06	2	YAGVGDIIK	sp|P0ADY3|RL14_ECOLI	32	40	0.238211	630.281	U	324.036	1	U	yAGVGDIIK	0	1.944	0.238211	1	62.714	1
E. coli ribosomes	UV	S_Mosh_O_Dybkov_060123_300123_Expl_2_Ribos_Rodnina_UVXL_R1_perc_0.0100_XLs.idXML	1	11378	1655.09	782.802	5.89172e-06	2	YAGVGDIIK	sp|P0ADY3|RL14_ECOLI	32	40	0.294614	782.802	CU	629.077	2	C	YAgVgDIIK	4	0.0189451	-0.294614	1	27.6845	1
E. coli ribosomes	UV	S_Mosh_O_Dybkov_060123_300123_Expl_2_Ribos_Rodnina_UVXL_R1_perc_0.0100_XLs.idXML	1	11433	1662.67	630.281	4.6015e-06	2	YAGVGDIIK	sp|P0ADY3|RL14_ECOLI	32	40	0.439654	630.281	U	324.036	1	U	yAGVGDIIK	0	2.08053	-0.439654	1	65.1019	1
E. coli ribosomes	UV	S_Mosh_O_Dybkov_060123_300123_Expl_2_Ribos_Rodnina_UVXL_R1_perc_0.0100_XLs.idXML	1	11467	1667.04	782.802	0.00547078	2	YAGVGDIIK	sp|P0ADY3|RL14_ECOLI	32	40	0.0172665	782.802	CU	629.077	2	C	YAgVgDIIK	4	0.0386358	0.0172665	1	22.1115	1
E. coli ribosomes	UV	S_Mosh_O_Dybkov_060123_300123_Expl_2_Ribos_Rodnina_UVXL_R1_perc_0.0100_XLs.idXML	1	11516	1673.74	630.281	4.07647e-06	2	YAGVGDIIK	sp|P0ADY3|RL14_ECOLI	32	40	0.0523025	630.281	U	324.036	1	U	yAGVGDIIK	0	2.02809	-0.0523025	1	55.7043	1
E. coli ribosomes	UV	S_Mosh_O_Dybkov_060123_300123_Expl_2_Ribos_Rodnina_UVXL_R1_perc_0.0100_XLs.idXML	1	11983	1736.55	759.314	5.71389e-06	2	AVEGTPFECLK	sp|P0A7J3|RL10_ECOLI	63	73	0.877763	759.315	U	324.036	1	U	AVEGTPFEcLK	8	2.75316	-0.877763	1	51.84	1
E. coli ribosomes	UV	S_Mosh_O_Dybkov_060123_300123_Expl_2_Ribos_Rodnina_UVXL_R1_perc_0.0100_XLs.idXML	1	12023	1741.86	686.638	5.5737e-06	3	HAVIALTSIYGVGK	sp|P0A7S9|RS13_ECOLI	14	27	0.0364441	686.638	CU	629.077	2	C	HAVIALTsIYGVGK	7	0.483619	0.0364441	0.872503	30.6504	1
E. coli ribosomes	UV	S_Mosh_O_Dybkov_060123_300123_Expl_2_Ribos_Rodnina_UVXL_R1_perc_0.0100_XLs.idXML	1	12047	1745.06	741.646	3.66279e-06	3	VEGDTKPELELTLK	sp|P0A7W7|RS8_ECOLI	51	64	0.217479	741.647	CG-H3N1	651.073	2	C	VEGDTKPELELTLK	-1	0	-0.217479	1	38.057	1
E. coli ribosomes	UV	S_Mosh_O_Dybkov_060123_300123_Expl_2_Ribos_Rodnina_UVXL_R1_perc_0.0100_XLs.idXML	1	12060	1746.86	759.315	5.75223e-06	2	AVEGTPFECLK	sp|P0A7J3|RL10_ECOLI	63	73	0.0258442	759.315	U	324.036	1	U	AVEGTPFEcLK	8	2.61271	-0.0258442	0.773897	45.0558	1
E. coli ribosomes	UV	S_Mosh_O_Dybkov_060123_300123_Expl_2_Ribos_Rodnina_UVXL_R1_perc_0.0100_XLs.idXML	1	12106	1753.08	649.596	4.60588e-06	3	DAALSCDQFFVNHR	sp|P0A7V0|RS2_ECOLI	82	95	0.209062	649.596	U	324.036	1	U	DAALSCDQFfVNHR	9	1.1115	-0.209062	1	38.9716	1
E. coli ribosomes	UV	S_Mosh_O_Dybkov_060123_300123_Expl_2_Ribos_Rodnina_UVXL_R1_perc_0.0100_XLs.idXML	1	12149	1758.62	741.646	5.34612e-06	3	VEGDTKPELELTLK	sp|P0A7W7|RS8_ECOLI	51	64	0.217479	741.647	CG-H3N1	651.073	2	C	vEGDTKPELELTLK	0	0.0362361	-0.217479	0.836531	22.7569	1
E. coli ribosomes	UV	S_Mosh_O_Dybkov_060123_300123_Expl_2_Ribos_Rodnina_UVXL_R1_perc_0.0100_XLs.idXML	1	12411	1793.87	640.638	5.49475e-06	3	DLVESAPAALKEGVSK	sp|P0A7K2|RL7_ECOLI	86	101	0.647828	640.638	C-H3N1	306.025	1	C	DLVESaPaaLKEGVSK	8	0.0766457	-0.647828	1	28.2508	1
E. coli ribosomes	UV	S_Mosh_O_Dybkov_060123_300123_Expl_2_Ribos_Rodnina_UVXL_R1_perc_0.0100_XLs.idXML	1	12492	1804.92	783.293	4.70019e-06	2	YAGVGDIIK	sp|P0ADY3|RL14_ECOLI	32	40	1.31199	783.294	UU	630.061	2	U	yAGVGDIIK	0	0.755464	-1.31199	0.754483	46.7593	1
E. coli ribosomes	UV	S_Mosh_O_Dybkov_060123_300123_Expl_2_Ribos_Rodnina_UVXL_R1_perc_0.0100_XLs.idXML	1	12586	1817.48	783.294	4.36026e-06	2	YAGVGDIIK	sp|P0ADY3|RL14_ECOLI	32	40	0.532775	783.294	UU	630.061	2	U	yAGVGDIIK	0	0.610557	-0.532775	0.884336	55.7043	1
E. coli ribosomes	UV	S_Mosh_O_Dybkov_060123_300123_Expl_2_Ribos_Rodnina_UVXL_R1_perc_0.0100_XLs.idXML	1	12673	1828.98	783.293	4.08571e-06	2	YAGVGDIIK	sp|P0ADY3|RL14_ECOLI	32	40	1.07822	783.294	UU	630.061	2	U	yAGVGDIIK	0	0.669579	-1.07822	1	51.17	1
E. coli ribosomes	UV	S_Mosh_O_Dybkov_060123_300123_Expl_2_Ribos_Rodnina_UVXL_R1_perc_0.0100_XLs.idXML	1	12765	1841.44	783.294	4.41175e-06	2	YAGVGDIIK	sp|P0ADY3|RL14_ECOLI	32	40	0.0543141	783.294	UU	630.061	2	U	yAGVGDIIK	0	0.499773	0.0543141	1	36.379	1
E. coli ribosomes	UV	S_Mosh_O_Dybkov_060123_300123_Expl_2_Ribos_Rodnina_UVXL_R1_perc_0.0100_XLs.idXML	1	12880	1856.74	921.904	0.00547074	2	FVRNTSDRFEAR	sp|P15254|PUR4_ECOLI	1157	1168	0.991016	921.905	G-H2O1	345.047	1	G	FVRNTSDRFEAR	-1	0	-0.991016	1	14.99	1
E. coli ribosomes	UV	S_Mosh_O_Dybkov_060123_300123_Expl_2_Ribos_Rodnina_UVXL_R1_perc_0.0100_XLs.idXML	1	13341	1919.47	469.229	5.14872e-06	3	GKPFAPLLEK	sp|P60422|RL2_ECOLI	27	36	1.70025	469.23	C-H3N1	306.025	1	C	GkPFAPLLEK	1	1.48741	-1.70025	0.537186	26.9746	1
E. coli ribosomes	UV	S_Mosh_O_Dybkov_060123_300123_Expl_2_Ribos_Rodnina_UVXL_R1_perc_0.0100_XLs.idXML	1	13428	1931.22	703.343	5.47042e-06	2	GKPFAPLLEK	sp|P60422|RL2_ECOLI	27	36	1.9093	703.342	C-H3N1	306.025	1	C	GkPFAPLLEK	1	1.09613	1.9093	1	36.4224	1
E. coli ribosomes	UV	S_Mosh_O_Dybkov_060123_300123_Expl_2_Ribos_Rodnina_UVXL_R1_perc_0.0100_XLs.idXML	1	14354	2053.63	726.996	0.00547071	3	AFLPGSLVDVRPVR	sp|P0AG67|RS1_ECOLI	129	142	0.0184141	726.996	AU	653.088	2	A	AFlPGSlVDVRPVR	6	0.241869	0.0184141	1	17.309	1
E. coli ribosomes	UV	S_Mosh_O_Dybkov_060123_300123_Expl_2_Ribos_Rodnina_UVXL_R1_perc_0.0100_XLs.idXML	1	15041	2148.29	719.32	5.25097e-06	3	AFLPGSLVDVRPVR	sp|P0AG67|RS1_ECOLI	129	142	0.304846	719.32	UU	630.061	2	U	AfLPGSLVDVRPVR	1	0.125038	-0.304846	0.895967	30.2595	1
E. coli ribosomes	UV	S_Mosh_O_Dybkov_060123_300123_Expl_2_Ribos_Rodnina_UVXL_R1_perc_0.0100_XLs.idXML	1	15209	2171.34	785.365	1.9744e-06	3	DFNEALVHQVVVAYAAGAR	sp|P60723|RL4_ECOLI	22	40	0.155863	785.365	U	324.036	1	U	DFNEALVHQVVVAyAAGAR	13	4.54963	0.155863	1	68.0027	1
E. coli ribosomes	UV	S_Mosh_O_Dybkov_060123_300123_Expl_2_Ribos_Rodnina_UVXL_R1_perc_0.0100_XLs.idXML	1	15285	2181.9	785.365	5.171e-06	3	DFNEALVHQVVVAYAAGAR	sp|P60723|RL4_ECOLI	22	40	0.608112	785.365	U	324.036	1	U	DFNEALVHQVVVAyAAGAR	13	1.28153	-0.608112	1	24.7458	1
E. coli ribosomes	UV	S_Mosh_O_Dybkov_060123_300123_Expl_2_Ribos_Rodnina_UVXL_R1_perc_0.0100_XLs.idXML	1	15513	2213.91	895.049	4.1786e-06	3	DFNEALVHQVVVAYAAGAR	sp|P60723|RL4_ECOLI	22	40	0.727946	895.049	AU	653.088	2	A	DFNEALvHQvvvAYAAGAR	11	0.191857	-0.727946	0.757004	38.405	1
E. coli ribosomes	UV	S_Mosh_O_Dybkov_060123_300123_Expl_2_Ribos_Rodnina_UVXL_R1_perc_0.0100_XLs.idXML	1	15536	2217.11	785.365	0	3	DFNEALVHQVVVAYAAGAR	sp|P60723|RL4_ECOLI	22	40	0.283193	785.365	U	324.036	1	U	DFNEALVHQVVVAyAAGAR	13	5.14982	0.283193	1	90.396	1
E. coli ribosomes	UV	S_Mosh_O_Dybkov_060123_300123_Expl_2_Ribos_Rodnina_UVXL_R1_perc_0.0100_XLs.idXML	1	15592	2224.92	895.048	5.38111e-06	3	DFNEALVHQVVVAYAAGAR	sp|P60723|RL4_ECOLI	22	40	1.3983	895.049	AU	653.088	2	A	DFNEALvHQvvvAYAAGAR	11	0.165721	-1.3983	0.698229	32.6034	1
E. coli ribosomes	UV	S_Mosh_O_Dybkov_060123_300123_Expl_2_Ribos_Rodnina_UVXL_R1_perc_0.0100_XLs.idXML	1	15668	2235.44	895.051	6.06137e-06	3	DFNEALVHQVVVAYAAGAR	sp|P60723|RL4_ECOLI	22	40	2.0652	895.049	AU	653.088	2	A	DFNEALvHQvvvAYAAGAR	11	0.122237	2.0652	0.780376	28.2321	1
E. coli ribosomes	UV	S_Mosh_O_Dybkov_060123_300123_Expl_2_Ribos_Rodnina_UVXL_R1_perc_0.0100_XLs.idXML	1	15736	2244.54	732.328	0.00547077	3	AFLPGSLVDVRPVR	sp|P0AG67|RS1_ECOLI	129	142	0.388123	732.328	GU	669.083	2	G	AFLPGSLvDvRPvR	12	0.0575167	0.388123	1	16.2082	1
E. coli ribosomes	UV	S_Mosh_O_Dybkov_060123_300123_Expl_2_Ribos_Rodnina_UVXL_R1_perc_0.0100_XLs.idXML	1	15822	2256.62	895.049	5.67409e-06	3	DFNEALVHQVVVAYAAGAR	sp|P60723|RL4_ECOLI	22	40	0.0535879	895.049	AU	653.088	2	A	DFNEALvHQvvvAYAAGAR	11	0.0671381	0.0535879	0.810323	25.1246	1
E. coli ribosomes	UV	S_Mosh_O_Dybkov_060123_300123_Expl_2_Ribos_Rodnina_UVXL_R1_perc_0.0100_XLs.idXML	1	16421	2340.07	785.366	8.99547e-07	3	DFNEALVHQVVVAYAAGAR	sp|P60723|RL4_ECOLI	22	40	1.18842	785.365	U	324.036	1	U	DFNEALVHQVVVAyAAGAR	13	5.81237	1.18842	0.757819	84.4171	1
E. coli ribosomes	UV	S_Mosh_O_Dybkov_060123_300123_Expl_2_Ribos_Rodnina_UVXL_R1_perc_0.0100_XLs.idXML	1	16510	2352.19	785.365	1.09781e-07	3	DFNEALVHQVVVAYAAGAR	sp|P60723|RL4_ECOLI	22	40	0.599035	785.365	U	324.036	1	U	DFNEALVHQVVVAyAAGAR	13	5.60522	-0.599035	1	79.0539	1
E. coli ribosomes	UV	S_Mosh_O_Dybkov_060123_300123_Expl_2_Ribos_Rodnina_UVXL_R1_perc_0.0100_XLs.idXML	1	16597	2364.21	785.366	3.33085e-06	3	DFNEALVHQVVVAYAAGAR	sp|P60723|RL4_ECOLI	22	40	1.04717	785.365	U	324.036	1	U	DFNEALVHQVVVAyAAGAR	13	2.69533	1.04717	1	41.1827	1
E. coli ribosomes	UV	S_Mosh_O_Dybkov_060123_300123_Expl_2_Ribos_Rodnina_UVXL_R3_perc_0.0100_XLs.idXML	2	4163	677.221	654.276	4.25623e-06	2	M(Oxidation)ETIAKHR	sp|P61175|RL22_ECOLI	1	8	0.174569	654.276	C-H3N1	306.025	1	C	METIAKHR	-1	0	0.174569	1	28.0924	1
E. coli ribosomes	UV	S_Mosh_O_Dybkov_060123_300123_Expl_2_Ribos_Rodnina_UVXL_R3_perc_0.0100_XLs.idXML	2	4362	704.987	504.202	5.03235e-06	3	MKAKELR	sp|P0A7M6|RL29_ECOLI	1	7	0.120932	504.202	AC-H3N1	635.078	2	A	MKAkELR	3	0.0187267	0.120932	0.744493	16.4385	1
E. coli ribosomes	UV	S_Mosh_O_Dybkov_060123_300123_Expl_2_Ribos_Rodnina_UVXL_R3_perc_0.0100_XLs.idXML	2	4471	719.897	502.571	4.85462e-06	3	AVESGDKKPLR	sp|P0A7U3|RS19_ECOLI	22	32	0.0490065	502.571	C-H3N1	306.025	1	C	AVESGDkKPLR	6	0.830499	0.0490065	0.681661	24.4736	1
E. coli ribosomes	UV	S_Mosh_O_Dybkov_060123_300123_Expl_2_Ribos_Rodnina_UVXL_R3_perc_0.0100_XLs.idXML	2	4553	730.995	651.733	5.03175e-06	2	RIMPR	sp|P61175|RL22_ECOLI	84	88	0.100392	651.733	UU	630.061	2	U	RImPR	2	0.0631557	-0.100392	0.932761	52.6596	1
E. coli ribosomes	UV	S_Mosh_O_Dybkov_060123_300123_Expl_2_Ribos_Rodnina_UVXL_R3_perc_0.0100_XLs.idXML	2	4597	736.837	502.572	4.47375e-06	3	AVESGDKKPLR	sp|P0A7U3|RS19_ECOLI	22	32	0.247983	502.571	C-H3N1	306.025	1	C	AVESGDKkPLR	7	1.20994	0.247983	0.739027	28.477	1
E. coli ribosomes	UV	S_Mosh_O_Dybkov_060123_300123_Expl_2_Ribos_Rodnina_UVXL_R3_perc_0.0100_XLs.idXML	2	4685	748.68	598.248	4.44263e-06	2	DDAEALKK	sp|P0A7K2|RL7_ECOLI	102	109	0.00637574	598.248	C-H3N1	306.025	1	C	DDAEALkK	6	3.36303	-0.00637574	0.773688	46.3454	1
E. coli ribosomes	UV	S_Mosh_O_Dybkov_060123_300123_Expl_2_Ribos_Rodnina_UVXL_R3_perc_0.0100_XLs.idXML	2	4722	753.72	651.733	0.00602929	2	RIMPR	sp|P61175|RL22_ECOLI	84	88	0.086909	651.733	UU	630.061	2	U	RImPR	2	0.0353774	0.086909	0.878598	40.5392	1
E. coli ribosomes	UV	S_Mosh_O_Dybkov_060123_300123_Expl_2_Ribos_Rodnina_UVXL_R3_perc_0.0100_XLs.idXML	2	4761	758.701	828.327	4.70326e-06	2	NLHKVDVR	sp|P60723|RL4_ECOLI	163	170	0.478218	828.327	AG-H3N1	675.084	2	A	NLhKVDVR	2	0.314525	-0.478218	1	48.0048	1
E. coli ribosomes	UV	S_Mosh_O_Dybkov_060123_300123_Expl_2_Ribos_Rodnina_UVXL_R3_perc_0.0100_XLs.idXML	2	4771	760.03	585.741	4.14251e-06	2	VICSAEPK	sp|P0A7Q6|RL36_ECOLI	25	32	0.2604	585.741	U	324.036	1	U	VIcSAEPK	2	1.3941	-0.2604	0.288701	34.2375	1
E. coli ribosomes	UV	S_Mosh_O_Dybkov_060123_300123_Expl_2_Ribos_Rodnina_UVXL_R3_perc_0.0100_XLs.idXML	2	4840	768.701	552.554	4.21937e-06	3	NLHKVDVR	sp|P60723|RL4_ECOLI	163	170	0.61866	552.554	AG-H3N1	675.084	2	A	NLhKVDVR	2	0.0938954	0.61866	0.985426	29.9878	1
E. coli ribosomes	UV	S_Mosh_O_Dybkov_060123_300123_Expl_2_Ribos_Rodnina_UVXL_R3_perc_0.0100_XLs.idXML	2	4846	769.169	673.602	3.27883e-06	3	GTAMNPVDHPHGGGEGR	sp|P60422|RL2_ECOLI	222	238	0.185399	673.602	A-H3N1	330.037	1	A	GTAmNPVDHPHGGGEGR	3	1.38199	0.185399	0.957332	60.3138	1
E. coli ribosomes	UV	S_Mosh_O_Dybkov_060123_300123_Expl_2_Ribos_Rodnina_UVXL_R3_perc_0.0100_XLs.idXML	2	4924	779.035	552.554	4.12133e-06	3	NLHKVDVR	sp|P60723|RL4_ECOLI	163	170	0.17682	552.554	AG-H3N1	675.084	2	A	NLhKVDVR	2	0.0980475	0.17682	0.977446	34.8759	1
E. coli ribosomes	UV	S_Mosh_O_Dybkov_060123_300123_Expl_2_Ribos_Rodnina_UVXL_R3_perc_0.0100_XLs.idXML	2	4929	779.612	673.602	3.60593e-06	3	GTAMNPVDHPHGGGEGR	sp|P60422|RL2_ECOLI	222	238	0.0117177	673.602	A-H3N1	330.037	1	A	GTAmNPVDHPHGGGEGR	3	1.21907	0.0117177	1	54.1051	1
E. coli ribosomes	UV	S_Mosh_O_Dybkov_060123_300123_Expl_2_Ribos_Rodnina_UVXL_R3_perc_0.0100_XLs.idXML	2	5008	789.66	552.554	3.93589e-06	3	NLHKVDVR	sp|P60723|RL4_ECOLI	163	170	0.28728	552.554	AG-H3N1	675.084	2	A	NLhKVDVR	2	0.0824271	0.28728	0.996098	30.6224	1
E. coli ribosomes	UV	S_Mosh_O_Dybkov_060123_300123_Expl_2_Ribos_Rodnina_UVXL_R3_perc_0.0100_XLs.idXML	2	5024	791.548	518.223	0.00602924	2	KDELPK	sp|P0A7W7|RS8_ECOLI	89	94	0.0591322	518.223	C-H3N1	306.025	1	C	KdELPK	1	0.385608	-0.0591322	0.629583	27.8663	1
E. coli ribosomes	UV	S_Mosh_O_Dybkov_060123_300123_Expl_2_Ribos_Rodnina_UVXL_R3_perc_0.0100_XLs.idXML	2	5092	799.952	552.554	4.24459e-06	3	NLHKVDVR	sp|P60723|RL4_ECOLI	163	170	0.17682	552.554	AG-H3N1	675.084	2	A	NLhKVDVR	2	0.0872491	0.17682	0.981046	32.9137	1
E. coli ribosomes	UV	S_Mosh_O_Dybkov_060123_300123_Expl_2_Ribos_Rodnina_UVXL_R3_perc_0.0100_XLs.idXML	2	5106	801.514	706.774	4.34943e-06	2	FHAGANVGCGR	sp|P0A7L8|RL27_ECOLI	45	55	0.00722652	706.774	U	324.036	1	U	FHAGANVGcGR	8	2.09301	0.00722652	0.786393	58.8201	1
E. coli ribosomes	UV	S_Mosh_O_Dybkov_060123_300123_Expl_2_Ribos_Rodnina_UVXL_R3_perc_0.0100_XLs.idXML	2	5117	802.851	519.544	2.90895e-06	3	HHITADGYYR	sp|P0A7N4|RL32_ECOLI	41	50	0.946496	519.544	U	324.036	1	U	HHITADGYyR	8	0.507959	0.946496	0.155593	55.5004	1
E. coli ribosomes	UV	S_Mosh_O_Dybkov_060123_300123_Expl_2_Ribos_Rodnina_UVXL_R3_perc_0.0100_XLs.idXML	2	5177	810.247	552.554	4.61846e-06	3	NLHKVDVR	sp|P60723|RL4_ECOLI	163	170	0.26502	552.554	AG-H3N1	675.084	2	A	NLhKVDVR	2	0.081998	-0.26502	0.928087	34.1744	1
E. coli ribosomes	UV	S_Mosh_O_Dybkov_060123_300123_Expl_2_Ribos_Rodnina_UVXL_R3_perc_0.0100_XLs.idXML	2	5198	812.848	519.543	2.97775e-06	3	HHITADGYYR	sp|P0A7N4|RL32_ECOLI	41	50	0.40084	519.544	U	324.036	1	U	HHITADGYyR	8	1.21228	-0.40084	0.775731	50.9753	1
E. coli ribosomes	UV	S_Mosh_O_Dybkov_060123_300123_Expl_2_Ribos_Rodnina_UVXL_R3_perc_0.0100_XLs.idXML	2	5257	819.58	496.744	4.71404e-06	2	LGAKGIK	sp|P0A7V3|RS3_ECOLI	144	150	0.0566701	496.744	C-H3N1	306.025	1	C	LGAkGIK	3	0.901813	-0.0566701	0.681466	35.1334	1
E. coli ribosomes	UV	S_Mosh_O_Dybkov_060123_300123_Expl_2_Ribos_Rodnina_UVXL_R3_perc_0.0100_XLs.idXML	2	5263	820.265	552.554	4.54286e-06	3	NLHKVDVR	sp|P60723|RL4_ECOLI	163	170	0.0441	552.554	AG-H3N1	675.084	2	A	NLhKVDVR	2	0.0848157	-0.0441	0.768325	30.4282	1
E. coli ribosomes	UV	S_Mosh_O_Dybkov_060123_300123_Expl_2_Ribos_Rodnina_UVXL_R3_perc_0.0100_XLs.idXML	2	5282	822.553	519.544	3.75401e-06	3	HHITADGYYR	sp|P0A7N4|RL32_ECOLI	41	50	0.221326	519.544	U	324.036	1	U	HHITADGYYr	9	0.470581	0.221326	0.523752	50.6976	1
E. coli ribosomes	UV	S_Mosh_O_Dybkov_060123_300123_Expl_2_Ribos_Rodnina_UVXL_R3_perc_0.0100_XLs.idXML	2	5288	823.182	783.287	1.81995e-06	3	GTAMNPVDHPHGGGEGR	sp|P60422|RL2_ECOLI	222	238	0.298659	783.286	AA-H3N1	659.089	2	A	GTAmNPVDHPHGGGEGR	3	0.337472	0.298659	0.938864	60.1754	1
E. coli ribosomes	UV	S_Mosh_O_Dybkov_060123_300123_Expl_2_Ribos_Rodnina_UVXL_R3_perc_0.0100_XLs.idXML	2	5349	830.387	552.554	4.92133e-06	3	NLHKVDVR	sp|P60723|RL4_ECOLI	163	170	0.37548	552.554	AG-H3N1	675.084	2	A	NLhKVDVR	2	0.0707443	-0.37548	0.835992	29.3732	1
E. coli ribosomes	UV	S_Mosh_O_Dybkov_060123_300123_Expl_2_Ribos_Rodnina_UVXL_R3_perc_0.0100_XLs.idXML	2	5356	831.193	618.245	4.66085e-06	2	NYITESGK	sp|P0A7T7|RS18_ECOLI	31	38	0.336268	618.245	U	324.036	1	U	NyITESGK	1	1.86727	-0.336268	0.612456	37.6542	1
E. coli ribosomes	UV	S_Mosh_O_Dybkov_060123_300123_Expl_2_Ribos_Rodnina_UVXL_R3_perc_0.0100_XLs.idXML	2	5361	831.858	587.229	4.697e-06	2	GALDCSGVK	sp|P0A7S3|RS12_ECOLI	100	108	0.445174	587.228	U	324.036	1	U	GALDcSGVK	4	3.06188	0.445174	0.511892	44.1398	1
E. coli ribosomes	UV	S_Mosh_O_Dybkov_060123_300123_Expl_2_Ribos_Rodnina_UVXL_R3_perc_0.0100_XLs.idXML	2	5367	832.659	519.544	3.8023e-06	3	HHITADGYYR	sp|P0A7N4|RL32_ECOLI	41	50	0.338804	519.544	U	324.036	1	U	HHITADGYyR	8	0.2432	0.338804	0.345046	46.066	1
E. coli ribosomes	UV	S_Mosh_O_Dybkov_060123_300123_Expl_2_Ribos_Rodnina_UVXL_R3_perc_0.0100_XLs.idXML	2	5423	839.291	532.755	5.03053e-06	2	ALEKGIK	sp|P0C018|RL18_ECOLI	82	88	0.350481	532.755	C-H3N1	306.025	1	C	ALeKGIK	2	0.0272908	-0.350481	0.576273	35.0034	1
E. coli ribosomes	UV	S_Mosh_O_Dybkov_060123_300123_Expl_2_Ribos_Rodnina_UVXL_R3_perc_0.0100_XLs.idXML	2	5434	840.568	552.554	4.51387e-06	3	NLHKVDVR	sp|P60723|RL4_ECOLI	163	170	0.37548	552.554	AG-H3N1	675.084	2	A	NLhKVDVR	2	0.0854792	-0.37548	0.880755	28.7051	1
E. coli ribosomes	UV	S_Mosh_O_Dybkov_060123_300123_Expl_2_Ribos_Rodnina_UVXL_R3_perc_0.0100_XLs.idXML	2	5451	842.673	519.544	4.15653e-06	3	HHITADGYYR	sp|P0A7N4|RL32_ECOLI	41	50	0.013631	519.544	U	324.036	1	U	HHITADGYyR	8	0.19623	-0.013631	0.309862	39.8516	1
E. coli ribosomes	UV	S_Mosh_O_Dybkov_060123_300123_Expl_2_Ribos_Rodnina_UVXL_R3_perc_0.0100_XLs.idXML	2	5456	843.264	587.229	4.91698e-06	2	GALDCSGVK	sp|P0A7S3|RS12_ECOLI	100	108	0.549112	587.228	U	324.036	1	U	GALDcSGVK	4	2.91494	0.549112	0.740032	35.2319	1
E. coli ribosomes	UV	S_Mosh_O_Dybkov_060123_300123_Expl_2_Ribos_Rodnina_UVXL_R3_perc_0.0100_XLs.idXML	2	5536	852.905	552.554	4.37327e-06	3	NLHKVDVR	sp|P60723|RL4_ECOLI	163	170	0.17682	552.554	AG-H3N1	675.084	2	A	NLhKVDVR	2	0.152642	0.17682	0.87249	31.8831	1
E. coli ribosomes	UV	S_Mosh_O_Dybkov_060123_300123_Expl_2_Ribos_Rodnina_UVXL_R3_perc_0.0100_XLs.idXML	2	5538	853.043	519.544	4.13219e-06	3	HHITADGYYR	sp|P0A7N4|RL32_ECOLI	41	50	0.561543	519.544	U	324.036	1	U	HHITADGYyR	8	0.160498	0.561543	0.299642	37.8484	1
E. coli ribosomes	UV	S_Mosh_O_Dybkov_060123_300123_Expl_2_Ribos_Rodnina_UVXL_R3_perc_0.0100_XLs.idXML	2	5586	859.014	565.921	3.34438e-06	3	EGVSKDDAEALKK	sp|P0A7K2|RL7_ECOLI	97	109	0.272518	565.921	C-H3N1	306.025	1	C	EGVSKDDAEALkK	11	1.85567	0.272518	0.869184	44.3283	1
E. coli ribosomes	UV	S_Mosh_O_Dybkov_060123_300123_Expl_2_Ribos_Rodnina_UVXL_R3_perc_0.0100_XLs.idXML	2	5623	863.272	519.544	4.50582e-06	3	HHITADGYYR	sp|P0A7N4|RL32_ECOLI	41	50	0.561543	519.544	U	324.036	1	U	HHITADGYyR	8	0.212768	0.561543	0.271549	41.8904	1
E. coli ribosomes	UV	S_Mosh_O_Dybkov_060123_300123_Expl_2_Ribos_Rodnina_UVXL_R3_perc_0.0100_XLs.idXML	2	5667	868.902	542.745	4.53838e-06	2	KAGFVTR	sp|P0A7X3|RS9_ECOLI	100	106	0.412638	542.745	C-H3N1	306.025	1	C	kAGFVTR	0	0.318511	-0.412638	1	41.6616	1
E. coli ribosomes	UV	S_Mosh_O_Dybkov_060123_300123_Expl_2_Ribos_Rodnina_UVXL_R3_perc_0.0100_XLs.idXML	2	5675	870.109	632.303	4.11905e-06	2	AEIKAAVQK	sp|P0ADZ0|RL23_ECOLI	41	49	0.190304	632.303	C-H3N1	306.025	1	C	AEIkAAVQK	3	0.355772	-0.190304	0.652157	35.6426	1
E. coli ribosomes	UV	S_Mosh_O_Dybkov_060123_300123_Expl_2_Ribos_Rodnina_UVXL_R3_perc_0.0100_XLs.idXML	2	5710	874.209	552.554	4.41615e-06	3	NLHKVDVR	sp|P60723|RL4_ECOLI	163	170	0.0663601	552.554	AG-H3N1	675.084	2	A	NLhKVDVR	2	0.0985617	0.0663601	0.653695	32.2791	1
E. coli ribosomes	UV	S_Mosh_O_Dybkov_060123_300123_Expl_2_Ribos_Rodnina_UVXL_R3_perc_0.0100_XLs.idXML	2	5758	880.25	565.921	1.71055e-06	3	EGVSKDDAEALKK	sp|P0A7K2|RL7_ECOLI	97	109	0.667684	565.921	C-H3N1	306.025	1	C	EGVSkDDAEALKK	4	1.58241	0.667684	0.393791	54.0245	1
E. coli ribosomes	UV	S_Mosh_O_Dybkov_060123_300123_Expl_2_Ribos_Rodnina_UVXL_R3_perc_0.0100_XLs.idXML	2	5844	890.866	606.586	0.00602926	3	VALADKYFAK	sp|P0AG59|RS14_ECOLI	14	23	1.28925	606.585	AG	692.111	2	A	VALADKyFAK	6	0.0257848	1.28925	1	34.9586	1
E. coli ribosomes	UV	S_Mosh_O_Dybkov_060123_300123_Expl_2_Ribos_Rodnina_UVXL_R3_perc_0.0100_XLs.idXML	2	5960	904.569	521.734	4.82957e-06	2	KSVAGFK	sp|P62399|RL5_ECOLI	72	78	0.573277	521.734	C-H3N1	306.025	1	C	kSVAGFK	0	0.272958	0.573277	0.392758	40.4561	1
E. coli ribosomes	UV	S_Mosh_O_Dybkov_060123_300123_Expl_2_Ribos_Rodnina_UVXL_R3_perc_0.0100_XLs.idXML	2	6006	910.102	497.561	2.98195e-06	3	VTKPEAGHFAK	sp|P60438|RL3_ECOLI	60	70	0.604983	497.561	C-H3N1	306.025	1	C	VTkPEAGHFAK	2	1.41914	0.604983	0.818313	45.3169	1
E. coli ribosomes	UV	S_Mosh_O_Dybkov_060123_300123_Expl_2_Ribos_Rodnina_UVXL_R3_perc_0.0100_XLs.idXML	2	6056	915.937	619.295	3.70352e-06	2	VKNVLSSGK	sp|P60624|RL24_ECOLI	25	33	0.0755098	619.295	C-H3N1	306.025	1	C	VkNVLSSGK	1	0.286887	-0.0755098	0.79071	35.9218	1
E. coli ribosomes	UV	S_Mosh_O_Dybkov_060123_300123_Expl_2_Ribos_Rodnina_UVXL_R3_perc_0.0100_XLs.idXML	2	6173	930.061	552.555	4.73949e-06	3	NLHKVDVR	sp|P60723|RL4_ECOLI	163	170	0.950041	552.554	AG-H3N1	675.084	2	A	NLhKVDVR	2	0.047789	0.950041	0.389711	32.2791	1
E. coli ribosomes	UV	S_Mosh_O_Dybkov_060123_300123_Expl_2_Ribos_Rodnina_UVXL_R3_perc_0.0100_XLs.idXML	2	6432	960.68	775.858	5.03828e-06	2	LNTLSPAEGSKK	sp|P02413|RL15_ECOLI	3	14	0.81228	775.859	C-H3N1	306.025	1	C	LNTLSPaEGSKK	6	0.0428309	-0.81228	1	39.9243	1
E. coli ribosomes	UV	S_Mosh_O_Dybkov_060123_300123_Expl_2_Ribos_Rodnina_UVXL_R3_perc_0.0100_XLs.idXML	2	6801	1005.46	661.311	3.5274e-06	2	KLQELGATR	sp|P0C018|RL18_ECOLI	17	25	0.102917	661.311	C-H3N1	306.025	1	C	kLQELGATR	0	0.314284	0.102917	0.907837	44.4258	1
E. coli ribosomes	UV	S_Mosh_O_Dybkov_060123_300123_Expl_2_Ribos_Rodnina_UVXL_R3_perc_0.0100_XLs.idXML	2	6966	1025.07	1075.02	2.51652e-06	3	RDDFANETADDAEAGDSEEEEEE	sp|P02358|RS6_ECOLI	113	135	2.73552	1075.02	CG-H2O1	650.089	2	C	RDDFaNETaDDaEaGDSEEEEEE	13	0.126783	2.73552	1	76.6539	1
E. coli ribosomes	UV	S_Mosh_O_Dybkov_060123_300123_Expl_2_Ribos_Rodnina_UVXL_R3_perc_0.0100_XLs.idXML	2	7049	1034.84	1075.02	0	3	RDDFANETADDAEAGDSEEEEEE	sp|P02358|RS6_ECOLI	113	135	0.0378996	1075.02	CG-H2O1	650.089	2	C	RDDFaNETaDDaEaGDSEEEEEE	13	0.122124	0.0378996	1	71.6914	1
E. coli ribosomes	UV	S_Mosh_O_Dybkov_060123_300123_Expl_2_Ribos_Rodnina_UVXL_R3_perc_0.0100_XLs.idXML	2	7132	1044.51	736.606	0.00602931	3	TDAGDYQSVDAVIDK	sp|P77624|ARCM_ECOLI	202	216	0.268586	736.607	CC-H3N1	611.067	2	C	TdAGdYQSVdAVIdK	13	1.10574	-0.268586	0.971994	26.4765	1
E. coli ribosomes	UV	S_Mosh_O_Dybkov_060123_300123_Expl_2_Ribos_Rodnina_UVXL_R3_perc_0.0100_XLs.idXML	2	7494	1088.9	675.819	3.12245e-06	2	GATGLGLKEAK	sp|P0A7K2|RL7_ECOLI	75	85	0.600187	675.819	C-H3N1	306.025	1	C	GATGlGlKEAK	6	0.0911566	0.600187	1	57.3819	1
E. coli ribosomes	UV	S_Mosh_O_Dybkov_060123_300123_Expl_2_Ribos_Rodnina_UVXL_R3_perc_0.0100_XLs.idXML	2	7567	1097.68	674.337	4.93704e-06	2	AAGANKVAVIK	sp|P0A7K2|RL7_ECOLI	61	71	0.738318	674.337	C-H3N1	306.025	1	C	aaGaNKVaVIK	7	0.0655768	-0.738318	1	38.5725	1
E. coli ribosomes	UV	S_Mosh_O_Dybkov_060123_300123_Expl_2_Ribos_Rodnina_UVXL_R3_perc_0.0100_XLs.idXML	2	7649	1107.67	507.226	4.37304e-06	2	KFGLSR	sp|P0AG59|RS14_ECOLI	76	81	0.135989	507.226	C-H3N1	306.025	1	C	kFGLSR	0	0.255282	-0.135989	1	35.1315	1
E. coli ribosomes	UV	S_Mosh_O_Dybkov_060123_300123_Expl_2_Ribos_Rodnina_UVXL_R3_perc_0.0100_XLs.idXML	2	7754	1121.48	735.83	5.0817e-06	2	KVYAAIEAGDK	sp|P0A7U7|RS20_ECOLI	34	44	0.626057	735.829	C-H3N1	306.025	1	C	kVYAAIEAGDK	0	0.454046	0.626057	0.580723	34.3065	1
E. coli ribosomes	UV	S_Mosh_O_Dybkov_060123_300123_Expl_2_Ribos_Rodnina_UVXL_R3_perc_0.0100_XLs.idXML	2	7937	1144.49	558.77	4.602e-06	2	KILPDPK	sp|P02359|RS7_ECOLI	11	17	0.0513243	558.77	C-H3N1	306.025	1	C	kILPDPK	0	1.29814	-0.0513243	0.636611	35.9479	1
E. coli ribosomes	UV	S_Mosh_O_Dybkov_060123_300123_Expl_2_Ribos_Rodnina_UVXL_R3_perc_0.0100_XLs.idXML	2	8123	1167.61	559.286	4.73069e-06	2	PGIVIGKK	sp|P0A7V3|RS3_ECOLI	73	80	0.722049	559.286	C-H3N1	306.025	1	C	PGiViGKK	4	0.051092	-0.722049	0.331011	36.6534	1
E. coli ribosomes	UV	S_Mosh_O_Dybkov_060123_300123_Expl_2_Ribos_Rodnina_UVXL_R3_perc_0.0100_XLs.idXML	2	8153	1171.62	789.984	4.38368e-06	3	QHVPVFVTDEM(Oxidation)VGHK	sp|P0A7U3|RS19_ECOLI	56	70	0.406463	789.983	CU	629.077	2	C	QHVPVFVtDEMVGHK	7	0.151508	0.406463	1	34.5459	1
E. coli ribosomes	UV	S_Mosh_O_Dybkov_060123_300123_Expl_2_Ribos_Rodnina_UVXL_R3_perc_0.0100_XLs.idXML	2	8223	1179.92	528.244	4.45724e-06	2	VKFEVK	sp|P0A7L8|RL27_ECOLI	67	72	0.551679	528.244	C-H3N1	306.025	1	C	VkFEVK	1	0.529119	0.551679	1	38.3048	1
E. coli ribosomes	UV	S_Mosh_O_Dybkov_060123_300123_Expl_2_Ribos_Rodnina_UVXL_R3_perc_0.0100_XLs.idXML	2	8234	1181.23	533.227	4.82396e-06	3	VKTLLNEK	sp|P0A7M6|RL29_ECOLI	53	60	0.151509	533.227	AU	653.088	2	A	VKTLLNEK	-1	0	0.151509	0.694395	15.023	1
E. coli ribosomes	UV	S_Mosh_O_Dybkov_060123_300123_Expl_2_Ribos_Rodnina_UVXL_R3_perc_0.0100_XLs.idXML	2	8550	1218.56	613.264	3.56453e-06	3	ATLGEVGNAEHM(Oxidation)LR	sp|P60422|RL2_ECOLI	190	203	0.806261	613.264	U	324.036	1	U	ATLGEVGNAEHmLR	11	2.65653	-0.806261	1	42.7833	1
E. coli ribosomes	UV	S_Mosh_O_Dybkov_060123_300123_Expl_2_Ribos_Rodnina_UVXL_R3_perc_0.0100_XLs.idXML	2	8646	1229.91	613.264	4.869e-06	3	ATLGEVGNAEHM(Oxidation)LR	sp|P60422|RL2_ECOLI	190	203	0.182995	613.264	U	324.036	1	U	ATLGEVGNAEHmLR	11	0.0640104	-0.182995	1	21.5511	1
E. coli ribosomes	UV	S_Mosh_O_Dybkov_060123_300123_Expl_2_Ribos_Rodnina_UVXL_R3_perc_0.0100_XLs.idXML	2	8709	1237.01	581.305	4.72452e-06	2	VAVIKAVR	sp|P0A7K2|RL7_ECOLI	67	74	0.168893	581.305	C-H3N1	306.025	1	C	VAVIkAVR	4	3.94258	0.168893	0.925448	43.8225	1
E. coli ribosomes	UV	S_Mosh_O_Dybkov_060123_300123_Expl_2_Ribos_Rodnina_UVXL_R3_perc_0.0100_XLs.idXML	2	8795	1248.01	613.264	3.1619e-06	3	ATLGEVGNAEHM(Oxidation)LR	sp|P60422|RL2_ECOLI	190	203	0.182995	613.264	U	324.036	1	U	ATLGEVGNAEHmLR	11	4.51763	-0.182995	1	42.8967	1
E. coli ribosomes	UV	S_Mosh_O_Dybkov_060123_300123_Expl_2_Ribos_Rodnina_UVXL_R3_perc_0.0100_XLs.idXML	2	8876	1258.38	613.264	4.27376e-06	3	ATLGEVGNAEHM(Oxidation)LR	sp|P60422|RL2_ECOLI	190	203	0.0160551	613.264	U	324.036	1	U	ATLGeVGNAeHMLR	9	0.0505091	0.0160551	1	34.8443	1
E. coli ribosomes	UV	S_Mosh_O_Dybkov_060123_300123_Expl_2_Ribos_Rodnina_UVXL_R3_perc_0.0100_XLs.idXML	2	8961	1269.25	613.266	4.46648e-06	3	ATLGEVGNAEHM(Oxidation)LR	sp|P60422|RL2_ECOLI	190	203	2.94416	613.264	U	324.036	1	U	ATLGEVGNAEHmLR	11	2.41185	2.94416	0.816987	40.7324	1
E. coli ribosomes	UV	S_Mosh_O_Dybkov_060123_300123_Expl_2_Ribos_Rodnina_UVXL_R3_perc_0.0100_XLs.idXML	2	9040	1279.54	722.949	0.00602931	3	ATLGEVGNAEHM(Oxidation)LR	sp|P60422|RL2_ECOLI	190	203	0.320343	722.949	AU	653.088	2	A	ATLGEVGNAEhMLR	10	0.00639868	0.320343	0.991468	23.4802	1
E. coli ribosomes	UV	S_Mosh_O_Dybkov_060123_300123_Expl_2_Ribos_Rodnina_UVXL_R3_perc_0.0100_XLs.idXML	2	9059	1281.8	613.264	4.56986e-06	3	ATLGEVGNAEHM(Oxidation)LR	sp|P60422|RL2_ECOLI	190	203	0.806261	613.264	U	324.036	1	U	ATLGEVGNAEHMlR	12	2.40658	-0.806261	1	32.8195	1
E. coli ribosomes	UV	S_Mosh_O_Dybkov_060123_300123_Expl_2_Ribos_Rodnina_UVXL_R3_perc_0.0100_XLs.idXML	2	9068	1282.82	680.304	4.76902e-06	3	DVARVKTLLNEK	sp|P0A7M6|RL29_ECOLI	49	60	0.70751	680.305	AU	653.088	2	A	DvARvKTLLNEK	4	0.00218424	-0.70751	1	27.1056	1
E. coli ribosomes	UV	S_Mosh_O_Dybkov_060123_300123_Expl_2_Ribos_Rodnina_UVXL_R3_perc_0.0100_XLs.idXML	2	9147	1293.53	680.304	4.40054e-06	3	DVARVKTLLNEK	sp|P0A7M6|RL29_ECOLI	49	60	0.528075	680.305	AU	653.088	2	A	DVARVKTLLNEK	-1	0	-0.528075	1	26.8493	1
E. coli ribosomes	UV	S_Mosh_O_Dybkov_060123_300123_Expl_2_Ribos_Rodnina_UVXL_R3_perc_0.0100_XLs.idXML	2	9208	1301.44	722.949	0.00602928	3	ATLGEVGNAEHM(Oxidation)LR	sp|P60422|RL2_ECOLI	190	203	0.320343	722.949	AU	653.088	2	A	ATLGEVGNAEhMLR	10	0.00929572	0.320343	0.992272	24.6187	1
E. coli ribosomes	UV	S_Mosh_O_Dybkov_060123_300123_Expl_2_Ribos_Rodnina_UVXL_R3_perc_0.0100_XLs.idXML	2	9219	1302.72	767.848	3.77605e-06	2	DAAAAVGKAVAER	sp|P0C018|RL18_ECOLI	69	81	0.153852	767.849	C-H3N1	306.025	1	C	DAAAAVgKAVAER	6	0.031485	-0.153852	0.798885	47.0969	1
E. coli ribosomes	UV	S_Mosh_O_Dybkov_060123_300123_Expl_2_Ribos_Rodnina_UVXL_R3_perc_0.0100_XLs.idXML	2	9236	1304.85	592.771	0.00602925	2	TDKFIVR	sp|P60422|RL2_ECOLI	263	269	0.496505	592.771	C-H3N1	306.025	1	C	TDkFIVR	2	0.176655	0.496505	0.852504	32.4807	1
E. coli ribosomes	UV	S_Mosh_O_Dybkov_060123_300123_Expl_2_Ribos_Rodnina_UVXL_R3_perc_0.0100_XLs.idXML	2	9268	1309.11	671.787	4.58352e-06	2	GIKDVSFDR	sp|P0C018|RL18_ECOLI	86	94	0.502706	671.787	C-H3N1	306.025	1	C	GIkDVSFDR	2	0.383491	-0.502706	1	36.8395	1
E. coli ribosomes	UV	S_Mosh_O_Dybkov_060123_300123_Expl_2_Ribos_Rodnina_UVXL_R3_perc_0.0100_XLs.idXML	2	9294	1312.39	722.949	4.76384e-06	3	ATLGEVGNAEHM(Oxidation)LR	sp|P60422|RL2_ECOLI	190	203	0.0436982	722.949	AU	653.088	2	A	ATLgEVgNAEHMLR	6	0.0114405	0.0436982	0.993873	27.9175	1
E. coli ribosomes	UV	S_Mosh_O_Dybkov_060123_300123_Expl_2_Ribos_Rodnina_UVXL_R3_perc_0.0100_XLs.idXML	2	9305	1313.74	716.945	4.67453e-06	3	ATLGEVGNAEHM(Oxidation)LR	sp|P60422|RL2_ECOLI	190	203	0.285579	716.945	AC-H3N1	635.078	2	A	ATLgEVgNAEHMLR	6	0.0334003	0.285579	1	32.4965	1
E. coli ribosomes	UV	S_Mosh_O_Dybkov_060123_300123_Expl_2_Ribos_Rodnina_UVXL_R3_perc_0.0100_XLs.idXML	2	9306	1313.87	551.917	5.02712e-06	3	AYGSTNPINVVR	sp|P0A7W1|RS5_ECOLI	127	138	0.781799	551.918	G	363.058	1	G	aYGSTNPINVVR	0	0.157421	-0.781799	0.48002	25.1482	1
E. coli ribosomes	UV	S_Mosh_O_Dybkov_060123_300123_Expl_2_Ribos_Rodnina_UVXL_R3_perc_0.0100_XLs.idXML	2	9348	1319.38	680.305	4.5069e-06	3	DVARVKTLLNEK	sp|P0A7M6|RL29_ECOLI	49	60	0.258923	680.305	AU	653.088	2	A	DVARVKTLLNEK	-1	0	-0.258923	1	23.4536	1
E. coli ribosomes	UV	S_Mosh_O_Dybkov_060123_300123_Expl_2_Ribos_Rodnina_UVXL_R3_perc_0.0100_XLs.idXML	2	9431	1330.23	775.835	3.23108e-06	2	ALEEAGAEVEVK	sp|P0A7K2|RL7_ECOLI	110	121	0.059968	775.835	C-H3N1	306.025	1	C	ALEEAGAEVEVk	11	4.51542	0.059968	1	48.9088	1
E. coli ribosomes	UV	S_Mosh_O_Dybkov_060123_300123_Expl_2_Ribos_Rodnina_UVXL_R3_perc_0.0100_XLs.idXML	2	9545	1345.24	722.948	0.0060293	3	ATLGEVGNAEHM(Oxidation)LR	sp|P60422|RL2_ECOLI	190	203	0.197961	722.949	AU	653.088	2	A	ATLGEVGNAEhMLR	10	0.00857374	-0.197961	0.979519	20.2589	1
E. coli ribosomes	UV	S_Mosh_O_Dybkov_060123_300123_Expl_2_Ribos_Rodnina_UVXL_R3_perc_0.0100_XLs.idXML	2	9630	1355.97	722.948	4.63227e-06	3	ATLGEVGNAEHM(Oxidation)LR	sp|P60422|RL2_ECOLI	190	203	0.509592	722.949	AU	653.088	2	A	ATLGEVGnAEHMLR	7	0.0108186	-0.509592	0.990383	27.7776	1
E. coli ribosomes	UV	S_Mosh_O_Dybkov_060123_300123_Expl_2_Ribos_Rodnina_UVXL_R3_perc_0.0100_XLs.idXML	2	9700	1364.9	752.345	3.63599e-06	2	NKDGIPAVVER	sp|P60422|RL2_ECOLI	70	80	0.930145	752.346	C-H3N1	306.025	1	C	NkDGIPAVVER	1	0.66482	-0.930145	0.436753	43.6403	1
E. coli ribosomes	UV	S_Mosh_O_Dybkov_060123_300123_Expl_2_Ribos_Rodnina_UVXL_R3_perc_0.0100_XLs.idXML	2	9703	1365.3	627.792	4.38783e-06	2	EAFKLAAAK	sp|P0ADY7|RL16_ECOLI	115	123	0.110601	627.792	C-H3N1	306.025	1	C	EAFkLAAAK	3	0.302059	-0.110601	0.83352	35.1625	1
E. coli ribosomes	UV	S_Mosh_O_Dybkov_060123_300123_Expl_2_Ribos_Rodnina_UVXL_R3_perc_0.0100_XLs.idXML	2	9768	1373.56	607.932	2.88882e-06	3	ATLGEVGNAEHMLR	sp|P60422|RL2_ECOLI	190	203	0.830916	607.933	U	324.036	1	U	ATLGEVGNAEHmLR	11	4.9154	-0.830916	0.670955	59.8338	1
E. coli ribosomes	UV	S_Mosh_O_Dybkov_060123_300123_Expl_2_Ribos_Rodnina_UVXL_R3_perc_0.0100_XLs.idXML	2	9799	1377.71	717.618	5.07042e-06	3	ATLGEVGNAEHMLR	sp|P60422|RL2_ECOLI	190	203	0.933541	717.617	AU	653.088	2	A	ATLGeVGNAeHMLR	9	0.0179805	0.933541	0.855176	24.5325	1
E. coli ribosomes	UV	S_Mosh_O_Dybkov_060123_300123_Expl_2_Ribos_Rodnina_UVXL_R3_perc_0.0100_XLs.idXML	2	9859	1385.75	607.933	2.86677e-06	3	ATLGEVGNAEHMLR	sp|P60422|RL2_ECOLI	190	203	0.273461	607.933	U	324.036	1	U	ATLGEVGNAEHmLR	11	4.55646	0.273461	0.994358	44.9989	1
E. coli ribosomes	UV	S_Mosh_O_Dybkov_060123_300123_Expl_2_Ribos_Rodnina_UVXL_R3_perc_0.0100_XLs.idXML	2	9882	1388.69	722.949	4.70573e-06	3	ATLGEVGNAEHM(Oxidation)LR	sp|P60422|RL2_ECOLI	190	203	0.320343	722.949	AU	653.088	2	A	ATLGEVGNAEHMlR	12	0.0171859	0.320343	0.988157	25.5777	1
E. coli ribosomes	UV	S_Mosh_O_Dybkov_060123_300123_Expl_2_Ribos_Rodnina_UVXL_R3_perc_0.0100_XLs.idXML	2	9895	1390.29	944.054	3.74691e-06	3	ADIDYNTSEAHTTYGVIGVK	sp|P0A7V3|RS3_ECOLI	180	199	1.31659	944.055	AA	676.116	2	A	ADiDYNTSEAHTTYGViGVK	16	0.0584141	-1.31659	1	45.0272	1
E. coli ribosomes	UV	S_Mosh_O_Dybkov_060123_300123_Expl_2_Ribos_Rodnina_UVXL_R3_perc_0.0100_XLs.idXML	2	9923	1394.07	574.237	0.00602925	3	RYAGVGDIIK	sp|P0ADY3|RL14_ECOLI	31	40	0.119881	574.237	CU	629.077	2	C	RYAGVGDIIK	-1	0	-0.119881	0.935329	37.9911	1
E. coli ribosomes	UV	S_Mosh_O_Dybkov_060123_300123_Expl_2_Ribos_Rodnina_UVXL_R3_perc_0.0100_XLs.idXML	2	9946	1396.96	607.933	3.19316e-06	3	ATLGEVGNAEHMLR	sp|P60422|RL2_ECOLI	190	203	0.128131	607.933	U	324.036	1	U	ATLGEVGNAEHmLR	11	4.89885	-0.128131	0.941261	47.1249	1
E. coli ribosomes	UV	S_Mosh_O_Dybkov_060123_300123_Expl_2_Ribos_Rodnina_UVXL_R3_perc_0.0100_XLs.idXML	2	9968	1399.68	722.949	4.51384e-06	3	ATLGEVGNAEHM(Oxidation)LR	sp|P60422|RL2_ECOLI	190	203	0.320343	722.949	AU	653.088	2	A	aTLGEVGNaEHMLR	8	0.0562646	0.320343	0.978362	27.7776	1
E. coli ribosomes	UV	S_Mosh_O_Dybkov_060123_300123_Expl_2_Ribos_Rodnina_UVXL_R3_perc_0.0100_XLs.idXML	2	9992	1402.57	944.055	3.7743e-06	3	ADIDYNTSEAHTTYGVIGVK	sp|P0A7V3|RS3_ECOLI	180	199	0.0454787	944.055	AA	676.116	2	A	aDIDYNTSEaHTTYGVIGVK	9	0.0251456	-0.0454787	1	41.8772	1
E. coli ribosomes	UV	S_Mosh_O_Dybkov_060123_300123_Expl_2_Ribos_Rodnina_UVXL_R3_perc_0.0100_XLs.idXML	2	10039	1408.64	607.932	0.00602925	3	ATLGEVGNAEHMLR	sp|P60422|RL2_ECOLI	190	203	0.429324	607.933	U	324.036	1	U	ATLGEVGNAEHmLR	11	1.72249	-0.429324	1	32.787	1
E. coli ribosomes	UV	S_Mosh_O_Dybkov_060123_300123_Expl_2_Ribos_Rodnina_UVXL_R3_perc_0.0100_XLs.idXML	2	10048	1410.06	717.617	4.90602e-06	3	ATLGEVGNAEHMLR	sp|P60422|RL2_ECOLI	190	203	0.576856	717.617	AU	653.088	2	A	ATlGEVGNAEHMLR	2	0.0195863	-0.576856	0.976201	30.015	1
E. coli ribosomes	UV	S_Mosh_O_Dybkov_060123_300123_Expl_2_Ribos_Rodnina_UVXL_R3_perc_0.0100_XLs.idXML	2	10051	1410.27	708.331	3.18824e-06	2	RYAGVGDIIK	sp|P0ADY3|RL14_ECOLI	31	40	0.675945	708.332	U	324.036	1	U	RyAGVGDIIK	1	0.672576	-0.675945	1	63.5337	1
E. coli ribosomes	UV	S_Mosh_O_Dybkov_060123_300123_Expl_2_Ribos_Rodnina_UVXL_R3_perc_0.0100_XLs.idXML	2	10053	1410.46	722.947	4.92269e-06	3	ATLGEVGNAEHM(Oxidation)LR	sp|P60422|RL2_ECOLI	190	203	1.89282	722.949	AU	653.088	2	A	aTLGEVGNaEHMLR	8	0.0551561	-1.89282	1	26.9782	1
E. coli ribosomes	UV	S_Mosh_O_Dybkov_060123_300123_Expl_2_Ribos_Rodnina_UVXL_R3_perc_0.0100_XLs.idXML	2	10134	1420.28	708.332	3.14018e-06	2	RYAGVGDIIK	sp|P0ADY3|RL14_ECOLI	31	40	0.185729	708.332	U	324.036	1	U	RyAGVGDIIK	1	0.683258	0.185729	0.994198	63.6474	1
E. coli ribosomes	UV	S_Mosh_O_Dybkov_060123_300123_Expl_2_Ribos_Rodnina_UVXL_R3_perc_0.0100_XLs.idXML	2	10163	1423.67	505.252	4.60256e-06	3	NKVHIINLEK	sp|P0A7V0|RS2_ECOLI	36	45	0.129467	505.252	C-H3N1	306.025	1	C	NkVHIINLEK	1	0.704615	-0.129467	1	31.12	1
E. coli ribosomes	UV	S_Mosh_O_Dybkov_060123_300123_Expl_2_Ribos_Rodnina_UVXL_R3_perc_0.0100_XLs.idXML	2	10216	1430.54	717.617	0.00602925	3	ATLGEVGNAEHMLR	sp|P60422|RL2_ECOLI	190	203	0.45996	717.617	AU	653.088	2	A	ATLgEVgNAEHMLR	6	0.0208579	-0.45996	1	24.5325	1
E. coli ribosomes	UV	S_Mosh_O_Dybkov_060123_300123_Expl_2_Ribos_Rodnina_UVXL_R3_perc_0.0100_XLs.idXML	2	10218	1430.8	708.331	4.85541e-06	2	RYAGVGDIIK	sp|P0ADY3|RL14_ECOLI	31	40	1.27912	708.332	U	324.036	1	U	RyAGVGDIIK	1	0.703311	-1.27912	1	70.8927	1
E. coli ribosomes	UV	S_Mosh_O_Dybkov_060123_300123_Expl_2_Ribos_Rodnina_UVXL_R3_perc_0.0100_XLs.idXML	2	10406	1454.76	716.945	4.38176e-06	3	ATLGEVGNAEHMLR	sp|P60422|RL2_ECOLI	190	203	0.736008	716.945	CG-H3N1	651.073	2	C	ATLGEVGNAEHmLR	11	0.694917	-0.736008	0.98946	47.4906	1
E. coli ribosomes	UV	S_Mosh_O_Dybkov_060123_300123_Expl_2_Ribos_Rodnina_UVXL_R3_perc_0.0100_XLs.idXML	2	10490	1465.67	716.945	3.42802e-06	3	ATLGEVGNAEHMLR	sp|P60422|RL2_ECOLI	190	203	0.455843	716.945	CG-H3N1	651.073	2	C	ATLGEVGNAEHmLR	11	0.828136	0.455843	0.953778	64.0501	1
E. coli ribosomes	UV	S_Mosh_O_Dybkov_060123_300123_Expl_2_Ribos_Rodnina_UVXL_R3_perc_0.0100_XLs.idXML	2	10603	1480.46	669.603	5.10454e-06	3	AERTGRNPQTGK	sp|P0ACF0|DBHA_ECOLI	56	67	1.45453	669.604	AG	692.111	2	A	AErTGRNPQTGK	2	0.312149	-1.45453	0.348017	17.3857	1
E. coli ribosomes	UV	S_Mosh_O_Dybkov_060123_300123_Expl_2_Ribos_Rodnina_UVXL_R3_perc_0.0100_XLs.idXML	2	10738	1498.67	784.307	4.82769e-06	3	QHVPVFVTDEM(Oxidation)VGHK	sp|P0A7U3|RS19_ECOLI	56	70	1.60975	784.308	UC-H3N1	612.051	2	C	QHvPvFvTDEMvGHK	11	0.00899274	-1.60975	0.615472	27.4321	1
E. coli ribosomes	UV	S_Mosh_O_Dybkov_060123_300123_Expl_2_Ribos_Rodnina_UVXL_R3_perc_0.0100_XLs.idXML	2	10834	1511.21	686.309	2.24742e-06	3	HAVIALTSIYGVGK	sp|P0A7S9|RS13_ECOLI	14	27	0.353916	686.31	CC	628.093	2	C	HAVIALTsIYGVGK	7	0.0112757	-0.353916	0.860437	48.9053	1
E. coli ribosomes	UV	S_Mosh_O_Dybkov_060123_300123_Expl_2_Ribos_Rodnina_UVXL_R3_perc_0.0100_XLs.idXML	2	10905	1520.5	689.669	3.51469e-06	3	VGGSTYQVPVEVRPVR	sp|P02359|RS7_ECOLI	80	95	0.277739	689.668	U	324.036	1	U	VGGSTyQVPVEVRPVR	5	1.54925	0.277739	0.0438969	40.43	1
E. coli ribosomes	UV	S_Mosh_O_Dybkov_060123_300123_Expl_2_Ribos_Rodnina_UVXL_R3_perc_0.0100_XLs.idXML	2	10919	1522.38	686.31	3.99351e-06	3	HAVIALTSIYGVGK	sp|P0A7S9|RS13_ECOLI	14	27	0.228912	686.31	CC	628.093	2	C	HAVIAlTSIYGVGK	5	0.0127989	0.228912	0.878998	31.8827	1
E. coli ribosomes	UV	S_Mosh_O_Dybkov_060123_300123_Expl_2_Ribos_Rodnina_UVXL_R3_perc_0.0100_XLs.idXML	2	10955	1527.28	782.802	3.62408e-06	2	YAGVGDIIK	sp|P0ADY3|RL14_ECOLI	32	40	0.0607036	782.802	CU	629.077	2	C	yAGVGDIIK	0	0.0539386	-0.0607036	1	48.1898	1
E. coli ribosomes	UV	S_Mosh_O_Dybkov_060123_300123_Expl_2_Ribos_Rodnina_UVXL_R3_perc_0.0100_XLs.idXML	2	10969	1529.21	545.913	5.03335e-06	3	AYGSTNPINVVR	sp|P0A7W1|RS5_ECOLI	127	138	1.83024	545.914	G-H2O1	345.047	1	G	aYGSTNPINVVR	0	0.0162465	-1.83024	0.123145	25.0469	1
E. coli ribosomes	UV	S_Mosh_O_Dybkov_060123_300123_Expl_2_Ribos_Rodnina_UVXL_R3_perc_0.0100_XLs.idXML	2	11135	1551.13	578.954	3.83318e-06	3	GKPFAPLLEKNSK	sp|P60422|RL2_ECOLI	27	39	0.0771392	578.954	C-H3N1	306.025	1	C	GKPFAPLLEkNSK	9	2.01301	-0.0771392	0.728264	32.2501	1
E. coli ribosomes	UV	S_Mosh_O_Dybkov_060123_300123_Expl_2_Ribos_Rodnina_UVXL_R3_perc_0.0100_XLs.idXML	2	11217	1561.93	861.346	4.62324e-06	2	RYAGVGDIIK	sp|P0ADY3|RL14_ECOLI	31	40	1.3363	861.345	UU	630.061	2	U	RYAGVGDIIK	-1	0	1.3363	0.264345	56.8808	1
E. coli ribosomes	UV	S_Mosh_O_Dybkov_060123_300123_Expl_2_Ribos_Rodnina_UVXL_R3_perc_0.0100_XLs.idXML	2	11261	1567.91	782.802	3.83566e-06	2	YAGVGDIIK	sp|P0ADY3|RL14_ECOLI	32	40	0.684464	782.802	CU	629.077	2	C	yAGVGDIIK	0	0.0464529	-0.684464	1	59.4819	1
E. coli ribosomes	UV	S_Mosh_O_Dybkov_060123_300123_Expl_2_Ribos_Rodnina_UVXL_R3_perc_0.0100_XLs.idXML	2	11300	1572.88	945.905	2.33055e-06	2	AYEDAETVTGVINGK	sp|P0AG67|RS1_ECOLI	101	115	0.766858	945.904	U	324.036	1	U	AyEDAETVTGVINGK	1	2.74161	0.766858	1	70.9356	1
E. coli ribosomes	UV	S_Mosh_O_Dybkov_060123_300123_Expl_2_Ribos_Rodnina_UVXL_R3_perc_0.0100_XLs.idXML	2	11315	1574.8	861.345	4.66468e-06	2	RYAGVGDIIK	sp|P0ADY3|RL14_ECOLI	31	40	0.131672	861.345	UU	630.061	2	U	RYAGVGDIIK	-1	0	0.131672	0.526649	50.5991	1
E. coli ribosomes	UV	S_Mosh_O_Dybkov_060123_300123_Expl_2_Ribos_Rodnina_UVXL_R3_perc_0.0100_XLs.idXML	2	11349	1579.38	782.802	3.2377e-06	2	YAGVGDIIK	sp|P0ADY3|RL14_ECOLI	32	40	0.0607036	782.802	CU	629.077	2	C	yAGVGDIIK	0	0.0442575	-0.0607036	0.994147	49.2635	1
E. coli ribosomes	UV	S_Mosh_O_Dybkov_060123_300123_Expl_2_Ribos_Rodnina_UVXL_R3_perc_0.0100_XLs.idXML	2	11385	1583.94	615.828	4.38594e-06	2	LAAAKLPIK	sp|P0ADY7|RL16_ECOLI	119	127	0.522466	615.828	C-H3N1	306.025	1	C	LAAAkLPIK	4	1.75822	-0.522466	1	40.4922	1
E. coli ribosomes	UV	S_Mosh_O_Dybkov_060123_300123_Expl_2_Ribos_Rodnina_UVXL_R3_perc_0.0100_XLs.idXML	2	11413	1587.55	630.281	3.79066e-06	2	YAGVGDIIK	sp|P0ADY3|RL14_ECOLI	32	40	0.536492	630.281	U	324.036	1	U	yAGVGDIIK	0	1.98585	-0.536492	0.875953	69.9492	1
E. coli ribosomes	UV	S_Mosh_O_Dybkov_060123_300123_Expl_2_Ribos_Rodnina_UVXL_R3_perc_0.0100_XLs.idXML	2	11433	1590.45	782.802	3.24354e-06	2	YAGVGDIIK	sp|P0ADY3|RL14_ECOLI	32	40	0.216644	782.802	CU	629.077	2	C	yAGVGDIIK	0	0.0414328	-0.216644	1	44.9841	1
E. coli ribosomes	UV	S_Mosh_O_Dybkov_060123_300123_Expl_2_Ribos_Rodnina_UVXL_R3_perc_0.0100_XLs.idXML	2	11489	1597.6	901.723	4.83705e-06	3	ITNITDVTPIPHNGCRPPK	sp|P0A7R9|RS11_ECOLI	107	125	0.403809	901.722	UU	630.061	2	U	ITNITdVTPIPHNGCRPPK	5	0.0321815	0.403809	0.867955	22.4384	1
E. coli ribosomes	UV	S_Mosh_O_Dybkov_060123_300123_Expl_2_Ribos_Rodnina_UVXL_R3_perc_0.0100_XLs.idXML	2	11496	1598.6	630.282	3.4174e-06	2	YAGVGDIIK	sp|P0ADY3|RL14_ECOLI	32	40	0.722401	630.281	U	324.036	1	U	yAGVGDIIK	0	2.20681	0.722401	0.994698	72.2679	1
E. coli ribosomes	UV	S_Mosh_O_Dybkov_060123_300123_Expl_2_Ribos_Rodnina_UVXL_R3_perc_0.0100_XLs.idXML	2	11517	1601.33	782.802	3.49972e-06	2	YAGVGDIIK	sp|P0ADY3|RL14_ECOLI	32	40	0.251177	782.802	CU	629.077	2	C	yAGVGDIIK	0	0.0347653	0.251177	1	38.8074	1
E. coli ribosomes	UV	S_Mosh_O_Dybkov_060123_300123_Expl_2_Ribos_Rodnina_UVXL_R3_perc_0.0100_XLs.idXML	2	11580	1609.32	630.282	2.9596e-06	2	YAGVGDIIK	sp|P0ADY3|RL14_ECOLI	32	40	0.431887	630.281	U	324.036	1	U	yAGVGDIIK	0	2.07956	0.431887	0.996534	60.0945	1
E. coli ribosomes	UV	S_Mosh_O_Dybkov_060123_300123_Expl_2_Ribos_Rodnina_UVXL_R3_perc_0.0100_XLs.idXML	2	11602	1611.98	782.802	3.55337e-06	2	YAGVGDIIK	sp|P0ADY3|RL14_ECOLI	32	40	0.0952366	782.802	CU	629.077	2	C	yAGVGDIIK	0	0.0351504	0.0952366	1	50.2829	1
E. coli ribosomes	UV	S_Mosh_O_Dybkov_060123_300123_Expl_2_Ribos_Rodnina_UVXL_R3_perc_0.0100_XLs.idXML	2	11607	1612.49	874.412	2.28356e-06	2	EAKDLVESAPAALK	sp|P0A7K2|RL7_ECOLI	83	96	0.692528	874.411	C-H3N1	306.025	1	C	EAKDLVESApAALK	9	0.0945495	0.692528	1	41.3802	1
E. coli ribosomes	UV	S_Mosh_O_Dybkov_060123_300123_Expl_2_Ribos_Rodnina_UVXL_R3_perc_0.0100_XLs.idXML	2	11664	1619.54	630.281	2.68332e-06	2	YAGVGDIIK	sp|P0ADY3|RL14_ECOLI	32	40	0.0445354	630.281	U	324.036	1	U	yAGVGDIIK	0	2.05843	0.0445354	0.989912	72.2679	1
E. coli ribosomes	UV	S_Mosh_O_Dybkov_060123_300123_Expl_2_Ribos_Rodnina_UVXL_R3_perc_0.0100_XLs.idXML	2	11690	1622.47	782.802	3.38414e-06	2	YAGVGDIIK	sp|P0ADY3|RL14_ECOLI	32	40	0.294614	782.802	CU	629.077	2	C	yAGVGDIIK	0	0.0314865	-0.294614	1	50.9262	1
E. coli ribosomes	UV	S_Mosh_O_Dybkov_060123_300123_Expl_2_Ribos_Rodnina_UVXL_R3_perc_0.0100_XLs.idXML	2	11751	1629.99	630.281	3.71196e-06	2	YAGVGDIIK	sp|P0ADY3|RL14_ECOLI	32	40	0.439654	630.281	U	324.036	1	U	yAGVGDIIK	0	2.07182	-0.439654	1	62.4824	1
E. coli ribosomes	UV	S_Mosh_O_Dybkov_060123_300123_Expl_2_Ribos_Rodnina_UVXL_R3_perc_0.0100_XLs.idXML	2	11776	1633.14	782.801	3.61587e-06	2	YAGVGDIIK	sp|P0ADY3|RL14_ECOLI	32	40	0.840405	782.802	CU	629.077	2	C	yAGVGDIIK	0	0.0593453	-0.840405	1	44.857	1
E. coli ribosomes	UV	S_Mosh_O_Dybkov_060123_300123_Expl_2_Ribos_Rodnina_UVXL_R3_perc_0.0100_XLs.idXML	2	11832	1640.49	630.281	4.0193e-06	2	YAGVGDIIK	sp|P0ADY3|RL14_ECOLI	32	40	0.245978	630.281	U	324.036	1	U	yAGVGDIIK	0	1.94275	-0.245978	0.959052	69.9492	1
E. coli ribosomes	UV	S_Mosh_O_Dybkov_060123_300123_Expl_2_Ribos_Rodnina_UVXL_R3_perc_0.0100_XLs.idXML	2	11861	1643.97	782.802	4.5586e-06	2	YAGVGDIIK	sp|P0ADY3|RL14_ECOLI	32	40	0.294614	782.802	CU	629.077	2	C	yAGVGDIIK	0	0.0243821	-0.294614	1	39.0223	1
E. coli ribosomes	UV	S_Mosh_O_Dybkov_060123_300123_Expl_2_Ribos_Rodnina_UVXL_R3_perc_0.0100_XLs.idXML	2	11893	1648.19	716.331	3.99398e-06	2	VALADKYFAK	sp|P0AG59|RS14_ECOLI	14	23	0.180401	716.331	C-H3N1	306.025	1	C	VALADkYFAK	5	2.05282	-0.180401	0.414671	54.9481	1
E. coli ribosomes	UV	S_Mosh_O_Dybkov_060123_300123_Expl_2_Ribos_Rodnina_UVXL_R3_perc_0.0100_XLs.idXML	2	11917	1651.52	630.282	3.39777e-06	2	YAGVGDIIK	sp|P0ADY3|RL14_ECOLI	32	40	0.238211	630.281	U	324.036	1	U	yAGVGDIIK	0	1.2991	0.238211	1	67.5139	1
E. coli ribosomes	UV	S_Mosh_O_Dybkov_060123_300123_Expl_2_Ribos_Rodnina_UVXL_R3_perc_0.0100_XLs.idXML	2	12002	1662.11	630.281	4.19926e-06	2	YAGVGDIIK	sp|P0ADY3|RL14_ECOLI	32	40	0.536492	630.281	U	324.036	1	U	yAGVGDIIK	0	2.17617	-0.536492	1	69.9492	1
E. coli ribosomes	UV	S_Mosh_O_Dybkov_060123_300123_Expl_2_Ribos_Rodnina_UVXL_R3_perc_0.0100_XLs.idXML	2	12058	1669.41	782.802	4.94822e-06	2	YAGVGDIIK	sp|P0ADY3|RL14_ECOLI	32	40	0.251177	782.802	CU	629.077	2	C	YAgVgDIIK	4	0.0507158	0.251177	1	21.2271	1
E. coli ribosomes	UV	S_Mosh_O_Dybkov_060123_300123_Expl_2_Ribos_Rodnina_UVXL_R3_perc_0.0100_XLs.idXML	2	12091	1673.81	630.281	3.89101e-06	2	YAGVGDIIK	sp|P0ADY3|RL14_ECOLI	32	40	0.0523025	630.281	U	324.036	1	U	yAGVGDIIK	0	2.02068	-0.0523025	0.922716	65.1019	1
E. coli ribosomes	UV	S_Mosh_O_Dybkov_060123_300123_Expl_2_Ribos_Rodnina_UVXL_R3_perc_0.0100_XLs.idXML	2	12579	1738.26	630.282	4.01341e-06	2	YAGVGDIIK	sp|P0ADY3|RL14_ECOLI	32	40	0.431887	630.281	U	324.036	1	U	yAGVGDIIK	0	1.23743	0.431887	1	39.0583	1
E. coli ribosomes	UV	S_Mosh_O_Dybkov_060123_300123_Expl_2_Ribos_Rodnina_UVXL_R3_perc_0.0100_XLs.idXML	2	12582	1738.66	759.315	4.22767e-06	2	AVEGTPFECLK	sp|P0A7J3|RL10_ECOLI	63	73	0.369249	759.315	U	324.036	1	U	AVEGTPFEcLK	8	2.98631	0.369249	0.832702	57.1598	1
E. coli ribosomes	UV	S_Mosh_O_Dybkov_060123_300123_Expl_2_Ribos_Rodnina_UVXL_R3_perc_0.0100_XLs.idXML	2	12643	1746.47	686.637	3.14159e-06	3	HAVIALTSIYGVGK	sp|P0A7S9|RS13_ECOLI	14	27	0.763565	686.638	CU	629.077	2	C	HAVIALTsIYGVGK	7	0.468674	-0.763565	0.801284	39.4518	1
E. coli ribosomes	UV	S_Mosh_O_Dybkov_060123_300123_Expl_2_Ribos_Rodnina_UVXL_R3_perc_0.0100_XLs.idXML	2	12675	1750.8	759.315	4.79828e-06	2	AVEGTPFECLK	sp|P0A7J3|RL10_ECOLI	63	73	0.234708	759.315	U	324.036	1	U	AVEGTPFEcLK	8	2.74032	-0.234708	0.892757	49.2525	1
E. coli ribosomes	UV	S_Mosh_O_Dybkov_060123_300123_Expl_2_Ribos_Rodnina_UVXL_R3_perc_0.0100_XLs.idXML	2	12726	1757.45	741.645	4.71018e-06	3	VEGDTKPELELTLK	sp|P0A7W7|RS8_ECOLI	51	64	1.80219	741.647	CG-H3N1	651.073	2	C	VEGdTKPELELTLK	3	0.0441345	-1.80219	1	24.2188	1
E. coli ribosomes	UV	S_Mosh_O_Dybkov_060123_300123_Expl_2_Ribos_Rodnina_UVXL_R3_perc_0.0100_XLs.idXML	2	12744	1759.9	649.596	2.9623e-06	3	DAALSCDQFFVNHR	sp|P0A7V0|RS2_ECOLI	82	95	0.0728135	649.596	U	324.036	1	U	DAALScDQFFVNHR	5	1.62462	0.0728135	0.669022	41.289	1
E. coli ribosomes	UV	S_Mosh_O_Dybkov_060123_300123_Expl_2_Ribos_Rodnina_UVXL_R3_perc_0.0100_XLs.idXML	2	13084	1804.8	783.294	3.83566e-06	2	YAGVGDIIK	sp|P0ADY3|RL14_ECOLI	32	40	0.143169	783.294	UU	630.061	2	U	yAGVGDIIK	0	0.576291	-0.143169	0.850889	42.4865	1
E. coli ribosomes	UV	S_Mosh_O_Dybkov_060123_300123_Expl_2_Ribos_Rodnina_UVXL_R3_perc_0.0100_XLs.idXML	2	13160	1814.91	783.293	2.89053e-06	2	YAGVGDIIK	sp|P0ADY3|RL14_ECOLI	32	40	1.07822	783.294	UU	630.061	2	U	yAGVGDIIK	0	0.870986	-1.07822	1	60.3512	1
E. coli ribosomes	UV	S_Mosh_O_Dybkov_060123_300123_Expl_2_Ribos_Rodnina_UVXL_R3_perc_0.0100_XLs.idXML	2	13245	1826.24	783.293	3.67315e-06	2	YAGVGDIIK	sp|P0ADY3|RL14_ECOLI	32	40	0.92238	783.294	UU	630.061	2	U	yAGVGDIIK	0	0.861199	-0.92238	1	65.1019	1
E. coli ribosomes	UV	S_Mosh_O_Dybkov_060123_300123_Expl_2_Ribos_Rodnina_UVXL_R3_perc_0.0100_XLs.idXML	2	13330	1837.71	783.293	3.79225e-06	2	YAGVGDIIK	sp|P0ADY3|RL14_ECOLI	32	40	0.711682	783.294	UU	630.061	2	U	yAGVGDIIK	0	0.607525	-0.711682	1	47.9022	1
E. coli ribosomes	UV	S_Mosh_O_Dybkov_060123_300123_Expl_2_Ribos_Rodnina_UVXL_R3_perc_0.0100_XLs.idXML	2	13441	1852.62	783.294	3.15819e-06	2	YAGVGDIIK	sp|P0ADY3|RL14_ECOLI	32	40	0.402279	783.294	UU	630.061	2	U	yAGVGDIIK	0	0.195633	0.402279	1	32.5512	1
E. coli ribosomes	UV	S_Mosh_O_Dybkov_060123_300123_Expl_2_Ribos_Rodnina_UVXL_R3_perc_0.0100_XLs.idXML	2	13959	1922.33	703.342	4.17541e-06	2	GKPFAPLLEK	sp|P60422|RL2_ECOLI	27	36	0.431143	703.342	C-H3N1	306.025	1	C	GkPFAPLLEK	1	1.15615	0.431143	0.876625	39.8373	1
E. coli ribosomes	UV	S_Mosh_O_Dybkov_060123_300123_Expl_2_Ribos_Rodnina_UVXL_R3_perc_0.0100_XLs.idXML	2	14042	1933.17	703.342	3.96556e-06	2	GKPFAPLLEK	sp|P60422|RL2_ECOLI	27	36	0.288965	703.342	C-H3N1	306.025	1	C	GkPFAPLLEK	1	1.03032	0.288965	0.799491	37.407	1
E. coli ribosomes	UV	S_Mosh_O_Dybkov_060123_300123_Expl_2_Ribos_Rodnina_UVXL_R3_perc_0.0100_XLs.idXML	2	15542	2133.48	763.321	4.787e-06	2	ATLLGLGLR	sp|P0AG51|RL30_ECOLI	22	30	1.07295	763.32	UC-H3N1	612.051	2	C	ATllGlGlR	7	0.0646803	1.07295	0.632767	25.0701	1
E. coli ribosomes	UV	S_Mosh_O_Dybkov_060123_300123_Expl_2_Ribos_Rodnina_UVXL_R3_perc_0.0100_XLs.idXML	2	15675	2151.87	719.32	4.45501e-06	3	AFLPGSLVDVRPVR	sp|P0AG67|RS1_ECOLI	129	142	0.112214	719.32	UU	630.061	2	U	AfLPGSLVDVRPVR	1	0.0722204	0.112214	0.46531	32.5188	1
E. coli ribosomes	UV	S_Mosh_O_Dybkov_060123_300123_Expl_2_Ribos_Rodnina_UVXL_R3_perc_0.0100_XLs.idXML	2	15819	2171.62	785.366	1.99418e-06	3	DFNEALVHQVVVAYAAGAR	sp|P60723|RL4_ECOLI	22	40	0.66518	785.365	U	324.036	1	U	DFNEALVHQVVVAyAAGAR	13	4.4339	0.66518	1	65.2511	1
E. coli ribosomes	UV	S_Mosh_O_Dybkov_060123_300123_Expl_2_Ribos_Rodnina_UVXL_R3_perc_0.0100_XLs.idXML	2	15841	2174.68	719.321	0.00602921	3	AFLPGSLVDVRPVR	sp|P0AG67|RS1_ECOLI	129	142	0.946335	719.32	UU	630.061	2	U	AFLPGSLVDVRPVR	-1	0	0.946335	1	12.3722	1
E. coli ribosomes	UV	S_Mosh_O_Dybkov_060123_300123_Expl_2_Ribos_Rodnina_UVXL_R3_perc_0.0100_XLs.idXML	2	15896	2182.35	785.365	2.42265e-06	3	DFNEALVHQVVVAYAAGAR	sp|P60723|RL4_ECOLI	22	40	0.0285341	785.365	U	324.036	1	U	DFNEALVHQVVVAyAAGAR	13	4.12293	0.0285341	1	46.0683	1
E. coli ribosomes	UV	S_Mosh_O_Dybkov_060123_300123_Expl_2_Ribos_Rodnina_UVXL_R3_perc_0.0100_XLs.idXML	2	16058	2204.87	895.049	3.56089e-06	3	DFNEALVHQVVVAYAAGAR	sp|P60723|RL4_ECOLI	22	40	0.0541334	895.049	AU	653.088	2	A	DFNEALvHQvvvAYAAGAR	11	0.120145	0.0541334	0.386239	34.8331	1
E. coli ribosomes	UV	S_Mosh_O_Dybkov_060123_300123_Expl_2_Ribos_Rodnina_UVXL_R3_perc_0.0100_XLs.idXML	2	16101	2210.86	785.365	4.0279e-07	3	DFNEALVHQVVVAYAAGAR	sp|P60723|RL4_ECOLI	22	40	0.353454	785.365	U	324.036	1	U	DFNEALVHQVVVAyAAGAR	13	5.59835	-0.353454	1	85.4873	1
E. coli ribosomes	UV	S_Mosh_O_Dybkov_060123_300123_Expl_2_Ribos_Rodnina_UVXL_R3_perc_0.0100_XLs.idXML	2	16142	2216.58	895.049	4.53219e-06	3	DFNEALVHQVVVAYAAGAR	sp|P60723|RL4_ECOLI	22	40	0.0541334	895.049	AU	653.088	2	A	DFNEALvHQvvvAYAAGAR	11	0.0706525	0.0541334	0.793088	38.405	1
E. coli ribosomes	UV	S_Mosh_O_Dybkov_060123_300123_Expl_2_Ribos_Rodnina_UVXL_R3_perc_0.0100_XLs.idXML	2	16186	2222.7	785.365	1.81073e-07	3	DFNEALVHQVVVAYAAGAR	sp|P60723|RL4_ECOLI	22	40	0.226125	785.365	U	324.036	1	U	DFNEALVHQVVVAyAAGAR	13	5.80782	-0.226125	1	83.4706	1
E. coli ribosomes	UV	S_Mosh_O_Dybkov_060123_300123_Expl_2_Ribos_Rodnina_UVXL_R3_perc_0.0100_XLs.idXML	2	16227	2228.39	895.05	3.04217e-06	3	DFNEALVHQVVVAYAAGAR	sp|P60723|RL4_ECOLI	22	40	0.394548	895.049	AU	653.088	2	A	DFNEALvHQvvvAYAAGAR	11	0.0185423	0.394548	0.68768	36.1213	1
E. coli ribosomes	UV	S_Mosh_O_Dybkov_060123_300123_Expl_2_Ribos_Rodnina_UVXL_R3_perc_0.0100_XLs.idXML	2	16268	2234	785.365	2.67256e-06	3	DFNEALVHQVVVAYAAGAR	sp|P60723|RL4_ECOLI	22	40	0.178121	785.365	U	324.036	1	U	DFNEALVHQVVVAyAAGAR	13	1.99508	0.178121	1	39.4674	1
E. coli ribosomes	UV	S_Mosh_O_Dybkov_060123_300123_Expl_2_Ribos_Rodnina_UVXL_R3_perc_0.0100_XLs.idXML	2	16305	2239.11	895.05	4.00714e-06	3	DFNEALVHQVVVAYAAGAR	sp|P60723|RL4_ECOLI	22	40	0.501036	895.049	AU	653.088	2	A	DFNEAlVHQVVVAYAAGAR	5	0.0230982	0.501036	0.930405	38.405	1
E. coli ribosomes	UV	S_Mosh_O_Dybkov_060123_300123_Expl_2_Ribos_Rodnina_UVXL_R3_perc_0.0100_XLs.idXML	2	16386	2250.38	895.05	3.11207e-06	3	DFNEALVHQVVVAYAAGAR	sp|P60723|RL4_ECOLI	22	40	0.612762	895.049	AU	653.088	2	A	DFNEAlVHQVVVAYAAGAR	5	0.0140672	0.612762	0.720458	40.7141	1
E. coli ribosomes	UV	S_Mosh_O_Dybkov_060123_300123_Expl_2_Ribos_Rodnina_UVXL_R3_perc_0.0100_XLs.idXML	2	16470	2262.08	895.049	3.64563e-06	3	DFNEALVHQVVVAYAAGAR	sp|P60723|RL4_ECOLI	22	40	0.504495	895.049	AU	653.088	2	A	DFNEALVhQVVVAYAAGAR	7	0.0245024	-0.504495	0.837731	33.864	1
E. coli ribosomes	UV	S_Mosh_O_Dybkov_060123_300123_Expl_2_Ribos_Rodnina_UVXL_R3_perc_0.0100_XLs.idXML	2	16554	2273.77	895.05	4.95115e-06	3	DFNEALVHQVVVAYAAGAR	sp|P60723|RL4_ECOLI	22	40	0.501036	895.049	AU	653.088	2	A	DFNEALVhQVVVAYAAGAR	7	0.0386204	0.501036	0.863776	29.4335	1
E. coli ribosomes	UV	S_Mosh_O_Dybkov_060123_300123_Expl_2_Ribos_Rodnina_UVXL_R3_perc_0.0100_XLs.idXML	2	17039	2341.06	785.365	3.63749e-07	3	DFNEALVHQVVVAYAAGAR	sp|P60723|RL4_ECOLI	22	40	0.608112	785.365	U	324.036	1	U	DFNEALVHQVVVAyAAGAR	13	6.31265	-0.608112	1	92.0309	1
E. coli ribosomes	UV	S_Mosh_O_Dybkov_060123_300123_Expl_2_Ribos_Rodnina_UVXL_R3_perc_0.0100_XLs.idXML	2	17117	2351.58	785.365	7.26958e-07	3	DFNEALVHQVVVAYAAGAR	sp|P60723|RL4_ECOLI	22	40	0.155863	785.365	U	324.036	1	U	DFNEALVHQVVVAyAAGAR	13	5.75647	0.155863	0.985876	92.8803	1
E. coli ribosomes	UV	S_Mosh_O_Dybkov_060123_300123_Expl_2_Ribos_Rodnina_UVXL_R3_perc_0.0100_XLs.idXML	2	17201	2363.24	785.365	1.93043e-06	3	DFNEALVHQVVVAYAAGAR	sp|P60723|RL4_ECOLI	22	40	0.226125	785.365	U	324.036	1	U	DFNEALVHQVVVAyAAGAR	13	3.73876	-0.226125	1	53.5879	1
E. coli ribosomes	UV	S_Mosh_O_Dybkov_060123_300123_Expl_2_Ribos_Rodnina_UVXL_R3_perc_0.0100_XLs.idXML	2	17757	2440.7	656.327	4.99434e-06	2	KEALFRPK	sp|P25907|YDBD_ECOLI	235	242	1.11044	656.326	C	323.052	1	C	KEAlFRPK	3	0.422315	1.11044	0.39155	23.6433	1
E. coli ribosomes	NM	S_Mosh_O_Dybkov_060123_300123_Expl_2_Ribos_Rodnina_NMXL_R1_perc_0.0100_XLs.idXML	1	3647	648.325	712.301	4.03376e-06	3	GTAMNPVDHPHGGGEGR	sp|P60422|RL2_ECOLI	222	238	0.15897	712.301	G+C5H9N1	446.132	1	G	GTAmNPVDHPHGGGEGR	3	1.25049	-0.15897	0.961106	25.7737	1
E. coli ribosomes	NM	S_Mosh_O_Dybkov_060123_300123_Expl_2_Ribos_Rodnina_NMXL_R1_perc_0.0100_XLs.idXML	1	3684	653.507	814.309	3.32094e-06	3	GTAMNPVDHPHGGGEGR	sp|P60422|RL2_ECOLI	222	238	0.427579	814.309	GU+C5H9N1	752.157	2	G	GTAmNPVDHPHGGGEGR	3	0.868378	-0.427579	0.967961	42.8814	1
E. coli ribosomes	NM	S_Mosh_O_Dybkov_060123_300123_Expl_2_Ribos_Rodnina_NMXL_R1_perc_0.0100_XLs.idXML	1	3685	653.576	717.632	1.90051e-06	3	GTAM(Oxidation)NPVDHPHGGGEGR	sp|P60422|RL2_ECOLI	222	238	0.101237	717.632	G+C5H9N1	446.132	1	G	GTAMNPVDHpHGGGEGR	9	1.11536	0.101237	1	77.0985	1
E. coli ribosomes	NM	S_Mosh_O_Dybkov_060123_300123_Expl_2_Ribos_Rodnina_NMXL_R1_perc_0.0100_XLs.idXML	1	3690	654.241	821.985	4.03566e-06	3	GTAMNPVDHPHGGGEGR	sp|P60422|RL2_ECOLI	222	238	0.137238	821.985	AG+C5H9N1	775.184	2	A	GTAmNPVDHPHGGGEGR	3	0.119829	0.137238	0.795506	32.3342	1
E. coli ribosomes	NM	S_Mosh_O_Dybkov_060123_300123_Expl_2_Ribos_Rodnina_NMXL_R1_perc_0.0100_XLs.idXML	1	3697	655.173	805.978	5.77989e-06	3	GTAM(Oxidation)NPVDHPHGGGEGR	sp|P60422|RL2_ECOLI	222	238	0.746267	805.977	CC+C5H9N1	711.167	2	C	GTAMnPVDHPHGGGEGR	4	0.0294315	0.746267	1	33.8186	1
E. coli ribosomes	NM	S_Mosh_O_Dybkov_060123_300123_Expl_2_Ribos_Rodnina_NMXL_R1_perc_0.0100_XLs.idXML	1	3698	655.308	702.953	5.03797e-06	3	CKIEQAPGQHGAR	sp|P0A7V8|RS4_ECOLI	32	44	0.404391	702.954	CU+C5H9N1	712.151	2	C	CKIEQAPGQHGAR	-1	0	-0.404391	0.831974	30.474	1
E. coli ribosomes	NM	S_Mosh_O_Dybkov_060123_300123_Expl_2_Ribos_Rodnina_NMXL_R1_perc_0.0100_XLs.idXML	1	3706	656.462	572.588	4.87214e-06	3	LM(Oxidation)ATM(Oxidation)KEASAGK	sp|P0A7J3|RL10_ECOLI	139	150	0.0722706	572.588	G+C5H9N1	446.132	1	G	LMATMKEASAGk	11	0.520299	-0.0722706	0.827224	32.7466	1
E. coli ribosomes	NM	S_Mosh_O_Dybkov_060123_300123_Expl_2_Ribos_Rodnina_NMXL_R1_perc_0.0100_XLs.idXML	1	3719	658.194	808.979	5.73217e-06	3	GTAMNPVDHPHGGGEGR	sp|P60422|RL2_ECOLI	222	238	1.96563	808.977	AU+C5H9N1	736.162	2	A	GTAmNPVDHPHGGGEGR	3	0.190037	1.96563	1	11.5063	1
E. coli ribosomes	NM	S_Mosh_O_Dybkov_060123_300123_Expl_2_Ribos_Rodnina_NMXL_R1_perc_0.0100_XLs.idXML	1	3722	658.658	549.273	0.00128871	3	AVESGDKKPLR	sp|P0A7U3|RS19_ECOLI	22	32	0.256396	549.273	G+C5H9N1	446.132	1	G	AVESGDKKPLR	-1	0	-0.256396	0.767582	25.6474	1
E. coli ribosomes	NM	S_Mosh_O_Dybkov_060123_300123_Expl_2_Ribos_Rodnina_NMXL_R1_perc_0.0100_XLs.idXML	1	3729	659.658	821.986	0.00808934	3	GTAMNPVDHPHGGGEGR	sp|P60422|RL2_ECOLI	222	238	1.20637	821.985	AG+C5H9N1	775.184	2	A	GTAmNPVDHPHGGGEGR	3	0.0904792	1.20637	0.930267	19.3457	1
E. coli ribosomes	NM	S_Mosh_O_Dybkov_060123_300123_Expl_2_Ribos_Rodnina_NMXL_R1_perc_0.0100_XLs.idXML	1	3748	662.479	608.949	2.84835e-06	3	CKIEQAPGQHGAR	sp|P0A7V8|RS4_ECOLI	32	44	0.0808288	608.949	A+C5H9N1	430.137	1	A	cKIEQAPGQHGAR	0	0.455749	-0.0808288	1	63.0462	1
E. coli ribosomes	NM	S_Mosh_O_Dybkov_060123_300123_Expl_2_Ribos_Rodnina_NMXL_R1_perc_0.0100_XLs.idXML	1	3768	665.257	717.632	2.93097e-06	3	GTAM(Oxidation)NPVDHPHGGGEGR	sp|P60422|RL2_ECOLI	222	238	0.211205	717.632	G+C5H9N1	446.132	1	G	GTAMNPVDhPhGGGEGR	10	0.00807125	-0.211205	0.990912	56.1039	1
E. coli ribosomes	NM	S_Mosh_O_Dybkov_060123_300123_Expl_2_Ribos_Rodnina_NMXL_R1_perc_0.0100_XLs.idXML	1	3772	665.792	813.98	3.613e-06	3	GTAM(Oxidation)NPVDHPHGGGEGR	sp|P60422|RL2_ECOLI	222	238	1.28118	813.981	AC+C5H9N1	735.178	2	A	GTAmNPVDHPHGGGEGR	3	0.07935	-1.28118	0.960425	51.9968	1
E. coli ribosomes	NM	S_Mosh_O_Dybkov_060123_300123_Expl_2_Ribos_Rodnina_NMXL_R1_perc_0.0100_XLs.idXML	1	3809	670.94	712.301	4.00245e-06	3	GTAM(Oxidation)NPVDHPHGGGEGR	sp|P60422|RL2_ECOLI	222	238	0.2622	712.301	A+C5H9N1	430.137	1	A	GTAMNPVDHPhGGGEGR	10	3.41783	0.2622	1	50.7597	1
E. coli ribosomes	NM	S_Mosh_O_Dybkov_060123_300123_Expl_2_Ribos_Rodnina_NMXL_R1_perc_0.0100_XLs.idXML	1	3811	671.161	710.957	4.22894e-06	3	CKIEQAPGQHGAR	sp|P0A7V8|RS4_ECOLI	32	44	0.00317627	710.957	AU+C5H9N1	736.162	2	A	CKiEQAPGQHGAR	2	0.0172557	0.00317627	0.922802	34.8684	1
E. coli ribosomes	NM	S_Mosh_O_Dybkov_060123_300123_Expl_2_Ribos_Rodnina_NMXL_R1_perc_0.0100_XLs.idXML	1	3813	671.427	679.646	4.07258e-06	3	NGQAANKAAVTM(Oxidation)PSSK	sp|P0A7W7|RS8_ECOLI	16	31	1.18008	679.645	G+C5H9N1	446.132	1	G	NGQAANkAAVTMPSSK	6	3.2642	1.18008	0.961616	51.9216	1
E. coli ribosomes	NM	S_Mosh_O_Dybkov_060123_300123_Expl_2_Ribos_Rodnina_NMXL_R1_perc_0.0100_XLs.idXML	1	3817	671.961	808.978	5.58452e-06	3	GTAMNPVDHPHGGGEGR	sp|P60422|RL2_ECOLI	222	238	0.358665	808.977	AU+C5H9N1	736.162	2	A	GTAmNPVDHPHGGGEGR	3	0.211123	0.358665	0.54022	27.8692	1
E. coli ribosomes	NM	S_Mosh_O_Dybkov_060123_300123_Expl_2_Ribos_Rodnina_NMXL_R1_perc_0.0100_XLs.idXML	1	3818	672.092	808.369	0.00188564	2	HAVTEASPMVK	sp|P02358|RS6_ECOLI	94	104	0.728432	808.369	G+C5H9N1	446.132	1	G	HAVTEASPmVK	8	1.09544	0.728432	0.654998	21.8883	1
E. coli ribosomes	NM	S_Mosh_O_Dybkov_060123_300123_Expl_2_Ribos_Rodnina_NMXL_R1_perc_0.0100_XLs.idXML	1	3833	674.215	608.949	5.72856e-06	3	CKIEQAPGQHGAR	sp|P0A7V8|RS4_ECOLI	32	44	0.717967	608.949	A+C5H9N1	430.137	1	A	cKIEQAPGQHGAR	0	0.0898531	0.717967	1	31.9824	1
E. coli ribosomes	NM	S_Mosh_O_Dybkov_060123_300123_Expl_2_Ribos_Rodnina_NMXL_R1_perc_0.0100_XLs.idXML	1	3854	677.089	717.632	3.94719e-06	3	GTAM(Oxidation)NPVDHPHGGGEGR	sp|P60422|RL2_ECOLI	222	238	0.206836	717.632	G+C5H9N1	446.132	1	G	GTAMNPVDhPHGGGEGR	8	1.33409	0.206836	0.870567	47.6622	1
E. coli ribosomes	NM	S_Mosh_O_Dybkov_060123_300123_Expl_2_Ribos_Rodnina_NMXL_R1_perc_0.0100_XLs.idXML	1	3855	677.22	813.981	4.60009e-06	3	GTAM(Oxidation)NPVDHPHGGGEGR	sp|P60422|RL2_ECOLI	222	238	0.666918	813.981	AC+C5H9N1	735.178	2	A	GTAMNPVDhPHGGGEGR	8	0.538226	-0.666918	0.965854	44.2077	1
E. coli ribosomes	NM	S_Mosh_O_Dybkov_060123_300123_Expl_2_Ribos_Rodnina_NMXL_R1_perc_0.0100_XLs.idXML	1	3863	678.285	806.307	0.00188563	3	GTAM(Oxidation)NPVDHPHGGGEGR	sp|P60422|RL2_ECOLI	222	238	1.4835	806.305	CU+C5H9N1	712.151	2	C	GTAMNPVDhPHGGGEGR	8	0.626482	1.4835	1	18.1304	1
E. coli ribosomes	NM	S_Mosh_O_Dybkov_060123_300123_Expl_2_Ribos_Rodnina_NMXL_R1_perc_0.0100_XLs.idXML	1	3879	680.554	633.922	5.57359e-06	3	IEQAPGQHGAR	sp|P0A7V8|RS4_ECOLI	34	44	0.694785	633.923	AU+C5H9N1	736.162	2	A	IEQAPgQHgAR	8	0.0531177	-0.694785	1	26.1909	1
E. coli ribosomes	NM	S_Mosh_O_Dybkov_060123_300123_Expl_2_Ribos_Rodnina_NMXL_R1_perc_0.0100_XLs.idXML	1	3893	682.484	712.301	3.77529e-06	3	GTAM(Oxidation)NPVDHPHGGGEGR	sp|P60422|RL2_ECOLI	222	238	0.12181	712.301	A+C5H9N1	430.137	1	A	GTAMNPVDhPHGGGEGR	8	1.80842	0.12181	1	54.8595	1
E. coli ribosomes	NM	S_Mosh_O_Dybkov_060123_300123_Expl_2_Ribos_Rodnina_NMXL_R1_perc_0.0100_XLs.idXML	1	3894	682.616	710.957	4.69872e-06	3	CKIEQAPGQHGAR	sp|P0A7V8|RS4_ECOLI	32	44	0.00317627	710.957	AU+C5H9N1	736.162	2	A	CKIeQAPGQHGAR	3	0.146924	0.00317627	0.91815	27.717	1
E. coli ribosomes	NM	S_Mosh_O_Dybkov_060123_300123_Expl_2_Ribos_Rodnina_NMXL_R1_perc_0.0100_XLs.idXML	1	3898	683.037	900.339	4.04242e-06	2	FHAGANVGCGR	sp|P0A7L8|RL27_ECOLI	45	55	0.858543	900.34	CC+C5H9N1	711.167	2	C	FHAgANVgCgR	9	0.00367484	-0.858543	0.862628	59.2361	1
E. coli ribosomes	NM	S_Mosh_O_Dybkov_060123_300123_Expl_2_Ribos_Rodnina_NMXL_R1_perc_0.0100_XLs.idXML	1	3900	683.304	679.645	3.74642e-06	3	NGQAANKAAVTM(Oxidation)PSSK	sp|P0A7W7|RS8_ECOLI	16	31	0.585548	679.645	G+C5H9N1	446.132	1	G	NGQaaNKaaVTMPSSK	8	0.0958887	-0.585548	1	32.5403	1
E. coli ribosomes	NM	S_Mosh_O_Dybkov_060123_300123_Expl_2_Ribos_Rodnina_NMXL_R1_perc_0.0100_XLs.idXML	1	3914	685.237	791.312	0.00966533	2	VICSAEPK	sp|P0A7Q6|RL36_ECOLI	25	32	0.44779	791.312	AC+C5H9N1	735.178	2	A	VICSAEPK	-1	0	-0.44779	0.451807	33.0762	1
E. coli ribosomes	NM	S_Mosh_O_Dybkov_060123_300123_Expl_2_Ribos_Rodnina_NMXL_R1_perc_0.0100_XLs.idXML	1	3915	685.369	703.282	3.37354e-06	3	CKIEQAPGQHGAR	sp|P0A7V8|RS4_ECOLI	32	44	0.485252	703.282	UU+C5H9N1	713.135	2	U	CKIEQAPGQHGAR	-1	0	0.485252	0.964964	50.7016	1
E. coli ribosomes	NM	S_Mosh_O_Dybkov_060123_300123_Expl_2_Ribos_Rodnina_NMXL_R1_perc_0.0100_XLs.idXML	1	3937	688.106	767.822	3.33959e-06	2	FHAGANVGCGR	sp|P0A7L8|RL27_ECOLI	45	55	0.00331349	767.822	G+C5H9N1	446.132	1	G	FhAGANVGCGR	1	0.0045081	-0.00331349	0.961581	58.3273	1
E. coli ribosomes	NM	S_Mosh_O_Dybkov_060123_300123_Expl_2_Ribos_Rodnina_NMXL_R1_perc_0.0100_XLs.idXML	1	3946	689.216	717.631	4.08267e-06	3	GTAM(Oxidation)NPVDHPHGGGEGR	sp|P60422|RL2_ECOLI	222	238	1.88337	717.632	G+C5H9N1	446.132	1	G	GTAmNPVDHPHGGGEGR	3	0.00700007	-1.88337	0.888124	41.6107	1
E. coli ribosomes	NM	S_Mosh_O_Dybkov_060123_300123_Expl_2_Ribos_Rodnina_NMXL_R1_perc_0.0100_XLs.idXML	1	3974	693.068	821.983	4.6512e-06	3	GTAM(Oxidation)NPVDHPHGGGEGR	sp|P60422|RL2_ECOLI	222	238	2.17424	821.985	AA+C5H9N1	759.189	2	A	GTAMNPVDhPHGGGEGR	8	0.369265	-2.17424	1	41.6199	1
E. coli ribosomes	NM	S_Mosh_O_Dybkov_060123_300123_Expl_2_Ribos_Rodnina_NMXL_R1_perc_0.0100_XLs.idXML	1	3977	693.53	600.562	5.54124e-06	3	FHAGANVGCGR	sp|P0A7L8|RL27_ECOLI	45	55	0.224327	600.562	CC+C5H9N1	711.167	2	C	FHaGaNVGCGR	4	0.0847908	-0.224327	0.965279	41.1225	1
E. coli ribosomes	NM	S_Mosh_O_Dybkov_060123_300123_Expl_2_Ribos_Rodnina_NMXL_R1_perc_0.0100_XLs.idXML	1	3978	693.599	627.284	5.3051e-06	2	EISMSIK	sp|P0A7S9|RS13_ECOLI	72	78	0.120468	627.283	G+C5H9N1	446.132	1	G	EISmSIK	3	1.26794	0.120468	0.701521	35.0019	1
E. coli ribosomes	NM	S_Mosh_O_Dybkov_060123_300123_Expl_2_Ribos_Rodnina_NMXL_R1_perc_0.0100_XLs.idXML	1	3982	694.07	712.301	2.85792e-06	3	GTAM(Oxidation)NPVDHPHGGGEGR	sp|P60422|RL2_ECOLI	222	238	0.15897	712.301	A+C5H9N1	430.137	1	A	GTAMNPVDhPHGGGEGR	8	1.44939	-0.15897	0.637185	49.9917	1
E. coli ribosomes	NM	S_Mosh_O_Dybkov_060123_300123_Expl_2_Ribos_Rodnina_NMXL_R1_perc_0.0100_XLs.idXML	1	3983	694.201	610.957	3.55552e-06	3	HAVTEASPM(Oxidation)VKAK	sp|P02358|RS6_ECOLI	94	106	0.247478	610.957	G+C5H9N1	446.132	1	G	HAVTEASPMVkAK	10	0.57238	0.247478	0.553523	53.9536	1
E. coli ribosomes	NM	S_Mosh_O_Dybkov_060123_300123_Expl_2_Ribos_Rodnina_NMXL_R1_perc_0.0100_XLs.idXML	1	3986	694.507	716.288	4.63554e-06	3	CKIEQAPGQHGAR	sp|P0A7V8|RS4_ECOLI	32	44	0.815211	716.289	GU+C5H9N1	752.157	2	G	CKIEqAPGqHGAR	8	0.023299	-0.815211	0.911054	32.2524	1
E. coli ribosomes	NM	S_Mosh_O_Dybkov_060123_300123_Expl_2_Ribos_Rodnina_NMXL_R1_perc_0.0100_XLs.idXML	1	3998	696.234	527.877	0.00585064	3	VICSAEPK	sp|P0A7Q6|RL36_ECOLI	25	32	0.109022	527.877	AC+C5H9N1	735.178	2	A	VIcSAEPK	2	0.0070856	-0.109022	0.583695	17.4804	1
E. coli ribosomes	NM	S_Mosh_O_Dybkov_060123_300123_Expl_2_Ribos_Rodnina_NMXL_R1_perc_0.0100_XLs.idXML	1	3999	696.366	703.282	5.53517e-06	3	CKIEQAPGQHGAR	sp|P0A7V8|RS4_ECOLI	32	44	0.460258	703.282	UU+C5H9N1	713.135	2	U	CKIEQaPGQHGaR	11	0.0712289	0.460258	0.906618	29.3562	1
E. coli ribosomes	NM	S_Mosh_O_Dybkov_060123_300123_Expl_2_Ribos_Rodnina_NMXL_R1_perc_0.0100_XLs.idXML	1	4020	699.009	512.217	5.00985e-06	3	FHAGANVGCGR	sp|P0A7L8|RL27_ECOLI	45	55	0.124171	512.217	G+C5H9N1	446.132	1	G	FHaGaNVGCGR	4	0.0867577	0.124171	0.979848	39.456	1
E. coli ribosomes	NM	S_Mosh_O_Dybkov_060123_300123_Expl_2_Ribos_Rodnina_NMXL_R1_perc_0.0100_XLs.idXML	1	4027	699.8	797.309	0.00914386	2	SHALNATK	sp|P0A7M2|RL28_ECOLI	19	26	0.593791	797.308	GU+C5H9N1	752.157	2	G	SHALNATK	-1	0	0.593791	1	25.1428	1
E. coli ribosomes	NM	S_Mosh_O_Dybkov_060123_300123_Expl_2_Ribos_Rodnina_NMXL_R1_perc_0.0100_XLs.idXML	1	4028	699.878	659.61	3.43763e-06	3	YTGNKDAAAAVGK	sp|P0C018|RL18_ECOLI	64	76	0.63507	659.61	CC+C5H9N1	711.167	2	C	YTGNKDaaaaVGK	9	0.0134661	0.63507	1	69.1416	1
E. coli ribosomes	NM	S_Mosh_O_Dybkov_060123_300123_Expl_2_Ribos_Rodnina_NMXL_R1_perc_0.0100_XLs.idXML	1	4033	700.488	799.309	5.23745e-06	2	VICSAEPK	sp|P0A7Q6|RL36_ECOLI	25	32	0.698633	799.31	CG+C5H9N1	751.173	2	C	VICsAEPK	3	0.00533118	-0.698633	1	39.9026	1
E. coli ribosomes	NM	S_Mosh_O_Dybkov_060123_300123_Expl_2_Ribos_Rodnina_NMXL_R1_perc_0.0100_XLs.idXML	1	4038	701.164	819.641	5.38679e-06	3	GTAM(Oxidation)NPVDHPHGGGEGR	sp|P60422|RL2_ECOLI	222	238	0.626476	819.641	GU+C5H9N1	752.157	2	G	GTaMNPVDHPHGGGEGR	2	0.146451	0.626476	0.646355	20.4208	1
E. coli ribosomes	NM	S_Mosh_O_Dybkov_060123_300123_Expl_2_Ribos_Rodnina_NMXL_R1_perc_0.0100_XLs.idXML	1	4049	702.471	806.633	0.00128876	3	GTAM(Oxidation)NPVDHPHGGGEGR	sp|P60422|RL2_ECOLI	222	238	0.135341	806.633	UU+C5H9N1	713.135	2	U	GTaMNPVDHPHGGGEGR	2	0.0258131	-0.135341	0.757149	20.4389	1
E. coli ribosomes	NM	S_Mosh_O_Dybkov_060123_300123_Expl_2_Ribos_Rodnina_NMXL_R1_perc_0.0100_XLs.idXML	1	4062	704.336	627.284	0.00585068	2	EISMSIK	sp|P0A7S9|RS13_ECOLI	72	78	0.328302	627.283	G+C5H9N1	446.132	1	G	EISmSIK	3	1.36831	0.328302	1	26.4282	1
E. coli ribosomes	NM	S_Mosh_O_Dybkov_060123_300123_Expl_2_Ribos_Rodnina_NMXL_R1_perc_0.0100_XLs.idXML	1	4063	704.468	600.562	4.85361e-06	3	FHAGANVGCGR	sp|P0A7L8|RL27_ECOLI	45	55	0.325957	600.562	CC+C5H9N1	711.167	2	C	FHAGaNVGCGR	4	0.0280012	-0.325957	0.854372	45.1046	1
E. coli ribosomes	NM	S_Mosh_O_Dybkov_060123_300123_Expl_2_Ribos_Rodnina_NMXL_R1_perc_0.0100_XLs.idXML	1	4068	705.054	716.289	0.00128871	3	CKIEQAPGQHGAR	sp|P0A7V8|RS4_ECOLI	32	44	0.189972	716.289	GU+C5H9N1	752.157	2	G	CKIEqAPGqHGAR	8	0.0308992	-0.189972	1	19.6451	1
E. coli ribosomes	NM	S_Mosh_O_Dybkov_060123_300123_Expl_2_Ribos_Rodnina_NMXL_R1_perc_0.0100_XLs.idXML	1	4072	705.588	827.317	3.89099e-06	3	GTAM(Oxidation)NPVDHPHGGGEGR	sp|P60422|RL2_ECOLI	222	238	0.694383	827.316	AG+C5H9N1	775.184	2	A	GTAmNPVDHPHGGGEGR	3	0.0554728	0.694383	0.89788	55.6028	1
E. coli ribosomes	NM	S_Mosh_O_Dybkov_060123_300123_Expl_2_Ribos_Rodnina_NMXL_R1_perc_0.0100_XLs.idXML	1	4073	705.723	821.985	4.47838e-06	3	GTAM(Oxidation)NPVDHPHGGGEGR	sp|P60422|RL2_ECOLI	222	238	0.380552	821.985	AA+C5H9N1	759.189	2	A	GTAmNPVDHPHGGGEGR	3	0.0269707	0.380552	1	41.7184	1
E. coli ribosomes	NM	S_Mosh_O_Dybkov_060123_300123_Expl_2_Ribos_Rodnina_NMXL_R1_perc_0.0100_XLs.idXML	1	4077	706.322	712.301	4.86146e-06	3	GTAM(Oxidation)NPVDHPHGGGEGR	sp|P60422|RL2_ECOLI	222	238	0.12181	712.301	A+C5H9N1	430.137	1	A	GTAMNPVDhPHGGGEGR	8	2.14078	0.12181	0.768479	32.2399	1
E. coli ribosomes	NM	S_Mosh_O_Dybkov_060123_300123_Expl_2_Ribos_Rodnina_NMXL_R1_perc_0.0100_XLs.idXML	1	4088	707.786	623.795	5.70222e-06	2	KPELDAK	sp|P0A7V3|RS3_ECOLI	108	114	0.146966	623.795	G+C5H9N1	446.132	1	G	kPELDAK	0	0.297281	-0.146966	0.669804	49.991	1
E. coli ribosomes	NM	S_Mosh_O_Dybkov_060123_300123_Expl_2_Ribos_Rodnina_NMXL_R1_perc_0.0100_XLs.idXML	1	4089	707.921	622.301	0.00543758	2	VTIHTAR	sp|P0A7V3|RS3_ECOLI	66	72	0.759272	622.301	G+C5H9N1	446.132	1	G	VTIHTAR	-1	0	0.759272	0.595143	34.4372	1
E. coli ribosomes	NM	S_Mosh_O_Dybkov_060123_300123_Expl_2_Ribos_Rodnina_NMXL_R1_perc_0.0100_XLs.idXML	1	4092	708.32	814.307	4.93499e-06	3	GTAM(Oxidation)NPVDHPHGGGEGR	sp|P60422|RL2_ECOLI	222	238	2.39244	814.309	AU+C5H9N1	736.162	2	A	GTAMNPVDhPHGGGEGR	8	0.489754	-2.39244	1	40.0191	1
E. coli ribosomes	NM	S_Mosh_O_Dybkov_060123_300123_Expl_2_Ribos_Rodnina_NMXL_R1_perc_0.0100_XLs.idXML	1	4104	709.995	799.309	0.0018856	2	VICSAEPK	sp|P0A7Q6|RL36_ECOLI	25	32	0.622273	799.31	CG+C5H9N1	751.173	2	C	VIcSAEPK	2	0.259522	-0.622273	1	35.6628	1
E. coli ribosomes	NM	S_Mosh_O_Dybkov_060123_300123_Expl_2_Ribos_Rodnina_NMXL_R1_perc_0.0100_XLs.idXML	1	4106	710.195	659.61	3.71388e-06	3	YTGNKDAAAAVGK	sp|P0C018|RL18_ECOLI	64	76	0.0655161	659.61	CC+C5H9N1	711.167	2	C	YTGnKDAAAAVGK	3	0.273631	0.0655161	0.948525	52.3677	1
E. coli ribosomes	NM	S_Mosh_O_Dybkov_060123_300123_Expl_2_Ribos_Rodnina_NMXL_R1_perc_0.0100_XLs.idXML	1	4107	710.265	648.276	5.55793e-06	2	GALDCSGVK	sp|P0A7S3|RS12_ECOLI	100	108	0.200415	648.276	G+C5H9N1	446.132	1	G	GALDCSGVk	8	0.0458555	-0.200415	0.787489	44.6878	1
E. coli ribosomes	NM	S_Mosh_O_Dybkov_060123_300123_Expl_2_Ribos_Rodnina_NMXL_R1_perc_0.0100_XLs.idXML	1	4115	711.129	506.885	5.27236e-06	3	FHAGANVGCGR	sp|P0A7L8|RL27_ECOLI	45	55	0.438334	506.886	A+C5H9N1	430.137	1	A	FHAGAnVGCGR	5	0.0133829	-0.438334	0.359025	33.768	1
E. coli ribosomes	NM	S_Mosh_O_Dybkov_060123_300123_Expl_2_Ribos_Rodnina_NMXL_R1_perc_0.0100_XLs.idXML	1	4116	711.197	512.217	5.42002e-06	3	FHAGANVGCGR	sp|P0A7L8|RL27_ECOLI	45	55	0.471622	512.217	G+C5H9N1	446.132	1	G	FHaGaNVGCGR	4	0.0274565	-0.471622	0.956185	33.5179	1
E. coli ribosomes	NM	S_Mosh_O_Dybkov_060123_300123_Expl_2_Ribos_Rodnina_NMXL_R1_perc_0.0100_XLs.idXML	1	4127	712.536	469.564	5.382e-06	3	ELAKASVSR	sp|P0A7V3|RS3_ECOLI	46	54	0.174088	469.564	G+C5H9N1	446.132	1	G	ELAkASVSR	3	0.397846	-0.174088	0.920416	39.9506	1
E. coli ribosomes	NM	S_Mosh_O_Dybkov_060123_300123_Expl_2_Ribos_Rodnina_NMXL_R1_perc_0.0100_XLs.idXML	1	4133	713.143	567.256	4.90531e-06	3	LMATM(Oxidation)KEASAGK	sp|P0A7J3|RL10_ECOLI	139	150	0.165133	567.256	G+C5H9N1	446.132	1	G	LmATmKEASAGK	4	0.0393604	-0.165133	0.786838	37.067	1
E. coli ribosomes	NM	S_Mosh_O_Dybkov_060123_300123_Expl_2_Ribos_Rodnina_NMXL_R1_perc_0.0100_XLs.idXML	1	4149	715.216	608.566	5.3826e-06	3	FHAGANVGCGR	sp|P0A7L8|RL27_ECOLI	45	55	0.0851334	608.566	AC+C5H9N1	735.178	2	A	FHAgANVgCgR	9	0.0252834	-0.0851334	0.929952	43.3399	1
E. coli ribosomes	NM	S_Mosh_O_Dybkov_060123_300123_Expl_2_Ribos_Rodnina_NMXL_R1_perc_0.0100_XLs.idXML	1	4160	716.654	716.288	4.65651e-06	3	CKIEQAPGQHGAR	sp|P0A7V8|RS4_ECOLI	32	44	1.16723	716.289	GU+C5H9N1	752.157	2	G	CKIeQAPGQHGAR	3	0.0219589	-1.16723	0.894741	27.3176	1
E. coli ribosomes	NM	S_Mosh_O_Dybkov_060123_300123_Expl_2_Ribos_Rodnina_NMXL_R1_perc_0.0100_XLs.idXML	1	4162	716.992	600.563	0.00966532	3	FHAGANVGCGR	sp|P0A7L8|RL27_ECOLI	45	55	1.09686	600.562	CC+C5H9N1	711.167	2	C	FHAGAnVGCGR	5	0.0199533	1.09686	1	35.1075	1
E. coli ribosomes	NM	S_Mosh_O_Dybkov_060123_300123_Expl_2_Ribos_Rodnina_NMXL_R1_perc_0.0100_XLs.idXML	1	4164	717.207	620.96	4.59828e-06	3	TKHAVTEASPM(Oxidation)VK	sp|P02358|RS6_ECOLI	92	104	0.395967	620.961	G+C5H9N1	446.132	1	G	TKHAvTEASPMvK	11	0.0315061	-0.395967	0.284457	28.3657	1
E. coli ribosomes	NM	S_Mosh_O_Dybkov_060123_300123_Expl_2_Ribos_Rodnina_NMXL_R1_perc_0.0100_XLs.idXML	1	4166	717.537	571.265	2.11655e-06	3	YTGNKDAAAAVGK	sp|P0C018|RL18_ECOLI	64	76	0.111395	571.265	G+C5H9N1	446.132	1	G	YTGnKDAAAAVGK	3	0.0518569	-0.111395	0.845368	60.5163	1
E. coli ribosomes	NM	S_Mosh_O_Dybkov_060123_300123_Expl_2_Ribos_Rodnina_NMXL_R1_perc_0.0100_XLs.idXML	1	4167	717.606	609.634	3.36596e-06	3	MKTFTAKPETVK	sp|P0AA10|RL13_ECOLI	1	12	0.049372	609.634	G+C5H9N1	446.132	1	G	mKTFTAKPETVK	0	1.98673	0.049372	0.433635	33.3655	1
E. coli ribosomes	NM	S_Mosh_O_Dybkov_060123_300123_Expl_2_Ribos_Rodnina_NMXL_R1_perc_0.0100_XLs.idXML	1	4171	718.077	827.317	4.22463e-06	3	GTAM(Oxidation)NPVDHPHGGGEGR	sp|P60422|RL2_ECOLI	222	238	0.210892	827.316	AG+C5H9N1	775.184	2	A	GTaMNPVDHPHGGGEGR	2	0.06491	0.210892	0.943168	61.7325	1
E. coli ribosomes	NM	S_Mosh_O_Dybkov_060123_300123_Expl_2_Ribos_Rodnina_NMXL_R1_perc_0.0100_XLs.idXML	1	4176	718.578	544.263	4.11271e-06	3	VTKPEAGHFAK	sp|P60438|RL3_ECOLI	60	70	0.800266	544.263	G+C5H9N1	446.132	1	G	VTkPEAGHFAk	10	0.0647547	0.800266	0.259978	49.0378	1
E. coli ribosomes	NM	S_Mosh_O_Dybkov_060123_300123_Expl_2_Ribos_Rodnina_NMXL_R1_perc_0.0100_XLs.idXML	1	4188	720.378	648.276	0.00914386	2	GALDCSGVK	sp|P0A7S3|RS12_ECOLI	100	108	0.0820351	648.276	G+C5H9N1	446.132	1	G	GALDcSGVK	4	0.0529488	0.0820351	0.911046	42.1318	1
E. coli ribosomes	NM	S_Mosh_O_Dybkov_060123_300123_Expl_2_Ribos_Rodnina_NMXL_R1_perc_0.0100_XLs.idXML	1	4198	721.284	535.882	5.78186e-06	3	VICSAEPK	sp|P0A7Q6|RL36_ECOLI	25	32	1.33373	535.881	AA+C5H9N1	759.189	2	A	VICSAEPK	-1	0	1.33373	0.685026	32.8865	1
E. coli ribosomes	NM	S_Mosh_O_Dybkov_060123_300123_Expl_2_Ribos_Rodnina_NMXL_R1_perc_0.0100_XLs.idXML	1	4220	723.994	811.314	5.61149e-06	2	VICSAEPK	sp|P0A7Q6|RL36_ECOLI	25	32	1.066	811.315	AG+C5H9N1	775.184	2	A	VIcSAEPK	2	0.319016	-1.066	0.570634	51.8301	1
E. coli ribosomes	NM	S_Mosh_O_Dybkov_060123_300123_Expl_2_Ribos_Rodnina_NMXL_R1_perc_0.0100_XLs.idXML	1	4226	724.797	469.565	5.49307e-06	3	ELAKASVSR	sp|P0A7V3|RS3_ECOLI	46	54	0.345842	469.564	G+C5H9N1	446.132	1	G	ELAkASVSR	3	0.0661444	0.345842	0.714988	24.1178	1
E. coli ribosomes	NM	S_Mosh_O_Dybkov_060123_300123_Expl_2_Ribos_Rodnina_NMXL_R1_perc_0.0100_XLs.idXML	1	4227	724.932	821.986	0.00188563	3	GTAM(Oxidation)NPVDHPHGGGEGR	sp|P60422|RL2_ECOLI	222	238	1.42913	821.985	AA+C5H9N1	759.189	2	A	GTAMNPVDhPHGGGEGR	8	0.382379	1.42913	1	28.6936	1
E. coli ribosomes	NM	S_Mosh_O_Dybkov_060123_300123_Expl_2_Ribos_Rodnina_NMXL_R1_perc_0.0100_XLs.idXML	1	4229	725.262	608.566	4.92936e-06	3	FHAGANVGCGR	sp|P0A7L8|RL27_ECOLI	45	55	0.456781	608.566	AC+C5H9N1	735.178	2	A	FhAGANVGCGR	1	0.0165631	-0.456781	0.975608	37.8419	1
E. coli ribosomes	NM	S_Mosh_O_Dybkov_060123_300123_Expl_2_Ribos_Rodnina_NMXL_R1_perc_0.0100_XLs.idXML	1	4230	725.331	544.263	4.52358e-06	3	VTKPEAGHFAK	sp|P60438|RL3_ECOLI	60	70	0.351306	544.263	G+C5H9N1	446.132	1	G	VTKPEAgHFAK	6	0.059044	-0.351306	0.853512	49.0378	1
E. coli ribosomes	NM	S_Mosh_O_Dybkov_060123_300123_Expl_2_Ribos_Rodnina_NMXL_R1_perc_0.0100_XLs.idXML	1	4250	727.865	571.265	2.80906e-06	3	YTGNKDAAAAVGK	sp|P0C018|RL18_ECOLI	64	76	0.325079	571.265	G+C5H9N1	446.132	1	G	YTGNkDAAAAVGK	4	0.72838	-0.325079	0.951383	52.3275	1
E. coli ribosomes	NM	S_Mosh_O_Dybkov_060123_300123_Expl_2_Ribos_Rodnina_NMXL_R1_perc_0.0100_XLs.idXML	1	4255	728.319	827.316	4.68414e-06	3	GTAM(Oxidation)NPVDHPHGGGEGR	sp|P60422|RL2_ECOLI	222	238	0.318398	827.316	AG+C5H9N1	775.184	2	A	GTaMNPVDHPHGGGEGR	2	0.0174187	-0.318398	0.826206	55.6028	1
E. coli ribosomes	NM	S_Mosh_O_Dybkov_060123_300123_Expl_2_Ribos_Rodnina_NMXL_R1_perc_0.0100_XLs.idXML	1	4266	729.452	712.3	2.57476e-06	3	GTAMNPVDHPHGGGEGR	sp|P60422|RL2_ECOLI	222	238	0.860921	712.301	G+C5H9N1	446.132	1	G	GTAMNPVDHPhGGGEGR	10	2.34295	-0.860921	0.439681	72.461	1
E. coli ribosomes	NM	S_Mosh_O_Dybkov_060123_300123_Expl_2_Ribos_Rodnina_NMXL_R1_perc_0.0100_XLs.idXML	1	4276	730.442	497.242	0.00914385	2	LTVSK	sp|P0A7P5|RL34_ECOLI	42	46	0.311872	497.242	G+C5H9N1	446.132	1	G	LTVSk	4	2.73221	-0.311872	0.685004	45.2383	1
E. coli ribosomes	NM	S_Mosh_O_Dybkov_060123_300123_Expl_2_Ribos_Rodnina_NMXL_R1_perc_0.0100_XLs.idXML	1	4283	731.2	641.256	0.00128872	3	HAVTEASPMVK	sp|P02358|RS6_ECOLI	94	104	0.563932	641.257	GU+C5H9N1	752.157	2	G	HAVTEASPmVK	8	0.112363	-0.563932	0.508123	28.0909	1
E. coli ribosomes	NM	S_Mosh_O_Dybkov_060123_300123_Expl_2_Ribos_Rodnina_NMXL_R1_perc_0.0100_XLs.idXML	1	4295	732.584	791.804	5.69796e-06	2	VICSAEPK	sp|P0A7Q6|RL36_ECOLI	25	32	0.606213	791.804	AU+C5H9N1	736.162	2	A	VIcSAEPK	2	0.563707	-0.606213	0.951382	49.3252	1
E. coli ribosomes	NM	S_Mosh_O_Dybkov_060123_300123_Expl_2_Ribos_Rodnina_NMXL_R1_perc_0.0100_XLs.idXML	1	4299	732.989	512.218	5.57452e-06	3	FHAGANVGCGR	sp|P0A7L8|RL27_ECOLI	45	55	0.839124	512.217	G+C5H9N1	446.132	1	G	FHAGANvGCGR	6	0.0348935	0.839124	0.849098	37.2554	1
E. coli ribosomes	NM	S_Mosh_O_Dybkov_060123_300123_Expl_2_Ribos_Rodnina_NMXL_R1_perc_0.0100_XLs.idXML	1	4316	735.061	608.566	5.25241e-06	3	FHAGANVGCGR	sp|P0A7L8|RL27_ECOLI	45	55	0.249454	608.566	AC+C5H9N1	735.178	2	A	FHaGaNVGCGR	4	0.00717233	-0.249454	0.689056	43.9392	1
E. coli ribosomes	NM	S_Mosh_O_Dybkov_060123_300123_Expl_2_Ribos_Rodnina_NMXL_R1_perc_0.0100_XLs.idXML	1	4319	735.33	468.573	5.30566e-06	3	AEIKAAVQK	sp|P0ADZ0|RL23_ECOLI	41	49	0.785112	468.573	G+C5H9N1	446.132	1	G	AEIKAAVQk	8	0.60306	-0.785112	0.82841	40.5091	1
E. coli ribosomes	NM	S_Mosh_O_Dybkov_060123_300123_Expl_2_Ribos_Rodnina_NMXL_R1_perc_0.0100_XLs.idXML	1	4320	735.4	600.89	4.14465e-06	3	FHAGANVGCGR	sp|P0A7L8|RL27_ECOLI	45	55	0.520559	600.89	CU+C5H9N1	712.151	2	C	FHaGaNVGCGR	4	0.412291	-0.520559	0.865392	49.3357	1
E. coli ribosomes	NM	S_Mosh_O_Dybkov_060123_300123_Expl_2_Ribos_Rodnina_NMXL_R1_perc_0.0100_XLs.idXML	1	4322	735.666	408.449	5.01805e-06	4	VTKPEAGHFAK	sp|P60438|RL3_ECOLI	60	70	0.54601	408.449	G+C5H9N1	446.132	1	G	VTKPEAgHFAK	6	0.0264971	-0.54601	1	44.2717	1
E. coli ribosomes	NM	S_Mosh_O_Dybkov_060123_300123_Expl_2_Ribos_Rodnina_NMXL_R1_perc_0.0100_XLs.idXML	1	4331	736.862	920.342	5.67725e-06	2	FHAGANVGCGR	sp|P0A7L8|RL27_ECOLI	45	55	0.702978	920.343	CG+C5H9N1	751.173	2	C	FHaGaNVGCGR	4	0.00555394	-0.702978	1	58.3444	1
E. coli ribosomes	NM	S_Mosh_O_Dybkov_060123_300123_Expl_2_Ribos_Rodnina_NMXL_R1_perc_0.0100_XLs.idXML	1	4335	737.33	528.868	0.000665427	3	GALDCSGVK	sp|P0A7S3|RS12_ECOLI	100	108	1.5874	528.869	AC+C5H9N1	735.178	2	A	GALdCSGVK	3	0.0172282	-1.5874	0.544121	21.9474	1
E. coli ribosomes	NM	S_Mosh_O_Dybkov_060123_300123_Expl_2_Ribos_Rodnina_NMXL_R1_perc_0.0100_XLs.idXML	1	4345	738.583	571.264	3.62191e-06	3	YTGNKDAAAAVGK	sp|P0C018|RL18_ECOLI	64	76	0.645605	571.265	G+C5H9N1	446.132	1	G	YTGNKDaaaaVGK	9	0.211235	-0.645605	0.795768	40.4341	1
E. coli ribosomes	NM	S_Mosh_O_Dybkov_060123_300123_Expl_2_Ribos_Rodnina_NMXL_R1_perc_0.0100_XLs.idXML	1	4358	740.29	712.3	2.8385e-06	3	GTAMNPVDHPHGGGEGR	sp|P60422|RL2_ECOLI	222	238	1.28209	712.301	G+C5H9N1	446.132	1	G	GTAMNPVDHpHGGGEGR	9	3.39294	-1.28209	0.873799	56.1039	1
E. coli ribosomes	NM	S_Mosh_O_Dybkov_060123_300123_Expl_2_Ribos_Rodnina_NMXL_R1_perc_0.0100_XLs.idXML	1	4371	741.996	827.315	5.49213e-06	3	GTAM(Oxidation)NPVDHPHGGGEGR	sp|P60422|RL2_ECOLI	222	238	1.96482	827.316	AG+C5H9N1	775.184	2	A	GTAMnPVDHPHGGGEGR	4	0.144645	-1.96482	0.622739	38.1971	1
E. coli ribosomes	NM	S_Mosh_O_Dybkov_060123_300123_Expl_2_Ribos_Rodnina_NMXL_R1_perc_0.0100_XLs.idXML	1	4399	745.184	600.89	4.94772e-06	3	FHAGANVGCGR	sp|P0A7L8|RL27_ECOLI	45	55	0.686979	600.89	CU+C5H9N1	712.151	2	C	FHaGaNVGCGR	4	0.358562	-0.686979	0.948939	45.3005	1
E. coli ribosomes	NM	S_Mosh_O_Dybkov_060123_300123_Expl_2_Ribos_Rodnina_NMXL_R1_perc_0.0100_XLs.idXML	1	4402	745.52	605.761	5.68944e-06	2	AFAHYR	sp|P02359|RS7_ECOLI	150	155	0.932996	605.761	G+C5H9N1	446.132	1	G	AFAhYR	3	0.307995	-0.932996	0.792917	62.3409	1
E. coli ribosomes	NM	S_Mosh_O_Dybkov_060123_300123_Expl_2_Ribos_Rodnina_NMXL_R1_perc_0.0100_XLs.idXML	1	4409	746.257	408.449	3.46491e-06	4	VTKPEAGHFAK	sp|P60438|RL3_ECOLI	60	70	0.0977148	408.449	G+C5H9N1	446.132	1	G	VTkPEAGHFAK	2	1.08078	-0.0977148	0.864903	59.5333	1
E. coli ribosomes	NM	S_Mosh_O_Dybkov_060123_300123_Expl_2_Ribos_Rodnina_NMXL_R1_perc_0.0100_XLs.idXML	1	4420	747.676	528.868	5.29502e-06	3	GALDCSGVK	sp|P0A7S3|RS12_ECOLI	100	108	0.548742	528.869	AC+C5H9N1	735.178	2	A	GALDCSGVK	-1	0	-0.548742	0.715182	36.5121	1
E. coli ribosomes	NM	S_Mosh_O_Dybkov_060123_300123_Expl_2_Ribos_Rodnina_NMXL_R1_perc_0.0100_XLs.idXML	1	4421	747.807	802.296	0.00698291	2	KSM(Oxidation)ADGVK	sp|P0A991|ALF1_ECOLI	326	333	0.352325	802.297	GU+C5H9N1	752.157	2	G	KSmADGVK	2	0.0471556	-0.352325	1	22.1184	1
E. coli ribosomes	NM	S_Mosh_O_Dybkov_060123_300123_Expl_2_Ribos_Rodnina_NMXL_R1_perc_0.0100_XLs.idXML	1	4422	747.942	613.897	0.000665431	3	FHAGANVGCGR	sp|P0A7L8|RL27_ECOLI	45	55	1.20469	613.898	CG+C5H9N1	751.173	2	C	FHaGaNVGCGR	4	0.123368	-1.20469	1	37.0258	1
E. coli ribosomes	NM	S_Mosh_O_Dybkov_060123_300123_Expl_2_Ribos_Rodnina_NMXL_R1_perc_0.0100_XLs.idXML	1	4423	748.074	640.278	0.00246599	2	GALDCSGVK	sp|P0A7S3|RS12_ECOLI	100	108	0.456134	640.279	A+C5H9N1	430.137	1	A	GALDcSGVK	4	0.149649	-0.456134	0.605409	44.5528	1
E. coli ribosomes	NM	S_Mosh_O_Dybkov_060123_300123_Expl_2_Ribos_Rodnina_NMXL_R1_perc_0.0100_XLs.idXML	1	4428	748.547	816.366	4.50914e-06	2	HAVTEASPM(Oxidation)VK	sp|P02358|RS6_ECOLI	94	104	0.133866	816.366	G+C5H9N1	446.132	1	G	hAVTEASPMVK	0	0.135851	-0.133866	0.329452	40.5567	1
E. coli ribosomes	NM	S_Mosh_O_Dybkov_060123_300123_Expl_2_Ribos_Rodnina_NMXL_R1_perc_0.0100_XLs.idXML	1	4433	749.147	608.565	0.000665427	3	FHAGANVGCGR	sp|P0A7L8|RL27_ECOLI	45	55	1.89266	608.566	AC+C5H9N1	735.178	2	A	FHAgANVgCgR	9	0.0093719	-1.89266	0.11735	24.9171	1
E. coli ribosomes	NM	S_Mosh_O_Dybkov_060123_300123_Expl_2_Ribos_Rodnina_NMXL_R1_perc_0.0100_XLs.idXML	1	4446	750.502	638.791	5.6678e-06	2	VICSAEPK	sp|P0A7Q6|RL36_ECOLI	25	32	0.338841	638.791	A+C5H9N1	430.137	1	A	VIcSAEPK	2	0.0382017	-0.338841	0.802631	38.3885	1
E. coli ribosomes	NM	S_Mosh_O_Dybkov_060123_300123_Expl_2_Ribos_Rodnina_NMXL_R1_perc_0.0100_XLs.idXML	1	4450	750.778	614.965	3.8417e-06	3	M(Oxidation)KTFTAKPETVK	sp|P0AA10|RL13_ECOLI	1	12	1.27902	614.966	G+C5H9N1	446.132	1	G	MKTFTaKPETVK	5	0.256862	-1.27902	0.336312	47.4863	1
E. coli ribosomes	NM	S_Mosh_O_Dybkov_060123_300123_Expl_2_Ribos_Rodnina_NMXL_R1_perc_0.0100_XLs.idXML	1	4455	751.248	512.216	4.8001e-06	3	FHAGANVGCGR	sp|P0A7L8|RL27_ECOLI	45	55	1.90153	512.217	G+C5H9N1	446.132	1	G	FHAgANVgCgR	9	0.00843276	-1.90153	0.676668	43.9984	1
E. coli ribosomes	NM	S_Mosh_O_Dybkov_060123_300123_Expl_2_Ribos_Rodnina_NMXL_R1_perc_0.0100_XLs.idXML	1	4460	751.953	686.311	0.00585065	2	AVNHANTAK	Q0V8M9	67	75	1.60653	686.312	G+C5H9N1	446.132	1	G	AVnHAnTAK	5	0.0062361	-1.60653	0.998605	43.5574	1
E. coli ribosomes	NM	S_Mosh_O_Dybkov_060123_300123_Expl_2_Ribos_Rodnina_NMXL_R1_perc_0.0100_XLs.idXML	1	4462	752.154	441.216	5.67703e-06	4	AEVTGSGKKPWR	sp|P60723|RL4_ECOLI	50	61	0.862218	441.216	G+C5H9N1	446.132	1	G	AEVTgSgKKPWR	6	0.00921018	-0.862218	0.869102	26.0595	1
E. coli ribosomes	NM	S_Mosh_O_Dybkov_060123_300123_Expl_2_Ribos_Rodnina_NMXL_R1_perc_0.0100_XLs.idXML	1	4465	752.43	520.533	0.00585069	3	EISMSIK	sp|P0A7S9|RS13_ECOLI	72	78	1.04391	520.533	GU+C5H9N1	752.157	2	G	EISmSIK	3	0.10801	-1.04391	0.361492	23.3549	1
E. coli ribosomes	NM	S_Mosh_O_Dybkov_060123_300123_Expl_2_Ribos_Rodnina_NMXL_R1_perc_0.0100_XLs.idXML	1	4469	752.835	616.569	5.00133e-06	3	FHAGANVGCGR	sp|P0A7L8|RL27_ECOLI	45	55	0.96687	616.57	AA+C5H9N1	759.189	2	A	FhAGANVGCGR	1	0.0695402	-0.96687	0.659385	45.381	1
E. coli ribosomes	NM	S_Mosh_O_Dybkov_060123_300123_Expl_2_Ribos_Rodnina_NMXL_R1_perc_0.0100_XLs.idXML	1	4470	752.966	748.31	4.46236e-06	2	FHAGANVGCGR	sp|P0A7L8|RL27_ECOLI	45	55	1.38516	748.311	U+C5H9N1	407.109	1	U	FHAGANVGCGR	-1	0	-1.38516	1	72.848	1
E. coli ribosomes	NM	S_Mosh_O_Dybkov_060123_300123_Expl_2_Ribos_Rodnina_NMXL_R1_perc_0.0100_XLs.idXML	1	4474	753.441	722.764	0.002466	2	METIAK	sp|P61175|RL22_ECOLI	1	6	1.1932	722.764	GU+C5H9N1	752.157	2	G	METIaK	4	0.0239546	-1.1932	1	29.9081	1
E. coli ribosomes	NM	S_Mosh_O_Dybkov_060123_300123_Expl_2_Ribos_Rodnina_NMXL_R1_perc_0.0100_XLs.idXML	1	4502	756.569	600.89	4.82712e-06	3	FHAGANVGCGR	sp|P0A7L8|RL27_ECOLI	45	55	0.837634	600.89	CU+C5H9N1	712.151	2	C	FHAgANVgCgR	9	0.00655885	-0.837634	0.969261	42.5964	1
E. coli ribosomes	NM	S_Mosh_O_Dybkov_060123_300123_Expl_2_Ribos_Rodnina_NMXL_R1_perc_0.0100_XLs.idXML	1	4503	756.638	404.176	5.38992e-06	3	AFAHYR	sp|P02359|RS7_ECOLI	150	155	0.666322	404.177	G+C5H9N1	446.132	1	G	AFAhYR	3	1.0122	-0.666322	0.8456	40.2634	1
E. coli ribosomes	NM	S_Mosh_O_Dybkov_060123_300123_Expl_2_Ribos_Rodnina_NMXL_R1_perc_0.0100_XLs.idXML	1	4505	756.904	408.449	2.60353e-06	4	VTKPEAGHFAK	sp|P60438|RL3_ECOLI	60	70	0.471174	408.449	G+C5H9N1	446.132	1	G	VTkPEAGHFAK	2	0.821814	-0.471174	0.961539	67.9006	1
E. coli ribosomes	NM	S_Mosh_O_Dybkov_060123_300123_Expl_2_Ribos_Rodnina_NMXL_R1_perc_0.0100_XLs.idXML	1	4524	759.046	816.365	4.07538e-06	2	HAVTEASPM(Oxidation)VK	sp|P02358|RS6_ECOLI	94	104	1.17351	816.366	G+C5H9N1	446.132	1	G	hAVTEASPMVK	0	0.268843	-1.17351	0.894506	50.2768	1
E. coli ribosomes	NM	S_Mosh_O_Dybkov_060123_300123_Expl_2_Ribos_Rodnina_NMXL_R1_perc_0.0100_XLs.idXML	1	4526	759.183	791.803	0.00808934	2	VICSAEPK	sp|P0A7Q6|RL36_ECOLI	25	32	1.06871	791.804	AU+C5H9N1	736.162	2	A	VICSAEPK	-1	0	-1.06871	1	25.1332	1
E. coli ribosomes	NM	S_Mosh_O_Dybkov_060123_300123_Expl_2_Ribos_Rodnina_NMXL_R1_perc_0.0100_XLs.idXML	1	4527	759.252	541.246	0.00966533	2	M(Oxidation)VTIR	sp|P0A7T3|RS16_ECOLI	1	5	0.904312	541.247	G+C5H9N1	446.132	1	G	MVTIR	-1	0	-0.904312	0.529981	34.487	1
E. coli ribosomes	NM	S_Mosh_O_Dybkov_060123_300123_Expl_2_Ribos_Rodnina_NMXL_R1_perc_0.0100_XLs.idXML	1	4530	759.525	459.719	3.71133e-06	4	EGVSKDDAEALKK	sp|P0A7K2|RL7_ECOLI	97	109	0.081028	459.719	G+C5H9N1	446.132	1	G	EgVSKDDAEALKK	1	0.0873948	0.081028	0.694638	53.7625	1
E. coli ribosomes	NM	S_Mosh_O_Dybkov_060123_300123_Expl_2_Ribos_Rodnina_NMXL_R1_perc_0.0100_XLs.idXML	1	4547	761.538	638.791	0.00585069	2	VICSAEPK	sp|P0A7Q6|RL36_ECOLI	25	32	0.627472	638.791	A+C5H9N1	430.137	1	A	VICsAEPK	3	0.0136102	-0.627472	0.991855	35.9586	1
E. coli ribosomes	NM	S_Mosh_O_Dybkov_060123_300123_Expl_2_Ribos_Rodnina_NMXL_R1_perc_0.0100_XLs.idXML	1	4550	761.811	614.965	3.40593e-06	3	M(Oxidation)KTFTAKPETVK	sp|P0AA10|RL13_ECOLI	1	12	0.683524	614.966	G+C5H9N1	446.132	1	G	MkTFTAKPETVK	1	0.278	-0.683524	0.780727	49.0104	1
E. coli ribosomes	NM	S_Mosh_O_Dybkov_060123_300123_Expl_2_Ribos_Rodnina_NMXL_R1_perc_0.0100_XLs.idXML	1	4569	764.146	616.569	5.65529e-06	3	FHAGANVGCGR	sp|P0A7L8|RL27_ECOLI	45	55	0.584208	616.57	AA+C5H9N1	759.189	2	A	FHAgANVgCgR	9	0.0268119	-0.584208	0.775831	39.224	1
E. coli ribosomes	NM	S_Mosh_O_Dybkov_060123_300123_Expl_2_Ribos_Rodnina_NMXL_R1_perc_0.0100_XLs.idXML	1	4570	764.216	539.24	4.74479e-06	3	CTEEHQAIVR	sp|P38521|YGGL_ECOLI	77	86	0.477273	539.24	A+C5H9N1	430.137	1	A	CTEEHqAIVR	5	0.0623781	0.477273	0.565711	34.2668	1
E. coli ribosomes	NM	S_Mosh_O_Dybkov_060123_300123_Expl_2_Ribos_Rodnina_NMXL_R1_perc_0.0100_XLs.idXML	1	4573	764.601	428.852	5.15145e-06	3	LHDYYK	sp|P62399|RL5_ECOLI	4	9	0.725957	428.852	G+C5H9N1	446.132	1	G	LhDYYK	1	1.31348	-0.725957	0.816176	83.3482	1
E. coli ribosomes	NM	S_Mosh_O_Dybkov_060123_300123_Expl_2_Ribos_Rodnina_NMXL_R1_perc_0.0100_XLs.idXML	1	4578	765.197	621.9	0.00188564	3	FHAGANVGCGR	sp|P0A7L8|RL27_ECOLI	45	55	1.41954	621.901	AG+C5H9N1	775.184	2	A	FHAGANVGCGR	-1	0	-1.41954	0.884767	51.7541	1
E. coli ribosomes	NM	S_Mosh_O_Dybkov_060123_300123_Expl_2_Ribos_Rodnina_NMXL_R1_perc_0.0100_XLs.idXML	1	4589	766.355	600.89	4.87168e-06	3	FHAGANVGCGR	sp|P0A7L8|RL27_ECOLI	45	55	1.14236	600.89	CU+C5H9N1	712.151	2	C	FHaGaNVGCGR	4	0.0223969	-1.14236	0.974255	45.9167	1
E. coli ribosomes	NM	S_Mosh_O_Dybkov_060123_300123_Expl_2_Ribos_Rodnina_NMXL_R1_perc_0.0100_XLs.idXML	1	4598	767.294	608.894	5.23328e-06	3	FHAGANVGCGR	sp|P0A7L8|RL27_ECOLI	45	55	0.234635	608.894	AU+C5H9N1	736.162	2	A	FHAGANVGCGR	-1	0	0.234635	0.569567	62.7352	1
E. coli ribosomes	NM	S_Mosh_O_Dybkov_060123_300123_Expl_2_Ribos_Rodnina_NMXL_R1_perc_0.0100_XLs.idXML	1	4601	767.682	632.935	0.00128869	3	VTKPEAGHFAK	sp|P60438|RL3_ECOLI	60	70	0.816395	632.936	CU+C5H9N1	712.151	2	C	VTKPEAGHFaK	9	0.044695	-0.816395	0.854123	35.5922	1
E. coli ribosomes	NM	S_Mosh_O_Dybkov_060123_300123_Expl_2_Ribos_Rodnina_NMXL_R1_perc_0.0100_XLs.idXML	1	4602	767.817	627.904	5.76246e-06	3	FHEASRM(Oxidation)GR	sp|P26612|AMY2_ECOLI	296	304	1.04501	627.905	AG+C5H9N1	775.184	2	A	FHEASRmGR	6	0.185865	-1.04501	1	40.3692	1
E. coli ribosomes	NM	S_Mosh_O_Dybkov_060123_300123_Expl_2_Ribos_Rodnina_NMXL_R1_perc_0.0100_XLs.idXML	1	4604	768.142	500.525	5.6846e-06	3	AFAHYR	sp|P02359|RS7_ECOLI	150	155	0.00108698	500.525	AC+C5H9N1	735.178	2	A	aFAHYR	0	0.0501747	-0.00108698	0.691365	47.8652	1
E. coli ribosomes	NM	S_Mosh_O_Dybkov_060123_300123_Expl_2_Ribos_Rodnina_NMXL_R1_perc_0.0100_XLs.idXML	1	4610	768.803	461.225	3.67731e-06	3	VVNPELHK	sp|P60422|RL2_ECOLI	19	26	0.404181	461.226	G+C5H9N1	446.132	1	G	VVNPELhK	6	3.83678	-0.404181	0.619238	43.5454	1
E. coli ribosomes	NM	S_Mosh_O_Dybkov_060123_300123_Expl_2_Ribos_Rodnina_NMXL_R1_perc_0.0100_XLs.idXML	1	4613	769.136	816.365	3.92958e-06	2	HAVTEASPM(Oxidation)VK	sp|P02358|RS6_ECOLI	94	104	0.724924	816.366	G+C5H9N1	446.132	1	G	hAVTEASPMVK	0	0.440628	-0.724924	1	46.2805	1
E. coli ribosomes	NM	S_Mosh_O_Dybkov_060123_300123_Expl_2_Ribos_Rodnina_NMXL_R1_perc_0.0100_XLs.idXML	1	4629	771.262	791.803	5.22617e-06	2	VICSAEPK	sp|P0A7Q6|RL36_ECOLI	25	32	1.06871	791.804	AU+C5H9N1	736.162	2	A	VICSAEPK	-1	0	-1.06871	0.955772	27.0485	1
E. coli ribosomes	NM	S_Mosh_O_Dybkov_060123_300123_Expl_2_Ribos_Rodnina_NMXL_R1_perc_0.0100_XLs.idXML	1	4634	771.735	459.719	3.63629e-06	4	EGVSKDDAEALKK	sp|P0A7K2|RL7_ECOLI	97	109	0.184505	459.719	G+C5H9N1	446.132	1	G	EGVSkDDAEALKK	4	0.170165	-0.184505	0.874679	48.5412	1
E. coli ribosomes	NM	S_Mosh_O_Dybkov_060123_300123_Expl_2_Ribos_Rodnina_NMXL_R1_perc_0.0100_XLs.idXML	1	4652	773.683	492.849	5.47394e-06	3	AFAHYR	sp|P02359|RS7_ECOLI	150	155	0.891777	492.85	CU+C5H9N1	712.151	2	C	AFaHYR	2	0.0154489	-0.891777	0.898658	51.3791	1
E. coli ribosomes	NM	S_Mosh_O_Dybkov_060123_300123_Expl_2_Ribos_Rodnina_NMXL_R1_perc_0.0100_XLs.idXML	1	4653	773.751	561.949	2.14607e-06	3	HKANLTAQINK	sp|P0A7U7|RS20_ECOLI	75	85	0.477836	561.949	G+C5H9N1	446.132	1	G	HkANLTAQINK	1	1.25082	-0.477836	0.882242	77.0968	1
E. coli ribosomes	NM	S_Mosh_O_Dybkov_060123_300123_Expl_2_Ribos_Rodnina_NMXL_R1_perc_0.0100_XLs.idXML	1	4654	773.82	533.983	3.7925e-06	4	MKTFTAKPETVK	sp|P0AA10|RL13_ECOLI	1	12	0.276699	533.984	GU+C5H9N1	752.157	2	G	mKTFTAKPETVK	0	1.671	-0.276699	0.695163	49.0911	1
E. coli ribosomes	NM	S_Mosh_O_Dybkov_060123_300123_Expl_2_Ribos_Rodnina_NMXL_R1_perc_0.0100_XLs.idXML	1	4672	775.794	621.901	5.57418e-06	3	FHAGANVGCGR	sp|P0A7L8|RL27_ECOLI	45	55	0.0554364	621.901	AG+C5H9N1	775.184	2	A	FHAGANVGCGR	-1	0	-0.0554364	0.672201	45.4879	1
E. coli ribosomes	NM	S_Mosh_O_Dybkov_060123_300123_Expl_2_Ribos_Rodnina_NMXL_R1_perc_0.0100_XLs.idXML	1	4674	775.932	455.217	3.83165e-06	3	KASVEIDR	sp|P0A7L3|RL20_ECOLI	85	92	0.0613674	455.217	G+C5H9N1	446.132	1	G	kASVEIDR	0	0.499152	0.0613674	0.903776	50.1825	1
E. coli ribosomes	NM	S_Mosh_O_Dybkov_060123_300123_Expl_2_Ribos_Rodnina_NMXL_R1_perc_0.0100_XLs.idXML	1	4675	776.067	532.26	4.02425e-06	3	AAVTM(Oxidation)PSSKLK	sp|P0A7W7|RS8_ECOLI	23	33	0.251692	532.26	G+C5H9N1	446.132	1	G	AAVTMpSSKLK	5	0.068778	-0.251692	0.526451	42.8778	1
E. coli ribosomes	NM	S_Mosh_O_Dybkov_060123_300123_Expl_2_Ribos_Rodnina_NMXL_R1_perc_0.0100_XLs.idXML	1	4684	777.08	408.868	5.0041e-06	3	KAGFVTR	sp|P0A7X3|RS9_ECOLI	100	106	0.424061	408.868	G+C5H9N1	446.132	1	G	KaGFVTR	1	0.191962	0.424061	0.642283	38.9958	1
E. coli ribosomes	NM	S_Mosh_O_Dybkov_060123_300123_Expl_2_Ribos_Rodnina_NMXL_R1_perc_0.0100_XLs.idXML	1	4700	779.059	608.894	5.40561e-06	3	FHAGANVGCGR	sp|P0A7L8|RL27_ECOLI	45	55	0.360225	608.894	AU+C5H9N1	736.162	2	A	FHaGaNVGCGR	4	0.0151528	-0.360225	0.654794	37.3419	1
E. coli ribosomes	NM	S_Mosh_O_Dybkov_060123_300123_Expl_2_Ribos_Rodnina_NMXL_R1_perc_0.0100_XLs.idXML	1	4704	779.461	600.89	4.45421e-06	3	FHAGANVGCGR	sp|P0A7L8|RL27_ECOLI	45	55	0.431336	600.89	CU+C5H9N1	712.151	2	C	FHaGaNVGCGR	4	0.00630471	-0.431336	1	43.323	1
E. coli ribosomes	NM	S_Mosh_O_Dybkov_060123_300123_Expl_2_Ribos_Rodnina_NMXL_R1_perc_0.0100_XLs.idXML	1	4715	780.951	461.226	4.26583e-06	3	VVNPELHK	sp|P60422|RL2_ECOLI	19	26	0.588313	461.226	G+C5H9N1	446.132	1	G	VVNPELhK	6	3.79434	0.588313	0.616514	43.237	1
E. coli ribosomes	NM	S_Mosh_O_Dybkov_060123_300123_Expl_2_Ribos_Rodnina_NMXL_R1_perc_0.0100_XLs.idXML	1	4719	781.42	646.272	4.96659e-06	3	VTKPEAGHFAK	sp|P60438|RL3_ECOLI	60	70	0.77461	646.271	GU+C5H9N1	752.157	2	G	VTKPEAGHFaK	9	0.0869662	0.77461	0.879329	40.1068	1
E. coli ribosomes	NM	S_Mosh_O_Dybkov_060123_300123_Expl_2_Ribos_Rodnina_NMXL_R1_perc_0.0100_XLs.idXML	1	4720	781.489	582.59	4.67456e-06	3	EFYEKPTTER	sp|P68679|RS21_ECOLI	36	45	0.847156	582.589	G+C5H9N1	446.132	1	G	EFYEkPTTER	4	0.0042886	0.847156	0.732032	50.0059	1
E. coli ribosomes	NM	S_Mosh_O_Dybkov_060123_300123_Expl_2_Ribos_Rodnina_NMXL_R1_perc_0.0100_XLs.idXML	1	4721	781.624	804.806	0.00188563	2	GALDCSGVK	sp|P0A7S3|RS12_ECOLI	100	108	1.58926	804.805	AA+C5H9N1	759.189	2	A	GALDcSGVK	4	0.185647	1.58926	0.824601	64.7602	1
E. coli ribosomes	NM	S_Mosh_O_Dybkov_060123_300123_Expl_2_Ribos_Rodnina_NMXL_R1_perc_0.0100_XLs.idXML	1	4727	782.295	394.86	4.19172e-06	3	KSVAGFK	sp|P62399|RL5_ECOLI	72	78	0.137142	394.86	G+C5H9N1	446.132	1	G	kSVAGFK	0	0.329811	0.137142	0.836977	60.6681	1
E. coli ribosomes	NM	S_Mosh_O_Dybkov_060123_300123_Expl_2_Ribos_Rodnina_NMXL_R1_perc_0.0100_XLs.idXML	1	4736	783.313	466.53	3.84387e-06	3	SGFQYHGR	sp|P0C018|RL18_ECOLI	95	102	0.0467579	466.53	G+C5H9N1	446.132	1	G	SGFQYHgR	6	1.96603	0.0467579	0.637934	58.6212	1
E. coli ribosomes	NM	S_Mosh_O_Dybkov_060123_300123_Expl_2_Ribos_Rodnina_NMXL_R1_perc_0.0100_XLs.idXML	1	4749	784.745	464.549	0.00128872	3	GEDVEKLR	sp|P0A7V3|RS3_ECOLI	81	88	0.0519291	464.549	G+C5H9N1	446.132	1	G	GeDVeKLR	4	0.0183864	0.0519291	0.577021	26.9363	1
E. coli ribosomes	NM	S_Mosh_O_Dybkov_060123_300123_Expl_2_Ribos_Rodnina_NMXL_R1_perc_0.0100_XLs.idXML	1	4756	785.573	780.29	0.00188564	2	VICSAEPK	sp|P0A7Q6|RL36_ECOLI	25	32	0.852799	780.29	UU+C5H9N1	713.135	2	U	vICSAEPK	0	0.0821218	-0.852799	1	37.5804	1
E. coli ribosomes	NM	S_Mosh_O_Dybkov_060123_300123_Expl_2_Ribos_Rodnina_NMXL_R1_perc_0.0100_XLs.idXML	1	4757	785.642	459.901	3.93705e-06	3	VKNVLSSGK	sp|P60624|RL24_ECOLI	25	33	0.213603	459.901	G+C5H9N1	446.132	1	G	VkNVLSSGK	1	0.56511	0.213603	0.877729	44.4705	1
E. coli ribosomes	NM	S_Mosh_O_Dybkov_060123_300123_Expl_2_Ribos_Rodnina_NMXL_R1_perc_0.0100_XLs.idXML	1	4760	785.977	533.984	4.93357e-06	4	MKTFTAKPETVK	sp|P0AA10|RL13_ECOLI	1	12	0.0632794	533.984	GU+C5H9N1	752.157	2	G	mKTFTAKPETVK	0	0.571205	0.0632794	0.572057	30.4715	1
E. coli ribosomes	NM	S_Mosh_O_Dybkov_060123_300123_Expl_2_Ribos_Rodnina_NMXL_R1_perc_0.0100_XLs.idXML	1	4762	786.244	561.949	2.70217e-06	3	HKANLTAQINK	sp|P0A7U7|RS20_ECOLI	75	85	0.818795	561.949	G+C5H9N1	446.132	1	G	HKaNLTaQINK	6	0.0461283	-0.818795	0.90593	70.8609	1
E. coli ribosomes	NM	S_Mosh_O_Dybkov_060123_300123_Expl_2_Ribos_Rodnina_NMXL_R1_perc_0.0100_XLs.idXML	1	4763	786.312	621.901	5.44001e-06	3	FHAGANVGCGR	sp|P0A7L8|RL27_ECOLI	45	55	0.0554364	621.901	AG+C5H9N1	775.184	2	A	FHAGANVGcGR	8	0.675239	-0.0554364	0.737545	43.4607	1
E. coli ribosomes	NM	S_Mosh_O_Dybkov_060123_300123_Expl_2_Ribos_Rodnina_NMXL_R1_perc_0.0100_XLs.idXML	1	4805	790.776	640.941	5.06205e-06	3	VTKPEAGHFAK	sp|P60438|RL3_ECOLI	60	70	1.46494	640.94	AU+C5H9N1	736.162	2	A	VTKpEAGHFAK	3	0.098831	1.46494	0.462014	38.0772	1
E. coli ribosomes	NM	S_Mosh_O_Dybkov_060123_300123_Expl_2_Ribos_Rodnina_NMXL_R1_perc_0.0100_XLs.idXML	1	4817	792.169	804.805	5.19633e-06	2	GALDCSGVK	sp|P0A7S3|RS12_ECOLI	100	108	0.230866	804.805	AA+C5H9N1	759.189	2	A	GALDcSGVK	4	0.186141	-0.230866	0.968616	50.6969	1
E. coli ribosomes	NM	S_Mosh_O_Dybkov_060123_300123_Expl_2_Ribos_Rodnina_NMXL_R1_perc_0.0100_XLs.idXML	1	4821	792.444	461.226	5.1417e-06	3	VVNPELHK	sp|P60422|RL2_ECOLI	19	26	0.0733493	461.226	G+C5H9N1	446.132	1	G	VVNPELhK	6	3.22117	-0.0733493	0.792428	30.8671	1
E. coli ribosomes	NM	S_Mosh_O_Dybkov_060123_300123_Expl_2_Ribos_Rodnina_NMXL_R1_perc_0.0100_XLs.idXML	1	4822	792.579	582.589	5.15599e-06	3	EFYEKPTTER	sp|P68679|RS21_ECOLI	36	45	0.058519	582.589	G+C5H9N1	446.132	1	G	eFYeKPTTeR	8	0.0457647	-0.058519	0.909908	54.1858	1
E. coli ribosomes	NM	S_Mosh_O_Dybkov_060123_300123_Expl_2_Ribos_Rodnina_NMXL_R1_perc_0.0100_XLs.idXML	1	4832	793.605	506.886	4.41016e-06	3	FHAGANVGCGR	sp|P0A7L8|RL27_ECOLI	45	55	0.0125855	506.886	A+C5H9N1	430.137	1	A	FHaGaNVGCGR	4	0.00989609	0.0125855	0.709602	49.5731	1
E. coli ribosomes	NM	S_Mosh_O_Dybkov_060123_300123_Expl_2_Ribos_Rodnina_NMXL_R1_perc_0.0100_XLs.idXML	1	4839	794.512	466.53	3.91816e-06	3	SGFQYHGR	sp|P0C018|RL18_ECOLI	95	102	0.439242	466.53	G+C5H9N1	446.132	1	G	SGFQYhGR	5	1.68193	0.439242	0.628488	61.2603	1
E. coli ribosomes	NM	S_Mosh_O_Dybkov_060123_300123_Expl_2_Ribos_Rodnina_NMXL_R1_perc_0.0100_XLs.idXML	1	4840	794.58	738.771	0.00246604	2	AFAHYR	sp|P02359|RS7_ECOLI	150	155	0.314554	738.771	CU+C5H9N1	712.151	2	C	AFAhYR	3	0.106413	0.314554	0.813979	53.3902	1
E. coli ribosomes	NM	S_Mosh_O_Dybkov_060123_300123_Expl_2_Ribos_Rodnina_NMXL_R1_perc_0.0100_XLs.idXML	1	4841	794.649	562.879	4.88902e-06	3	SGFQYHGR	sp|P0C018|RL18_ECOLI	95	102	0.353591	562.879	AC+C5H9N1	735.178	2	A	SGfQYHGR	2	0.0224869	0.353591	0.75817	37.6685	1
E. coli ribosomes	NM	S_Mosh_O_Dybkov_060123_300123_Expl_2_Ribos_Rodnina_NMXL_R1_perc_0.0100_XLs.idXML	1	4850	795.655	653.949	0.00966532	3	VTKPEAGHFAK	sp|P60438|RL3_ECOLI	60	70	2.54087	653.947	AG+C5H9N1	775.184	2	A	VTKpEAGHFAK	3	0.192613	2.54087	0.698726	43.5351	1
E. coli ribosomes	NM	S_Mosh_O_Dybkov_060123_300123_Expl_2_Ribos_Rodnina_NMXL_R1_perc_0.0100_XLs.idXML	1	4859	796.884	799.802	0.00585064	2	VICSAEPK	sp|P0A7Q6|RL36_ECOLI	25	32	0.365689	799.802	GU+C5H9N1	752.157	2	G	VIcSAEPK	2	0.00907674	0.365689	0.969302	22.5716	1
E. coli ribosomes	NM	S_Mosh_O_Dybkov_060123_300123_Expl_2_Ribos_Rodnina_NMXL_R1_perc_0.0100_XLs.idXML	1	4860	796.954	780.291	0.00128869	2	VICSAEPK	sp|P0A7Q6|RL36_ECOLI	25	32	0.0858536	780.29	UU+C5H9N1	713.135	2	U	VICSaEPK	4	0.0074545	0.0858536	0.984614	33.438	1
E. coli ribosomes	NM	S_Mosh_O_Dybkov_060123_300123_Expl_2_Ribos_Rodnina_NMXL_R1_perc_0.0100_XLs.idXML	1	4865	797.426	608.894	5.3632e-06	3	FHAGANVGCGR	sp|P0A7L8|RL27_ECOLI	45	55	0.727332	608.894	AU+C5H9N1	736.162	2	A	FHAGANVGCGR	-1	0	0.727332	0.8183	29.4774	1
E. coli ribosomes	NM	S_Mosh_O_Dybkov_060123_300123_Expl_2_Ribos_Rodnina_NMXL_R1_perc_0.0100_XLs.idXML	1	4866	797.495	398.845	5.69691e-06	3	AFAHYR	sp|P02359|RS7_ECOLI	150	155	0.0199015	398.845	A+C5H9N1	430.137	1	A	AFAhYR	3	0.758776	0.0199015	0.950703	36.0628	1
E. coli ribosomes	NM	S_Mosh_O_Dybkov_060123_300123_Expl_2_Ribos_Rodnina_NMXL_R1_perc_0.0100_XLs.idXML	1	4883	799.357	482.73	1.82063e-06	4	VYYHHTGHIGGIK	sp|P0AA10|RL13_ECOLI	73	85	0.546227	482.73	G+C5H9N1	446.132	1	G	VYYHhTGHIGGIK	4	1.98529	0.546227	0.775173	72.9223	1
E. coli ribosomes	NM	S_Mosh_O_Dybkov_060123_300123_Expl_2_Ribos_Rodnina_NMXL_R1_perc_0.0100_XLs.idXML	1	4885	799.495	569.752	5.26316e-06	2	M(Oxidation)ETIAK	sp|P61175|RL22_ECOLI	1	6	0.303421	569.752	A+C5H9N1	430.137	1	A	MeTIAK	1	0.198346	-0.303421	0.886558	38.2541	1
E. coli ribosomes	NM	S_Mosh_O_Dybkov_060123_300123_Expl_2_Ribos_Rodnina_NMXL_R1_perc_0.0100_XLs.idXML	1	4888	799.767	638.93	3.17677e-06	3	AADM(Oxidation)TGADIEAMTR	sp|P0A7J7|RL11_ECOLI	114	127	1.24261	638.929	G+C5H9N1	446.132	1	G	AADmTGADIEAmTR	11	2.01053	1.24261	0.733227	47.9962	1
E. coli ribosomes	NM	S_Mosh_O_Dybkov_060123_300123_Expl_2_Ribos_Rodnina_NMXL_R1_perc_0.0100_XLs.idXML	1	4895	800.561	621.9	0.00585067	3	FHAGANVGCGR	sp|P0A7L8|RL27_ECOLI	45	55	1.82421	621.901	AG+C5H9N1	775.184	2	A	FHAgANVgCgR	9	0.0290081	-1.82421	0.775669	25.8975	1
E. coli ribosomes	NM	S_Mosh_O_Dybkov_060123_300123_Expl_2_Ribos_Rodnina_NMXL_R1_perc_0.0100_XLs.idXML	1	4910	802.131	620.229	0.00914384	3	FHEASRM(Oxidation)GR	sp|P26612|AMY2_ECOLI	296	304	0.379404	620.229	GU+C5H9N1	752.157	2	G	FHEASRmGR	6	0.0188542	-0.379404	0.925538	42.0251	1
E. coli ribosomes	NM	S_Mosh_O_Dybkov_060123_300123_Expl_2_Ribos_Rodnina_NMXL_R1_perc_0.0100_XLs.idXML	1	4911	802.266	646.271	5.42356e-06	3	VTKPEAGHFAK	sp|P60438|RL3_ECOLI	60	70	0.465142	646.271	GU+C5H9N1	752.157	2	G	VTkPEAGHFAK	2	0.17298	0.465142	0.863553	35.2567	1
E. coli ribosomes	NM	S_Mosh_O_Dybkov_060123_300123_Expl_2_Ribos_Rodnina_NMXL_R1_perc_0.0100_XLs.idXML	1	4915	802.607	791.804	0.00188561	2	VICSAEPK	sp|P0A7Q6|RL36_ECOLI	25	32	0.606213	791.804	AU+C5H9N1	736.162	2	A	VICSAEPK	-1	0	-0.606213	0.757571	22.6887	1
E. coli ribosomes	NM	S_Mosh_O_Dybkov_060123_300123_Expl_2_Ribos_Rodnina_NMXL_R1_perc_0.0100_XLs.idXML	1	4922	803.518	506.886	5.0833e-06	3	FHAGANVGCGR	sp|P0A7L8|RL27_ECOLI	45	55	0.434028	506.886	A+C5H9N1	430.137	1	A	FHAGANvGCGR	6	0.00717245	0.434028	0.971958	33.4934	1
E. coli ribosomes	NM	S_Mosh_O_Dybkov_060123_300123_Expl_2_Ribos_Rodnina_NMXL_R1_perc_0.0100_XLs.idXML	1	4933	804.447	548.988	0.00585067	4	VYYHHTGHIGGIK	sp|P0AA10|RL13_ECOLI	73	85	0.14292	548.988	CC+C5H9N1	711.167	2	C	VYYhhTGhIGGIK	7	0.0272944	0.14292	0.172194	29.3607	1
E. coli ribosomes	NM	S_Mosh_O_Dybkov_060123_300123_Expl_2_Ribos_Rodnina_NMXL_R1_perc_0.0100_XLs.idXML	1	4950	806.313	415.555	0.00585068	3	PLITKAR	sp|P62399|RL5_ECOLI	65	71	0.435753	415.555	G+C5H9N1	446.132	1	G	PLITKAR	-1	0	0.435753	0.811132	35.3769	1
E. coli ribosomes	NM	S_Mosh_O_Dybkov_060123_300123_Expl_2_Ribos_Rodnina_NMXL_R1_perc_0.0100_XLs.idXML	1	4966	807.959	793.291	5.40491e-06	2	GALDCSGVK	sp|P0A7S3|RS12_ECOLI	100	108	0.621842	793.291	AU+C5H9N1	736.162	2	A	GALDcSGVK	4	0.262592	-0.621842	0.893473	50.8493	1
E. coli ribosomes	NM	S_Mosh_O_Dybkov_060123_300123_Expl_2_Ribos_Rodnina_NMXL_R1_perc_0.0100_XLs.idXML	1	4971	808.365	617.293	3.7714e-06	3	MRLNTLSPAEGSK	sp|P02413|RL15_ECOLI	1	13	0.817221	617.292	G+C5H9N1	446.132	1	G	mRLNTLSPAEGSK	0	1.07326	0.817221	0.499093	42.1261	1
E. coli ribosomes	NM	S_Mosh_O_Dybkov_060123_300123_Expl_2_Ribos_Rodnina_NMXL_R1_perc_0.0100_XLs.idXML	1	4973	808.569	455.894	4.07546e-06	3	VVNPELHK	sp|P60422|RL2_ECOLI	19	26	0.266666	455.894	A+C5H9N1	430.137	1	A	VVNPELhK	6	2.66367	-0.266666	0.88109	48.7208	1
E. coli ribosomes	NM	S_Mosh_O_Dybkov_060123_300123_Expl_2_Ribos_Rodnina_NMXL_R1_perc_0.0100_XLs.idXML	1	4980	809.375	633.237	0.00752498	3	FHEASRM(Oxidation)GR	sp|P26612|AMY2_ECOLI	296	304	0.798284	633.236	GG+C5H9N1	791.179	2	G	FHEASRmGR	6	0.0793262	0.798284	0.592867	39.9434	1
E. coli ribosomes	NM	S_Mosh_O_Dybkov_060123_300123_Expl_2_Ribos_Rodnina_NMXL_R1_perc_0.0100_XLs.idXML	1	4981	809.444	764.346	0.00128876	2	YTAAITGAEGK	sp|P02358|RS6_ECOLI	25	35	0.523597	764.346	G+C5H9N1	446.132	1	G	YTAAITGAEgK	9	0.368035	0.523597	0.383033	39.0291	1
E. coli ribosomes	NM	S_Mosh_O_Dybkov_060123_300123_Expl_2_Ribos_Rodnina_NMXL_R1_perc_0.0100_XLs.idXML	1	4986	810.118	482.73	2.29759e-06	4	VYYHHTGHIGGIK	sp|P0AA10|RL13_ECOLI	73	85	0.339071	482.73	G+C5H9N1	446.132	1	G	VYYHhTGHIGGIK	4	1.4196	0.339071	0.977717	59.5342	1
E. coli ribosomes	NM	S_Mosh_O_Dybkov_060123_300123_Expl_2_Ribos_Rodnina_NMXL_R1_perc_0.0100_XLs.idXML	1	4987	810.187	638.929	3.94193e-06	3	AADMTGADIEAM(Oxidation)TR	sp|P0A7J7|RL11_ECOLI	114	127	0.460052	638.929	G+C5H9N1	446.132	1	G	AADmTGADIEAmTR	11	2.03071	0.460052	0.987891	42.0202	1
E. coli ribosomes	NM	S_Mosh_O_Dybkov_060123_300123_Expl_2_Ribos_Rodnina_NMXL_R1_perc_0.0100_XLs.idXML	1	4996	810.935	592.92	3.20276e-06	3	GATVLPHGTGR	sp|P0A7L0|RL1_ECOLI	61	71	0.138103	592.92	CC+C5H9N1	711.167	2	C	GAtVLPHGtGR	8	0.0199561	0.138103	0.900431	73.6693	1
E. coli ribosomes	NM	S_Mosh_O_Dybkov_060123_300123_Expl_2_Ribos_Rodnina_NMXL_R1_perc_0.0100_XLs.idXML	1	5021	813.254	554.992	4.3542e-06	4	VYYHHTGHIGGIK	sp|P0AA10|RL13_ECOLI	73	85	2.10852	554.991	AC+C5H9N1	735.178	2	A	VYYhHTGHIGGIK	3	0.12587	2.10852	0.787775	57.2755	1
E. coli ribosomes	NM	S_Mosh_O_Dybkov_060123_300123_Expl_2_Ribos_Rodnina_NMXL_R1_perc_0.0100_XLs.idXML	1	5032	814.437	506.885	4.58415e-06	3	FHAGANVGCGR	sp|P0A7L8|RL27_ECOLI	45	55	0.348651	506.886	A+C5H9N1	430.137	1	A	FHAgANVgCgR	9	0.0108149	-0.348651	0.933317	45.4879	1
E. coli ribosomes	NM	S_Mosh_O_Dybkov_060123_300123_Expl_2_Ribos_Rodnina_NMXL_R1_perc_0.0100_XLs.idXML	1	5046	815.92	640.279	0.00246604	2	GALDCSGVK	sp|P0A7S3|RS12_ECOLI	100	108	0.114639	640.279	A+C5H9N1	430.137	1	A	GALDcSGVK	4	0.00834489	-0.114639	0.240153	42.0649	1
E. coli ribosomes	NM	S_Mosh_O_Dybkov_060123_300123_Expl_2_Ribos_Rodnina_NMXL_R1_perc_0.0100_XLs.idXML	1	5070	818.59	617.292	3.11342e-06	3	MRLNTLSPAEGSK	sp|P02413|RL15_ECOLI	1	13	0.159038	617.292	G+C5H9N1	446.132	1	G	mRLNTLSPAEGSK	0	0.994831	-0.159038	0.819456	41.0657	1
E. coli ribosomes	NM	S_Mosh_O_Dybkov_060123_300123_Expl_2_Ribos_Rodnina_NMXL_R1_perc_0.0100_XLs.idXML	1	5083	819.808	461.476	4.51123e-06	4	M(Oxidation)KTFTAKPETVK	sp|P0AA10|RL13_ECOLI	1	12	0.665325	461.476	G+C5H9N1	446.132	1	G	mKTFTAKPETVK	0	0.153204	0.665325	0.557828	34.2172	1
E. coli ribosomes	NM	S_Mosh_O_Dybkov_060123_300123_Expl_2_Ribos_Rodnina_NMXL_R1_perc_0.0100_XLs.idXML	1	5093	821.08	633.265	0.00305853	2	QVEEMLA	sp|P60723|RL4_ECOLI	195	201	0.439398	633.265	G+C5H9N1	446.132	1	G	QVEEmLA	4	1.98902	-0.439398	0.611817	35.0019	1
E. coli ribosomes	NM	S_Mosh_O_Dybkov_060123_300123_Expl_2_Ribos_Rodnina_NMXL_R1_perc_0.0100_XLs.idXML	1	5094	821.148	638.929	3.10951e-06	3	AADMTGADIEAM(Oxidation)TR	sp|P0A7J7|RL11_ECOLI	114	127	0.47902	638.929	G+C5H9N1	446.132	1	G	AADmTGADIEAmTR	11	1.92424	-0.47902	0.890172	45.4489	1
E. coli ribosomes	NM	S_Mosh_O_Dybkov_060123_300123_Expl_2_Ribos_Rodnina_NMXL_R1_perc_0.0100_XLs.idXML	1	5096	821.286	482.73	2.56101e-06	4	VYYHHTGHIGGIK	sp|P0AA10|RL13_ECOLI	73	85	0.339071	482.73	G+C5H9N1	446.132	1	G	VYYhHTGHIGGIK	3	1.00219	0.339071	0.645723	49.9838	1
E. coli ribosomes	NM	S_Mosh_O_Dybkov_060123_300123_Expl_2_Ribos_Rodnina_NMXL_R1_perc_0.0100_XLs.idXML	1	5109	822.58	648.276	5.6477e-06	2	GALDCSGVK	sp|P0A7S3|RS12_ECOLI	100	108	0.482864	648.276	G+C5H9N1	446.132	1	G	GAlDCSGVK	2	0.0519868	-0.482864	0.568054	46.3686	1
E. coli ribosomes	NM	S_Mosh_O_Dybkov_060123_300123_Expl_2_Ribos_Rodnina_NMXL_R1_perc_0.0100_XLs.idXML	1	5115	823.224	534.206	5.75718e-06	3	QGYPIGCK	sp|P62399|RL5_ECOLI	81	88	1.07057	534.205	AC+C5H9N1	735.178	2	A	QGYPIGcK	6	0.315172	1.07057	0.896612	32.847	1
E. coli ribosomes	NM	S_Mosh_O_Dybkov_060123_300123_Expl_2_Ribos_Rodnina_NMXL_R1_perc_0.0100_XLs.idXML	1	5118	823.431	554.992	4.93092e-06	4	VYYHHTGHIGGIK	sp|P0AA10|RL13_ECOLI	73	85	0.847242	554.991	AC+C5H9N1	735.178	2	A	VYYhhTGhIGGIK	7	0.120568	0.847242	0.612361	29.6193	1
E. coli ribosomes	NM	S_Mosh_O_Dybkov_060123_300123_Expl_2_Ribos_Rodnina_NMXL_R1_perc_0.0100_XLs.idXML	1	5119	823.499	504.576	2.73336e-06	3	GATVLPHGTGR	sp|P0A7L0|RL1_ECOLI	61	71	0.31341	504.575	G+C5H9N1	446.132	1	G	GATVLPhGTGR	6	5.15963	0.31341	0.726961	64.9788	1
E. coli ribosomes	NM	S_Mosh_O_Dybkov_060123_300123_Expl_2_Ribos_Rodnina_NMXL_R1_perc_0.0100_XLs.idXML	1	5128	824.346	821.987	5.70542e-06	3	GTAMNPVDHPHGGGEGR	sp|P60422|RL2_ECOLI	222	238	2.81369	821.985	AG+C5H9N1	775.184	2	A	GTAMNpVDHpHGGGEGR	9	0.573499	2.81369	0.562792	34.3742	1
E. coli ribosomes	NM	S_Mosh_O_Dybkov_060123_300123_Expl_2_Ribos_Rodnina_NMXL_R1_perc_0.0100_XLs.idXML	1	5137	825.327	506.886	0.00246599	3	FHAGANVGCGR	sp|P0A7L8|RL27_ECOLI	45	55	0.193204	506.886	A+C5H9N1	430.137	1	A	FHAGAnVGCGR	5	0.0151286	0.193204	0.658542	37.2227	1
E. coli ribosomes	NM	S_Mosh_O_Dybkov_060123_300123_Expl_2_Ribos_Rodnina_NMXL_R1_perc_0.0100_XLs.idXML	1	5142	825.78	560.242	4.94215e-06	3	HHITADGYYR	sp|P0A7N4|RL32_ECOLI	41	50	0.264124	560.242	G+C5H9N1	446.132	1	G	HhITADGYYR	1	0.202085	0.264124	0.597219	53.4985	1
E. coli ribosomes	NM	S_Mosh_O_Dybkov_060123_300123_Expl_2_Ribos_Rodnina_NMXL_R1_perc_0.0100_XLs.idXML	1	5148	826.363	462.232	5.03189e-06	4	EAAMRGEIPGLKK	sp|P0AG59|RS14_ECOLI	86	98	0.25247	462.231	G+C5H9N1	446.132	1	G	EAAmRGEIPGLKK	3	0.935493	0.25247	0.657084	48.3291	1
E. coli ribosomes	NM	S_Mosh_O_Dybkov_060123_300123_Expl_2_Ribos_Rodnina_NMXL_R1_perc_0.0100_XLs.idXML	1	5157	827.341	508.53	5.78391e-06	3	AFAHYR	sp|P02359|RS7_ECOLI	150	155	0.677401	508.529	AA+C5H9N1	759.189	2	A	aFAHYR	0	0.0514313	0.677401	0.497422	43.3093	1
E. coli ribosomes	NM	S_Mosh_O_Dybkov_060123_300123_Expl_2_Ribos_Rodnina_NMXL_R1_perc_0.0100_XLs.idXML	1	5159	827.545	901.324	5.68028e-06	2	FHAGANVGCGR	sp|P0A7L8|RL27_ECOLI	45	55	0.0893688	901.324	UU+C5H9N1	713.135	2	U	FHAGANVgCGR	7	0.0107655	-0.0893688	1	77.9342	1
E. coli ribosomes	NM	S_Mosh_O_Dybkov_060123_300123_Expl_2_Ribos_Rodnina_NMXL_R1_perc_0.0100_XLs.idXML	1	5180	829.924	617.293	5.5597e-06	3	MRLNTLSPAEGSK	sp|P02413|RL15_ECOLI	1	13	1.42297	617.292	G+C5H9N1	446.132	1	G	mRLNTLSPAEGSK	0	0.743123	1.42297	0.355764	26.7499	1
E. coli ribosomes	NM	S_Mosh_O_Dybkov_060123_300123_Expl_2_Ribos_Rodnina_NMXL_R1_perc_0.0100_XLs.idXML	1	5193	831.131	384.445	4.45482e-06	4	FVKHPIYGK	sp|P0AG63|RS17_ECOLI	28	36	0.0125453	384.445	G+C5H9N1	446.132	1	G	FVkHPIYGK	2	0.834818	-0.0125453	0.894743	49.2875	1
E. coli ribosomes	NM	S_Mosh_O_Dybkov_060123_300123_Expl_2_Ribos_Rodnina_NMXL_R1_perc_0.0100_XLs.idXML	1	5195	831.5	633.265	0.00585068	2	QVEEMLA	sp|P60723|RL4_ECOLI	195	201	0.0425104	633.265	G+C5H9N1	446.132	1	G	QVEEmLA	4	2.06661	0.0425104	0.861062	32.0865	1
E. coli ribosomes	NM	S_Mosh_O_Dybkov_060123_300123_Expl_2_Ribos_Rodnina_NMXL_R1_perc_0.0100_XLs.idXML	1	5200	831.897	614.226	5.66867e-06	3	FHAGANVGCGR	sp|P0A7L8|RL27_ECOLI	45	55	0.0838573	614.226	GU+C5H9N1	752.157	2	G	FHAGAnVGCGR	5	0.00731578	0.0838573	0.665438	25.5163	1
E. coli ribosomes	NM	S_Mosh_O_Dybkov_060123_300123_Expl_2_Ribos_Rodnina_NMXL_R1_perc_0.0100_XLs.idXML	1	5216	833.46	504.576	4.20724e-06	3	GATVLPHGTGR	sp|P0A7L0|RL1_ECOLI	61	71	0.708815	504.575	G+C5H9N1	446.132	1	G	GATVLPhGTGR	6	4.77213	0.708815	0.996109	52.1784	1
E. coli ribosomes	NM	S_Mosh_O_Dybkov_060123_300123_Expl_2_Ribos_Rodnina_NMXL_R1_perc_0.0100_XLs.idXML	1	5222	833.933	648.276	0.00246601	2	GALDCSGVK	sp|P0A7S3|RS12_ECOLI	100	108	0.270335	648.276	G+C5H9N1	446.132	1	G	GALDcSGVK	4	0.475047	0.270335	0.718663	48.9246	1
E. coli ribosomes	NM	S_Mosh_O_Dybkov_060123_300123_Expl_2_Ribos_Rodnina_NMXL_R1_perc_0.0100_XLs.idXML	1	5225	834.203	482.73	3.09551e-06	4	VYYHHTGHIGGIK	sp|P0AA10|RL13_ECOLI	73	85	0.0982331	482.73	G+C5H9N1	446.132	1	G	VYYHhTGHIGGIK	4	0.855731	0.0982331	0.739646	67.5836	1
E. coli ribosomes	NM	S_Mosh_O_Dybkov_060123_300123_Expl_2_Ribos_Rodnina_NMXL_R1_perc_0.0100_XLs.idXML	1	5229	834.589	638.929	5.34538e-06	3	AADM(Oxidation)TGADIEAMTR	sp|P0A7J7|RL11_ECOLI	114	127	0.460052	638.929	G+C5H9N1	446.132	1	G	AADmTGADIEAmTR	11	0.21316	0.460052	0.756581	26.8583	1
E. coli ribosomes	NM	S_Mosh_O_Dybkov_060123_300123_Expl_2_Ribos_Rodnina_NMXL_R1_perc_0.0100_XLs.idXML	1	5242	835.969	640.278	0.00246601	2	GALDCSGVK	sp|P0A7S3|RS12_ECOLI	100	108	0.646786	640.279	A+C5H9N1	430.137	1	A	GALDcSGVK	4	0.211089	-0.646786	0.602996	46.7075	1
E. coli ribosomes	NM	S_Mosh_O_Dybkov_060123_300123_Expl_2_Ribos_Rodnina_NMXL_R1_perc_0.0100_XLs.idXML	1	5245	836.304	430.559	5.34226e-06	3	VIKLDQK	sp|P0AG67|RS1_ECOLI	156	162	0.484498	430.559	G+C5H9N1	446.132	1	G	VIkLDQK	2	1.205	0.484498	0.831853	39.6442	1
E. coli ribosomes	NM	S_Mosh_O_Dybkov_060123_300123_Expl_2_Ribos_Rodnina_NMXL_R1_perc_0.0100_XLs.idXML	1	5256	837.42	506.886	0.00246601	3	FHAGANVGCGR	sp|P0A7L8|RL27_ECOLI	45	55	0.55444	506.886	A+C5H9N1	430.137	1	A	FHaGaNVGCGR	4	0.0165045	0.55444	0.298203	33.226	1
E. coli ribosomes	NM	S_Mosh_O_Dybkov_060123_300123_Expl_2_Ribos_Rodnina_NMXL_R1_perc_0.0100_XLs.idXML	1	5280	840.036	793.291	5.70437e-06	2	GALDCSGVK	sp|P0A7S3|RS12_ECOLI	100	108	0.698781	793.291	AU+C5H9N1	736.162	2	A	GALdCSGVK	3	0.00675078	-0.698781	1	34.2657	1
E. coli ribosomes	NM	S_Mosh_O_Dybkov_060123_300123_Expl_2_Ribos_Rodnina_NMXL_R1_perc_0.0100_XLs.idXML	1	5291	841.058	523.255	4.50666e-06	3	TFTAKPETVK	sp|P0AA10|RL13_ECOLI	3	12	0.613817	523.255	G+C5H9N1	446.132	1	G	TFTAKPETVk	9	0.649056	-0.613817	0.61136	43.7577	1
E. coli ribosomes	NM	S_Mosh_O_Dybkov_060123_300123_Expl_2_Ribos_Rodnina_NMXL_R1_perc_0.0100_XLs.idXML	1	5294	841.317	560.243	0.00188564	3	HHITADGYYR	sp|P0A7N4|RL32_ECOLI	41	50	1.62793	560.242	G+C5H9N1	446.132	1	G	HhITADGYYR	1	0.659168	1.62793	0.330032	38.2446	1
E. coli ribosomes	NM	S_Mosh_O_Dybkov_060123_300123_Expl_2_Ribos_Rodnina_NMXL_R1_perc_0.0100_XLs.idXML	1	5306	842.664	633.266	0.00585064	2	QVEEMLA	sp|P60723|RL4_ECOLI	195	201	1.29547	633.265	G+C5H9N1	446.132	1	G	QVEEmLA	4	2.00208	1.29547	0.408247	27.7024	1
E. coli ribosomes	NM	S_Mosh_O_Dybkov_060123_300123_Expl_2_Ribos_Rodnina_NMXL_R1_perc_0.0100_XLs.idXML	1	5307	842.733	614.225	0.0018856	3	FHAGANVGCGR	sp|P0A7L8|RL27_ECOLI	45	55	0.810466	614.226	GU+C5H9N1	752.157	2	G	FHAgANVgCgR	9	0.0266839	-0.810466	0.621463	22.0193	1
E. coli ribosomes	NM	S_Mosh_O_Dybkov_060123_300123_Expl_2_Ribos_Rodnina_NMXL_R1_perc_0.0100_XLs.idXML	1	5308	842.802	455.895	5.61382e-06	3	VVNPELHK	sp|P60422|RL2_ECOLI	19	26	3.14728	455.894	A+C5H9N1	430.137	1	A	VVNPELhK	6	1.32409	3.14728	0.554907	31.4644	1
E. coli ribosomes	NM	S_Mosh_O_Dybkov_060123_300123_Expl_2_Ribos_Rodnina_NMXL_R1_perc_0.0100_XLs.idXML	1	5309	842.908	750.776	0.00585062	2	AFAHYR	sp|P02359|RS7_ECOLI	150	155	0.992898	750.777	AU+C5H9N1	736.162	2	A	aFAHYR	0	0.0234148	-0.992898	1	47.9849	1
E. coli ribosomes	NM	S_Mosh_O_Dybkov_060123_300123_Expl_2_Ribos_Rodnina_NMXL_R1_perc_0.0100_XLs.idXML	1	5312	843.268	570.881	5.39899e-06	3	SGFQYHGR	sp|P0C018|RL18_ECOLI	95	102	1.69641	570.882	AA+C5H9N1	759.189	2	A	SGFQyHGR	4	0.0362093	-1.69641	0.544974	58.8901	1
E. coli ribosomes	NM	S_Mosh_O_Dybkov_060123_300123_Expl_2_Ribos_Rodnina_NMXL_R1_perc_0.0100_XLs.idXML	1	5314	843.515	487.912	3.84957e-06	3	KLQELGATR	sp|P0C018|RL18_ECOLI	17	25	0.35823	487.912	G+C5H9N1	446.132	1	G	kLQELGATR	0	1.30379	0.35823	0.456984	47.5064	1
E. coli ribosomes	NM	S_Mosh_O_Dybkov_060123_300123_Expl_2_Ribos_Rodnina_NMXL_R1_perc_0.0100_XLs.idXML	1	5328	845.061	504.576	3.50358e-06	3	GATVLPHGTGR	sp|P0A7L0|RL1_ECOLI	61	71	0.6763	504.575	G+C5H9N1	446.132	1	G	GATVLPhGTGR	6	5.30218	0.6763	1	70.0651	1
E. coli ribosomes	NM	S_Mosh_O_Dybkov_060123_300123_Expl_2_Ribos_Rodnina_NMXL_R1_perc_0.0100_XLs.idXML	1	5342	846.687	640.279	5.57828e-06	2	GALDCSGVK	sp|P0A7S3|RS12_ECOLI	100	108	0.197725	640.279	A+C5H9N1	430.137	1	A	GALDcSGVK	4	0.102144	0.197725	0.992493	42.891	1
E. coli ribosomes	NM	S_Mosh_O_Dybkov_060123_300123_Expl_2_Ribos_Rodnina_NMXL_R1_perc_0.0100_XLs.idXML	1	5351	847.559	638.928	5.43046e-06	3	AADMTGADIEAM(Oxidation)TR	sp|P0A7J7|RL11_ECOLI	114	127	1.64277	638.929	G+C5H9N1	446.132	1	G	AADmTGADIEAmTR	11	0.32443	-1.64277	0.67559	21.2075	1
E. coli ribosomes	NM	S_Mosh_O_Dybkov_060123_300123_Expl_2_Ribos_Rodnina_NMXL_R1_perc_0.0100_XLs.idXML	1	5352	847.693	565.578	0.00188566	3	VVNPELHK	sp|P60422|RL2_ECOLI	19	26	0.755193	565.578	AA+C5H9N1	759.189	2	A	VVNpELHK	3	0.0214945	-0.755193	0.435481	28.8903	1
E. coli ribosomes	NM	S_Mosh_O_Dybkov_060123_300123_Expl_2_Ribos_Rodnina_NMXL_R1_perc_0.0100_XLs.idXML	1	5377	850.382	789.291	0.00305853	2	QGYPIGCK	sp|P62399|RL5_ECOLI	81	88	0.357712	789.291	CU+C5H9N1	712.151	2	C	QgYPIGCK	1	0.138483	0.357712	0.378598	46.3974	1
E. coli ribosomes	NM	S_Mosh_O_Dybkov_060123_300123_Expl_2_Ribos_Rodnina_NMXL_R1_perc_0.0100_XLs.idXML	1	5379	850.583	901.323	5.58104e-06	2	FHAGANVGCGR	sp|P0A7L8|RL27_ECOLI	45	55	0.631107	901.324	UU+C5H9N1	713.135	2	U	FHAGANVGCGR	-1	0	-0.631107	0.653221	41.6592	1
E. coli ribosomes	NM	S_Mosh_O_Dybkov_060123_300123_Expl_2_Ribos_Rodnina_NMXL_R1_perc_0.0100_XLs.idXML	1	5386	851.41	404.447	5.49984e-06	4	QTGRPHGFLR	sp|P0AG59|RS14_ECOLI	66	75	0.381905	404.447	G+C5H9N1	446.132	1	G	QTGRPHGFLR	-1	0	0.381905	0.975861	43.7907	1
E. coli ribosomes	NM	S_Mosh_O_Dybkov_060123_300123_Expl_2_Ribos_Rodnina_NMXL_R1_perc_0.0100_XLs.idXML	1	5387	851.479	417.536	0.00128869	3	FEVKGPK	sp|P0A7L8|RL27_ECOLI	69	75	0.537734	417.536	G+C5H9N1	446.132	1	G	FEVkGPK	3	0.216537	-0.537734	0.96485	33.5358	1
E. coli ribosomes	NM	S_Mosh_O_Dybkov_060123_300123_Expl_2_Ribos_Rodnina_NMXL_R1_perc_0.0100_XLs.idXML	1	5398	852.576	563.234	0.00585065	3	VVNPELHK	sp|P60422|RL2_ECOLI	19	26	0.785916	563.234	GU+C5H9N1	752.157	2	G	VVNPELhK	6	0.547375	-0.785916	0.269206	26.8376	1
E. coli ribosomes	NM	S_Mosh_O_Dybkov_060123_300123_Expl_2_Ribos_Rodnina_NMXL_R1_perc_0.0100_XLs.idXML	1	5400	852.84	523.246	5.73793e-06	3	YPEGTKLTGR	sp|P0AG67|RS1_ECOLI	274	283	1.15253	523.247	G+C5H9N1	446.132	1	G	YPEGTkLTGR	5	0.0560509	-1.15253	0.621598	35.6092	1
E. coli ribosomes	NM	S_Mosh_O_Dybkov_060123_300123_Expl_2_Ribos_Rodnina_NMXL_R1_perc_0.0100_XLs.idXML	1	5409	853.798	570.882	0.0058507	3	SGFQYHGR	sp|P0C018|RL18_ECOLI	95	102	0.223051	570.882	AA+C5H9N1	759.189	2	A	SGFQYhGR	5	0.0524065	-0.223051	0.883959	32.9915	1
E. coli ribosomes	NM	S_Mosh_O_Dybkov_060123_300123_Expl_2_Ribos_Rodnina_NMXL_R1_perc_0.0100_XLs.idXML	1	5419	854.77	614.226	5.5911e-06	3	FHAGANVGCGR	sp|P0A7L8|RL27_ECOLI	45	55	0.495803	614.226	GU+C5H9N1	752.157	2	G	FHaGaNVGCGR	4	0.0136067	0.495803	0.309766	24.0152	1
E. coli ribosomes	NM	S_Mosh_O_Dybkov_060123_300123_Expl_2_Ribos_Rodnina_NMXL_R1_perc_0.0100_XLs.idXML	1	5440	857.031	600.924	4.9408e-06	3	GATVLPHGTGR	sp|P0A7L0|RL1_ECOLI	61	71	0.000565168	600.924	AC+C5H9N1	735.178	2	A	GATVLPHgTGR	7	0.143712	-0.000565168	0.818952	45.9102	1
E. coli ribosomes	NM	S_Mosh_O_Dybkov_060123_300123_Expl_2_Ribos_Rodnina_NMXL_R1_perc_0.0100_XLs.idXML	1	5441	857.133	721.645	0.00585069	3	MRLNTLSPAEGSK	sp|P02413|RL15_ECOLI	1	13	0.233965	721.645	AA+C5H9N1	759.189	2	A	mRLNTLSPAEGSK	0	0.403961	0.233965	0.493725	20.481	1
E. coli ribosomes	NM	S_Mosh_O_Dybkov_060123_300123_Expl_2_Ribos_Rodnina_NMXL_R1_perc_0.0100_XLs.idXML	1	5451	858.146	703.353	5.33063e-06	2	VFIKPGNGK	sp|P0A7X3|RS9_ECOLI	19	27	0.242042	703.353	G+C5H9N1	446.132	1	G	VFIKPGNGk	8	0.0488861	0.242042	0.833036	55.7434	1
E. coli ribosomes	NM	S_Mosh_O_Dybkov_060123_300123_Expl_2_Ribos_Rodnina_NMXL_R1_perc_0.0100_XLs.idXML	1	5457	858.79	593.249	5.08961e-06	3	GATVLPHGTGR	sp|P0A7L0|RL1_ECOLI	61	71	0.854174	593.248	CU+C5H9N1	712.151	2	C	GATVLPhGTGR	6	0.0614625	0.854174	0.791586	39.6516	1
E. coli ribosomes	NM	S_Mosh_O_Dybkov_060123_300123_Expl_2_Ribos_Rodnina_NMXL_R1_perc_0.0100_XLs.idXML	1	5460	859.166	674.313	5.18412e-06	3	NGQAANKAAVTMPSSK	sp|P0A7W7|RS8_ECOLI	16	31	1.74478	674.314	G+C5H9N1	446.132	1	G	NGQAANkAAVTMPSSk	15	0.282662	-1.74478	0.39163	34.3984	1
E. coli ribosomes	NM	S_Mosh_O_Dybkov_060123_300123_Expl_2_Ribos_Rodnina_NMXL_R1_perc_0.0100_XLs.idXML	1	5470	860.398	533.748	4.5853e-06	4	SGGVTFAARPQDHSQK	sp|P60723|RL4_ECOLI	80	95	1.52382	533.747	G+C5H9N1	446.132	1	G	SGGVtFAARPQDHSQK	4	2.42543	1.52382	0.871723	36.2444	1
E. coli ribosomes	NM	S_Mosh_O_Dybkov_060123_300123_Expl_2_Ribos_Rodnina_NMXL_R1_perc_0.0100_XLs.idXML	1	5477	861.254	478.731	3.1898e-06	4	VYYHHTGHIGGIK	sp|P0AA10|RL13_ECOLI	73	85	0.401958	478.731	A+C5H9N1	430.137	1	A	VYYHhTGHIGGIK	4	0.653193	0.401958	0.260442	74.0195	1
E. coli ribosomes	NM	S_Mosh_O_Dybkov_060123_300123_Expl_2_Ribos_Rodnina_NMXL_R1_perc_0.0100_XLs.idXML	1	5487	862.284	525.922	3.92702e-06	3	AQLQEIAQTK	sp|P0A7J7|RL11_ECOLI	104	113	0.395688	525.922	G+C5H9N1	446.132	1	G	AQLQeIAQTK	4	1.09071	-0.395688	1	35.9384	1
E. coli ribosomes	NM	S_Mosh_O_Dybkov_060123_300123_Expl_2_Ribos_Rodnina_NMXL_R1_perc_0.0100_XLs.idXML	1	5490	862.683	404.447	4.80093e-06	4	QTGRPHGFLR	sp|P0AG59|RS14_ECOLI	66	75	0.45736	404.447	G+C5H9N1	446.132	1	G	QTGRpHGFLR	4	0.163405	0.45736	0.977458	46.8012	1
E. coli ribosomes	NM	S_Mosh_O_Dybkov_060123_300123_Expl_2_Ribos_Rodnina_NMXL_R1_perc_0.0100_XLs.idXML	1	5494	863.081	582.589	0.00128874	3	EFYEKPTTER	sp|P68679|RS21_ECOLI	36	45	0.0462464	582.589	G+C5H9N1	446.132	1	G	EFYEKPtTER	6	0.974205	0.0462464	0.496447	35.8771	1
E. coli ribosomes	NM	S_Mosh_O_Dybkov_060123_300123_Expl_2_Ribos_Rodnina_NMXL_R1_perc_0.0100_XLs.idXML	1	5523	865.939	744.39	4.62078e-06	2	AAGANKVAVIK	sp|P0A7K2|RL7_ECOLI	61	71	0.462014	744.39	G+C5H9N1	446.132	1	G	AAgANKVAVIK	2	0.0398127	-0.462014	0.819813	75.8338	1
E. coli ribosomes	NM	S_Mosh_O_Dybkov_060123_300123_Expl_2_Ribos_Rodnina_NMXL_R1_perc_0.0100_XLs.idXML	1	5538	867.503	781.777	0.00585064	2	GALDCSGVK	sp|P0A7S3|RS12_ECOLI	100	108	0.5559	781.778	UU+C5H9N1	713.135	2	U	GALdCSGVK	3	0.00882128	-0.5559	1	42.2003	1
E. coli ribosomes	NM	S_Mosh_O_Dybkov_060123_300123_Expl_2_Ribos_Rodnina_NMXL_R1_perc_0.0100_XLs.idXML	1	5539	867.619	600.924	0.00585069	3	GATVLPHGTGR	sp|P0A7L0|RL1_ECOLI	61	71	0.305272	600.924	AC+C5H9N1	735.178	2	A	GATVLpHGTGR	5	0.0093646	-0.305272	1	32.8326	1
E. coli ribosomes	NM	S_Mosh_O_Dybkov_060123_300123_Expl_2_Ribos_Rodnina_NMXL_R1_perc_0.0100_XLs.idXML	1	5542	867.882	741.835	4.41956e-06	2	VYAAIEAGDK	sp|P0A7U7|RS20_ECOLI	35	44	0.313085	741.835	G+C5H9N1	446.132	1	G	vYAAIEAGDK	0	0.0431185	0.313085	1	45.8341	1
E. coli ribosomes	NM	S_Mosh_O_Dybkov_060123_300123_Expl_2_Ribos_Rodnina_NMXL_R1_perc_0.0100_XLs.idXML	1	5549	868.622	499.244	3.6933e-06	3	GATVLPHGTGR	sp|P0A7L0|RL1_ECOLI	61	71	0.392562	499.244	A+C5H9N1	430.137	1	A	GATVLPhGTGR	6	1.74027	0.392562	1	66.3368	1
E. coli ribosomes	NM	S_Mosh_O_Dybkov_060123_300123_Expl_2_Ribos_Rodnina_NMXL_R1_perc_0.0100_XLs.idXML	1	5565	870.455	542.209	4.85251e-06	3	QGYPIGCK	sp|P62399|RL5_ECOLI	81	88	0.452849	542.209	AA+C5H9N1	759.189	2	A	QGYPiGCK	4	0.00738626	0.452849	0.668664	47.5954	1
E. coli ribosomes	NM	S_Mosh_O_Dybkov_060123_300123_Expl_2_Ribos_Rodnina_NMXL_R1_perc_0.0100_XLs.idXML	1	5577	871.89	549.234	1.78489e-06	4	VYYHHTGHIGGIK	sp|P0AA10|RL13_ECOLI	73	85	0.576696	549.234	CU+C5H9N1	712.151	2	C	VYYHhTGHIGGIK	4	0.861611	-0.576696	0.802672	99.4104	1
E. coli ribosomes	NM	S_Mosh_O_Dybkov_060123_300123_Expl_2_Ribos_Rodnina_NMXL_R1_perc_0.0100_XLs.idXML	1	5578	871.959	560.993	3.17276e-06	4	VYYHHTGHIGGIK	sp|P0AA10|RL13_ECOLI	73	85	1.49385	560.994	AA+C5H9N1	759.189	2	A	vYYHHTGHIGGIK	0	0.186864	-1.49385	0.609385	63.3618	1
E. coli ribosomes	NM	S_Mosh_O_Dybkov_060123_300123_Expl_2_Ribos_Rodnina_NMXL_R1_perc_0.0100_XLs.idXML	1	5586	872.904	539.248	2.41927e-06	3	HAVTEASPMVK	sp|P02358|RS6_ECOLI	94	104	0.191568	539.248	G+C5H9N1	446.132	1	G	hAVTEASPMVK	0	2.65963	0.191568	0.447985	89.3678	1
E. coli ribosomes	NM	S_Mosh_O_Dybkov_060123_300123_Expl_2_Ribos_Rodnina_NMXL_R1_perc_0.0100_XLs.idXML	1	5618	876.587	801.289	5.68419e-06	2	GALDCSGVK	sp|P0A7S3|RS12_ECOLI	100	108	0.108615	801.289	GU+C5H9N1	752.157	2	G	GALDCSGVK	-1	0	-0.108615	0.943905	22.0358	1
E. coli ribosomes	NM	S_Mosh_O_Dybkov_060123_300123_Expl_2_Ribos_Rodnina_NMXL_R1_perc_0.0100_XLs.idXML	1	5626	877.355	496.596	4.57294e-06	3	AAGANKVAVIK	sp|P0A7K2|RL7_ECOLI	61	71	1.29931	496.596	G+C5H9N1	446.132	1	G	AAGAnKVAVIK	4	0.415273	1.29931	1	51.6561	1
E. coli ribosomes	NM	S_Mosh_O_Dybkov_060123_300123_Expl_2_Ribos_Rodnina_NMXL_R1_perc_0.0100_XLs.idXML	1	5637	878.589	781.778	5.48828e-06	2	GALDCSGVK	sp|P0A7S3|RS12_ECOLI	100	108	0.0874665	781.778	UU+C5H9N1	713.135	2	U	GALdCSGVK	3	0.0057481	-0.0874665	1	39.5808	1
E. coli ribosomes	NM	S_Mosh_O_Dybkov_060123_300123_Expl_2_Ribos_Rodnina_NMXL_R1_perc_0.0100_XLs.idXML	1	5641	878.864	622.624	5.37067e-06	3	M(Oxidation)RLNTLSPAEGSK	sp|P02413|RL15_ECOLI	1	13	0.69684	622.624	G+C5H9N1	446.132	1	G	MRLNtLSPAEGSK	4	0.0313031	-0.69684	0.169623	31.227	1
E. coli ribosomes	NM	S_Mosh_O_Dybkov_060123_300123_Expl_2_Ribos_Rodnina_NMXL_R1_perc_0.0100_XLs.idXML	1	5648	879.561	576.214	5.75298e-06	3	SGFQYHGR	sp|P0C018|RL18_ECOLI	95	102	0.249058	576.214	AG+C5H9N1	775.184	2	A	SgFQYHGR	1	0.0211618	0.249058	0.455655	43.7103	1
E. coli ribosomes	NM	S_Mosh_O_Dybkov_060123_300123_Expl_2_Ribos_Rodnina_NMXL_R1_perc_0.0100_XLs.idXML	1	5649	879.63	549.874	4.47768e-06	3	CHPFFTGK	sp|P0A7M9|RL31_ECOLI	40	47	0.161751	549.874	CC+C5H9N1	711.167	2	C	cHPFFTGK	0	0.0763915	0.161751	0.479696	39.0663	1
E. coli ribosomes	NM	S_Mosh_O_Dybkov_060123_300123_Expl_2_Ribos_Rodnina_NMXL_R1_perc_0.0100_XLs.idXML	1	5658	880.719	708.638	0.00246602	3	SNVPALEACPQKR	sp|P0A7S3|RS12_ECOLI	19	31	0.347404	708.638	CC+C5H9N1	711.167	2	C	SNVPaLEaCPQKR	7	0.0151748	0.347404	0.800199	43.5619	1
E. coli ribosomes	NM	S_Mosh_O_Dybkov_060123_300123_Expl_2_Ribos_Rodnina_NMXL_R1_perc_0.0100_XLs.idXML	1	5660	880.919	420.567	5.61041e-06	3	LLAQKLK	sp|P60723|RL4_ECOLI	133	139	0.152238	420.567	G+C5H9N1	446.132	1	G	LLaQKLK	2	0.00539336	0.152238	0.926063	37.5987	1
E. coli ribosomes	NM	S_Mosh_O_Dybkov_060123_300123_Expl_2_Ribos_Rodnina_NMXL_R1_perc_0.0100_XLs.idXML	1	5672	882.225	606.256	4.4378e-06	3	GATVLPHGTGR	sp|P0A7L0|RL1_ECOLI	61	71	0.258537	606.256	CG+C5H9N1	751.173	2	C	GATvLPHGTGR	3	0.00926493	-0.258537	0.526767	50.201	1
E. coli ribosomes	NM	S_Mosh_O_Dybkov_060123_300123_Expl_2_Ribos_Rodnina_NMXL_R1_perc_0.0100_XLs.idXML	1	5691	884.289	560.994	2.23804e-06	4	VYYHHTGHIGGIK	sp|P0AA10|RL13_ECOLI	73	85	0.0678054	560.994	AA+C5H9N1	759.189	2	A	VYYHhTGHIGGIK	4	0.330474	-0.0678054	0.673901	63.094	1
E. coli ribosomes	NM	S_Mosh_O_Dybkov_060123_300123_Expl_2_Ribos_Rodnina_NMXL_R1_perc_0.0100_XLs.idXML	1	5694	884.619	726.977	0.00188564	3	MRLNTLSPAEGSK	sp|P02413|RL15_ECOLI	1	13	1.16579	726.977	AG+C5H9N1	775.184	2	A	mRLNTLSPAEGSK	0	0.566402	1.16579	0.660334	20.481	1
E. coli ribosomes	NM	S_Mosh_O_Dybkov_060123_300123_Expl_2_Ribos_Rodnina_NMXL_R1_perc_0.0100_XLs.idXML	1	5706	886.068	523.217	4.9848e-06	3	NLEVMVK	sp|P0A7R9|RS11_ECOLI	81	87	0.172959	523.217	AC+C5H9N1	735.178	2	A	NLEVmVK	4	0.0652742	0.172959	0.617253	39.8818	1
E. coli ribosomes	NM	S_Mosh_O_Dybkov_060123_300123_Expl_2_Ribos_Rodnina_NMXL_R1_perc_0.0100_XLs.idXML	1	5714	886.993	497.584	4.42194e-06	3	GATGLGLKEAK	sp|P0A7K2|RL7_ECOLI	75	85	0.572629	497.584	G+C5H9N1	446.132	1	G	GAtGLGLKEAK	2	0.0748499	0.572629	0.694183	51.8476	1
E. coli ribosomes	NM	S_Mosh_O_Dybkov_060123_300123_Expl_2_Ribos_Rodnina_NMXL_R1_perc_0.0100_XLs.idXML	1	5715	887.062	448.193	5.73111e-06	3	CHPFFTGK	sp|P0A7M9|RL31_ECOLI	40	47	0.39702	448.193	C+C5H9N1	406.125	1	C	cHPFFTGK	0	0.0664517	0.39702	0.507269	24.4928	1
E. coli ribosomes	NM	S_Mosh_O_Dybkov_060123_300123_Expl_2_Ribos_Rodnina_NMXL_R1_perc_0.0100_XLs.idXML	1	5725	888.141	563.207	4.84104e-06	3	SGFQYHGR	sp|P0C018|RL18_ECOLI	95	102	0.349136	563.207	AU+C5H9N1	736.162	2	A	SGfQYHGR	2	0.275782	0.349136	0.702438	43.1769	1
E. coli ribosomes	NM	S_Mosh_O_Dybkov_060123_300123_Expl_2_Ribos_Rodnina_NMXL_R1_perc_0.0100_XLs.idXML	1	5727	888.396	781.778	5.52705e-06	2	GALDCSGVK	sp|P0A7S3|RS12_ECOLI	100	108	0.243611	781.778	UU+C5H9N1	713.135	2	U	GALDcSGVK	4	0.0205457	-0.243611	1	54.9243	1
E. coli ribosomes	NM	S_Mosh_O_Dybkov_060123_300123_Expl_2_Ribos_Rodnina_NMXL_R1_perc_0.0100_XLs.idXML	1	5731	888.679	479.49	4.45413e-06	4	QLVSHKAIM(Oxidation)VNGR	sp|P0A7V8|RS4_ECOLI	116	128	0.714146	479.49	G+C5H9N1	446.132	1	G	QLVSHKAImVNGR	8	1.02051	0.714146	0.652553	34.8416	1
E. coli ribosomes	NM	S_Mosh_O_Dybkov_060123_300123_Expl_2_Ribos_Rodnina_NMXL_R1_perc_0.0100_XLs.idXML	1	5738	889.348	421.537	0.00914385	3	NLEVMVK	sp|P0A7R9|RS11_ECOLI	81	87	0.597474	421.537	A+C5H9N1	430.137	1	A	NLEVmVK	4	2.18741	0.597474	0.258518	19.6598	1
E. coli ribosomes	NM	S_Mosh_O_Dybkov_060123_300123_Expl_2_Ribos_Rodnina_NMXL_R1_perc_0.0100_XLs.idXML	1	5741	889.787	622.624	3.72405e-06	3	M(Oxidation)RLNTLSPAEGSK	sp|P02413|RL15_ECOLI	1	13	0.375361	622.624	G+C5H9N1	446.132	1	G	MRLNTLSpAEGSK	7	0.0153231	0.375361	0.807264	54.4444	1
E. coli ribosomes	NM	S_Mosh_O_Dybkov_060123_300123_Expl_2_Ribos_Rodnina_NMXL_R1_perc_0.0100_XLs.idXML	1	5744	889.994	549.874	5.02022e-06	3	CHPFFTGK	sp|P0A7M9|RL31_ECOLI	40	47	0.527957	549.874	CC+C5H9N1	711.167	2	C	cHPFFTGK	0	0.0799193	0.527957	0.789178	45.0982	1
E. coli ribosomes	NM	S_Mosh_O_Dybkov_060123_300123_Expl_2_Ribos_Rodnina_NMXL_R1_perc_0.0100_XLs.idXML	1	5755	890.942	570.268	4.84384e-06	3	IFVDEGPSMKR	sp|P61175|RL22_ECOLI	74	84	0.333611	570.267	A+C5H9N1	430.137	1	A	IFVDEGPSmKR	8	1.77556	0.333611	0.756578	37.7227	1
E. coli ribosomes	NM	S_Mosh_O_Dybkov_060123_300123_Expl_2_Ribos_Rodnina_NMXL_R1_perc_0.0100_XLs.idXML	1	5763	891.919	575.599	4.81376e-06	3	IFVDEGPSMKR	sp|P61175|RL22_ECOLI	74	84	0.338914	575.599	G+C5H9N1	446.132	1	G	IFVDEGPSmKR	8	1.99092	0.338914	0.663093	38.7668	1
E. coli ribosomes	NM	S_Mosh_O_Dybkov_060123_300123_Expl_2_Ribos_Rodnina_NMXL_R1_perc_0.0100_XLs.idXML	1	5765	892.113	593.249	4.69184e-06	3	GATVLPHGTGR	sp|P0A7L0|RL1_ECOLI	61	71	0.442642	593.248	CU+C5H9N1	712.151	2	C	GATVlPHGTGR	4	0.0103889	0.442642	0.88838	52.6124	1
E. coli ribosomes	NM	S_Mosh_O_Dybkov_060123_300123_Expl_2_Ribos_Rodnina_NMXL_R1_perc_0.0100_XLs.idXML	1	5769	892.51	539.249	3.26374e-06	3	HAVTEASPMVK	sp|P02358|RS6_ECOLI	94	104	0.983867	539.248	G+C5H9N1	446.132	1	G	hAVTEASPMVK	0	0.95367	0.983867	0.387432	41.3622	1
E. coli ribosomes	NM	S_Mosh_O_Dybkov_060123_300123_Expl_2_Ribos_Rodnina_NMXL_R1_perc_0.0100_XLs.idXML	1	5770	892.58	420.567	0.00128875	3	LLAQKLK	sp|P60723|RL4_ECOLI	133	139	0.494271	420.567	G+C5H9N1	446.132	1	G	LLaQKLK	2	0.0115541	0.494271	0.831683	25.6568	1
E. coli ribosomes	NM	S_Mosh_O_Dybkov_060123_300123_Expl_2_Ribos_Rodnina_NMXL_R1_perc_0.0100_XLs.idXML	1	5773	892.849	564.993	2.78254e-06	4	VYYHHTGHIGGIK	sp|P0AA10|RL13_ECOLI	73	85	0.0587824	564.993	AG+C5H9N1	775.184	2	A	VYYhhTGhIGGIK	7	0.0166515	0.0587824	0.66263	63.3618	1
E. coli ribosomes	NM	S_Mosh_O_Dybkov_060123_300123_Expl_2_Ribos_Rodnina_NMXL_R1_perc_0.0100_XLs.idXML	1	5777	893.246	708.638	5.71102e-06	3	SNVPALEACPQKR	sp|P0A7S3|RS12_ECOLI	19	31	0.113543	708.638	CC+C5H9N1	711.167	2	C	SNVPaLEaCPQKR	7	0.0497076	0.113543	0.653446	29.9402	1
E. coli ribosomes	NM	S_Mosh_O_Dybkov_060123_300123_Expl_2_Ribos_Rodnina_NMXL_R1_perc_0.0100_XLs.idXML	1	5778	893.315	663.944	0.00305853	3	IFVDEGPSMKR	sp|P61175|RL22_ECOLI	74	84	0.74561	663.944	CC+C5H9N1	711.167	2	C	IFVDEGPSmKR	8	0.0507633	-0.74561	0.670976	32.7795	1
E. coli ribosomes	NM	S_Mosh_O_Dybkov_060123_300123_Expl_2_Ribos_Rodnina_NMXL_R1_perc_0.0100_XLs.idXML	1	5786	894.377	560.994	4.57726e-06	4	VYYHHTGHIGGIK	sp|P0AA10|RL13_ECOLI	73	85	0.469919	560.994	AA+C5H9N1	759.189	2	A	VYYhHTGHIGGIK	3	0.260195	0.469919	0.960007	42.9021	1
E. coli ribosomes	NM	S_Mosh_O_Dybkov_060123_300123_Expl_2_Ribos_Rodnina_NMXL_R1_perc_0.0100_XLs.idXML	1	5790	894.826	772.317	0.00585065	2	NLEVMVK	sp|P0A7R9|RS11_ECOLI	81	87	0.66017	772.317	CC+C5H9N1	711.167	2	C	NLEVmVK	4	0.187444	0.66017	1	46.6751	1
E. coli ribosomes	NM	S_Mosh_O_Dybkov_060123_300123_Expl_2_Ribos_Rodnina_NMXL_R1_perc_0.0100_XLs.idXML	1	5791	894.895	671.948	4.14103e-06	3	IFVDEGPSMKR	sp|P61175|RL22_ECOLI	74	84	0.387863	671.948	AC+C5H9N1	735.178	2	A	IFVDEGPSmKR	8	0.73494	0.387863	0.876075	47.8974	1
E. coli ribosomes	NM	S_Mosh_O_Dybkov_060123_300123_Expl_2_Ribos_Rodnina_NMXL_R1_perc_0.0100_XLs.idXML	1	5796	895.486	570.909	5.52865e-06	3	VVNPELHK	sp|P60422|RL2_ECOLI	19	26	0.594455	570.91	AG+C5H9N1	775.184	2	A	VVNPELhK	6	0.252566	-0.594455	0.389311	32.9427	1
E. coli ribosomes	NM	S_Mosh_O_Dybkov_060123_300123_Expl_2_Ribos_Rodnina_NMXL_R1_perc_0.0100_XLs.idXML	1	5804	896.613	523.218	4.80449e-06	3	NLEVMVK	sp|P0A7R9|RS11_ECOLI	81	87	0.522919	523.217	AC+C5H9N1	735.178	2	A	NLEVmVK	4	0.0667054	0.522919	0.962558	37.208	1
E. coli ribosomes	NM	S_Mosh_O_Dybkov_060123_300123_Expl_2_Ribos_Rodnina_NMXL_R1_perc_0.0100_XLs.idXML	1	5807	896.82	497.584	4.73753e-06	3	GATGLGLKEAK	sp|P0A7K2|RL7_ECOLI	75	85	0.974571	497.584	G+C5H9N1	446.132	1	G	GAtGLGLKEAK	2	0.0448831	0.974571	0.897559	42.9566	1
E. coli ribosomes	NM	S_Mosh_O_Dybkov_060123_300123_Expl_2_Ribos_Rodnina_NMXL_R1_perc_0.0100_XLs.idXML	1	5808	896.888	555.237	0.00246599	4	VYYHHTGHIGGIK	sp|P0AA10|RL13_ECOLI	73	85	0.659573	555.237	AU+C5H9N1	736.162	2	A	VYYHHTGHIGGIK	-1	0	0.659573	0.223519	16.1217	1
E. coli ribosomes	NM	S_Mosh_O_Dybkov_060123_300123_Expl_2_Ribos_Rodnina_NMXL_R1_perc_0.0100_XLs.idXML	1	5823	898.429	574.257	5.51104e-06	3	LANELSDAAENK	sp|P02359|RS7_ECOLI	120	131	1.19087	574.256	G+C5H9N1	446.132	1	G	LAnELSDAAEnK	10	0.0354575	1.19087	0.725233	36.3107	1
E. coli ribosomes	NM	S_Mosh_O_Dybkov_060123_300123_Expl_2_Ribos_Rodnina_NMXL_R1_perc_0.0100_XLs.idXML	1	5828	899.005	639.8	5.3538e-06	2	NLEVMVK	sp|P0A7R9|RS11_ECOLI	81	87	1.81075	639.799	G+C5H9N1	446.132	1	G	NLEVmVK	4	1.5464	1.81075	0.229543	42.2754	1
E. coli ribosomes	NM	S_Mosh_O_Dybkov_060123_300123_Expl_2_Ribos_Rodnina_NMXL_R1_perc_0.0100_XLs.idXML	1	5839	899.999	461.529	4.66824e-06	3	CHPFFTGK	sp|P0A7M9|RL31_ECOLI	40	47	0.860362	461.529	G+C5H9N1	446.132	1	G	ChPFFTGK	1	0.437937	0.860362	0.279923	45.0886	1
E. coli ribosomes	NM	S_Mosh_O_Dybkov_060123_300123_Expl_2_Ribos_Rodnina_NMXL_R1_perc_0.0100_XLs.idXML	1	5844	900.563	559.235	4.61333e-06	4	VYYHHTGHIGGIK	sp|P0AA10|RL13_ECOLI	73	85	0.827076	559.236	GU+C5H9N1	752.157	2	G	VyyHHTGHIGGIK	2	0.584527	-0.827076	0.350856	34.4895	1
E. coli ribosomes	NM	S_Mosh_O_Dybkov_060123_300123_Expl_2_Ribos_Rodnina_NMXL_R1_perc_0.0100_XLs.idXML	1	5849	901.138	622.624	5.57682e-06	3	M(Oxidation)RLNTLSPAEGSK	sp|P02413|RL15_ECOLI	1	13	0.0167545	622.624	G+C5H9N1	446.132	1	G	MRlNTlSPAEGSK	5	0.0243883	-0.0167545	0.780803	35.0284	1
E. coli ribosomes	NM	S_Mosh_O_Dybkov_060123_300123_Expl_2_Ribos_Rodnina_NMXL_R1_perc_0.0100_XLs.idXML	1	5858	902.057	549.873	5.33172e-06	3	CHPFFTGK	sp|P0A7M9|RL31_ECOLI	40	47	0.249033	549.874	CC+C5H9N1	711.167	2	C	ChPFFTGK	1	0.0436714	-0.249033	0.717896	34.5859	1
E. coli ribosomes	NM	S_Mosh_O_Dybkov_060123_300123_Expl_2_Ribos_Rodnina_NMXL_R1_perc_0.0100_XLs.idXML	1	5867	903.13	575.599	4.95242e-06	3	IFVDEGPSMKR	sp|P61175|RL22_ECOLI	74	84	0.0852368	575.599	G+C5H9N1	446.132	1	G	IFVDEGPSmKR	8	1.98463	-0.0852368	0.994225	40.1871	1
E. coli ribosomes	NM	S_Mosh_O_Dybkov_060123_300123_Expl_2_Ribos_Rodnina_NMXL_R1_perc_0.0100_XLs.idXML	1	5872	903.474	408.536	5.67493e-06	3	IVDFKR	sp|P60422|RL2_ECOLI	64	69	0.108628	408.536	G+C5H9N1	446.132	1	G	iVDFKR	0	0.0221379	0.108628	0.801902	40.7855	1
E. coli ribosomes	NM	S_Mosh_O_Dybkov_060123_300123_Expl_2_Ribos_Rodnina_NMXL_R1_perc_0.0100_XLs.idXML	1	5876	903.79	564.992	3.38506e-06	4	VYYHHTGHIGGIK	sp|P0AA10|RL13_ECOLI	73	85	0.295205	564.993	AG+C5H9N1	775.184	2	A	VYYHhTGHIGGIK	4	0.273023	-0.295205	0.895474	67.5194	1
E. coli ribosomes	NM	S_Mosh_O_Dybkov_060123_300123_Expl_2_Ribos_Rodnina_NMXL_R1_perc_0.0100_XLs.idXML	1	5877	903.858	608.928	5.00198e-06	3	GATVLPHGTGR	sp|P0A7L0|RL1_ECOLI	61	71	0.128051	608.928	AA+C5H9N1	759.189	2	A	GAtVLPHGTGR	2	0.053605	-0.128051	0.700749	45.9102	1
E. coli ribosomes	NM	S_Mosh_O_Dybkov_060123_300123_Expl_2_Ribos_Rodnina_NMXL_R1_perc_0.0100_XLs.idXML	1	5889	905.18	671.948	4.53061e-06	3	IFVDEGPSMKR	sp|P61175|RL22_ECOLI	74	84	0.536684	671.948	AC+C5H9N1	735.178	2	A	IFVDEGPSmKR	8	0.642881	0.536684	0.96228	45.3112	1
E. coli ribosomes	NM	S_Mosh_O_Dybkov_060123_300123_Expl_2_Ribos_Rodnina_NMXL_R1_perc_0.0100_XLs.idXML	1	5922	908.853	792.32	0.00188562	2	NLEVMVK	sp|P0A7R9|RS11_ECOLI	81	87	0.0761969	792.32	CG+C5H9N1	751.173	2	C	NLEVmVK	4	0.378907	0.0761969	1	45.5397	1
E. coli ribosomes	NM	S_Mosh_O_Dybkov_060123_300123_Expl_2_Ribos_Rodnina_NMXL_R1_perc_0.0100_XLs.idXML	1	5926	909.303	739.979	3.88929e-06	3	VYYHHTGHIGGIK	sp|P0AA10|RL13_ECOLI	73	85	1.78323	739.98	AU+C5H9N1	736.162	2	A	VYYHHtGHIGGIK	5	0.154244	-1.78323	1	53.9104	1
E. coli ribosomes	NM	S_Mosh_O_Dybkov_060123_300123_Expl_2_Ribos_Rodnina_NMXL_R1_perc_0.0100_XLs.idXML	1	5930	909.897	639.8	4.17059e-06	2	NLEVMVK	sp|P0A7R9|RS11_ECOLI	81	87	0.716662	639.799	G+C5H9N1	446.132	1	G	NLEVmVK	4	1.50268	0.716662	0.963133	36.2761	1
E. coli ribosomes	NM	S_Mosh_O_Dybkov_060123_300123_Expl_2_Ribos_Rodnina_NMXL_R1_perc_0.0100_XLs.idXML	1	5935	910.241	461.529	4.51705e-06	3	CHPFFTGK	sp|P0A7M9|RL31_ECOLI	40	47	0.331379	461.529	G+C5H9N1	446.132	1	G	ChPFFTGK	1	0.400471	0.331379	0.760996	38.9449	1
E. coli ribosomes	NM	S_Mosh_O_Dybkov_060123_300123_Expl_2_Ribos_Rodnina_NMXL_R1_perc_0.0100_XLs.idXML	1	5937	910.378	453.541	4.93773e-06	3	DTLHLEGK	sp|P0AG67|RS1_ECOLI	143	150	0.253293	453.542	G+C5H9N1	446.132	1	G	DTLhLEGK	3	0.096982	-0.253293	0.810919	49.5396	1
E. coli ribosomes	NM	S_Mosh_O_Dybkov_060123_300123_Expl_2_Ribos_Rodnina_NMXL_R1_perc_0.0100_XLs.idXML	1	5940	910.648	570.934	5.59406e-06	3	GVTVDKM(Oxidation)TELR	sp|P0A7J3|RL10_ECOLI	32	42	0.420601	570.934	G+C5H9N1	446.132	1	G	GVTVDKmTELR	6	0.032726	0.420601	0.448618	33.0256	1
E. coli ribosomes	NM	S_Mosh_O_Dybkov_060123_300123_Expl_2_Ribos_Rodnina_NMXL_R1_perc_0.0100_XLs.idXML	1	5959	912.744	719.3	4.29208e-06	3	MRLNTLSPAEGSK	sp|P02413|RL15_ECOLI	1	13	0.598474	719.301	GU+C5H9N1	752.157	2	G	mRLNTLSPAEGSK	0	0.480047	-0.598474	0.468044	30.4825	1
E. coli ribosomes	NM	S_Mosh_O_Dybkov_060123_300123_Expl_2_Ribos_Rodnina_NMXL_R1_perc_0.0100_XLs.idXML	1	5970	914.058	559.235	5.35436e-06	4	VYYHHTGHIGGIK	sp|P0AA10|RL13_ECOLI	73	85	0.827076	559.236	GU+C5H9N1	752.157	2	G	VyyHHTGHIGGIK	2	0.0448386	-0.827076	0.299804	23.9695	1
E. coli ribosomes	NM	S_Mosh_O_Dybkov_060123_300123_Expl_2_Ribos_Rodnina_NMXL_R1_perc_0.0100_XLs.idXML	1	5972	914.388	575.599	4.75284e-06	3	IFVDEGPSMKR	sp|P61175|RL22_ECOLI	74	84	0.232876	575.599	G+C5H9N1	446.132	1	G	IFVDEGPSmKR	8	1.97922	0.232876	0.949048	51.5547	1
E. coli ribosomes	NM	S_Mosh_O_Dybkov_060123_300123_Expl_2_Ribos_Rodnina_NMXL_R1_perc_0.0100_XLs.idXML	1	5980	914.938	408.536	0.00246599	3	IVDFKR	sp|P60422|RL2_ECOLI	64	69	0.157034	408.536	G+C5H9N1	446.132	1	G	iVDFKR	0	0.0300132	0.157034	0.845979	26.2808	1
E. coli ribosomes	NM	S_Mosh_O_Dybkov_060123_300123_Expl_2_Ribos_Rodnina_NMXL_R1_perc_0.0100_XLs.idXML	1	5987	915.549	564.993	4.37214e-06	4	VYYHHTGHIGGIK	sp|P0AA10|RL13_ECOLI	73	85	0.235776	564.993	AG+C5H9N1	775.184	2	A	VYYhHTGHIGGIK	3	0.254471	0.235776	0.946788	48.7153	1
E. coli ribosomes	NM	S_Mosh_O_Dybkov_060123_300123_Expl_2_Ribos_Rodnina_NMXL_R1_perc_0.0100_XLs.idXML	1	5988	915.618	541.891	0.00128875	3	LQELGATR	sp|P0C018|RL18_ECOLI	18	25	0.565569	541.89	AU+C5H9N1	736.162	2	A	LQELGaTR	5	0.00265788	0.565569	0.720312	21.9806	1
E. coli ribosomes	NM	S_Mosh_O_Dybkov_060123_300123_Expl_2_Ribos_Rodnina_NMXL_R1_perc_0.0100_XLs.idXML	1	5994	916.388	671.948	4.43665e-06	3	IFVDEGPSMKR	sp|P61175|RL22_ECOLI	74	84	0.983147	671.948	AC+C5H9N1	735.178	2	A	IFVDEGPSmKR	8	0.623263	0.983147	1	48.9982	1
E. coli ribosomes	NM	S_Mosh_O_Dybkov_060123_300123_Expl_2_Ribos_Rodnina_NMXL_R1_perc_0.0100_XLs.idXML	1	5996	916.526	427.887	0.00752499	3	VPLHTLR	sp|P0A7V3|RS3_ECOLI	173	179	0.512539	427.887	G+C5H9N1	446.132	1	G	vPLHTLR	0	0.0354907	-0.512539	0.170714	23.8327	1
E. coli ribosomes	NM	S_Mosh_O_Dybkov_060123_300123_Expl_2_Ribos_Rodnina_NMXL_R1_perc_0.0100_XLs.idXML	1	6002	917.002	601.253	5.00192e-06	3	GATVLPHGTGR	sp|P0A7L0|RL1_ECOLI	61	71	0.909076	601.252	AU+C5H9N1	736.162	2	A	GAtVLPHGtGR	8	0.0719794	0.909076	0.839168	33.4678	1
E. coli ribosomes	NM	S_Mosh_O_Dybkov_060123_300123_Expl_2_Ribos_Rodnina_NMXL_R1_perc_0.0100_XLs.idXML	1	6017	918.521	528.549	4.88054e-06	3	NLEVMVK	sp|P0A7R9|RS11_ECOLI	81	87	0.240167	528.549	CG+C5H9N1	751.173	2	C	NLEVmVK	4	0.233333	-0.240167	0.477203	29.3591	1
E. coli ribosomes	NM	S_Mosh_O_Dybkov_060123_300123_Expl_2_Ribos_Rodnina_NMXL_R1_perc_0.0100_XLs.idXML	1	6035	920.75	639.799	4.40891e-06	2	NLEVMVK	sp|P0A7R9|RS11_ECOLI	81	87	0.117108	639.799	G+C5H9N1	446.132	1	G	NLEVmVK	4	1.59779	0.117108	0.935691	36.2761	1
E. coli ribosomes	NM	S_Mosh_O_Dybkov_060123_300123_Expl_2_Ribos_Rodnina_NMXL_R1_perc_0.0100_XLs.idXML	1	6041	921.163	453.541	4.87938e-06	3	DTLHLEGK	sp|P0AG67|RS1_ECOLI	143	150	0.32058	453.542	G+C5H9N1	446.132	1	G	DTLhLEGK	3	0.38962	-0.32058	0.672942	35.0673	1
E. coli ribosomes	NM	S_Mosh_O_Dybkov_060123_300123_Expl_2_Ribos_Rodnina_NMXL_R1_perc_0.0100_XLs.idXML	1	6050	922.044	461.529	4.91722e-06	3	CHPFFTGK	sp|P0A7M9|RL31_ECOLI	40	47	0.133011	461.529	G+C5H9N1	446.132	1	G	ChPFFTGK	1	0.270506	0.133011	0.44692	30.8671	1
E. coli ribosomes	NM	S_Mosh_O_Dybkov_060123_300123_Expl_2_Ribos_Rodnina_NMXL_R1_perc_0.0100_XLs.idXML	1	6057	922.886	648.786	0.00585064	2	GISGEM(Oxidation)LK	sp|P28303|DINF_ECOLI	235	242	0.306165	648.786	G+C5H9N1	446.132	1	G	GISGEmLK	5	1.61056	-0.306165	0.797809	20.5448	1
E. coli ribosomes	NM	S_Mosh_O_Dybkov_060123_300123_Expl_2_Ribos_Rodnina_NMXL_R1_perc_0.0100_XLs.idXML	1	6063	923.365	564.026	3.10277e-06	4	NIPVGSTVHNVEMKPGK	sp|P60422|RL2_ECOLI	134	150	0.540311	564.027	G+C5H9N1	446.132	1	G	NIPVGSTVHNVEmKPGK	12	0.377783	-0.540311	0.919474	39.0925	1
E. coli ribosomes	NM	S_Mosh_O_Dybkov_060123_300123_Expl_2_Ribos_Rodnina_NMXL_R1_perc_0.0100_XLs.idXML	1	6080	925.279	575.599	4.68144e-06	3	IFVDEGPSMKR	sp|P61175|RL22_ECOLI	74	84	0.126838	575.599	G+C5H9N1	446.132	1	G	IFVDEGPSmKR	8	1.89314	0.126838	0.836503	32.7795	1
E. coli ribosomes	NM	S_Mosh_O_Dybkov_060123_300123_Expl_2_Ribos_Rodnina_NMXL_R1_perc_0.0100_XLs.idXML	1	6087	925.761	419.552	4.29384e-06	3	KILPDPK	sp|P02359|RS7_ECOLI	11	17	0.311374	419.551	G+C5H9N1	446.132	1	G	kILPDPK	0	1.25852	0.311374	0.747563	44.2864	1
E. coli ribosomes	NM	S_Mosh_O_Dybkov_060123_300123_Expl_2_Ribos_Rodnina_NMXL_R1_perc_0.0100_XLs.idXML	1	6090	925.967	456.882	5.2889e-06	3	YTQLIER	sp|P0ADZ4|RS15_ECOLI	78	84	0.339774	456.882	G+C5H9N1	446.132	1	G	YtQLIER	1	0.113169	0.339774	0.486701	39.5777	1
E. coli ribosomes	NM	S_Mosh_O_Dybkov_060123_300123_Expl_2_Ribos_Rodnina_NMXL_R1_perc_0.0100_XLs.idXML	1	6100	927.111	427.887	5.66453e-06	3	VPLHTLR	sp|P0A7V3|RS3_ECOLI	173	179	0.129355	427.887	G+C5H9N1	446.132	1	G	vPLHTLR	0	0.362252	0.129355	0.680993	36.298	1
E. coli ribosomes	NM	S_Mosh_O_Dybkov_060123_300123_Expl_2_Ribos_Rodnina_NMXL_R1_perc_0.0100_XLs.idXML	1	6102	927.248	671.948	4.71824e-06	3	IFVDEGPSMKR	sp|P61175|RL22_ECOLI	74	84	0.239042	671.948	AC+C5H9N1	735.178	2	A	IFVDEGPSmKR	8	0.752938	0.239042	1	42.7528	1
E. coli ribosomes	NM	S_Mosh_O_Dybkov_060123_300123_Expl_2_Ribos_Rodnina_NMXL_R1_perc_0.0100_XLs.idXML	1	6108	927.853	812.332	0.0018856	2	LQELGATR	sp|P0C018|RL18_ECOLI	18	25	0.461392	812.332	AU+C5H9N1	736.162	2	A	LQELGATR	-1	0	0.461392	1	29.2102	1
E. coli ribosomes	NM	S_Mosh_O_Dybkov_060123_300123_Expl_2_Ribos_Rodnina_NMXL_R1_perc_0.0100_XLs.idXML	1	6142	931.548	639.799	5.43114e-06	2	NLEVMVK	sp|P0A7R9|RS11_ECOLI	81	87	0.0217111	639.799	G+C5H9N1	446.132	1	G	NLEVmVK	4	1.71584	0.0217111	0.789871	39.2477	1
E. coli ribosomes	NM	S_Mosh_O_Dybkov_060123_300123_Expl_2_Ribos_Rodnina_NMXL_R1_perc_0.0100_XLs.idXML	1	6152	932.363	493.257	4.56508e-06	3	VKFEVKGPK	sp|P0A7L8|RL27_ECOLI	67	75	0.850777	493.257	G+C5H9N1	446.132	1	G	VKFEvKGPK	4	0.467859	-0.850777	0.831784	44.3481	1
E. coli ribosomes	NM	S_Mosh_O_Dybkov_060123_300123_Expl_2_Ribos_Rodnina_NMXL_R1_perc_0.0100_XLs.idXML	1	6158	933.022	618.953	3.00499e-06	3	LHDYYKDEVVK	sp|P62399|RL5_ECOLI	4	14	1.04008	618.952	G+C5H9N1	446.132	1	G	LhDYYKDEVVK	1	0.59205	1.04008	0.663435	90.3484	1
E. coli ribosomes	NM	S_Mosh_O_Dybkov_060123_300123_Expl_2_Ribos_Rodnina_NMXL_R1_perc_0.0100_XLs.idXML	1	6159	933.157	461.528	5.61635e-06	3	CHPFFTGK	sp|P0A7M9|RL31_ECOLI	40	47	0.329849	461.529	G+C5H9N1	446.132	1	G	ChPFFTGK	1	0.259317	-0.329849	0.272644	28.9838	1
E. coli ribosomes	NM	S_Mosh_O_Dybkov_060123_300123_Expl_2_Ribos_Rodnina_NMXL_R1_perc_0.0100_XLs.idXML	1	6164	933.796	564.027	2.86991e-06	4	NIPVGSTVHNVEMKPGK	sp|P60422|RL2_ECOLI	134	150	0.877369	564.027	G+C5H9N1	446.132	1	G	NIPVGSTVHNVEmKPGK	12	0.758873	0.877369	0.954458	40.4604	1
E. coli ribosomes	NM	S_Mosh_O_Dybkov_060123_300123_Expl_2_Ribos_Rodnina_NMXL_R1_perc_0.0100_XLs.idXML	1	6177	934.957	617.602	0.00246604	3	AIISDVNASDEDR	sp|P0AG59|RS14_ECOLI	29	41	0.472948	617.602	G+C5H9N1	446.132	1	G	AIIsDVNAsDEDR	8	0.00623859	0.472948	0.161065	20.4278	1
E. coli ribosomes	NM	S_Mosh_O_Dybkov_060123_300123_Expl_2_Ribos_Rodnina_NMXL_R1_perc_0.0100_XLs.idXML	1	6185	935.802	419.552	4.20758e-06	3	KILPDPK	sp|P02359|RS7_ECOLI	11	17	0.384113	419.551	G+C5H9N1	446.132	1	G	kILPDPK	0	1.21813	0.384113	0.963698	40.2262	1
E. coli ribosomes	NM	S_Mosh_O_Dybkov_060123_300123_Expl_2_Ribos_Rodnina_NMXL_R1_perc_0.0100_XLs.idXML	1	6187	936.006	456.882	5.34349e-06	3	YTQLIER	sp|P0ADZ4|RS15_ECOLI	78	84	0.0607296	456.882	G+C5H9N1	446.132	1	G	YtQLIER	1	0.250759	0.0607296	0.816458	41.8574	1
E. coli ribosomes	NM	S_Mosh_O_Dybkov_060123_300123_Expl_2_Ribos_Rodnina_NMXL_R1_perc_0.0100_XLs.idXML	1	6188	936.075	575.599	4.80035e-06	3	IFVDEGPSMKR	sp|P61175|RL22_ECOLI	74	84	0.0835402	575.599	G+C5H9N1	446.132	1	G	IFVDEGPSmKR	8	1.91215	-0.0835402	0.756467	43.7969	1
E. coli ribosomes	NM	S_Mosh_O_Dybkov_060123_300123_Expl_2_Ribos_Rodnina_NMXL_R1_perc_0.0100_XLs.idXML	1	6192	936.462	824.877	4.52552e-06	2	DHTLFAKADGK	sp|P0A7L8|RL27_ECOLI	56	66	0.486299	824.878	G+C5H9N1	446.132	1	G	DHTlFAKADGK	3	0.00479682	-0.486299	0.486942	63.4003	1
E. coli ribosomes	NM	S_Mosh_O_Dybkov_060123_300123_Expl_2_Ribos_Rodnina_NMXL_R1_perc_0.0100_XLs.idXML	1	6200	937.271	745.312	5.69255e-06	3	VYYHHTGHIGGIK	sp|P0AA10|RL13_ECOLI	73	85	0.0565066	745.312	GU+C5H9N1	752.157	2	G	VYYhhTGhIGGIK	7	0.0844933	0.0565066	0.899237	20.901	1
E. coli ribosomes	NM	S_Mosh_O_Dybkov_060123_300123_Expl_2_Ribos_Rodnina_NMXL_R1_perc_0.0100_XLs.idXML	1	6210	938.283	423.551	4.78098e-06	3	KAYVTLK	sp|P0ADZ0|RL23_ECOLI	82	88	0.0518246	423.551	G+C5H9N1	446.132	1	G	kAYVTLK	0	0.373403	-0.0518246	0.697035	51.6671	1
E. coli ribosomes	NM	S_Mosh_O_Dybkov_060123_300123_Expl_2_Ribos_Rodnina_NMXL_R1_perc_0.0100_XLs.idXML	1	6212	938.421	427.887	5.70641e-06	3	VPLHTLR	sp|P0A7V3|RS3_ECOLI	173	179	0.393974	427.887	G+C5H9N1	446.132	1	G	vPLHTLR	0	0.12518	-0.393974	0.389771	26.0545	1
E. coli ribosomes	NM	S_Mosh_O_Dybkov_060123_300123_Expl_2_Ribos_Rodnina_NMXL_R1_perc_0.0100_XLs.idXML	1	6213	938.553	671.948	0.00543758	3	IFVDEGPSMKR	sp|P61175|RL22_ECOLI	74	84	0.387863	671.948	AC+C5H9N1	735.178	2	A	IFVDEGPSmKR	8	0.185091	0.387863	0.791773	32.8153	1
E. coli ribosomes	NM	S_Mosh_O_Dybkov_060123_300123_Expl_2_Ribos_Rodnina_NMXL_R1_perc_0.0100_XLs.idXML	1	6217	938.942	408.52	5.12289e-06	3	FSVEAPK	sp|P60723|RL4_ECOLI	124	130	0.192071	408.52	G+C5H9N1	446.132	1	G	FSvEAPK	2	0.0485969	0.192071	0.473506	43.7553	1
E. coli ribosomes	NM	S_Mosh_O_Dybkov_060123_300123_Expl_2_Ribos_Rodnina_NMXL_R1_perc_0.0100_XLs.idXML	1	6222	939.477	391.517	5.20882e-06	3	PHGFLR	sp|P0AG59|RS14_ECOLI	70	75	0.448044	391.517	G+C5H9N1	446.132	1	G	PhGFLR	1	1.20661	-0.448044	0.820838	44.0457	1
E. coli ribosomes	NM	S_Mosh_O_Dybkov_060123_300123_Expl_2_Ribos_Rodnina_NMXL_R1_perc_0.0100_XLs.idXML	1	6248	942.405	639.799	5.47196e-06	2	NLEVMVK	sp|P0A7R9|RS11_ECOLI	81	87	0.212506	639.799	G+C5H9N1	446.132	1	G	NLEVmVK	4	1.60493	0.212506	0.804769	36.4565	1
E. coli ribosomes	NM	S_Mosh_O_Dybkov_060123_300123_Expl_2_Ribos_Rodnina_NMXL_R1_perc_0.0100_XLs.idXML	1	6253	942.812	432.524	5.48895e-06	3	QGYPIGCK	sp|P62399|RL5_ECOLI	81	88	0.996681	432.525	A+C5H9N1	430.137	1	A	QGyPIGCK	2	0.0841297	-0.996681	0.407721	32.847	1
E. coli ribosomes	NM	S_Mosh_O_Dybkov_060123_300123_Expl_2_Ribos_Rodnina_NMXL_R1_perc_0.0100_XLs.idXML	1	6254	942.944	606.583	0.00188563	3	GATVLPHGTGR	sp|P0A7L0|RL1_ECOLI	61	71	0.463584	606.584	GU+C5H9N1	752.157	2	G	GATVlPHGTGR	4	0.020242	-0.463584	0.659033	30.0587	1
E. coli ribosomes	NM	S_Mosh_O_Dybkov_060123_300123_Expl_2_Ribos_Rodnina_NMXL_R1_perc_0.0100_XLs.idXML	1	6260	943.575	493.257	5.01837e-06	3	VKFEVKGPK	sp|P0A7L8|RL27_ECOLI	67	75	0.0772663	493.257	G+C5H9N1	446.132	1	G	VKFEVKgPK	6	0.0249155	0.0772663	1	38.5453	1
E. coli ribosomes	NM	S_Mosh_O_Dybkov_060123_300123_Expl_2_Ribos_Rodnina_NMXL_R1_perc_0.0100_XLs.idXML	1	6270	944.757	601.253	5.39348e-06	3	GATVLPHGTGR	sp|P0A7L0|RL1_ECOLI	61	71	1.26575	601.252	AU+C5H9N1	736.162	2	A	GAtVLPHGtGR	8	0.00680161	1.26575	0.922369	56.1704	1
E. coli ribosomes	NM	S_Mosh_O_Dybkov_060123_300123_Expl_2_Ribos_Rodnina_NMXL_R1_perc_0.0100_XLs.idXML	1	6274	945.092	419.896	5.2118e-06	3	PGIVIGKK	sp|P0A7V3|RS3_ECOLI	73	80	0.805674	419.895	G+C5H9N1	446.132	1	G	PGiViGKK	4	0.0516257	0.805674	0.303207	37.8522	1
E. coli ribosomes	NM	S_Mosh_O_Dybkov_060123_300123_Expl_2_Ribos_Rodnina_NMXL_R1_perc_0.0100_XLs.idXML	1	6276	945.356	618.953	1.62075e-06	3	LHDYYKDEVVK	sp|P62399|RL5_ECOLI	4	14	1.20164	618.952	G+C5H9N1	446.132	1	G	lHDYYKDEVVK	0	0.773173	1.20164	0.712262	109.617	1
E. coli ribosomes	NM	S_Mosh_O_Dybkov_060123_300123_Expl_2_Ribos_Rodnina_NMXL_R1_perc_0.0100_XLs.idXML	1	6280	945.757	484.875	4.78138e-06	3	MIGLVGK	sp|P60438|RL3_ECOLI	1	7	0.05879	484.875	AC+C5H9N1	735.178	2	A	mIGLVGK	0	0.265748	0.05879	0.932577	36.184	1
E. coli ribosomes	NM	S_Mosh_O_Dybkov_060123_300123_Expl_2_Ribos_Rodnina_NMXL_R1_perc_0.0100_XLs.idXML	1	6282	945.895	614.26	4.954e-06	3	GATVLPHGTGR	sp|P0A7L0|RL1_ECOLI	61	71	0.107792	614.26	AG+C5H9N1	775.184	2	A	GATVlPHGTGR	4	0.0350008	0.107792	0.483049	58.464	1
E. coli ribosomes	NM	S_Mosh_O_Dybkov_060123_300123_Expl_2_Ribos_Rodnina_NMXL_R1_perc_0.0100_XLs.idXML	1	6289	946.767	550.252	5.49231e-06	3	DHTLFAKADGK	sp|P0A7L8|RL27_ECOLI	56	66	3.1192	550.254	G+C5H9N1	446.132	1	G	DHTLFAKADGK	-1	0	-3.1192	0.672289	30.5782	1
E. coli ribosomes	NM	S_Mosh_O_Dybkov_060123_300123_Expl_2_Ribos_Rodnina_NMXL_R1_perc_0.0100_XLs.idXML	1	6303	947.863	419.551	0.00128873	3	KILPDPK	sp|P02359|RS7_ECOLI	11	17	0.0523187	419.551	G+C5H9N1	446.132	1	G	KILPdPK	4	0.183956	-0.0523187	0.15627	21.5941	1
E. coli ribosomes	NM	S_Mosh_O_Dybkov_060123_300123_Expl_2_Ribos_Rodnina_NMXL_R1_perc_0.0100_XLs.idXML	1	6304	947.998	575.599	5.37121e-06	3	IFVDEGPSMKR	sp|P61175|RL22_ECOLI	74	84	0.40335	575.599	G+C5H9N1	446.132	1	G	IFVDEGPSmKR	8	1.56553	-0.40335	0.670635	33.8595	1
E. coli ribosomes	NM	S_Mosh_O_Dybkov_060123_300123_Expl_2_Ribos_Rodnina_NMXL_R1_perc_0.0100_XLs.idXML	1	6313	948.977	434.575	4.99966e-06	3	VAVIKAVR	sp|P0A7K2|RL7_ECOLI	67	74	0.190913	434.575	G+C5H9N1	446.132	1	G	vAVIKAVR	0	0.0475372	0.190913	0.811287	39.8616	1
E. coli ribosomes	NM	S_Mosh_O_Dybkov_060123_300123_Expl_2_Ribos_Rodnina_NMXL_R1_perc_0.0100_XLs.idXML	1	6314	949.047	423.552	5.6192e-06	3	KAYVTLK	sp|P0ADZ0|RL23_ECOLI	82	88	0.236382	423.551	G+C5H9N1	446.132	1	G	KaYVTLK	1	0.261038	0.236382	0.684063	36.298	1
E. coli ribosomes	NM	S_Mosh_O_Dybkov_060123_300123_Expl_2_Ribos_Rodnina_NMXL_R1_perc_0.0100_XLs.idXML	1	6317	949.385	716.642	0.00585065	3	SNVPALEACPQKR	sp|P0A7S3|RS12_ECOLI	19	31	0.839821	716.641	AC+C5H9N1	735.178	2	A	SNvPALEACPQKR	2	0.00301995	0.839821	0.817592	28.3425	1
E. coli ribosomes	NM	S_Mosh_O_Dybkov_060123_300123_Expl_2_Ribos_Rodnina_NMXL_R1_perc_0.0100_XLs.idXML	1	6320	949.658	464.241	4.89699e-06	3	VKTLLNEK	sp|P0A7M6|RL29_ECOLI	53	60	0.347222	464.241	G+C5H9N1	446.132	1	G	VkTLLNEK	1	0.13436	-0.347222	0.250362	37.8522	1
E. coli ribosomes	NM	S_Mosh_O_Dybkov_060123_300123_Expl_2_Ribos_Rodnina_NMXL_R1_perc_0.0100_XLs.idXML	1	6339	951.643	391.517	5.34201e-06	3	PHGFLR	sp|P0AG59|RS14_ECOLI	70	75	0.153841	391.517	G+C5H9N1	446.132	1	G	PhGFLR	1	1.30912	-0.153841	0.799966	50.1709	1
E. coli ribosomes	NM	S_Mosh_O_Dybkov_060123_300123_Expl_2_Ribos_Rodnina_NMXL_R1_perc_0.0100_XLs.idXML	1	6340	951.713	550.255	5.53545e-06	3	DHTLFAKADGK	sp|P0A7L8|RL27_ECOLI	56	66	0.621972	550.254	G+C5H9N1	446.132	1	G	DHTlFAKADGK	3	0.032508	0.621972	0.617004	26.0001	1
E. coli ribosomes	NM	S_Mosh_O_Dybkov_060123_300123_Expl_2_Ribos_Rodnina_NMXL_R1_perc_0.0100_XLs.idXML	1	6354	953.215	426.869	4.9374e-06	3	NLEVMVK	sp|P0A7R9|RS11_ECOLI	81	87	0.583255	426.869	G+C5H9N1	446.132	1	G	NLEVmVK	4	1.63354	0.583255	0.583826	31.8578	1
E. coli ribosomes	NM	S_Mosh_O_Dybkov_060123_300123_Expl_2_Ribos_Rodnina_NMXL_R1_perc_0.0100_XLs.idXML	1	6357	953.488	511.89	4.05392e-06	3	MYAVFQSGGK	sp|P0AG48|RL21_ECOLI	1	10	0.682624	511.89	G+C5H9N1	446.132	1	G	mYAVFQSGGK	0	1.75559	0.682624	0.672418	28.6312	1
E. coli ribosomes	NM	S_Mosh_O_Dybkov_060123_300123_Expl_2_Ribos_Rodnina_NMXL_R1_perc_0.0100_XLs.idXML	1	6369	954.936	593.576	4.95686e-06	3	GATVLPHGTGR	sp|P0A7L0|RL1_ECOLI	61	71	0.0757645	593.576	UU+C5H9N1	713.135	2	U	GATVLPhGTGR	6	0.102481	-0.0757645	0.59485	33.9679	1
E. coli ribosomes	NM	S_Mosh_O_Dybkov_060123_300123_Expl_2_Ribos_Rodnina_NMXL_R1_perc_0.0100_XLs.idXML	1	6374	955.472	419.896	4.45848e-06	3	PGIVIGKK	sp|P0A7V3|RS3_ECOLI	73	80	0.878353	419.895	G+C5H9N1	446.132	1	G	PGiViGKK	4	0.0192667	0.878353	0.853527	40.2499	1
E. coli ribosomes	NM	S_Mosh_O_Dybkov_060123_300123_Expl_2_Ribos_Rodnina_NMXL_R1_perc_0.0100_XLs.idXML	1	6379	955.934	557.877	5.06105e-06	3	CHPFFTGK	sp|P0A7M9|RL31_ECOLI	40	47	0.392847	557.877	AC+C5H9N1	735.178	2	A	CHPffTGK	4	0.172811	-0.392847	0.792601	23.9741	1
E. coli ribosomes	NM	S_Mosh_O_Dybkov_060123_300123_Expl_2_Ribos_Rodnina_NMXL_R1_perc_0.0100_XLs.idXML	1	6380	956.003	614.26	4.51507e-06	3	GATVLPHGTGR	sp|P0A7L0|RL1_ECOLI	61	71	0.604611	614.26	AG+C5H9N1	775.184	2	A	GATVLPhGTGR	6	0.0483552	0.604611	0.82165	61.4069	1
E. coli ribosomes	NM	S_Mosh_O_Dybkov_060123_300123_Expl_2_Ribos_Rodnina_NMXL_R1_perc_0.0100_XLs.idXML	1	6381	956.072	399.201	0.00188566	3	VKFEVK	sp|P0A7L8|RL27_ECOLI	67	72	1.36979	399.201	G+C5H9N1	446.132	1	G	VkFEVK	1	0.639536	1.36979	0.711615	40.5003	1
E. coli ribosomes	NM	S_Mosh_O_Dybkov_060123_300123_Expl_2_Ribos_Rodnina_NMXL_R1_perc_0.0100_XLs.idXML	1	6384	956.411	598.604	0.00128869	3	AAGANKVAVIK	sp|P0A7K2|RL7_ECOLI	61	71	0.0696085	598.604	GU+C5H9N1	752.157	2	G	AAgANKVAVIK	2	0.0042547	-0.0696085	0.519726	25.7348	1
E. coli ribosomes	NM	S_Mosh_O_Dybkov_060123_300123_Expl_2_Ribos_Rodnina_NMXL_R1_perc_0.0100_XLs.idXML	1	6386	956.678	618.953	2.78209e-06	3	LHDYYKDEVVK	sp|P62399|RL5_ECOLI	4	14	1.52477	618.952	G+C5H9N1	446.132	1	G	LHdYYKDEVVK	2	0.963621	1.52477	0.9035	89.2832	1
E. coli ribosomes	NM	S_Mosh_O_Dybkov_060123_300123_Expl_2_Ribos_Rodnina_NMXL_R1_perc_0.0100_XLs.idXML	1	6395	957.737	495.228	4.50491e-06	3	GLSAKSFDGR	sp|P62399|RL5_ECOLI	116	125	0.0261119	495.228	G+C5H9N1	446.132	1	G	GLSAKSFDGr	9	0.787507	0.0261119	0.575607	40.1526	1
E. coli ribosomes	NM	S_Mosh_O_Dybkov_060123_300123_Expl_2_Ribos_Rodnina_NMXL_R1_perc_0.0100_XLs.idXML	1	6397	957.94	531.221	4.7689e-06	3	NLEVMVK	sp|P0A7R9|RS11_ECOLI	81	87	0.59005	531.221	AA+C5H9N1	759.189	2	A	NLEVmVK	4	0.0583429	0.59005	0.900504	38.6985	1
E. coli ribosomes	NM	S_Mosh_O_Dybkov_060123_300123_Expl_2_Ribos_Rodnina_NMXL_R1_perc_0.0100_XLs.idXML	1	6403	958.427	561.754	5.56543e-06	2	METIAK	sp|P61175|RL22_ECOLI	1	6	0.161749	561.754	A+C5H9N1	430.137	1	A	mETIAK	0	0.330574	-0.161749	0.848904	56.5536	1
E. coli ribosomes	NM	S_Mosh_O_Dybkov_060123_300123_Expl_2_Ribos_Rodnina_NMXL_R1_perc_0.0100_XLs.idXML	1	6404	958.496	671.948	5.27583e-06	3	IFVDEGPSMKR	sp|P61175|RL22_ECOLI	74	84	0.127198	671.948	AC+C5H9N1	735.178	2	A	IFVDEGPSmKR	8	0.240623	-0.127198	0.787788	35.2531	1
E. coli ribosomes	NM	S_Mosh_O_Dybkov_060123_300123_Expl_2_Ribos_Rodnina_NMXL_R1_perc_0.0100_XLs.idXML	1	6414	959.801	434.575	4.23173e-06	3	VAVIKAVR	sp|P0A7K2|RL7_ECOLI	67	74	0.82293	434.575	G+C5H9N1	446.132	1	G	vAVIKAVR	0	0.0232258	0.82293	0.944526	37.5052	1
E. coli ribosomes	NM	S_Mosh_O_Dybkov_060123_300123_Expl_2_Ribos_Rodnina_NMXL_R1_perc_0.0100_XLs.idXML	1	6442	962.753	523.218	5.08541e-06	3	NLEVMVK	sp|P0A7R9|RS11_ECOLI	81	87	0.87288	523.217	AC+C5H9N1	735.178	2	A	NLEVmVK	4	0.0523833	0.87288	0.920252	42.5926	1
E. coli ribosomes	NM	S_Mosh_O_Dybkov_060123_300123_Expl_2_Ribos_Rodnina_NMXL_R1_perc_0.0100_XLs.idXML	1	6456	964.351	511.89	3.63762e-06	3	MYAVFQSGGK	sp|P0AG48|RL21_ECOLI	1	10	0.764467	511.89	G+C5H9N1	446.132	1	G	mYAVFQSGGK	0	1.79099	0.764467	0.980173	31.0511	1
E. coli ribosomes	NM	S_Mosh_O_Dybkov_060123_300123_Expl_2_Ribos_Rodnina_NMXL_R1_perc_0.0100_XLs.idXML	1	6462	964.89	639.799	5.40823e-06	2	NLEVMVK	sp|P0A7R9|RS11_ECOLI	81	87	0.212506	639.799	G+C5H9N1	446.132	1	G	NLEVmVK	4	1.90853	0.212506	0.526706	36.5704	1
E. coli ribosomes	NM	S_Mosh_O_Dybkov_060123_300123_Expl_2_Ribos_Rodnina_NMXL_R1_perc_0.0100_XLs.idXML	1	6463	965.017	671.948	5.5853e-06	3	IFVDEGPSMKR	sp|P61175|RL22_ECOLI	74	84	0.239042	671.948	AC+C5H9N1	735.178	2	A	IFVDEGPSmKR	8	0.26763	0.239042	0.589606	35.2531	1
E. coli ribosomes	NM	S_Mosh_O_Dybkov_060123_300123_Expl_2_Ribos_Rodnina_NMXL_R1_perc_0.0100_XLs.idXML	1	6472	965.917	589.786	5.62361e-06	2	MELVLK	sp|P60723|RL4_ECOLI	1	6	0.692329	589.786	G+C5H9N1	446.132	1	G	mELVLK	0	1.18796	0.692329	0.751831	42.0116	1
E. coli ribosomes	NM	S_Mosh_O_Dybkov_060123_300123_Expl_2_Ribos_Rodnina_NMXL_R1_perc_0.0100_XLs.idXML	1	6473	965.986	564.261	3.12178e-06	3	ALEEAGAEVEVK	sp|P0A7K2|RL7_ECOLI	110	121	0.013895	564.261	G+C5H9N1	446.132	1	G	ALeEAGAEVEVK	2	0.782211	0.013895	0.264917	46.7975	1
E. coli ribosomes	NM	S_Mosh_O_Dybkov_060123_300123_Expl_2_Ribos_Rodnina_NMXL_R1_perc_0.0100_XLs.idXML	1	6477	966.475	582.286	4.62486e-06	2	MIGLVGK	sp|P60438|RL3_ECOLI	1	7	0.204833	582.286	G+C5H9N1	446.132	1	G	mIGLVGK	0	1.95927	0.204833	0.947284	45.7221	1
E. coli ribosomes	NM	S_Mosh_O_Dybkov_060123_300123_Expl_2_Ribos_Rodnina_NMXL_R1_perc_0.0100_XLs.idXML	1	6481	966.758	399.201	0.00128871	3	VKFEVK	sp|P0A7L8|RL27_ECOLI	67	72	0.326689	399.201	G+C5H9N1	446.132	1	G	VkFEVK	1	0.708129	0.326689	0.750611	36.3843	1
E. coli ribosomes	NM	S_Mosh_O_Dybkov_060123_300123_Expl_2_Ribos_Rodnina_NMXL_R1_perc_0.0100_XLs.idXML	1	6486	967.212	490.207	5.72253e-06	3	MIGLVGK	sp|P60438|RL3_ECOLI	1	7	0.423902	490.207	CG+C5H9N1	751.173	2	C	mIGLVGK	0	0.689205	0.423902	0.621943	25.8045	1
E. coli ribosomes	NM	S_Mosh_O_Dybkov_060123_300123_Expl_2_Ribos_Rodnina_NMXL_R1_perc_0.0100_XLs.idXML	1	6489	967.473	429.887	0.00128869	3	GEIPGLKK	sp|P0AG59|RS14_ECOLI	91	98	0.291721	429.887	G+C5H9N1	446.132	1	G	GEIPGLkK	6	2.29345	0.291721	0.666767	26.8865	1
E. coli ribosomes	NM	S_Mosh_O_Dybkov_060123_300123_Expl_2_Ribos_Rodnina_NMXL_R1_perc_0.0100_XLs.idXML	1	6491	967.726	614.26	4.79299e-06	3	GATVLPHGTGR	sp|P0A7L0|RL1_ECOLI	61	71	0.505248	614.26	AG+C5H9N1	775.184	2	A	GATVLPhGTGR	6	0.0796903	0.505248	0.737044	43.3399	1
E. coli ribosomes	NM	S_Mosh_O_Dybkov_060123_300123_Expl_2_Ribos_Rodnina_NMXL_R1_perc_0.0100_XLs.idXML	1	6497	968.506	531.221	5.48503e-06	3	NLEVMVK	sp|P0A7R9|RS11_ECOLI	81	87	0.0993262	531.221	AA+C5H9N1	759.189	2	A	NLEVmVK	4	0.0470644	-0.0993262	0.785833	33.3891	1
E. coli ribosomes	NM	S_Mosh_O_Dybkov_060123_300123_Expl_2_Ribos_Rodnina_NMXL_R1_perc_0.0100_XLs.idXML	1	6521	971	434.575	4.73056e-06	3	VAVIKAVR	sp|P0A7K2|RL7_ECOLI	67	74	0.682482	434.575	G+C5H9N1	446.132	1	G	vAVIKAVR	0	0.0520955	0.682482	0.750036	43.8057	1
E. coli ribosomes	NM	S_Mosh_O_Dybkov_060123_300123_Expl_2_Ribos_Rodnina_NMXL_R1_perc_0.0100_XLs.idXML	1	6525	971.314	679.952	5.38156e-06	3	IFVDEGPSMKR	sp|P61175|RL22_ECOLI	74	84	0.171027	679.952	AA+C5H9N1	759.189	2	A	IFVDEGPSmKR	8	0.56729	0.171027	0.856809	43.8536	1
E. coli ribosomes	NM	S_Mosh_O_Dybkov_060123_300123_Expl_2_Ribos_Rodnina_NMXL_R1_perc_0.0100_XLs.idXML	1	6535	972.328	663.929	5.16691e-06	3	GFEGGQMPLYR	sp|P02413|RL15_ECOLI	49	59	0.616819	663.929	AC+C5H9N1	735.178	2	A	GFEGGQmPLYR	6	0.375965	0.616819	0.478429	28.9845	1
E. coli ribosomes	NM	S_Mosh_O_Dybkov_060123_300123_Expl_2_Ribos_Rodnina_NMXL_R1_perc_0.0100_XLs.idXML	1	6544	973.261	681.824	5.50745e-06	2	TLLNEKAGA	sp|P0A7M6|RL29_ECOLI	55	63	0.150595	681.824	G+C5H9N1	446.132	1	G	TLLNEkAGA	5	2.96296	-0.150595	0.669006	57.7283	1
E. coli ribosomes	NM	S_Mosh_O_Dybkov_060123_300123_Expl_2_Ribos_Rodnina_NMXL_R1_perc_0.0100_XLs.idXML	1	6547	973.572	523.217	0.00188561	3	NLEVMVK	sp|P0A7R9|RS11_ECOLI	81	87	0.410309	523.217	AC+C5H9N1	735.178	2	A	NLEVmVK	4	0.0730265	-0.410309	0.729412	37.208	1
E. coli ribosomes	NM	S_Mosh_O_Dybkov_060123_300123_Expl_2_Ribos_Rodnina_NMXL_R1_perc_0.0100_XLs.idXML	1	6548	973.641	408.536	5.15454e-06	3	VLKFDR	sp|P0AG67|RS1_ECOLI	245	250	0.258028	408.536	G+C5H9N1	446.132	1	G	VLkFDR	2	0.481855	0.258028	0.820399	44.1736	1
E. coli ribosomes	NM	S_Mosh_O_Dybkov_060123_300123_Expl_2_Ribos_Rodnina_NMXL_R1_perc_0.0100_XLs.idXML	1	6553	974.155	547.908	4.05849e-06	3	QATFEEMIAR	sp|P0AA10|RL13_ECOLI	86	95	0.141133	547.908	G+C5H9N1	446.132	1	G	QATFEEmIAR	6	1.49585	0.141133	0.319156	35.9965	1
E. coli ribosomes	NM	S_Mosh_O_Dybkov_060123_300123_Expl_2_Ribos_Rodnina_NMXL_R1_perc_0.0100_XLs.idXML	1	6564	975.397	656.604	4.36878e-06	3	SNVPALEACPQK	sp|P0A7S3|RS12_ECOLI	19	30	0.685311	656.604	CC+C5H9N1	711.167	2	C	SNVpALEACpQK	9	0.0254501	0.685311	0.773522	42.2734	1
E. coli ribosomes	NM	S_Mosh_O_Dybkov_060123_300123_Expl_2_Ribos_Rodnina_NMXL_R1_perc_0.0100_XLs.idXML	1	6566	975.534	482.896	4.37222e-06	3	AALELAEQR	sp|P0A7V8|RS4_ECOLI	157	165	0.113978	482.896	G+C5H9N1	446.132	1	G	AALeLAEQR	3	1.86601	-0.113978	0.810686	55.7471	1
E. coli ribosomes	NM	S_Mosh_O_Dybkov_060123_300123_Expl_2_Ribos_Rodnina_NMXL_R1_perc_0.0100_XLs.idXML	1	6572	976.142	639.799	0.00914385	2	NLEVMVK	sp|P0A7R9|RS11_ECOLI	81	87	0.0217111	639.799	G+C5H9N1	446.132	1	G	NLEVmVK	4	1.93297	0.0217111	0.474983	26.4282	1
E. coli ribosomes	NM	S_Mosh_O_Dybkov_060123_300123_Expl_2_Ribos_Rodnina_NMXL_R1_perc_0.0100_XLs.idXML	1	6574	976.383	511.89	5.46444e-06	3	MYAVFQSGGK	sp|P0AG48|RL21_ECOLI	1	10	0.0105599	511.89	G+C5H9N1	446.132	1	G	mYAVFQSGGK	0	1.68757	-0.0105599	0.911035	19.3493	1
E. coli ribosomes	NM	S_Mosh_O_Dybkov_060123_300123_Expl_2_Ribos_Rodnina_NMXL_R1_perc_0.0100_XLs.idXML	1	6581	977.228	582.286	4.33953e-06	2	MIGLVGK	sp|P60438|RL3_ECOLI	1	7	0.309653	582.286	G+C5H9N1	446.132	1	G	mIGLVGK	0	1.9498	0.309653	0.978958	41.3317	1
E. coli ribosomes	NM	S_Mosh_O_Dybkov_060123_300123_Expl_2_Ribos_Rodnina_NMXL_R1_perc_0.0100_XLs.idXML	1	6583	977.365	589.786	0.00585062	2	MELVLK	sp|P60723|RL4_ECOLI	1	6	0.00409737	589.786	G+C5H9N1	446.132	1	G	mELVLK	0	1.17187	-0.00409737	0.920251	31.2272	1
E. coli ribosomes	NM	S_Mosh_O_Dybkov_060123_300123_Expl_2_Ribos_Rodnina_NMXL_R1_perc_0.0100_XLs.idXML	1	6590	977.908	633.598	3.33341e-06	3	AADMTGADIEAMTR	sp|P0A7J7|RL11_ECOLI	114	127	0.516872	633.597	G+C5H9N1	446.132	1	G	AADmTGADIEAmTR	11	1.9112	0.516872	0.231033	46.9635	1
E. coli ribosomes	NM	S_Mosh_O_Dybkov_060123_300123_Expl_2_Ribos_Rodnina_NMXL_R1_perc_0.0100_XLs.idXML	1	6604	979.294	531.221	5.01166e-06	3	NLEVMVK	sp|P0A7R9|RS11_ECOLI	81	87	0.0993262	531.221	AA+C5H9N1	759.189	2	A	NLEVmVK	4	0.0865888	-0.0993262	0.597353	33.2264	1
E. coli ribosomes	NM	S_Mosh_O_Dybkov_060123_300123_Expl_2_Ribos_Rodnina_NMXL_R1_perc_0.0100_XLs.idXML	1	6605	979.363	550.202	0.00543758	3	CHPFFTGK	sp|P0A7M9|RL31_ECOLI	40	47	0.301428	550.202	CU+C5H9N1	712.151	2	C	ChPFFTGK	1	0.28461	0.301428	0.664601	30.6418	1
E. coli ribosomes	NM	S_Mosh_O_Dybkov_060123_300123_Expl_2_Ribos_Rodnina_NMXL_R1_perc_0.0100_XLs.idXML	1	6614	980.225	643.302	4.56532e-06	3	ATLGEVGNAEHMLR	sp|P60422|RL2_ECOLI	190	203	3.2586	643.3	A+C5H9N1	430.137	1	A	ATLGEVGNAEHmLR	11	1.14222	3.2586	1	67.8598	1
E. coli ribosomes	NM	S_Mosh_O_Dybkov_060123_300123_Expl_2_Ribos_Rodnina_NMXL_R1_perc_0.0100_XLs.idXML	1	6625	981.38	558.24	3.8443e-06	3	ALMEYDESLR	sp|P0A7X3|RS9_ECOLI	86	95	0.163609	558.239	G+C5H9N1	446.132	1	G	ALmEYDESLR	2	1.67898	0.163609	0.513679	29.8247	1
E. coli ribosomes	NM	S_Mosh_O_Dybkov_060123_300123_Expl_2_Ribos_Rodnina_NMXL_R1_perc_0.0100_XLs.idXML	1	6628	981.635	679.951	4.7846e-06	3	IFVDEGPSMKR	sp|P61175|RL22_ECOLI	74	84	0.270181	679.952	AA+C5H9N1	759.189	2	A	IFVDEGPSmKR	8	0.61574	-0.270181	0.93599	42.7528	1
E. coli ribosomes	NM	S_Mosh_O_Dybkov_060123_300123_Expl_2_Ribos_Rodnina_NMXL_R1_perc_0.0100_XLs.idXML	1	6629	981.704	430.208	4.38921e-06	4	EAAMRGEIPGLK	sp|P0AG59|RS14_ECOLI	86	97	0.120255	430.208	G+C5H9N1	446.132	1	G	EAAmRGEIPGLK	3	0.758553	0.120255	0.592897	50.0812	1
E. coli ribosomes	NM	S_Mosh_O_Dybkov_060123_300123_Expl_2_Ribos_Rodnina_NMXL_R1_perc_0.0100_XLs.idXML	1	6637	982.464	434.574	5.14302e-06	3	VAVIKAVR	sp|P0A7K2|RL7_ECOLI	67	74	0.721999	434.575	G+C5H9N1	446.132	1	G	vAVIKAVR	0	0.0778649	-0.721999	0.909916	43.4687	1
E. coli ribosomes	NM	S_Mosh_O_Dybkov_060123_300123_Expl_2_Ribos_Rodnina_NMXL_R1_perc_0.0100_XLs.idXML	1	6640	982.772	669.624	5.20834e-06	3	EAAMRGEIPGLK	sp|P0AG59|RS14_ECOLI	86	97	1.08827	669.623	AC+C5H9N1	735.178	2	A	EAAmRGEIPGLK	3	0.0200221	1.08827	0.426769	28.9075	1
E. coli ribosomes	NM	S_Mosh_O_Dybkov_060123_300123_Expl_2_Ribos_Rodnina_NMXL_R1_perc_0.0100_XLs.idXML	1	6650	983.802	408.536	0.00752499	3	VLKFDR	sp|P0AG67|RS1_ECOLI	245	250	0.332728	408.536	G+C5H9N1	446.132	1	G	VLkFDR	2	0.4	0.332728	0.598359	24.9163	1
E. coli ribosomes	NM	S_Mosh_O_Dybkov_060123_300123_Expl_2_Ribos_Rodnina_NMXL_R1_perc_0.0100_XLs.idXML	1	6654	984.182	454.886	5.47282e-06	3	TLLNEKAGA	sp|P0A7M6|RL29_ECOLI	55	63	0.851227	454.885	G+C5H9N1	446.132	1	G	TLLnEKAGA	3	0.162745	0.851227	1	38.0663	1
E. coli ribosomes	NM	S_Mosh_O_Dybkov_060123_300123_Expl_2_Ribos_Rodnina_NMXL_R1_perc_0.0100_XLs.idXML	1	6660	984.74	457.531	5.55494e-06	3	FWVESEK	sp|P0A7M2|RL28_ECOLI	38	44	0.515416	457.531	G+C5H9N1	446.132	1	G	fWVESEK	0	0.0818615	0.515416	0.700777	41.6526	1
E. coli ribosomes	NM	S_Mosh_O_Dybkov_060123_300123_Expl_2_Ribos_Rodnina_NMXL_R1_perc_0.0100_XLs.idXML	1	6663	985.088	429.243	5.76116e-06	3	VAVIKAVR	sp|P0A7K2|RL7_ECOLI	67	74	0.508798	429.243	A+C5H9N1	430.137	1	A	VAVIkAVR	4	0.411843	-0.508798	0.579176	32.6329	1
E. coli ribosomes	NM	S_Mosh_O_Dybkov_060123_300123_Expl_2_Ribos_Rodnina_NMXL_R1_perc_0.0100_XLs.idXML	1	6666	985.525	656.604	4.673e-06	3	SNVPALEACPQK	sp|P0A7S3|RS12_ECOLI	19	30	0.228415	656.604	CC+C5H9N1	711.167	2	C	sNVPALEACPQK	0	0.0125172	0.228415	0.769551	38.1486	1
E. coli ribosomes	NM	S_Mosh_O_Dybkov_060123_300123_Expl_2_Ribos_Rodnina_NMXL_R1_perc_0.0100_XLs.idXML	1	6670	985.8	547.908	4.01752e-06	3	QATFEEMIAR	sp|P0AA10|RL13_ECOLI	86	95	0.141133	547.908	G+C5H9N1	446.132	1	G	QATFEEmIAR	6	1.59114	0.141133	0.816671	33.5067	1
E. coli ribosomes	NM	S_Mosh_O_Dybkov_060123_300123_Expl_2_Ribos_Rodnina_NMXL_R1_perc_0.0100_XLs.idXML	1	6676	986.35	563.209	0.00642765	3	CHPFFTGK	sp|P0A7M9|RL31_ECOLI	40	47	0.721359	563.209	CG+C5H9N1	751.173	2	C	cHPFFTGK	0	0.0939901	0.721359	1	49.3467	1
E. coli ribosomes	NM	S_Mosh_O_Dybkov_060123_300123_Expl_2_Ribos_Rodnina_NMXL_R1_perc_0.0100_XLs.idXML	1	6683	987.093	652.316	3.69413e-06	3	ASTAM(Oxidation)EKSNTIVLK	sp|P0ADZ0|RL23_ECOLI	20	33	0.880104	652.315	G+C5H9N1	446.132	1	G	ASTAMEkSNTIVLK	6	1.41647	0.880104	0.612783	53.1363	1
E. coli ribosomes	NM	S_Mosh_O_Dybkov_060123_300123_Expl_2_Ribos_Rodnina_NMXL_R1_perc_0.0100_XLs.idXML	1	6686	987.531	589.786	0.00914385	2	MELVLK	sp|P60723|RL4_ECOLI	1	6	0.335009	589.786	G+C5H9N1	446.132	1	G	mELVLK	0	0.586176	0.335009	0.964022	33.0128	1
E. coli ribosomes	NM	S_Mosh_O_Dybkov_060123_300123_Expl_2_Ribos_Rodnina_NMXL_R1_perc_0.0100_XLs.idXML	1	6687	987.6	582.286	4.72216e-06	2	MIGLVGK	sp|P60438|RL3_ECOLI	1	7	0.214447	582.286	G+C5H9N1	446.132	1	G	mIGLVGK	0	1.01945	-0.214447	0.916499	47.6235	1
E. coli ribosomes	NM	S_Mosh_O_Dybkov_060123_300123_Expl_2_Ribos_Rodnina_NMXL_R1_perc_0.0100_XLs.idXML	1	6692	987.944	633.597	0.00128875	3	AADMTGADIEAMTR	sp|P0A7J7|RL11_ECOLI	114	127	0.106891	633.597	G+C5H9N1	446.132	1	G	AADmTGADIEAmTR	11	0.955379	-0.106891	0.38634	24.4623	1
E. coli ribosomes	NM	S_Mosh_O_Dybkov_060123_300123_Expl_2_Ribos_Rodnina_NMXL_R1_perc_0.0100_XLs.idXML	1	6695	988.283	570.267	5.05824e-06	3	IFVDEGPSMKR	sp|P61175|RL22_ECOLI	74	84	0.367814	570.267	A+C5H9N1	430.137	1	A	IFVDEGPSmKR	8	1.8789	-0.367814	0.58701	47.8974	1
E. coli ribosomes	NM	S_Mosh_O_Dybkov_060123_300123_Expl_2_Ribos_Rodnina_NMXL_R1_perc_0.0100_XLs.idXML	1	6699	988.785	444.834	0.00585068	3	VTGHK	DECOY_sp|P17993|UBIG_ECOLI, sp|P69922|FUCI_ECOLI	186, 374	190, 378	0.540347	444.834	GG+C5H9N1	791.179	2	G	VTgHK	2	0.0908687	-0.540347	0.861062	15.3508	1
E. coli ribosomes	NM	S_Mosh_O_Dybkov_060123_300123_Expl_2_Ribos_Rodnina_NMXL_R1_perc_0.0100_XLs.idXML	1	6702	989.103	515.541	5.78265e-06	3	NLEVMVK	sp|P0A7R9|RS11_ECOLI	81	87	1.43297	515.542	CU+C5H9N1	712.151	2	C	NLEVmVK	4	0.140157	-1.43297	0.819374	33.3533	1
E. coli ribosomes	NM	S_Mosh_O_Dybkov_060123_300123_Expl_2_Ribos_Rodnina_NMXL_R1_perc_0.0100_XLs.idXML	1	6705	989.55	696.002	2.74195e-06	3	MQAASGQLQQSHLLK	sp|P0A7M6|RL29_ECOLI	30	44	0.137395	696.002	G+C5H9N1	446.132	1	G	mQAASGQLQQSHLLK	0	0.995794	0.137395	1	57.0667	1
E. coli ribosomes	NM	S_Mosh_O_Dybkov_060123_300123_Expl_2_Ribos_Rodnina_NMXL_R1_perc_0.0100_XLs.idXML	1	6707	989.88	744.98	3.22434e-06	3	ATLGEVGNAEHMLR	sp|P60422|RL2_ECOLI	190	203	0.390858	744.98	AC+C5H9N1	735.178	2	A	ATLGEVGNAEHmLR	11	0.684639	-0.390858	1	75.0592	1
E. coli ribosomes	NM	S_Mosh_O_Dybkov_060123_300123_Expl_2_Ribos_Rodnina_NMXL_R1_perc_0.0100_XLs.idXML	1	6708	989.949	568.259	4.9252e-06	3	SNVPALEACPQK	sp|P0A7S3|RS12_ECOLI	19	30	0.02464	568.259	G+C5H9N1	446.132	1	G	SNVPALEAcPQK	8	2.36457	-0.02464	0.533133	30.5026	1
E. coli ribosomes	NM	S_Mosh_O_Dybkov_060123_300123_Expl_2_Ribos_Rodnina_NMXL_R1_perc_0.0100_XLs.idXML	1	6711	990.193	557.877	0.00752499	3	CHPFFTGK	sp|P0A7M9|RL31_ECOLI	40	47	0.283441	557.877	AC+C5H9N1	735.178	2	A	ChPFFTGK	1	0.034588	-0.283441	0.192703	16.9381	1
E. coli ribosomes	NM	S_Mosh_O_Dybkov_060123_300123_Expl_2_Ribos_Rodnina_NMXL_R1_perc_0.0100_XLs.idXML	1	6712	990.262	639.287	0.00585063	2	DHTLFAK	sp|P0A7L8|RL27_ECOLI	56	62	0.575952	639.287	G+C5H9N1	446.132	1	G	DhTLFAK	1	0.172665	-0.575952	0.422349	43.7134	1
E. coli ribosomes	NM	S_Mosh_O_Dybkov_060123_300123_Expl_2_Ribos_Rodnina_NMXL_R1_perc_0.0100_XLs.idXML	1	6713	990.331	528.549	0.00585065	3	NLEVMVK	sp|P0A7R9|RS11_ECOLI	81	87	0.355644	528.549	CG+C5H9N1	751.173	2	C	NLEvMVK	3	0.0666797	-0.355644	0.230982	24.3814	1
E. coli ribosomes	NM	S_Mosh_O_Dybkov_060123_300123_Expl_2_Ribos_Rodnina_NMXL_R1_perc_0.0100_XLs.idXML	1	6719	990.919	677.607	4.65028e-06	3	IFVDEGPSMKR	sp|P61175|RL22_ECOLI	74	84	0.122538	677.607	GU+C5H9N1	752.157	2	G	IFVDEGPSmKR	8	0.718101	-0.122538	0.936034	47.2627	1
E. coli ribosomes	NM	S_Mosh_O_Dybkov_060123_300123_Expl_2_Ribos_Rodnina_NMXL_R1_perc_0.0100_XLs.idXML	1	6729	992.079	558.239	5.23673e-06	3	ALMEYDESLR	sp|P0A7X3|RS9_ECOLI	86	95	0.379568	558.239	G+C5H9N1	446.132	1	G	ALmEYDESLR	2	1.19025	-0.379568	0.617412	26.3362	1
E. coli ribosomes	NM	S_Mosh_O_Dybkov_060123_300123_Expl_2_Ribos_Rodnina_NMXL_R1_perc_0.0100_XLs.idXML	1	6730	992.148	573.274	4.82311e-06	3	EAAMRGEIPGLK	sp|P0AG59|RS14_ECOLI	86	97	0.581735	573.275	G+C5H9N1	446.132	1	G	EAAmRGEIPGLK	3	0.658736	-0.581735	0.857206	40.6704	1
E. coli ribosomes	NM	S_Mosh_O_Dybkov_060123_300123_Expl_2_Ribos_Rodnina_NMXL_R1_perc_0.0100_XLs.idXML	1	6733	992.36	478.197	5.16283e-06	3	LM(Oxidation)DLGCYR	sp|P0A7S9|RS13_ECOLI	80	87	0.162375	478.196	G+C5H9N1	446.132	1	G	LmDLGCYR	1	0.0232082	0.162375	1	30.7551	1
E. coli ribosomes	NM	S_Mosh_O_Dybkov_060123_300123_Expl_2_Ribos_Rodnina_NMXL_R1_perc_0.0100_XLs.idXML	1	6735	992.498	484.902	4.98668e-06	3	FSVEAPKTK	sp|P60723|RL4_ECOLI	124	132	1.31327	484.901	G+C5H9N1	446.132	1	G	FSvEAPKTK	2	0.0129392	1.31327	0.539948	42.1775	1
E. coli ribosomes	NM	S_Mosh_O_Dybkov_060123_300123_Expl_2_Ribos_Rodnina_NMXL_R1_perc_0.0100_XLs.idXML	1	6739	992.811	482.896	4.16683e-06	3	AALELAEQR	sp|P0A7V8|RS4_ECOLI	157	165	0.619554	482.896	G+C5H9N1	446.132	1	G	AALELAeQR	6	2.34748	-0.619554	0.646414	40.9065	1
E. coli ribosomes	NM	S_Mosh_O_Dybkov_060123_300123_Expl_2_Ribos_Rodnina_NMXL_R1_perc_0.0100_XLs.idXML	1	6742	993.083	780.676	1.98149e-06	3	M(Oxidation)IQEQTMLNVADNSGAR	sp|P0ADY3|RL14_ECOLI	1	17	0.475158	780.675	G+C5H9N1	446.132	1	G	mIQEQTmLNVADNSGAR	6	2.17875	0.475158	0.693981	54.6977	1
E. coli ribosomes	NM	S_Mosh_O_Dybkov_060123_300123_Expl_2_Ribos_Rodnina_NMXL_R1_perc_0.0100_XLs.idXML	1	6756	994.413	536.553	4.97742e-06	3	NLEVMVK	sp|P0A7R9|RS11_ECOLI	81	87	0.178942	536.553	AG+C5H9N1	775.184	2	A	NLEVmVK	4	0.149796	0.178942	0.936815	41.1317	1
E. coli ribosomes	NM	S_Mosh_O_Dybkov_060123_300123_Expl_2_Ribos_Rodnina_NMXL_R1_perc_0.0100_XLs.idXML	1	6758	994.597	456.197	5.00544e-06	3	CHPFFTGK	sp|P0A7M9|RL31_ECOLI	40	47	0.477399	456.197	A+C5H9N1	430.137	1	A	cHPFFTGK	0	2.02627	0.477399	0.938403	47.7236	1
E. coli ribosomes	NM	S_Mosh_O_Dybkov_060123_300123_Expl_2_Ribos_Rodnina_NMXL_R1_perc_0.0100_XLs.idXML	1	6766	995.286	476.724	4.78787e-06	4	ATLGEVGNAEHMLR	sp|P60422|RL2_ECOLI	190	203	0.299892	476.724	C+C5H9N1	406.125	1	C	ATLGEVGNAEhMLR	10	0.312215	0.299892	0.771395	42.8002	1
E. coli ribosomes	NM	S_Mosh_O_Dybkov_060123_300123_Expl_2_Ribos_Rodnina_NMXL_R1_perc_0.0100_XLs.idXML	1	6773	996.154	563.209	5.13766e-06	3	CHPFFTGK	sp|P0A7M9|RL31_ECOLI	40	47	0.343965	563.209	CG+C5H9N1	751.173	2	C	cHPFFTGK	0	0.0576321	-0.343965	0.853395	30.6763	1
E. coli ribosomes	NM	S_Mosh_O_Dybkov_060123_300123_Expl_2_Ribos_Rodnina_NMXL_R1_perc_0.0100_XLs.idXML	1	6776	996.423	784.814	4.09989e-06	2	NLEVMVK	sp|P0A7R9|RS11_ECOLI	81	87	0.678622	784.814	AU+C5H9N1	736.162	2	A	NLEVmVK	4	1.31489	-0.678622	0.536859	39.2837	1
E. coli ribosomes	NM	S_Mosh_O_Dybkov_060123_300123_Expl_2_Ribos_Rodnina_NMXL_R1_perc_0.0100_XLs.idXML	1	6778	996.56	631.802	5.35327e-06	2	NLEVMVK	sp|P0A7R9|RS11_ECOLI	81	87	0.331233	631.802	A+C5H9N1	430.137	1	A	NLEVmVK	4	0.240602	-0.331233	0.606769	47.2625	1
E. coli ribosomes	NM	S_Mosh_O_Dybkov_060123_300123_Expl_2_Ribos_Rodnina_NMXL_R1_perc_0.0100_XLs.idXML	1	6784	997.036	547.908	4.4422e-06	3	QATFEEMIAR	sp|P0AA10|RL13_ECOLI	86	95	0.304454	547.908	G+C5H9N1	446.132	1	G	QATFEEmIAR	6	1.00512	-0.304454	0.776729	27.3473	1
E. coli ribosomes	NM	S_Mosh_O_Dybkov_060123_300123_Expl_2_Ribos_Rodnina_NMXL_R1_perc_0.0100_XLs.idXML	1	6792	998.083	582.286	5.10092e-06	2	MIGLVGK	sp|P60438|RL3_ECOLI	1	7	0.109627	582.286	G+C5H9N1	446.132	1	G	mIGLVGK	0	1.95178	-0.109627	0.960872	30.5514	1
E. coli ribosomes	NM	S_Mosh_O_Dybkov_060123_300123_Expl_2_Ribos_Rodnina_NMXL_R1_perc_0.0100_XLs.idXML	1	6793	998.151	567.58	3.64324e-06	3	GFEGGQMPLYR	sp|P02413|RL15_ECOLI	49	59	0.504757	567.58	G+C5H9N1	446.132	1	G	GFEGGQmPLYR	6	0.933907	-0.504757	0.1718	29.9085	1
E. coli ribosomes	NM	S_Mosh_O_Dybkov_060123_300123_Expl_2_Ribos_Rodnina_NMXL_R1_perc_0.0100_XLs.idXML	1	6795	998.289	570.268	4.25464e-06	3	IFVDEGPSMKR	sp|P61175|RL22_ECOLI	74	84	0.402281	570.267	A+C5H9N1	430.137	1	A	IFVDEGPSmKR	8	1.85896	0.402281	0.974184	50.5105	1
E. coli ribosomes	NM	S_Mosh_O_Dybkov_060123_300123_Expl_2_Ribos_Rodnina_NMXL_R1_perc_0.0100_XLs.idXML	1	6797	998.54	589.785	5.72194e-06	2	MELVLK	sp|P60723|RL4_ECOLI	1	6	0.549515	589.786	G+C5H9N1	446.132	1	G	mELVLK	0	1.2424	-0.549515	0.892091	40.662	1
E. coli ribosomes	NM	S_Mosh_O_Dybkov_060123_300123_Expl_2_Ribos_Rodnina_NMXL_R1_perc_0.0100_XLs.idXML	1	6798	998.609	464.981	2.46651e-06	4	NDKNGIIHTTIGK	sp|P0A7L0|RL1_ECOLI	165	177	0.222954	464.981	G+C5H9N1	446.132	1	G	NDkNGIIHTTIGK	2	0.428072	0.222954	0.586259	49.587	1
E. coli ribosomes	NM	S_Mosh_O_Dybkov_060123_300123_Expl_2_Ribos_Rodnina_NMXL_R1_perc_0.0100_XLs.idXML	1	6804	999.09	672.276	4.15201e-06	3	IFVDEGPSMKR	sp|P61175|RL22_ECOLI	74	84	0.379756	672.276	AU+C5H9N1	736.162	2	A	IFVDEGPSmKR	8	1.12525	0.379756	0.688154	36.3539	1
E. coli ribosomes	NM	S_Mosh_O_Dybkov_060123_300123_Expl_2_Ribos_Rodnina_NMXL_R1_perc_0.0100_XLs.idXML	1	6806	999.262	685.283	5.2498e-06	3	IFVDEGPSMKR	sp|P61175|RL22_ECOLI	74	84	0.150525	685.283	AG+C5H9N1	775.184	2	A	IFVDEGPSmKR	8	0.935277	0.150525	0.640506	36.1692	1
E. coli ribosomes	NM	S_Mosh_O_Dybkov_060123_300123_Expl_2_Ribos_Rodnina_NMXL_R1_perc_0.0100_XLs.idXML	1	6810	999.674	736.977	3.44165e-06	3	ATLGEVGNAEHMLR	sp|P60422|RL2_ECOLI	190	203	0.292617	736.976	CC+C5H9N1	711.167	2	C	ATLGEVGNAEHmLR	11	0.0655181	0.292617	0.802191	74.9899	1
E. coli ribosomes	NM	S_Mosh_O_Dybkov_060123_300123_Expl_2_Ribos_Rodnina_NMXL_R1_perc_0.0100_XLs.idXML	1	6812	1000.04	568.259	5.15456e-06	3	SNVPALEACPQK	sp|P0A7S3|RS12_ECOLI	19	30	0.834619	568.259	G+C5H9N1	446.132	1	G	SNVPALEAcPQK	8	1.57148	0.834619	0.591136	28.6719	1
E. coli ribosomes	NM	S_Mosh_O_Dybkov_060123_300123_Expl_2_Ribos_Rodnina_NMXL_R1_perc_0.0100_XLs.idXML	1	6813	1000.11	744.98	3.49331e-06	3	ATLGEVGNAEHMLR	sp|P60422|RL2_ECOLI	190	203	0.0666831	744.98	AC+C5H9N1	735.178	2	A	ATLGEVGNAEHmLR	11	0.605353	-0.0666831	0.906256	62.281	1
E. coli ribosomes	NM	S_Mosh_O_Dybkov_060123_300123_Expl_2_Ribos_Rodnina_NMXL_R1_perc_0.0100_XLs.idXML	1	6814	1000.18	426.528	4.91657e-06	3	DHTLFAK	sp|P0A7L8|RL27_ECOLI	56	62	2.0417	426.527	G+C5H9N1	446.132	1	G	DhTLFAK	1	0.689324	2.0417	0.812601	51.1213	1
E. coli ribosomes	NM	S_Mosh_O_Dybkov_060123_300123_Expl_2_Ribos_Rodnina_NMXL_R1_perc_0.0100_XLs.idXML	1	6815	1000.25	557.877	4.77709e-06	3	CHPFFTGK	sp|P0A7M9|RL31_ECOLI	40	47	0.0646288	557.877	AC+C5H9N1	735.178	2	A	ChPFFTGK	1	0.129094	-0.0646288	0.56904	39.149	1
E. coli ribosomes	NM	S_Mosh_O_Dybkov_060123_300123_Expl_2_Ribos_Rodnina_NMXL_R1_perc_0.0100_XLs.idXML	1	6816	1000.32	792.32	5.35881e-06	2	NLEVMVK	sp|P0A7R9|RS11_ECOLI	81	87	0.231937	792.32	CG+C5H9N1	751.173	2	C	NLEVmVK	4	0.201536	-0.231937	0.593909	40.7882	1
E. coli ribosomes	NM	S_Mosh_O_Dybkov_060123_300123_Expl_2_Ribos_Rodnina_NMXL_R1_perc_0.0100_XLs.idXML	1	6819	1000.55	772.809	5.61185e-06	2	NLEVMVK	sp|P0A7R9|RS11_ECOLI	81	87	0.0556999	772.809	CU+C5H9N1	712.151	2	C	NLEVmVK	4	0.08535	-0.0556999	0.939672	48.5002	1
E. coli ribosomes	NM	S_Mosh_O_Dybkov_060123_300123_Expl_2_Ribos_Rodnina_NMXL_R1_perc_0.0100_XLs.idXML	1	6826	1001.24	563.571	4.11745e-06	3	ALM(Oxidation)EYDESLR	sp|P0A7X3|RS9_ECOLI	86	95	0.436891	563.571	G+C5H9N1	446.132	1	G	ALMeYDESLR	3	0.378591	-0.436891	0.308216	42.143	1
E. coli ribosomes	NM	S_Mosh_O_Dybkov_060123_300123_Expl_2_Ribos_Rodnina_NMXL_R1_perc_0.0100_XLs.idXML	1	6839	1002.53	677.608	5.10925e-06	3	IFVDEGPSMKR	sp|P61175|RL22_ECOLI	74	84	0.467774	677.607	GU+C5H9N1	752.157	2	G	IFVDEGPSmKR	8	1.24943	0.467774	1	42.4173	1
E. coli ribosomes	NM	S_Mosh_O_Dybkov_060123_300123_Expl_2_Ribos_Rodnina_NMXL_R1_perc_0.0100_XLs.idXML	1	6844	1002.99	573.275	5.34097e-06	3	EAAMRGEIPGLK	sp|P0AG59|RS14_ECOLI	86	97	0.0570706	573.275	G+C5H9N1	446.132	1	G	EAAmRGEIPGLK	3	0.653253	0.0570706	0.600675	44.2432	1
E. coli ribosomes	NM	S_Mosh_O_Dybkov_060123_300123_Expl_2_Ribos_Rodnina_NMXL_R1_perc_0.0100_XLs.idXML	1	6855	1004.11	536.553	4.82556e-06	3	NLEVMVK	sp|P0A7R9|RS11_ECOLI	81	87	0.0485664	536.553	AG+C5H9N1	775.184	2	A	NLEVmVK	4	0.073473	-0.0485664	0.901538	31.9764	1
E. coli ribosomes	NM	S_Mosh_O_Dybkov_060123_300123_Expl_2_Ribos_Rodnina_NMXL_R1_perc_0.0100_XLs.idXML	1	6858	1004.34	780.675	2.07003e-06	3	M(Oxidation)IQEQTMLNVADNSGAR	sp|P0ADY3|RL14_ECOLI	1	17	0.571862	780.675	G+C5H9N1	446.132	1	G	MIQEQTmLNVADNSGAR	6	1.11429	-0.571862	0.9699	57.9014	1
E. coli ribosomes	NM	S_Mosh_O_Dybkov_060123_300123_Expl_2_Ribos_Rodnina_NMXL_R1_perc_0.0100_XLs.idXML	1	6862	1004.68	456.197	5.67106e-06	3	CHPFFTGK	sp|P0A7M9|RL31_ECOLI	40	47	0.00912984	456.197	A+C5H9N1	430.137	1	A	ChPFFTGK	1	2.32668	0.00912984	0.919612	39.149	1
E. coli ribosomes	NM	S_Mosh_O_Dybkov_060123_300123_Expl_2_Ribos_Rodnina_NMXL_R1_perc_0.0100_XLs.idXML	1	6863	1004.75	523.565	5.21879e-06	3	IFVDEGPSMK	sp|P61175|RL22_ECOLI	74	83	1.35238	523.565	G+C5H9N1	446.132	1	G	IFVDEGPSmK	8	1.45709	-1.35238	0.294755	26.1627	1
E. coli ribosomes	NM	S_Mosh_O_Dybkov_060123_300123_Expl_2_Ribos_Rodnina_NMXL_R1_perc_0.0100_XLs.idXML	1	6873	1005.68	643.299	4.92358e-06	3	ATLGEVGNAEHMLR	sp|P60422|RL2_ECOLI	190	203	0.441654	643.3	A+C5H9N1	430.137	1	A	ATLGEVGNAEHmLR	11	1.0586	-0.441654	0.349743	39.2281	1
E. coli ribosomes	NM	S_Mosh_O_Dybkov_060123_300123_Expl_2_Ribos_Rodnina_NMXL_R1_perc_0.0100_XLs.idXML	1	6876	1006.11	784.814	0.00188562	2	NLEVMVK	sp|P0A7R9|RS11_ECOLI	81	87	0.445311	784.814	AU+C5H9N1	736.162	2	A	NLEVmVK	4	0.199028	-0.445311	0.73332	35.0384	1
E. coli ribosomes	NM	S_Mosh_O_Dybkov_060123_300123_Expl_2_Ribos_Rodnina_NMXL_R1_perc_0.0100_XLs.idXML	1	6880	1006.43	617.602	4.75568e-06	3	AIISDVNASDEDR	sp|P0AG59|RS14_ECOLI	29	41	0.614139	617.602	G+C5H9N1	446.132	1	G	AIIsDVNAsDEDR	8	0.0113581	-0.614139	0.798921	30.0652	1
E. coli ribosomes	NM	S_Mosh_O_Dybkov_060123_300123_Expl_2_Ribos_Rodnina_NMXL_R1_perc_0.0100_XLs.idXML	1	6883	1006.71	589.262	3.92012e-06	3	AFNEMQPIVDR	sp|P0A7U7|RS20_ECOLI	50	60	1.01017	589.262	G+C5H9N1	446.132	1	G	AFNEmQPIVDR	4	1.89379	-1.01017	0.810718	37.6868	1
E. coli ribosomes	NM	S_Mosh_O_Dybkov_060123_300123_Expl_2_Ribos_Rodnina_NMXL_R1_perc_0.0100_XLs.idXML	1	6890	1007.44	563.21	0.00425621	3	CHPFFTGK	sp|P0A7M9|RL31_ECOLI	40	47	1.07647	563.209	CG+C5H9N1	751.173	2	C	ChPFFTGK	1	0.0234881	1.07647	0.379332	22.28	1
E. coli ribosomes	NM	S_Mosh_O_Dybkov_060123_300123_Expl_2_Ribos_Rodnina_NMXL_R1_perc_0.0100_XLs.idXML	1	6894	1007.84	558.239	0.00128873	3	ALMEYDESLR	sp|P0A7X3|RS9_ECOLI	86	95	0.707573	558.239	G+C5H9N1	446.132	1	G	ALmEYDESLR	2	0.236389	-0.707573	0.13133	19.4356	1
E. coli ribosomes	NM	S_Mosh_O_Dybkov_060123_300123_Expl_2_Ribos_Rodnina_NMXL_R1_perc_0.0100_XLs.idXML	1	6899	1008.38	567.58	4.2859e-06	3	GFEGGQMPLYR	sp|P02413|RL15_ECOLI	49	59	0.397222	567.58	G+C5H9N1	446.132	1	G	GFEGGQmPLYR	6	0.978695	-0.397222	0.761084	29.0011	1
E. coli ribosomes	NM	S_Mosh_O_Dybkov_060123_300123_Expl_2_Ribos_Rodnina_NMXL_R1_perc_0.0100_XLs.idXML	1	6902	1008.58	640.534	3.65596e-06	4	NIPVGSTVHNVEMKPGK	sp|P60422|RL2_ECOLI	134	150	0.888385	640.533	GU+C5H9N1	752.157	2	G	NIPVGSTVHNVEmKPGK	12	1.92581	0.888385	0.840822	27.0547	1
E. coli ribosomes	NM	S_Mosh_O_Dybkov_060123_300123_Expl_2_Ribos_Rodnina_NMXL_R1_perc_0.0100_XLs.idXML	1	6904	1008.78	570.267	4.51133e-06	3	IFVDEGPSMKR	sp|P61175|RL22_ECOLI	74	84	0.239893	570.267	A+C5H9N1	430.137	1	A	IFVDEGPSmKR	8	0.932275	-0.239893	0.691548	47.5345	1
E. coli ribosomes	NM	S_Mosh_O_Dybkov_060123_300123_Expl_2_Ribos_Rodnina_NMXL_R1_perc_0.0100_XLs.idXML	1	6905	1008.85	464.981	3.21877e-06	4	NDKNGIIHTTIGK	sp|P0A7L0|RL1_ECOLI	165	177	0.367733	464.981	G+C5H9N1	446.132	1	G	nDKnGIIHTTIGK	3	0.0662639	-0.367733	0.403208	39.2336	1
E. coli ribosomes	NM	S_Mosh_O_Dybkov_060123_300123_Expl_2_Ribos_Rodnina_NMXL_R1_perc_0.0100_XLs.idXML	1	6919	1010.16	772.809	5.16417e-06	2	NLEVMVK	sp|P0A7R9|RS11_ECOLI	81	87	0.134678	772.809	CU+C5H9N1	712.151	2	C	NLEVmVK	4	0.155559	-0.134678	1	39.2477	1
E. coli ribosomes	NM	S_Mosh_O_Dybkov_060123_300123_Expl_2_Ribos_Rodnina_NMXL_R1_perc_0.0100_XLs.idXML	1	6923	1010.43	685.284	5.20696e-06	3	IFVDEGPSMKR	sp|P61175|RL22_ECOLI	74	84	0.551534	685.283	AG+C5H9N1	775.184	2	A	IFVDEGPSmKR	8	0.732483	0.551534	0.912876	32.6342	1
E. coli ribosomes	NM	S_Mosh_O_Dybkov_060123_300123_Expl_2_Ribos_Rodnina_NMXL_R1_perc_0.0100_XLs.idXML	1	6926	1010.67	736.976	3.1827e-06	3	ATLGEVGNAEHMLR	sp|P60422|RL2_ECOLI	190	203	0.063568	736.976	CC+C5H9N1	711.167	2	C	ATLGEVGNAEHMlR	12	1.05148	-0.063568	0.851128	64.8706	1
E. coli ribosomes	NM	S_Mosh_O_Dybkov_060123_300123_Expl_2_Ribos_Rodnina_NMXL_R1_perc_0.0100_XLs.idXML	1	6927	1010.76	672.275	5.22526e-06	3	IFVDEGPSMKR	sp|P61175|RL22_ECOLI	74	84	0.857006	672.276	AU+C5H9N1	736.162	2	A	IFVDEGPSmKR	8	1.13008	-0.857006	0.879308	36.3539	1
E. coli ribosomes	NM	S_Mosh_O_Dybkov_060123_300123_Expl_2_Ribos_Rodnina_NMXL_R1_perc_0.0100_XLs.idXML	1	6931	1011.04	568.259	5.54148e-06	3	SNVPALEACPQK	sp|P0A7S3|RS12_ECOLI	19	30	0.522536	568.259	G+C5H9N1	446.132	1	G	SNVPALEAcPQK	8	1.1139	0.522536	0.214957	28.6719	1
E. coli ribosomes	NM	S_Mosh_O_Dybkov_060123_300123_Expl_2_Ribos_Rodnina_NMXL_R1_perc_0.0100_XLs.idXML	1	6945	1012.46	744.979	3.62354e-06	3	ATLGEVGNAEHMLR	sp|P60422|RL2_ECOLI	190	203	1.06202	744.98	AC+C5H9N1	735.178	2	A	ATLGEVGNAEHmLR	11	0.178987	-1.06202	0.952264	67.0052	1
E. coli ribosomes	NM	S_Mosh_O_Dybkov_060123_300123_Expl_2_Ribos_Rodnina_NMXL_R1_perc_0.0100_XLs.idXML	1	6951	1013.05	522.915	5.63015e-06	3	FLPNLHSHR	sp|P0A7M2|RL28_ECOLI	29	37	1.14491	522.916	G+C5H9N1	446.132	1	G	FLPNLhShR	7	0.0877738	-1.14491	0.196209	27.0348	1
E. coli ribosomes	NM	S_Mosh_O_Dybkov_060123_300123_Expl_2_Ribos_Rodnina_NMXL_R1_perc_0.0100_XLs.idXML	1	6953	1013.22	619.914	5.2233e-06	3	IFVDEGPSMK	sp|P61175|RL22_ECOLI	74	83	0.275939	619.914	AC+C5H9N1	735.178	2	A	IFVDEGPSmK	8	0.220338	0.275939	0.735777	37.0365	1
E. coli ribosomes	NM	S_Mosh_O_Dybkov_060123_300123_Expl_2_Ribos_Rodnina_NMXL_R1_perc_0.0100_XLs.idXML	1	6962	1014.22	513.923	4.78527e-06	3	QYLTKELAK	sp|P0A7V3|RS3_ECOLI	41	49	0.676927	513.924	G+C5H9N1	446.132	1	G	QYLTKELAk	8	0.319856	-0.676927	0.61292	52.965	1
E. coli ribosomes	NM	S_Mosh_O_Dybkov_060123_300123_Expl_2_Ribos_Rodnina_NMXL_R1_perc_0.0100_XLs.idXML	1	6963	1014.29	522.915	5.49125e-06	3	FLPNLHSHR	sp|P0A7M2|RL28_ECOLI	29	37	0.677844	522.916	G+C5H9N1	446.132	1	G	FLPNLhShR	7	0.0454948	-0.677844	0.407165	29.2647	1
E. coli ribosomes	NM	S_Mosh_O_Dybkov_060123_300123_Expl_2_Ribos_Rodnina_NMXL_R1_perc_0.0100_XLs.idXML	1	6966	1014.55	536.552	5.55899e-06	3	NLEVMVK	sp|P0A7R9|RS11_ECOLI	81	87	0.503583	536.553	AG+C5H9N1	775.184	2	A	NLEVmVK	4	0.11709	-0.503583	0.952731	34.5724	1
E. coli ribosomes	NM	S_Mosh_O_Dybkov_060123_300123_Expl_2_Ribos_Rodnina_NMXL_R1_perc_0.0100_XLs.idXML	1	6967	1014.62	780.675	2.11246e-06	3	MIQEQTM(Oxidation)LNVADNSGAR	sp|P0ADY3|RL14_ECOLI	1	17	0.0908755	780.675	G+C5H9N1	446.132	1	G	mIQEQTmLNVADNSGAR	6	2.19609	0.0908755	0.796697	55.6635	1
E. coli ribosomes	NM	S_Mosh_O_Dybkov_060123_300123_Expl_2_Ribos_Rodnina_NMXL_R1_perc_0.0100_XLs.idXML	1	6969	1014.76	528.877	5.39662e-06	3	NLEVMVK	sp|P0A7R9|RS11_ECOLI	81	87	0.229586	528.877	GU+C5H9N1	752.157	2	G	NLEVmVK	4	0.347604	-0.229586	0.109915	23.2249	1
E. coli ribosomes	NM	S_Mosh_O_Dybkov_060123_300123_Expl_2_Ribos_Rodnina_NMXL_R1_perc_0.0100_XLs.idXML	1	6982	1016.23	617.602	3.43034e-06	3	AIISDVNASDEDR	sp|P0AG59|RS14_ECOLI	29	41	0.515313	617.602	G+C5H9N1	446.132	1	G	AIISDVNASDeDR	10	3.57613	-0.515313	0.950393	45.9394	1
E. coli ribosomes	NM	S_Mosh_O_Dybkov_060123_300123_Expl_2_Ribos_Rodnina_NMXL_R1_perc_0.0100_XLs.idXML	1	6986	1016.68	784.814	5.58346e-06	2	NLEVMVK	sp|P0A7R9|RS11_ECOLI	81	87	0.0463814	784.814	AU+C5H9N1	736.162	2	A	NLEVmVK	4	0.538159	-0.0463814	0.420168	32.133	1
E. coli ribosomes	NM	S_Mosh_O_Dybkov_060123_300123_Expl_2_Ribos_Rodnina_NMXL_R1_perc_0.0100_XLs.idXML	1	6990	1017.2	608.285	5.56485e-06	3	VAVFTQGANAEAAK	sp|P0A7L0|RL1_ECOLI	75	88	4.18172	608.288	G+C5H9N1	446.132	1	G	vAvFTQGANAEAAK	2	0.0521455	-4.18172	0.80609	35.3182	1
E. coli ribosomes	NM	S_Mosh_O_Dybkov_060123_300123_Expl_2_Ribos_Rodnina_NMXL_R1_perc_0.0100_XLs.idXML	1	7001	1018.41	486.726	3.52443e-06	4	ATLGEVGNAEHMLR	sp|P60422|RL2_ECOLI	190	203	0.913227	486.725	G+C5H9N1	446.132	1	G	ATLGEVGNAEHmLR	11	1.76409	0.913227	0.993505	45.7596	1
E. coli ribosomes	NM	S_Mosh_O_Dybkov_060123_300123_Expl_2_Ribos_Rodnina_NMXL_R1_perc_0.0100_XLs.idXML	1	7004	1018.67	883.39	4.67718e-06	2	AFNEMQPIVDR	sp|P0A7U7|RS20_ECOLI	50	60	0.208669	883.39	G+C5H9N1	446.132	1	G	AFNEmQPIVDR	4	1.11174	-0.208669	0.914161	39.8057	1
E. coli ribosomes	NM	S_Mosh_O_Dybkov_060123_300123_Expl_2_Ribos_Rodnina_NMXL_R1_perc_0.0100_XLs.idXML	1	7014	1019.7	592.95	4.37293e-06	3	EVPAAIQKAM(Oxidation)EK	sp|P0A7W1|RS5_ECOLI	55	66	0.745138	592.95	G+C5H9N1	446.132	1	G	EVPAAIQkAMEK	7	2.06201	0.745138	0.871318	44.1083	1
E. coli ribosomes	NM	S_Mosh_O_Dybkov_060123_300123_Expl_2_Ribos_Rodnina_NMXL_R1_perc_0.0100_XLs.idXML	1	7016	1020.08	550.202	5.61725e-06	3	CHPFFTGK	sp|P0A7M9|RL31_ECOLI	40	47	0.0313688	550.202	CU+C5H9N1	712.151	2	C	CHPffTGK	4	0.00563004	-0.0313688	0.436325	21.1899	1
E. coli ribosomes	NM	S_Mosh_O_Dybkov_060123_300123_Expl_2_Ribos_Rodnina_NMXL_R1_perc_0.0100_XLs.idXML	1	7018	1020.35	567.58	5.14999e-06	3	GFEGGQMPLYR	sp|P02413|RL15_ECOLI	49	59	0.486863	567.58	G+C5H9N1	446.132	1	G	GFEGGQmPLYR	6	0.527484	-0.486863	0.658961	32.2714	1
E. coli ribosomes	NM	S_Mosh_O_Dybkov_060123_300123_Expl_2_Ribos_Rodnina_NMXL_R1_perc_0.0100_XLs.idXML	1	7025	1021.14	589.262	4.00376e-06	3	AFNEMQPIVDR	sp|P0A7U7|RS20_ECOLI	50	60	0.077959	589.262	G+C5H9N1	446.132	1	G	AFNEmQPIVDR	4	1.91376	-0.077959	0.975197	37.6868	1
E. coli ribosomes	NM	S_Mosh_O_Dybkov_060123_300123_Expl_2_Ribos_Rodnina_NMXL_R1_perc_0.0100_XLs.idXML	1	7029	1021.51	493.245	5.31257e-06	3	VWVVEGSKK	sp|P0A7K6|RL19_ECOLI	30	38	0.227158	493.245	G+C5H9N1	446.132	1	G	vWvvEGSKK	3	0.00640636	0.227158	0.894499	30.1534	1
E. coli ribosomes	NM	S_Mosh_O_Dybkov_060123_300123_Expl_2_Ribos_Rodnina_NMXL_R1_perc_0.0100_XLs.idXML	1	7031	1021.71	512.88	0.00585063	3	NLNELAK	sp|P43672|UUP_ECOLI	116	122	0.11282	512.88	AC+C5H9N1	735.178	2	A	NLNElAK	4	0.0309625	0.11282	0.652518	25.689	1
E. coli ribosomes	NM	S_Mosh_O_Dybkov_060123_300123_Expl_2_Ribos_Rodnina_NMXL_R1_perc_0.0100_XLs.idXML	1	7033	1021.84	564.009	5.12138e-06	4	HGITRALM(Oxidation)EYDESLR	sp|P0A7X3|RS9_ECOLI	81	95	1.21951	564.008	G+C5H9N1	446.132	1	G	HGITRALmEYDESLR	7	0.15237	1.21951	0.333141	17.9325	1
E. coli ribosomes	NM	S_Mosh_O_Dybkov_060123_300123_Expl_2_Ribos_Rodnina_NMXL_R1_perc_0.0100_XLs.idXML	1	7036	1022.21	685.283	0.00585066	3	IFVDEGPSMKR	sp|P61175|RL22_ECOLI	74	84	0.472934	685.283	AG+C5H9N1	775.184	2	A	IFVDEGPSmKR	8	0.649031	-0.472934	1	27.9397	1
E. coli ribosomes	NM	S_Mosh_O_Dybkov_060123_300123_Expl_2_Ribos_Rodnina_NMXL_R1_perc_0.0100_XLs.idXML	1	7045	1023.26	478.197	5.40746e-06	3	LM(Oxidation)DLGCYR	sp|P0A7S9|RS13_ECOLI	80	87	0.481465	478.196	G+C5H9N1	446.132	1	G	LmDLGCYR	1	0.0282986	0.481465	0.986031	30.7551	1
E. coli ribosomes	NM	S_Mosh_O_Dybkov_060123_300123_Expl_2_Ribos_Rodnina_NMXL_R1_perc_0.0100_XLs.idXML	1	7055	1024.24	744.981	3.95877e-06	3	ATLGEVGNAEHMLR	sp|P60422|RL2_ECOLI	190	203	1.08032	744.98	AC+C5H9N1	735.178	2	A	ATLGEVGNAEHmLR	11	0.74631	1.08032	0.812172	50.8894	1
E. coli ribosomes	NM	S_Mosh_O_Dybkov_060123_300123_Expl_2_Ribos_Rodnina_NMXL_R1_perc_0.0100_XLs.idXML	1	7062	1025.04	442.218	0.002466	3	TDKFIVR	sp|P60422|RL2_ECOLI	263	269	0.390832	442.218	G+C5H9N1	446.132	1	G	TDkFIVR	2	0.359392	-0.390832	0.364714	30.1688	1
E. coli ribosomes	NM	S_Mosh_O_Dybkov_060123_300123_Expl_2_Ribos_Rodnina_NMXL_R1_perc_0.0100_XLs.idXML	1	7065	1025.44	528.877	4.66883e-06	3	NLEVMVK	sp|P0A7R9|RS11_ECOLI	81	87	0.332483	528.877	GU+C5H9N1	752.157	2	G	NLEVmVK	4	1.02403	0.332483	0.696752	37.1454	1
E. coli ribosomes	NM	S_Mosh_O_Dybkov_060123_300123_Expl_2_Ribos_Rodnina_NMXL_R1_perc_0.0100_XLs.idXML	1	7066	1025.51	780.675	2.23755e-06	3	MIQEQTM(Oxidation)LNVADNSGAR	sp|P0ADY3|RL14_ECOLI	1	17	0.0372187	780.675	G+C5H9N1	446.132	1	G	mIQEQTmLNVADNSGAR	6	2.23549	-0.0372187	1	59.4942	1
E. coli ribosomes	NM	S_Mosh_O_Dybkov_060123_300123_Expl_2_Ribos_Rodnina_NMXL_R1_perc_0.0100_XLs.idXML	1	7070	1025.84	392.439	4.74816e-06	4	FLPNLHSHR	sp|P0A7M2|RL28_ECOLI	29	37	0.480589	392.439	G+C5H9N1	446.132	1	G	FLPNLHShR	7	2.8241	0.480589	0.51517	26.134	1
E. coli ribosomes	NM	S_Mosh_O_Dybkov_060123_300123_Expl_2_Ribos_Rodnina_NMXL_R1_perc_0.0100_XLs.idXML	1	7078	1026.68	513.924	5.16711e-06	3	QYLTKELAK	sp|P0A7V3|RS3_ECOLI	41	49	1.26718	513.924	G+C5H9N1	446.132	1	G	QYLTKELAk	8	0.216145	1.26718	0.505043	38.2196	1
E. coli ribosomes	NM	S_Mosh_O_Dybkov_060123_300123_Expl_2_Ribos_Rodnina_NMXL_R1_perc_0.0100_XLs.idXML	1	7089	1028	617.602	4.56874e-06	3	AIISDVNASDEDR	sp|P0AG59|RS14_ECOLI	29	41	0.416487	617.602	G+C5H9N1	446.132	1	G	AIiSDVNASDEDR	2	1.34679	-0.416487	0.861747	35.8085	1
E. coli ribosomes	NM	S_Mosh_O_Dybkov_060123_300123_Expl_2_Ribos_Rodnina_NMXL_R1_perc_0.0100_XLs.idXML	1	7097	1028.66	651.314	4.5871e-06	3	VYAAIEAGDKAAAQK	sp|P0A7U7|RS20_ECOLI	35	49	0.0531903	651.314	G+C5H9N1	446.132	1	G	VYAAiEAGDKAAAQK	4	0.187333	0.0531903	0.909552	39.0976	1
E. coli ribosomes	NM	S_Mosh_O_Dybkov_060123_300123_Expl_2_Ribos_Rodnina_NMXL_R1_perc_0.0100_XLs.idXML	1	7100	1028.93	536.552	0.00188561	3	NLEVMVK	sp|P0A7R9|RS11_ECOLI	81	87	0.731092	536.553	AG+C5H9N1	775.184	2	A	NLEVmVK	4	0.160363	-0.731092	0.577411	28.16	1
E. coli ribosomes	NM	S_Mosh_O_Dybkov_060123_300123_Expl_2_Ribos_Rodnina_NMXL_R1_perc_0.0100_XLs.idXML	1	7103	1029.29	656.933	0.00585069	3	SNVPALEACPQK	sp|P0A7S3|RS12_ECOLI	19	30	1.43798	656.932	CU+C5H9N1	712.151	2	C	SNVPaLEaCPQK	7	0.0103649	1.43798	0.666157	23.7853	1
E. coli ribosomes	NM	S_Mosh_O_Dybkov_060123_300123_Expl_2_Ribos_Rodnina_NMXL_R1_perc_0.0100_XLs.idXML	1	7106	1029.73	486.725	2.81266e-06	4	ATLGEVGNAEHMLR	sp|P60422|RL2_ECOLI	190	203	0.286229	486.725	G+C5H9N1	446.132	1	G	ATLGEVGNAEHmLR	11	1.84924	0.286229	0.98041	47.0143	1
E. coli ribosomes	NM	S_Mosh_O_Dybkov_060123_300123_Expl_2_Ribos_Rodnina_NMXL_R1_perc_0.0100_XLs.idXML	1	7112	1030.14	550.202	5.21468e-06	3	CHPFFTGK	sp|P0A7M9|RL31_ECOLI	40	47	0.0313688	550.202	CU+C5H9N1	712.151	2	C	ChPFFTGK	1	0.0154616	-0.0313688	0.562635	25.0721	1
E. coli ribosomes	NM	S_Mosh_O_Dybkov_060123_300123_Expl_2_Ribos_Rodnina_NMXL_R1_perc_0.0100_XLs.idXML	1	7117	1030.55	664.608	4.22914e-06	3	SNVPALEACPQK	sp|P0A7S3|RS12_ECOLI	19	30	0.309423	664.608	AC+C5H9N1	735.178	2	A	SNVPaLEaCPQK	7	0.0324865	0.309423	0.920519	40.5261	1
E. coli ribosomes	NM	S_Mosh_O_Dybkov_060123_300123_Expl_2_Ribos_Rodnina_NMXL_R1_perc_0.0100_XLs.idXML	1	7118	1030.69	592.95	4.3938e-06	3	EVPAAIQKAM(Oxidation)EK	sp|P0A7W1|RS5_ECOLI	55	66	0.254894	592.95	G+C5H9N1	446.132	1	G	EVPAAIQkAMEK	7	2.16122	-0.254894	0.923945	48.2422	1
E. coli ribosomes	NM	S_Mosh_O_Dybkov_060123_300123_Expl_2_Ribos_Rodnina_NMXL_R1_perc_0.0100_XLs.idXML	1	7120	1030.95	557.877	5.46041e-06	3	CHPFFTGK	sp|P0A7M9|RL31_ECOLI	40	47	0.392847	557.877	AC+C5H9N1	735.178	2	A	ChPFFTGK	1	0.105212	-0.392847	0.342375	30.872	1
E. coli ribosomes	NM	S_Mosh_O_Dybkov_060123_300123_Expl_2_Ribos_Rodnina_NMXL_R1_perc_0.0100_XLs.idXML	1	7125	1031.53	562.927	4.80156e-06	3	SNVPALEACPQK	sp|P0A7S3|RS12_ECOLI	19	30	0.614437	562.927	A+C5H9N1	430.137	1	A	SNVPALEAcPQK	8	2.08846	-0.614437	0.406124	36.5148	1
E. coli ribosomes	NM	S_Mosh_O_Dybkov_060123_300123_Expl_2_Ribos_Rodnina_NMXL_R1_perc_0.0100_XLs.idXML	1	7127	1031.9	500.583	4.5575e-06	3	NGIIHTTIGK	sp|P0A7L0|RL1_ECOLI	168	177	0.85179	500.584	G+C5H9N1	446.132	1	G	NGIIhTTIGK	4	0.862442	-0.85179	0.584719	43.82	1
E. coli ribosomes	NM	S_Mosh_O_Dybkov_060123_300123_Expl_2_Ribos_Rodnina_NMXL_R1_perc_0.0100_XLs.idXML	1	7129	1032.04	493.245	5.08178e-06	3	VWVVEGSKK	sp|P0A7K6|RL19_ECOLI	30	38	0.536514	493.245	G+C5H9N1	446.132	1	G	VWVVEGSkK	7	2.00018	0.536514	0.703507	40.1791	1
E. coli ribosomes	NM	S_Mosh_O_Dybkov_060123_300123_Expl_2_Ribos_Rodnina_NMXL_R1_perc_0.0100_XLs.idXML	1	7133	1032.5	580.931	5.46511e-06	3	IFVDEGPSM(Oxidation)KR	sp|P61175|RL22_ECOLI	74	84	1.0562	580.931	G+C5H9N1	446.132	1	G	IFVDEGPSmKR	8	0.572841	1.0562	0.645144	27.0404	1
E. coli ribosomes	NM	S_Mosh_O_Dybkov_060123_300123_Expl_2_Ribos_Rodnina_NMXL_R1_perc_0.0100_XLs.idXML	1	7134	1032.63	582.286	0.00128873	2	MIGLVGK	sp|P60438|RL3_ECOLI	1	7	0.100013	582.286	G+C5H9N1	446.132	1	G	mIGLVGK	0	1.87331	0.100013	0.518543	25.0904	1
E. coli ribosomes	NM	S_Mosh_O_Dybkov_060123_300123_Expl_2_Ribos_Rodnina_NMXL_R1_perc_0.0100_XLs.idXML	1	7135	1032.7	590.283	4.93105e-06	2	M(Oxidation)IGLVGK	sp|P60438|RL3_ECOLI	1	7	0.269921	590.283	G+C5H9N1	446.132	1	G	mIGLVGK	0	1.59631	0.269921	0.454538	52.1551	1
E. coli ribosomes	NM	S_Mosh_O_Dybkov_060123_300123_Expl_2_Ribos_Rodnina_NMXL_R1_perc_0.0100_XLs.idXML	1	7151	1034.41	478.197	5.61908e-06	3	LM(Oxidation)DLGCYR	sp|P0A7S9|RS13_ECOLI	80	87	0.481465	478.196	G+C5H9N1	446.132	1	G	LmDLGCYR	1	0.0425028	0.481465	0.968315	28.8718	1
E. coli ribosomes	NM	S_Mosh_O_Dybkov_060123_300123_Expl_2_Ribos_Rodnina_NMXL_R1_perc_0.0100_XLs.idXML	1	7165	1035.57	492.879	0.00246602	3	MIGLVGK	sp|P60438|RL3_ECOLI	1	7	0.881683	492.879	AA+C5H9N1	759.189	2	A	mIGLVGK	0	0.382112	0.881683	0.264469	23.3636	1
E. coli ribosomes	NM	S_Mosh_O_Dybkov_060123_300123_Expl_2_Ribos_Rodnina_NMXL_R1_perc_0.0100_XLs.idXML	1	7172	1036.38	522.916	4.25634e-06	3	FLPNLHSHR	sp|P0A7M2|RL28_ECOLI	29	37	0.21096	522.916	G+C5H9N1	446.132	1	G	FLPNLhSHR	5	1.66647	-0.21096	0.93519	35.1423	1
E. coli ribosomes	NM	S_Mosh_O_Dybkov_060123_300123_Expl_2_Ribos_Rodnina_NMXL_R1_perc_0.0100_XLs.idXML	1	7173	1036.45	528.877	5.35284e-06	3	NLEVMVK	sp|P0A7R9|RS11_ECOLI	81	87	0.359948	528.877	GU+C5H9N1	752.157	2	G	NLEVmVK	4	0.586325	-0.359948	0.283049	26.8475	1
E. coli ribosomes	NM	S_Mosh_O_Dybkov_060123_300123_Expl_2_Ribos_Rodnina_NMXL_R1_perc_0.0100_XLs.idXML	1	7178	1036.92	672.645	1.92502e-06	3	LVSSAGTGHFYTTTK	sp|P0A7N9|RL33_ECOLI	11	25	0.748819	672.646	G+C5H9N1	446.132	1	G	LVSSAGTGhFYTTTK	8	1.93342	-0.748819	0.576197	55.4162	1
E. coli ribosomes	NM	S_Mosh_O_Dybkov_060123_300123_Expl_2_Ribos_Rodnina_NMXL_R1_perc_0.0100_XLs.idXML	1	7184	1037.63	780.674	3.28948e-06	3	M(Oxidation)IQEQTMLNVADNSGAR	sp|P0ADY3|RL14_ECOLI	1	17	1.04096	780.675	G+C5H9N1	446.132	1	G	mIQEQTmLNVADNSGAR	6	2.12385	-1.04096	0.904896	48.0462	1
E. coli ribosomes	NM	S_Mosh_O_Dybkov_060123_300123_Expl_2_Ribos_Rodnina_NMXL_R1_perc_0.0100_XLs.idXML	1	7185	1037.76	594.624	3.57084e-06	3	AIAEQLKYTGNK	sp|P0C018|RL18_ECOLI	57	68	0.793139	594.624	G+C5H9N1	446.132	1	G	AIAEQLKYTGNk	11	2.27966	-0.793139	0.906216	67.7191	1
E. coli ribosomes	NM	S_Mosh_O_Dybkov_060123_300123_Expl_2_Ribos_Rodnina_NMXL_R1_perc_0.0100_XLs.idXML	1	7193	1038.62	542.619	4.05022e-06	3	HEIIKTTLPK	sp|P0AG44|RL17_ECOLI	31	40	0.033051	542.619	G+C5H9N1	446.132	1	G	HEIIkTTLPK	4	0.121228	-0.033051	0.894135	52.2836	1
E. coli ribosomes	NM	S_Mosh_O_Dybkov_060123_300123_Expl_2_Ribos_Rodnina_NMXL_R1_perc_0.0100_XLs.idXML	1	7197	1038.93	567.58	2.94145e-06	3	GFEGGQMPLYR	sp|P02413|RL15_ECOLI	49	59	0.397222	567.58	G+C5H9N1	446.132	1	G	GFEGGQmPLYR	6	1.00169	-0.397222	0.680208	43.6706	1
E. coli ribosomes	NM	S_Mosh_O_Dybkov_060123_300123_Expl_2_Ribos_Rodnina_NMXL_R1_perc_0.0100_XLs.idXML	1	7198	1039	744.972	2.957e-06	3	QEDANFSNNAMAEAFK	sp|P0AG67|RS1_ECOLI	537	552	0.199607	744.972	G+C5H9N1	446.132	1	G	QEDANFSNNAmAEAFK	10	2.10219	0.199607	0.861702	56.2847	1
E. coli ribosomes	NM	S_Mosh_O_Dybkov_060123_300123_Expl_2_Ribos_Rodnina_NMXL_R1_perc_0.0100_XLs.idXML	1	7208	1039.81	484.238	4.80068e-06	4	YTAAITGAEGKIHR	sp|P02358|RS6_ECOLI	25	38	0.309239	484.237	G+C5H9N1	446.132	1	G	YTaaITGaEGKIHR	7	0.278166	0.309239	0.368562	32.2114	1
E. coli ribosomes	NM	S_Mosh_O_Dybkov_060123_300123_Expl_2_Ribos_Rodnina_NMXL_R1_perc_0.0100_XLs.idXML	1	7211	1040.25	664.608	3.58418e-06	3	SNVPALEACPQK	sp|P0A7S3|RS12_ECOLI	19	30	0.309423	664.608	AC+C5H9N1	735.178	2	A	SNVPALEAcPQK	8	0.706004	0.309423	0.965449	44.9721	1
E. coli ribosomes	NM	S_Mosh_O_Dybkov_060123_300123_Expl_2_Ribos_Rodnina_NMXL_R1_perc_0.0100_XLs.idXML	1	7212	1040.32	486.725	2.76302e-06	4	ATLGEVGNAEHMLR	sp|P60422|RL2_ECOLI	190	203	0.0122562	486.725	G+C5H9N1	446.132	1	G	ATLGEVGNAEHmLR	11	1.7976	0.0122562	1	52.1959	1
E. coli ribosomes	NM	S_Mosh_O_Dybkov_060123_300123_Expl_2_Ribos_Rodnina_NMXL_R1_perc_0.0100_XLs.idXML	1	7229	1041.8	714.792	0.00543757	2	GATGLGLK	sp|P0A7K2|RL7_ECOLI	75	82	3.25535	714.794	CU+C5H9N1	712.151	2	C	gATGLGLK	0	0.00238141	-3.25535	1	50.1431	1
E. coli ribosomes	NM	S_Mosh_O_Dybkov_060123_300123_Expl_2_Ribos_Rodnina_NMXL_R1_perc_0.0100_XLs.idXML	1	7232	1042.31	590.284	4.64403e-06	2	M(Oxidation)IGLVGK	sp|P60438|RL3_ECOLI	1	7	0.68352	590.283	G+C5H9N1	446.132	1	G	MiGLVGK	1	1.4419	0.68352	0.9631	49.8714	1
E. coli ribosomes	NM	S_Mosh_O_Dybkov_060123_300123_Expl_2_Ribos_Rodnina_NMXL_R1_perc_0.0100_XLs.idXML	1	7233	1042.37	574.546	5.37854e-06	3	LM(Oxidation)DLGCYR	sp|P0A7S9|RS13_ECOLI	80	87	1.0837	574.545	AC+C5H9N1	735.178	2	A	LmDLGCYR	1	0.0296162	1.0837	0.912669	25.1422	1
E. coli ribosomes	NM	S_Mosh_O_Dybkov_060123_300123_Expl_2_Ribos_Rodnina_NMXL_R1_perc_0.0100_XLs.idXML	1	7255	1044.82	478.197	5.47091e-06	3	LM(Oxidation)DLGCYR	sp|P0A7S9|RS13_ECOLI	80	87	0.545283	478.196	G+C5H9N1	446.132	1	G	LmDLGCYR	1	0.105655	0.545283	0.91119	36.5102	1
E. coli ribosomes	NM	S_Mosh_O_Dybkov_060123_300123_Expl_2_Ribos_Rodnina_NMXL_R1_perc_0.0100_XLs.idXML	1	7257	1044.95	500.584	4.99703e-06	3	NGIIHTTIGK	sp|P0A7L0|RL1_ECOLI	168	177	0.0942755	500.584	G+C5H9N1	446.132	1	G	NGIIhTTIGK	4	1.59677	-0.0942755	0.664053	39.8492	1
E. coli ribosomes	NM	S_Mosh_O_Dybkov_060123_300123_Expl_2_Ribos_Rodnina_NMXL_R1_perc_0.0100_XLs.idXML	1	7275	1046.9	672.646	3.34056e-06	3	LVSSAGTGHFYTTTK	sp|P0A7N9|RL33_ECOLI	11	25	1.18385	672.646	G+C5H9N1	446.132	1	G	LVssAGTGHFYTTTK	3	0.0345891	1.18385	0.779393	39.0976	1
E. coli ribosomes	NM	S_Mosh_O_Dybkov_060123_300123_Expl_2_Ribos_Rodnina_NMXL_R1_perc_0.0100_XLs.idXML	1	7282	1047.57	727.973	0.00865672	3	YEQRFCNSEFGDLK	sp|P29217|YCEH_ECOLI	81	94	0.576658	727.974	G+C5H9N1	446.132	1	G	YEqRFCNSEFGDLK	2	0.0310076	-0.576658	0.857407	18.8898	1
E. coli ribosomes	NM	S_Mosh_O_Dybkov_060123_300123_Expl_2_Ribos_Rodnina_NMXL_R1_perc_0.0100_XLs.idXML	1	7283	1047.64	522.916	5.18794e-06	3	FLPNLHSHR	sp|P0A7M2|RL28_ECOLI	29	37	1.34115	522.916	G+C5H9N1	446.132	1	G	FLPnLHSHR	3	0.0110604	1.34115	0.679825	33.3234	1
E. coli ribosomes	NM	S_Mosh_O_Dybkov_060123_300123_Expl_2_Ribos_Rodnina_NMXL_R1_perc_0.0100_XLs.idXML	1	7297	1049.28	567.58	3.24605e-06	3	GFEGGQMPLYR	sp|P02413|RL15_ECOLI	49	59	0.355529	567.58	G+C5H9N1	446.132	1	G	GFEGGQmPLYR	6	1.27416	0.355529	0.917269	31.364	1
E. coli ribosomes	NM	S_Mosh_O_Dybkov_060123_300123_Expl_2_Ribos_Rodnina_NMXL_R1_perc_0.0100_XLs.idXML	1	7298	1049.34	744.972	2.37174e-06	3	QEDANFSNNAMAEAFK	sp|P0AG67|RS1_ECOLI	537	552	0.602307	744.972	G+C5H9N1	446.132	1	G	QEDANFSNNAmAEAFK	10	2.16268	0.602307	1	54.3037	1
E. coli ribosomes	NM	S_Mosh_O_Dybkov_060123_300123_Expl_2_Ribos_Rodnina_NMXL_R1_perc_0.0100_XLs.idXML	1	7300	1049.48	648.271	5.09389e-06	2	SMGLVVED	sp|P0A7J7|RL11_ECOLI	135	142	0.27229	648.271	G+C5H9N1	446.132	1	G	SmGLVVED	1	1.93318	0.27229	0.550413	42.9053	1
E. coli ribosomes	NM	S_Mosh_O_Dybkov_060123_300123_Expl_2_Ribos_Rodnina_NMXL_R1_perc_0.0100_XLs.idXML	1	7303	1049.69	542.619	4.13628e-06	3	HEIIKTTLPK	sp|P0AG44|RL17_ECOLI	31	40	0.641845	542.619	G+C5H9N1	446.132	1	G	HEIiKTTLPK	3	0.265169	0.641845	0.970777	49.8549	1
E. coli ribosomes	NM	S_Mosh_O_Dybkov_060123_300123_Expl_2_Ribos_Rodnina_NMXL_R1_perc_0.0100_XLs.idXML	1	7304	1049.82	594.625	3.25933e-06	3	AIAEQLKYTGNK	sp|P0C018|RL18_ECOLI	57	68	0.587065	594.624	G+C5H9N1	446.132	1	G	AIAEQLKYTGNk	11	2.18763	0.587065	0.935409	48.6522	1
E. coli ribosomes	NM	S_Mosh_O_Dybkov_060123_300123_Expl_2_Ribos_Rodnina_NMXL_R1_perc_0.0100_XLs.idXML	1	7306	1049.96	752.984	3.37895e-06	3	ATLGEVGNAEHMLR	sp|P60422|RL2_ECOLI	190	203	0.484054	752.984	AA+C5H9N1	759.189	2	A	ATLGEVGNAEHmLR	11	0.682324	0.484054	0.898681	77.4048	1
E. coli ribosomes	NM	S_Mosh_O_Dybkov_060123_300123_Expl_2_Ribos_Rodnina_NMXL_R1_perc_0.0100_XLs.idXML	1	7308	1050.22	784.814	0.00914386	2	NLEVMVK	sp|P0A7R9|RS11_ECOLI	81	87	0.134231	784.814	AU+C5H9N1	736.162	2	A	NLEVmVK	4	0.520448	-0.134231	0.361576	38.0099	1
E. coli ribosomes	NM	S_Mosh_O_Dybkov_060123_300123_Expl_2_Ribos_Rodnina_NMXL_R1_perc_0.0100_XLs.idXML	1	7313	1050.7	526.928	5.29507e-06	3	AAVTMPSSKLK	sp|P0A7W7|RS8_ECOLI	23	33	0.189088	526.929	G+C5H9N1	446.132	1	G	AAVTmPSSKLK	4	0.297483	-0.189088	0.935887	32.7655	1
E. coli ribosomes	NM	S_Mosh_O_Dybkov_060123_300123_Expl_2_Ribos_Rodnina_NMXL_R1_perc_0.0100_XLs.idXML	1	7314	1050.77	528.877	5.64887e-06	3	NLEVMVK	sp|P0A7R9|RS11_ECOLI	81	87	0.678699	528.877	GU+C5H9N1	752.157	2	G	NLEVmVK	4	0.619169	0.678699	0.302601	23.2249	1
E. coli ribosomes	NM	S_Mosh_O_Dybkov_060123_300123_Expl_2_Ribos_Rodnina_NMXL_R1_perc_0.0100_XLs.idXML	1	7317	1051.21	664.608	4.50255e-06	3	SNVPALEACPQK	sp|P0A7S3|RS12_ECOLI	19	30	0.760817	664.608	AC+C5H9N1	735.178	2	A	SNVPALEACPqK	10	0.655719	0.760817	0.920636	32.7956	1
E. coli ribosomes	NM	S_Mosh_O_Dybkov_060123_300123_Expl_2_Ribos_Rodnina_NMXL_R1_perc_0.0100_XLs.idXML	1	7319	1051.35	486.726	3.65066e-06	4	ATLGEVGNAEHMLR	sp|P60422|RL2_ECOLI	190	203	0.662428	486.725	G+C5H9N1	446.132	1	G	ATLGEVGNAEHmLR	11	1.79396	0.662428	0.931837	48.2152	1
E. coli ribosomes	NM	S_Mosh_O_Dybkov_060123_300123_Expl_2_Ribos_Rodnina_NMXL_R1_perc_0.0100_XLs.idXML	1	7324	1051.76	780.673	2.60322e-06	3	MIQEQTM(Oxidation)LNVADNSGAR	sp|P0ADY3|RL14_ECOLI	1	17	2.85529	780.675	G+C5H9N1	446.132	1	G	mIQEQTmLNVADNSGAR	6	2.05154	-2.85529	0.617529	51.9686	1
E. coli ribosomes	NM	S_Mosh_O_Dybkov_060123_300123_Expl_2_Ribos_Rodnina_NMXL_R1_perc_0.0100_XLs.idXML	1	7335	1052.88	785.011	3.58439e-06	3	ATIDGLENM(Oxidation)NSPEMVAAK	sp|P0A7W1|RS5_ECOLI	139	156	0.600065	785.012	G+C5H9N1	446.132	1	G	ATIDGLENmNSPEmVAAK	13	0.923193	-0.600065	0.188858	32.781	1
E. coli ribosomes	NM	S_Mosh_O_Dybkov_060123_300123_Expl_2_Ribos_Rodnina_NMXL_R1_perc_0.0100_XLs.idXML	1	7337	1053.25	590.284	4.268e-06	2	M(Oxidation)IGLVGK	sp|P60438|RL3_ECOLI	1	7	0.58012	590.283	G+C5H9N1	446.132	1	G	mIGLVGK	0	1.98859	0.58012	0.929862	54.7155	1
E. coli ribosomes	NM	S_Mosh_O_Dybkov_060123_300123_Expl_2_Ribos_Rodnina_NMXL_R1_perc_0.0100_XLs.idXML	1	7338	1053.32	574.546	5.54476e-06	3	LM(Oxidation)DLGCYR	sp|P0A7S9|RS13_ECOLI	80	87	0.762285	574.545	AC+C5H9N1	735.178	2	A	LmDLGCYR	1	0.0267318	0.762285	0.942256	23.8504	1
E. coli ribosomes	NM	S_Mosh_O_Dybkov_060123_300123_Expl_2_Ribos_Rodnina_NMXL_R1_perc_0.0100_XLs.idXML	1	7342	1053.59	535.582	4.40287e-06	3	AAIEAAGGKIEE	sp|P02413|RL15_ECOLI	133	144	0.417552	535.582	G+C5H9N1	446.132	1	G	AAIEAAGGkIEE	8	3.36201	0.417552	0.636107	42.9138	1
E. coli ribosomes	NM	S_Mosh_O_Dybkov_060123_300123_Expl_2_Ribos_Rodnina_NMXL_R1_perc_0.0100_XLs.idXML	1	7351	1054.72	662.593	5.29794e-06	3	ALMEYDESLR	sp|P0A7X3|RS9_ECOLI	86	95	1.44238	662.592	AA+C5H9N1	759.189	2	A	ALmEYDESLR	2	0.660646	1.44238	0.769118	25.4209	1
E. coli ribosomes	NM	S_Mosh_O_Dybkov_060123_300123_Expl_2_Ribos_Rodnina_NMXL_R1_perc_0.0100_XLs.idXML	1	7363	1056.06	545.012	1.70115e-06	4	LANELSDAAENKGTAVK	sp|P02359|RS7_ECOLI	120	136	0.522918	545.011	G+C5H9N1	446.132	1	G	LaNELSDaaENKGTaVK	14	0.0643386	0.522918	0.951226	61.075	1
E. coli ribosomes	NM	S_Mosh_O_Dybkov_060123_300123_Expl_2_Ribos_Rodnina_NMXL_R1_perc_0.0100_XLs.idXML	1	7375	1057.32	638.565	4.69482e-06	4	GEILGGMAAVEQPEKPAAQPK	sp|P0A7V3|RS3_ECOLI	205	225	0.433511	638.565	A+C5H9N1	430.137	1	A	GEILGGmAAVEQPEKPAAQPK	6	0.640776	0.433511	0.947292	35.5852	1
E. coli ribosomes	NM	S_Mosh_O_Dybkov_060123_300123_Expl_2_Ribos_Rodnina_NMXL_R1_perc_0.0100_XLs.idXML	1	7380	1057.98	672.646	2.32711e-06	3	LVSSAGTGHFYTTTK	sp|P0A7N9|RL33_ECOLI	11	25	0.886515	672.646	G+C5H9N1	446.132	1	G	LVssAGTGHFYTTTK	3	0.0210985	0.886515	0.935389	49.0235	1
E. coli ribosomes	NM	S_Mosh_O_Dybkov_060123_300123_Expl_2_Ribos_Rodnina_NMXL_R1_perc_0.0100_XLs.idXML	1	7386	1058.5	744.98	3.15866e-06	3	ATLGEVGNAEHMLR	sp|P60422|RL2_ECOLI	190	203	0.146069	744.98	AC+C5H9N1	735.178	2	A	ATLGEVGNAEHmLR	11	0.257218	0.146069	0.8978	77.4048	1
E. coli ribosomes	NM	S_Mosh_O_Dybkov_060123_300123_Expl_2_Ribos_Rodnina_NMXL_R1_perc_0.0100_XLs.idXML	1	7389	1058.83	522.916	4.9098e-06	3	FLPNLHSHR	sp|P0A7M2|RL28_ECOLI	29	37	0.956248	522.916	G+C5H9N1	446.132	1	G	FLPnLHSHR	3	0.0419784	0.956248	0.538103	42.7929	1
E. coli ribosomes	NM	S_Mosh_O_Dybkov_060123_300123_Expl_2_Ribos_Rodnina_NMXL_R1_perc_0.0100_XLs.idXML	1	7397	1059.65	471.242	5.26539e-06	3	VHIINLEK	sp|P0A7V0|RS2_ECOLI	38	45	0.84808	471.241	G+C5H9N1	446.132	1	G	VHIINLeK	6	0.849822	0.84808	0.581001	28.7698	1
E. coli ribosomes	NM	S_Mosh_O_Dybkov_060123_300123_Expl_2_Ribos_Rodnina_NMXL_R1_perc_0.0100_XLs.idXML	1	7401	1060.17	642.564	1.45261e-06	4	GEILGGMAAVEQPEKPAAQPK	sp|P0A7V3|RS3_ECOLI	205	225	0.230444	642.564	G+C5H9N1	446.132	1	G	GEILGGmAAVEQPEKPAAQPK	6	1.74787	0.230444	0.980701	76.8561	1
E. coli ribosomes	NM	S_Mosh_O_Dybkov_060123_300123_Expl_2_Ribos_Rodnina_NMXL_R1_perc_0.0100_XLs.idXML	1	7402	1060.23	564.99	1.93143e-06	4	ATLGEVGNAEHMLR	sp|P60422|RL2_ECOLI	190	203	0.5385	564.99	AA+C5H9N1	759.189	2	A	ATLGEVGNAEHmLR	11	0.0747016	0.5385	0.869003	66.7634	1
E. coli ribosomes	NM	S_Mosh_O_Dybkov_060123_300123_Expl_2_Ribos_Rodnina_NMXL_R1_perc_0.0100_XLs.idXML	1	7409	1060.8	716.791	0.00246599	2	LM(Oxidation)DLGCYR	sp|P0A7S9|RS13_ECOLI	80	87	0.150467	716.791	G+C5H9N1	446.132	1	G	LmDLGCYR	1	0.157149	0.150467	0.725321	33.2451	1
E. coli ribosomes	NM	S_Mosh_O_Dybkov_060123_300123_Expl_2_Ribos_Rodnina_NMXL_R1_perc_0.0100_XLs.idXML	1	7413	1061.22	768.994	5.10684e-06	3	LVSSAGTGHFYTTTK	sp|P0A7N9|RL33_ECOLI	11	25	0.00652713	768.994	AC+C5H9N1	735.178	2	A	LVSSAgTgHFYTTTK	7	0.167307	0.00652713	1	33.3694	1
E. coli ribosomes	NM	S_Mosh_O_Dybkov_060123_300123_Expl_2_Ribos_Rodnina_NMXL_R1_perc_0.0100_XLs.idXML	1	7417	1061.68	430.871	5.38932e-06	3	WIVEAAR	sp|P02359|RS7_ECOLI	103	109	0.0507976	430.871	G+C5H9N1	446.132	1	G	WIVEAAR	-1	0	-0.0507976	0.392677	39.8888	1
E. coli ribosomes	NM	S_Mosh_O_Dybkov_060123_300123_Expl_2_Ribos_Rodnina_NMXL_R1_perc_0.0100_XLs.idXML	1	7418	1061.81	542.619	5.44378e-06	3	HEIIKTTLPK	sp|P0AG44|RL17_ECOLI	31	40	0.304397	542.619	G+C5H9N1	446.132	1	G	HEIIKTTLpK	8	0.0352212	0.304397	0.659352	39.4027	1
E. coli ribosomes	NM	S_Mosh_O_Dybkov_060123_300123_Expl_2_Ribos_Rodnina_NMXL_R1_perc_0.0100_XLs.idXML	1	7424	1062.56	716.791	0.00188563	2	LM(Oxidation)DLGCYR	sp|P0A7S9|RS13_ECOLI	80	87	0.126783	716.791	G+C5H9N1	446.132	1	G	LmDLGCYR	1	0.0514422	-0.126783	0.816836	27.1437	1
E. coli ribosomes	NM	S_Mosh_O_Dybkov_060123_300123_Expl_2_Ribos_Rodnina_NMXL_R1_perc_0.0100_XLs.idXML	1	7428	1062.92	486.726	3.83977e-06	4	ATLGEVGNAEHMLR	sp|P60422|RL2_ECOLI	190	203	0.474329	486.725	G+C5H9N1	446.132	1	G	ATLGEVGNAEHmLR	11	1.85594	0.474329	0.953595	49.4949	1
E. coli ribosomes	NM	S_Mosh_O_Dybkov_060123_300123_Expl_2_Ribos_Rodnina_NMXL_R1_perc_0.0100_XLs.idXML	1	7433	1063.3	714.826	2.22471e-06	4	GEILGGMAAVEQPEKPAAQPK	sp|P0A7V3|RS3_ECOLI	205	225	0.635969	714.825	AC+C5H9N1	735.178	2	A	GEILGGmAAVEQPEKPAAQPK	6	0.13306	0.635969	0.91174	88.0185	1
E. coli ribosomes	NM	S_Mosh_O_Dybkov_060123_300123_Expl_2_Ribos_Rodnina_NMXL_R1_perc_0.0100_XLs.idXML	1	7435	1063.49	708.822	2.00203e-06	4	GEILGGMAAVEQPEKPAAQPK	sp|P0A7V3|RS3_ECOLI	205	225	0.193481	708.822	CC+C5H9N1	711.167	2	C	GEILGGMAAVEqPEKPAAqPK	18	0.0847532	-0.193481	0.733153	76.8561	1
E. coli ribosomes	NM	S_Mosh_O_Dybkov_060123_300123_Expl_2_Ribos_Rodnina_NMXL_R1_perc_0.0100_XLs.idXML	1	7443	1064.46	535.582	4.65403e-06	3	AAIEAAGGKIEE	sp|P02413|RL15_ECOLI	133	144	0.303592	535.582	G+C5H9N1	446.132	1	G	AAIEAaGGKIEE	5	2.5895	0.303592	0.797926	51.0337	1
E. coli ribosomes	NM	S_Mosh_O_Dybkov_060123_300123_Expl_2_Ribos_Rodnina_NMXL_R1_perc_0.0100_XLs.idXML	1	7447	1064.73	590.283	4.69826e-06	2	M(Oxidation)IGLVGK	sp|P60438|RL3_ECOLI	1	7	0.166521	590.283	G+C5H9N1	446.132	1	G	mIGLVGK	0	1.56695	0.166521	0.538923	38.8747	1
E. coli ribosomes	NM	S_Mosh_O_Dybkov_060123_300123_Expl_2_Ribos_Rodnina_NMXL_R1_perc_0.0100_XLs.idXML	1	7449	1064.93	457.531	0.00128871	3	FWVESEK	sp|P0A7M2|RL28_ECOLI	38	44	0.115212	457.531	G+C5H9N1	446.132	1	G	FwVESEK	1	0.0273491	0.115212	0.786621	27.4687	1
E. coli ribosomes	NM	S_Mosh_O_Dybkov_060123_300123_Expl_2_Ribos_Rodnina_NMXL_R1_perc_0.0100_XLs.idXML	1	7450	1065	456.197	3.26775e-06	3	CHPFFTGK	sp|P0A7M9|RL31_ECOLI	40	47	0.410504	456.197	A+C5H9N1	430.137	1	A	cHPFFTGK	0	2.19345	0.410504	0.838373	50.4156	1
E. coli ribosomes	NM	S_Mosh_O_Dybkov_060123_300123_Expl_2_Ribos_Rodnina_NMXL_R1_perc_0.0100_XLs.idXML	1	7467	1067.05	726.345	4.71665e-06	3	LANELSDAAENKGTAVK	sp|P02359|RS7_ECOLI	120	136	1.24148	726.346	G+C5H9N1	446.132	1	G	LANElSDAAENKGTAVK	4	0.294296	-1.24148	0.852591	43.4939	1
E. coli ribosomes	NM	S_Mosh_O_Dybkov_060123_300123_Expl_2_Ribos_Rodnina_NMXL_R1_perc_0.0100_XLs.idXML	1	7469	1067.18	461.528	0.00128873	3	CHPFFTGK	sp|P0A7M9|RL31_ECOLI	40	47	0.355558	461.529	G+C5H9N1	446.132	1	G	CHPffTGK	4	0.0862484	-0.355558	0.725809	19.881	1
E. coli ribosomes	NM	S_Mosh_O_Dybkov_060123_300123_Expl_2_Ribos_Rodnina_NMXL_R1_perc_0.0100_XLs.idXML	1	7473	1067.69	658.971	3.63843e-06	3	GEILGGMAAVEQPEK	sp|P0A7V3|RS3_ECOLI	205	219	0.438648	658.971	G+C5H9N1	446.132	1	G	GEILGGmAAVEQPEK	6	1.82539	0.438648	0.809826	37.7221	1
E. coli ribosomes	NM	S_Mosh_O_Dybkov_060123_300123_Expl_2_Ribos_Rodnina_NMXL_R1_perc_0.0100_XLs.idXML	1	7474	1067.79	718.824	1.63126e-06	4	GEILGGMAAVEQPEKPAAQPK	sp|P0A7V3|RS3_ECOLI	205	225	0.731551	718.824	CG+C5H9N1	751.173	2	C	GEILGGMAAVEqPEKPAAqPK	18	0.0347487	0.731551	0.746437	82.8167	1
E. coli ribosomes	NM	S_Mosh_O_Dybkov_060123_300123_Expl_2_Ribos_Rodnina_NMXL_R1_perc_0.0100_XLs.idXML	1	7479	1068.19	780.675	3.68747e-06	3	M(Oxidation)IQEQTMLNVADNSGAR	sp|P0ADY3|RL14_ECOLI	1	17	0.0908755	780.675	G+C5H9N1	446.132	1	G	mIQEQTmLNVADNSGAR	6	0.428502	0.0908755	0.35972	30.0504	1
E. coli ribosomes	NM	S_Mosh_O_Dybkov_060123_300123_Expl_2_Ribos_Rodnina_NMXL_R1_perc_0.0100_XLs.idXML	1	7480	1068.31	614.96	4.67562e-06	3	SNVPALEACPQKR	sp|P0A7S3|RS12_ECOLI	19	31	1.1781	614.961	A+C5H9N1	430.137	1	A	SNVPALEAcPQKR	8	2.00104	-1.1781	0.781196	54.2528	1
E. coli ribosomes	NM	S_Mosh_O_Dybkov_060123_300123_Expl_2_Ribos_Rodnina_NMXL_R1_perc_0.0100_XLs.idXML	1	7486	1069.01	522.916	4.70801e-06	3	FLPNLHSHR	sp|P0A7M2|RL28_ECOLI	29	37	0.372644	522.916	G+C5H9N1	446.132	1	G	FLPnLHSHR	3	1.94261	0.372644	0.842128	40.5091	1
E. coli ribosomes	NM	S_Mosh_O_Dybkov_060123_300123_Expl_2_Ribos_Rodnina_NMXL_R1_perc_0.0100_XLs.idXML	1	7491	1069.42	528.877	0.00246603	3	NLEVMVK	sp|P0A7R9|RS11_ECOLI	81	87	0.794104	528.877	GU+C5H9N1	752.157	2	G	NLEVmVK	4	0.0648176	0.794104	1	30.5886	1
E. coli ribosomes	NM	S_Mosh_O_Dybkov_060123_300123_Expl_2_Ribos_Rodnina_NMXL_R1_perc_0.0100_XLs.idXML	1	7496	1069.83	713.951	5.06994e-06	3	AIISDVNASDEDR	sp|P0AG59|RS14_ECOLI	29	41	0.154808	713.951	AC+C5H9N1	735.178	2	A	AIISDVNASDeDR	10	0.0497536	-0.154808	0.897987	42.078	1
E. coli ribosomes	NM	S_Mosh_O_Dybkov_060123_300123_Expl_2_Ribos_Rodnina_NMXL_R1_perc_0.0100_XLs.idXML	1	7501	1070.31	727.301	5.54149e-06	2	MIGLVGK	sp|P60438|RL3_ECOLI	1	7	0.335633	727.301	AU+C5H9N1	736.162	2	A	mIGLVGK	0	0.820098	-0.335633	0.443362	29.4862	1
E. coli ribosomes	NM	S_Mosh_O_Dybkov_060123_300123_Expl_2_Ribos_Rodnina_NMXL_R1_perc_0.0100_XLs.idXML	1	7505	1070.85	642.564	2.19935e-06	4	GEILGGMAAVEQPEKPAAQPK	sp|P0A7V3|RS3_ECOLI	205	225	0.38607	642.564	G+C5H9N1	446.132	1	G	GEILGGmAAVEQPEKPAAQPK	6	1.56769	0.38607	0.995781	68.4595	1
E. coli ribosomes	NM	S_Mosh_O_Dybkov_060123_300123_Expl_2_Ribos_Rodnina_NMXL_R1_perc_0.0100_XLs.idXML	1	7509	1071.13	752.984	3.20794e-06	3	ATLGEVGNAEHMLR	sp|P60422|RL2_ECOLI	190	203	0.218445	752.984	AA+C5H9N1	759.189	2	A	ATLGEVGNAEHmLR	11	0.749936	0.218445	1	71.3147	1
E. coli ribosomes	NM	S_Mosh_O_Dybkov_060123_300123_Expl_2_Ribos_Rodnina_NMXL_R1_perc_0.0100_XLs.idXML	1	7514	1071.71	716.792	0.0012887	2	LM(Oxidation)DLGCYR	sp|P0A7S9|RS13_ECOLI	80	87	0.57077	716.791	G+C5H9N1	446.132	1	G	LmDLGCYR	1	0.0390914	0.57077	1	33.5056	1
E. coli ribosomes	NM	S_Mosh_O_Dybkov_060123_300123_Expl_2_Ribos_Rodnina_NMXL_R1_perc_0.0100_XLs.idXML	1	7517	1071.98	693.615	5.12401e-06	3	AFNEMQPIVDR	sp|P0A7U7|RS20_ECOLI	50	60	0.391715	693.615	AA+C5H9N1	759.189	2	A	AFNEmQPIVDR	4	0.307732	-0.391715	0.627627	30.4109	1
E. coli ribosomes	NM	S_Mosh_O_Dybkov_060123_300123_Expl_2_Ribos_Rodnina_NMXL_R1_perc_0.0100_XLs.idXML	1	7530	1073.49	758.315	2.15072e-06	3	ATLGEVGNAEHMLR	sp|P60422|RL2_ECOLI	190	203	0.541162	758.315	AG+C5H9N1	775.184	2	A	ATLGEVGNAEHmLR	11	0.532146	-0.541162	0.913339	78.4489	1
E. coli ribosomes	NM	S_Mosh_O_Dybkov_060123_300123_Expl_2_Ribos_Rodnina_NMXL_R1_perc_0.0100_XLs.idXML	1	7531	1073.56	486.725	3.53136e-06	4	ATLGEVGNAEHMLR	sp|P60422|RL2_ECOLI	190	203	0.398653	486.725	G+C5H9N1	446.132	1	G	ATLGEVGNAEHmLR	11	0.974164	-0.398653	0.545957	51.9997	1
E. coli ribosomes	NM	S_Mosh_O_Dybkov_060123_300123_Expl_2_Ribos_Rodnina_NMXL_R1_perc_0.0100_XLs.idXML	1	7534	1073.87	714.825	2.60424e-06	4	GEILGGMAAVEQPEKPAAQPK	sp|P0A7V3|RS3_ECOLI	205	225	0.063503	714.825	AC+C5H9N1	735.178	2	A	GEILGGmAAVEQPEKPAAQPK	6	0.470397	-0.063503	0.580563	51.5497	1
E. coli ribosomes	NM	S_Mosh_O_Dybkov_060123_300123_Expl_2_Ribos_Rodnina_NMXL_R1_perc_0.0100_XLs.idXML	1	7547	1075.32	456.197	4.83679e-06	3	CHPFFTGK	sp|P0A7M9|RL31_ECOLI	40	47	1.14636	456.197	A+C5H9N1	430.137	1	A	cHPFFTGK	0	2.13271	1.14636	0.901587	39.5745	1
E. coli ribosomes	NM	S_Mosh_O_Dybkov_060123_300123_Expl_2_Ribos_Rodnina_NMXL_R1_perc_0.0100_XLs.idXML	1	7553	1075.73	559.234	3.63143e-06	4	ATLGEVGNAEHMLR	sp|P60422|RL2_ECOLI	190	203	1.08811	559.233	AU+C5H9N1	736.162	2	A	ATLGEVGNAEHmLR	11	0.797359	1.08811	0.885279	37.6024	1
E. coli ribosomes	NM	S_Mosh_O_Dybkov_060123_300123_Expl_2_Ribos_Rodnina_NMXL_R1_perc_0.0100_XLs.idXML	1	7557	1076.16	565.882	5.22548e-06	3	CHPFFTGK	sp|P0A7M9|RL31_ECOLI	40	47	1.301	565.881	AA+C5H9N1	759.189	2	A	ChPFFTGK	1	0.144937	1.301	0.306361	45.4559	1
E. coli ribosomes	NM	S_Mosh_O_Dybkov_060123_300123_Expl_2_Ribos_Rodnina_NMXL_R1_perc_0.0100_XLs.idXML	1	7558	1076.22	465.567	4.80694e-06	3	EAFKLAAAK	sp|P0ADY7|RL16_ECOLI	115	123	2.45092	465.566	G+C5H9N1	446.132	1	G	EAFKLAAAk	8	0.637373	2.45092	0.771197	50.9389	1
E. coli ribosomes	NM	S_Mosh_O_Dybkov_060123_300123_Expl_2_Ribos_Rodnina_NMXL_R1_perc_0.0100_XLs.idXML	1	7560	1076.42	498.211	5.56622e-06	3	MIGLVGK	sp|P60438|RL3_ECOLI	1	7	0.680834	498.21	AG+C5H9N1	775.184	2	A	mIGLVGK	0	0.435487	0.680834	0.315956	24.6802	1
E. coli ribosomes	NM	S_Mosh_O_Dybkov_060123_300123_Expl_2_Ribos_Rodnina_NMXL_R1_perc_0.0100_XLs.idXML	1	7563	1076.76	613.899	4.80923e-06	3	MYAVFQSGGK	sp|P0AG48|RL21_ECOLI	1	10	0.916003	613.898	GU+C5H9N1	752.157	2	G	mYAVFQSGGK	0	1.6603	0.916003	0.906243	26.2488	1
E. coli ribosomes	NM	S_Mosh_O_Dybkov_060123_300123_Expl_2_Ribos_Rodnina_NMXL_R1_perc_0.0100_XLs.idXML	1	7564	1076.83	669.94	3.84806e-06	3	SNVPALEACPQK	sp|P0A7S3|RS12_ECOLI	19	30	0.697543	669.939	CG+C5H9N1	751.173	2	C	SNvPALEACPQK	2	0.0653778	0.697543	1	50.8231	1
E. coli ribosomes	NM	S_Mosh_O_Dybkov_060123_300123_Expl_2_Ribos_Rodnina_NMXL_R1_perc_0.0100_XLs.idXML	1	7570	1077.52	750.312	3.18765e-06	3	ATLGEVGNAEHMLR	sp|P60422|RL2_ECOLI	190	203	0.360497	750.312	CG+C5H9N1	751.173	2	C	ATLGEVGNAEHmLR	11	0.0565403	0.360497	0.355413	72.2845	1
E. coli ribosomes	NM	S_Mosh_O_Dybkov_060123_300123_Expl_2_Ribos_Rodnina_NMXL_R1_perc_0.0100_XLs.idXML	1	7578	1078.28	718.824	3.69458e-06	4	GEILGGMAAVEQPEKPAAQPK	sp|P0A7V3|RS3_ECOLI	205	225	0.592435	718.824	CG+C5H9N1	751.173	2	C	GEILGGmAAVEQPEKPAAQPK	6	0.238575	0.592435	0.79707	42.2413	1
E. coli ribosomes	NM	S_Mosh_O_Dybkov_060123_300123_Expl_2_Ribos_Rodnina_NMXL_R1_perc_0.0100_XLs.idXML	1	7583	1078.86	461.528	0.00128875	3	CHPFFTGK	sp|P0A7M9|RL31_ECOLI	40	47	1.25557	461.529	G+C5H9N1	446.132	1	G	ChPFFTGK	1	0.0488185	-1.25557	0.751575	23.4481	1
E. coli ribosomes	NM	S_Mosh_O_Dybkov_060123_300123_Expl_2_Ribos_Rodnina_NMXL_R1_perc_0.0100_XLs.idXML	1	7595	1080.24	528.877	5.24428e-06	3	NLEVMVK	sp|P0A7R9|RS11_ECOLI	81	87	0.101673	528.877	GU+C5H9N1	752.157	2	G	NLEVmVK	4	0.0483982	0.101673	0.786087	29.3591	1
E. coli ribosomes	NM	S_Mosh_O_Dybkov_060123_300123_Expl_2_Ribos_Rodnina_NMXL_R1_perc_0.0100_XLs.idXML	1	7604	1080.98	392.439	5.0278e-06	4	FLPNLHSHR	sp|P0A7M2|RL28_ECOLI	29	37	0.558353	392.439	G+C5H9N1	446.132	1	G	FLPNLhSHR	5	1.55542	0.558353	0.500298	31.7649	1
E. coli ribosomes	NM	S_Mosh_O_Dybkov_060123_300123_Expl_2_Ribos_Rodnina_NMXL_R1_perc_0.0100_XLs.idXML	1	7612	1081.89	642.564	1.80187e-06	4	GEILGGMAAVEQPEKPAAQPK	sp|P0A7V3|RS3_ECOLI	205	225	0.0748169	642.564	G+C5H9N1	446.132	1	G	GEILGGmAAVEQPEKPAAQPK	6	1.63374	0.0748169	0.971054	70.9531	1
E. coli ribosomes	NM	S_Mosh_O_Dybkov_060123_300123_Expl_2_Ribos_Rodnina_NMXL_R1_perc_0.0100_XLs.idXML	1	7615	1082.1	737.305	3.0623e-06	3	ATLGEVGNAEHMLR	sp|P60422|RL2_ECOLI	190	203	0.471758	737.304	CU+C5H9N1	712.151	2	C	ATLGEVGNAEHmLR	11	0.195868	0.471758	1	81.1616	1
E. coli ribosomes	NM	S_Mosh_O_Dybkov_060123_300123_Expl_2_Ribos_Rodnina_NMXL_R1_perc_0.0100_XLs.idXML	1	7616	1082.23	564.99	2.96596e-06	4	ATLGEVGNAEHMLR	sp|P60422|RL2_ECOLI	190	203	0.715495	564.99	AA+C5H9N1	759.189	2	A	ATLGEVGNAEHmLR	11	0.0690624	0.715495	0.776304	54.7938	1
E. coli ribosomes	NM	S_Mosh_O_Dybkov_060123_300123_Expl_2_Ribos_Rodnina_NMXL_R1_perc_0.0100_XLs.idXML	1	7622	1082.96	672.611	4.57268e-06	3	SNVPALEACPQK	sp|P0A7S3|RS12_ECOLI	19	30	1.09824	672.611	AA+C5H9N1	759.189	2	A	SNVPAlEACPQK	5	0.0637613	-1.09824	0.770329	48.7075	1
E. coli ribosomes	NM	S_Mosh_O_Dybkov_060123_300123_Expl_2_Ribos_Rodnina_NMXL_R1_perc_0.0100_XLs.idXML	1	7632	1084.17	758.316	1.99564e-06	3	ATLGEVGNAEHMLR	sp|P60422|RL2_ECOLI	190	203	0.0344868	758.315	AG+C5H9N1	775.184	2	A	ATLGEVGNAEHmLR	11	0.644821	0.0344868	0.877958	71.9333	1
E. coli ribosomes	NM	S_Mosh_O_Dybkov_060123_300123_Expl_2_Ribos_Rodnina_NMXL_R1_perc_0.0100_XLs.idXML	1	7639	1084.75	656.932	4.92273e-06	3	SNVPALEACPQK	sp|P0A7S3|RS12_ECOLI	19	30	0.233943	656.932	CU+C5H9N1	712.151	2	C	SNvPALEACPQK	2	0.105116	-0.233943	0.639483	28.6719	1
E. coli ribosomes	NM	S_Mosh_O_Dybkov_060123_300123_Expl_2_Ribos_Rodnina_NMXL_R1_perc_0.0100_XLs.idXML	1	7653	1086.28	456.197	5.23813e-06	3	CHPFFTGK	sp|P0A7M9|RL31_ECOLI	40	47	0.477399	456.197	A+C5H9N1	430.137	1	A	cHPFFTGK	0	2.03633	0.477399	0.489979	37.9739	1
E. coli ribosomes	NM	S_Mosh_O_Dybkov_060123_300123_Expl_2_Ribos_Rodnina_NMXL_R1_perc_0.0100_XLs.idXML	1	7654	1086.35	745.308	3.18854e-06	3	ATLGEVGNAEHMLR	sp|P60422|RL2_ECOLI	190	203	0.175813	745.308	AU+C5H9N1	736.162	2	A	ATLGEVGNAEHmLR	11	0.961986	0.175813	1	62.281	1
E. coli ribosomes	NM	S_Mosh_O_Dybkov_060123_300123_Expl_2_Ribos_Rodnina_NMXL_R1_perc_0.0100_XLs.idXML	1	7657	1086.55	669.94	0.0042562	3	SNVPALEACPQK	sp|P0A7S3|RS12_ECOLI	19	30	0.697543	669.939	CG+C5H9N1	751.173	2	C	SNVpALEACpQK	9	0.144678	0.697543	0.634795	29.249	1
E. coli ribosomes	NM	S_Mosh_O_Dybkov_060123_300123_Expl_2_Ribos_Rodnina_NMXL_R1_perc_0.0100_XLs.idXML	1	7658	1086.62	565.881	5.23427e-06	3	CHPFFTGK	sp|P0A7M9|RL31_ECOLI	40	47	0.222417	565.881	AA+C5H9N1	759.189	2	A	ChPFFTGK	1	0.185165	0.222417	0.808799	47.6687	1
E. coli ribosomes	NM	S_Mosh_O_Dybkov_060123_300123_Expl_2_Ribos_Rodnina_NMXL_R1_perc_0.0100_XLs.idXML	1	7667	1087.52	465.566	4.80413e-06	3	EAFKLAAAK	sp|P0ADY7|RL16_ECOLI	115	123	0.678778	465.566	G+C5H9N1	446.132	1	G	EAFKLAAAk	8	0.142962	0.678778	0.643568	40.8645	1
E. coli ribosomes	NM	S_Mosh_O_Dybkov_060123_300123_Expl_2_Ribos_Rodnina_NMXL_R1_perc_0.0100_XLs.idXML	1	7673	1088.32	735.298	5.17996e-06	2	MIGLVGK	sp|P60438|RL3_ECOLI	1	7	0.36051	735.298	GU+C5H9N1	752.157	2	G	mIGLVGK	0	1.50231	-0.36051	0.97501	38.2741	1
E. coli ribosomes	NM	S_Mosh_O_Dybkov_060123_300123_Expl_2_Ribos_Rodnina_NMXL_R1_perc_0.0100_XLs.idXML	1	7676	1088.53	750.311	3.06308e-06	3	ATLGEVGNAEHMLR	sp|P60422|RL2_ECOLI	190	203	0.839004	750.312	CG+C5H9N1	751.173	2	C	ATLGEVGNAEHmLR	11	0.0943972	-0.839004	0.434369	72.9246	1
E. coli ribosomes	NM	S_Mosh_O_Dybkov_060123_300123_Expl_2_Ribos_Rodnina_NMXL_R1_perc_0.0100_XLs.idXML	1	7692	1090.07	498.211	0.00752499	3	MIGLVGK	sp|P60438|RL3_ECOLI	1	7	0.619579	498.21	AG+C5H9N1	775.184	2	A	mIGLVGK	0	0.56809	0.619579	0.688073	22.2519	1
E. coli ribosomes	NM	S_Mosh_O_Dybkov_060123_300123_Expl_2_Ribos_Rodnina_NMXL_R1_perc_0.0100_XLs.idXML	1	7702	1091.1	701.334	2.67382e-06	3	M(Oxidation)QAASGQLQQSHLLK	sp|P0A7M6|RL29_ECOLI	30	44	0.937206	701.333	G+C5H9N1	446.132	1	G	MQAASGQLQQShLLK	11	3.38575	0.937206	0.794771	58.8918	1
E. coli ribosomes	NM	S_Mosh_O_Dybkov_060123_300123_Expl_2_Ribos_Rodnina_NMXL_R1_perc_0.0100_XLs.idXML	1	7706	1091.41	571.212	5.75557e-06	3	CHPFFTGK	sp|P0A7M9|RL31_ECOLI	40	47	0.941957	571.213	AG+C5H9N1	775.184	2	A	ChPFFTGK	1	0.0807698	-0.941957	0.27018	31.8805	1
E. coli ribosomes	NM	S_Mosh_O_Dybkov_060123_300123_Expl_2_Ribos_Rodnina_NMXL_R1_perc_0.0100_XLs.idXML	1	7708	1091.63	675.285	5.60056e-06	3	EAAMRGEIPGLK	sp|P0AG59|RS14_ECOLI	86	97	2.38054	675.283	GU+C5H9N1	752.157	2	G	EAAmRGEIPGLK	3	0.676591	2.38054	0.734753	41.7528	1
E. coli ribosomes	NM	S_Mosh_O_Dybkov_060123_300123_Expl_2_Ribos_Rodnina_NMXL_R1_perc_0.0100_XLs.idXML	1	7719	1092.82	672.611	4.35595e-06	3	SNVPALEACPQK	sp|P0A7S3|RS12_ECOLI	19	30	0.0911542	672.611	AA+C5H9N1	759.189	2	A	SNVPALEAcPQK	8	1.02013	0.0911542	0.968543	48.9542	1
E. coli ribosomes	NM	S_Mosh_O_Dybkov_060123_300123_Expl_2_Ribos_Rodnina_NMXL_R1_perc_0.0100_XLs.idXML	1	7723	1093.1	737.304	2.87976e-06	3	ATLGEVGNAEHMLR	sp|P60422|RL2_ECOLI	190	203	0.748905	737.304	CU+C5H9N1	712.151	2	C	ATLGEVGNAEHmLR	11	0.183698	-0.748905	0.913967	83.9466	1
E. coli ribosomes	NM	S_Mosh_O_Dybkov_060123_300123_Expl_2_Ribos_Rodnina_NMXL_R1_perc_0.0100_XLs.idXML	1	7726	1093.33	773.3	5.46561e-06	2	NLEVMVK	sp|P0A7R9|RS11_ECOLI	81	87	0.612803	773.301	UU+C5H9N1	713.135	2	U	NLEVMvK	5	0.00737215	-0.612803	1	50.1464	1
E. coli ribosomes	NM	S_Mosh_O_Dybkov_060123_300123_Expl_2_Ribos_Rodnina_NMXL_R1_perc_0.0100_XLs.idXML	1	7728	1093.5	482.727	2.66854e-06	4	ATLGEVGNAEHMLR	sp|P60422|RL2_ECOLI	190	203	0.310327	482.727	A+C5H9N1	430.137	1	A	ATLGEVGNAEHmLR	11	1.93285	0.310327	0.929422	40.4056	1
E. coli ribosomes	NM	S_Mosh_O_Dybkov_060123_300123_Expl_2_Ribos_Rodnina_NMXL_R1_perc_0.0100_XLs.idXML	1	7733	1093.99	837.901	4.58677e-06	2	DAAAAVGKAVAER	sp|P0C018|RL18_ECOLI	69	81	0.429503	837.902	G+C5H9N1	446.132	1	G	DAAAAVGKAVAEr	12	0.0983297	-0.429503	1	61.396	1
E. coli ribosomes	NM	S_Mosh_O_Dybkov_060123_300123_Expl_2_Ribos_Rodnina_NMXL_R1_perc_0.0100_XLs.idXML	1	7740	1094.7	478.197	5.37534e-06	3	LM(Oxidation)DLGCYR	sp|P0A7S9|RS13_ECOLI	80	87	0.447361	478.196	G+C5H9N1	446.132	1	G	LmDLGCYR	1	0.130438	0.447361	0.806959	28.626	1
E. coli ribosomes	NM	S_Mosh_O_Dybkov_060123_300123_Expl_2_Ribos_Rodnina_NMXL_R1_perc_0.0100_XLs.idXML	1	7746	1095.3	758.314	4.24654e-06	3	ATLGEVGNAEHMLR	sp|P60422|RL2_ECOLI	190	203	1.28423	758.315	AG+C5H9N1	775.184	2	A	ATLGEVGNAEHmLR	11	0.778533	-1.28423	0.778084	54.4861	1
E. coli ribosomes	NM	S_Mosh_O_Dybkov_060123_300123_Expl_2_Ribos_Rodnina_NMXL_R1_perc_0.0100_XLs.idXML	1	7747	1095.41	656.931	5.12915e-06	3	SNVPALEACPQK	sp|P0A7S3|RS12_ECOLI	19	30	1.45425	656.932	CU+C5H9N1	712.151	2	C	SNVpALEACPQK	3	0.0178464	-1.45425	0.481659	27.1582	1
E. coli ribosomes	NM	S_Mosh_O_Dybkov_060123_300123_Expl_2_Ribos_Rodnina_NMXL_R1_perc_0.0100_XLs.idXML	1	7748	1095.48	528.877	5.36947e-06	3	NLEVMVK	sp|P0A7R9|RS11_ECOLI	81	87	0.526733	528.877	GU+C5H9N1	752.157	2	G	NLEVmVK	4	1.02901	0.526733	0.206154	23.193	1
E. coli ribosomes	NM	S_Mosh_O_Dybkov_060123_300123_Expl_2_Ribos_Rodnina_NMXL_R1_perc_0.0100_XLs.idXML	1	7757	1096.58	456.197	5.00269e-06	3	CHPFFTGK	sp|P0A7M9|RL31_ECOLI	40	47	0.410504	456.197	A+C5H9N1	430.137	1	A	cHPFFTGK	0	1.84249	0.410504	0.742622	37.5928	1
E. coli ribosomes	NM	S_Mosh_O_Dybkov_060123_300123_Expl_2_Ribos_Rodnina_NMXL_R1_perc_0.0100_XLs.idXML	1	7762	1097	737.304	3.25559e-06	3	ATLGEVGNAEHMLR	sp|P60422|RL2_ECOLI	190	203	0.0707589	737.304	CU+C5H9N1	712.151	2	C	ATLGEVGNAEHmLR	11	0.160579	-0.0707589	0.930517	80.1344	1
E. coli ribosomes	NM	S_Mosh_O_Dybkov_060123_300123_Expl_2_Ribos_Rodnina_NMXL_R1_perc_0.0100_XLs.idXML	1	7763	1097.07	565.881	0.00188561	3	CHPFFTGK	sp|P0A7M9|RL31_ECOLI	40	47	0.70735	565.881	AA+C5H9N1	759.189	2	A	ChPFFTGK	1	0.0438824	0.70735	0.0856976	21.3423	1
E. coli ribosomes	NM	S_Mosh_O_Dybkov_060123_300123_Expl_2_Ribos_Rodnina_NMXL_R1_perc_0.0100_XLs.idXML	1	7770	1097.7	745.309	4.06921e-06	3	ATLGEVGNAEHMLR	sp|P60422|RL2_ECOLI	190	203	0.943899	745.308	AU+C5H9N1	736.162	2	A	ATLGEVGNAEHmLR	11	0.165115	0.943899	0.931015	75.0592	1
E. coli ribosomes	NM	S_Mosh_O_Dybkov_060123_300123_Expl_2_Ribos_Rodnina_NMXL_R1_perc_0.0100_XLs.idXML	1	7780	1098.81	750.64	2.97194e-06	3	ATLGEVGNAEHMLR	sp|P60422|RL2_ECOLI	190	203	0.486468	750.64	GU+C5H9N1	752.157	2	G	ATLGEVGNAEHmLR	11	1.43	0.486468	0.70145	88.8163	1
E. coli ribosomes	NM	S_Mosh_O_Dybkov_060123_300123_Expl_2_Ribos_Rodnina_NMXL_R1_perc_0.0100_XLs.idXML	1	7792	1100	478.561	4.47747e-06	3	GLHSAFTVR	sp|P0A7K6|RL19_ECOLI	54	62	0.186703	478.561	G+C5H9N1	446.132	1	G	GLhSAFTVR	2	0.835085	-0.186703	0.224105	41.8097	1
E. coli ribosomes	NM	S_Mosh_O_Dybkov_060123_300123_Expl_2_Ribos_Rodnina_NMXL_R1_perc_0.0100_XLs.idXML	1	7793	1100.13	587.249	5.17216e-06	3	AALELAEQR	sp|P0A7V8|RS4_ECOLI	157	165	0.139837	587.249	AA+C5H9N1	759.189	2	A	AALeLAeQR	6	0.0508654	-0.139837	1	36.7024	1
E. coli ribosomes	NM	S_Mosh_O_Dybkov_060123_300123_Expl_2_Ribos_Rodnina_NMXL_R1_perc_0.0100_XLs.idXML	1	7795	1100.31	742.797	0.00425619	2	MELVLK	sp|P60723|RL4_ECOLI	1	6	1.1181	742.798	GU+C5H9N1	752.157	2	G	mELVLK	0	1.61925	-1.1181	1	27.0492	1
E. coli ribosomes	NM	S_Mosh_O_Dybkov_060123_300123_Expl_2_Ribos_Rodnina_NMXL_R1_perc_0.0100_XLs.idXML	1	7796	1100.38	682.957	5.75243e-06	3	EAAMRGEIPGLK	sp|P0AG59|RS14_ECOLI	86	97	2.58902	682.959	AG+C5H9N1	775.184	2	A	EAAmRGEIPGLK	3	0.369124	-2.58902	0.228429	29.968	1
E. coli ribosomes	NM	S_Mosh_O_Dybkov_060123_300123_Expl_2_Ribos_Rodnina_NMXL_R1_perc_0.0100_XLs.idXML	1	7803	1101.1	701.334	3.95414e-06	3	M(Oxidation)QAASGQLQQSHLLK	sp|P0A7M6|RL29_ECOLI	30	44	0.794621	701.333	G+C5H9N1	446.132	1	G	MQAAsGQLQQSHLLK	4	2.51323	0.794621	0.909302	51.383	1
E. coli ribosomes	NM	S_Mosh_O_Dybkov_060123_300123_Expl_2_Ribos_Rodnina_NMXL_R1_perc_0.0100_XLs.idXML	1	7809	1101.61	551.953	5.20006e-06	3	NKVHIINLEK	sp|P0A7V0|RS2_ECOLI	36	45	0.907138	551.954	G+C5H9N1	446.132	1	G	NKVHiiNLEK	5	0.0177732	-0.907138	0.0879539	34.4651	1
E. coli ribosomes	NM	S_Mosh_O_Dybkov_060123_300123_Expl_2_Ribos_Rodnina_NMXL_R1_perc_0.0100_XLs.idXML	1	7815	1102.21	571.213	5.44233e-06	3	CHPFFTGK	sp|P0A7M9|RL31_ECOLI	40	47	0.458572	571.213	AG+C5H9N1	775.184	2	A	ChPFFTGK	1	0.141626	0.458572	0.335337	43.3098	1
E. coli ribosomes	NM	S_Mosh_O_Dybkov_060123_300123_Expl_2_Ribos_Rodnina_NMXL_R1_perc_0.0100_XLs.idXML	1	7817	1102.35	558.205	5.36446e-06	3	CHPFFTGK	sp|P0A7M9|RL31_ECOLI	40	47	0.17822	558.205	AU+C5H9N1	736.162	2	A	ChPFFTGK	1	0.157485	-0.17822	0.144634	33.7373	1
E. coli ribosomes	NM	S_Mosh_O_Dybkov_060123_300123_Expl_2_Ribos_Rodnina_NMXL_R1_perc_0.0100_XLs.idXML	1	7826	1103.2	582.549	5.44701e-06	3	LM(Oxidation)DLGCYR	sp|P0A7S9|RS13_ECOLI	80	87	0.477731	582.549	AA+C5H9N1	759.189	2	A	LmDLGCYR	1	0.0846287	0.477731	0.861637	27.5853	1
E. coli ribosomes	NM	S_Mosh_O_Dybkov_060123_300123_Expl_2_Ribos_Rodnina_NMXL_R1_perc_0.0100_XLs.idXML	1	7829	1103.46	539.622	4.85706e-06	3	INGQVITIKGK	sp|P0AG55|RL6_ECOLI	19	29	0.473119	539.622	G+C5H9N1	446.132	1	G	INGqVITIKGK	3	0.199765	0.473119	0.716323	49.3357	1
E. coli ribosomes	NM	S_Mosh_O_Dybkov_060123_300123_Expl_2_Ribos_Rodnina_NMXL_R1_perc_0.0100_XLs.idXML	1	7830	1103.57	773.301	0.00128872	2	NLEVMVK	sp|P0A7R9|RS11_ECOLI	81	87	0.413262	773.301	UU+C5H9N1	713.135	2	U	NLEVmVK	4	0.0486476	0.413262	1	39.5156	1
E. coli ribosomes	NM	S_Mosh_O_Dybkov_060123_300123_Expl_2_Ribos_Rodnina_NMXL_R1_perc_0.0100_XLs.idXML	1	7844	1105.13	558.937	5.05e-06	3	DAAAAVGKAVAER	sp|P0C018|RL18_ECOLI	69	81	0.127347	558.937	G+C5H9N1	446.132	1	G	DaaaaVGKaVaER	10	0.550496	0.127347	0.336854	30.3904	1
E. coli ribosomes	NM	S_Mosh_O_Dybkov_060123_300123_Expl_2_Ribos_Rodnina_NMXL_R1_perc_0.0100_XLs.idXML	1	7845	1105.24	672.612	4.89923e-06	3	SNVPALEACPQK	sp|P0A7S3|RS12_ECOLI	19	30	0.438012	672.611	AA+C5H9N1	759.189	2	A	SNVPALeACPQK	6	0.0739923	0.438012	0.817776	36.6	1
E. coli ribosomes	NM	S_Mosh_O_Dybkov_060123_300123_Expl_2_Ribos_Rodnina_NMXL_R1_perc_0.0100_XLs.idXML	1	7847	1105.41	758.315	2.9335e-06	3	ATLGEVGNAEHMLR	sp|P60422|RL2_ECOLI	190	203	0.0973845	758.315	AG+C5H9N1	775.184	2	A	ATLGEVGNAEHmLR	11	0.692975	-0.0973845	0.921372	72.9775	1
E. coli ribosomes	NM	S_Mosh_O_Dybkov_060123_300123_Expl_2_Ribos_Rodnina_NMXL_R1_perc_0.0100_XLs.idXML	1	7855	1106.15	670.267	5.28509e-06	3	SNVPALEACPQK	sp|P0A7S3|RS12_ECOLI	19	30	0.653488	670.267	GU+C5H9N1	752.157	2	G	SNvPALEACPQK	2	0.0736451	-0.653488	0.67262	25.4478	1
E. coli ribosomes	NM	S_Mosh_O_Dybkov_060123_300123_Expl_2_Ribos_Rodnina_NMXL_R1_perc_0.0100_XLs.idXML	1	7866	1107.27	597.783	5.3174e-06	2	M(Oxidation)ELVLK	sp|P60723|RL4_ECOLI	1	6	0.0667417	597.783	G+C5H9N1	446.132	1	G	mELVLK	0	0.0707589	-0.0667417	0.771659	43.9888	1
E. coli ribosomes	NM	S_Mosh_O_Dybkov_060123_300123_Expl_2_Ribos_Rodnina_NMXL_R1_perc_0.0100_XLs.idXML	1	7867	1107.34	456.197	5.27027e-06	3	CHPFFTGK	sp|P0A7M9|RL31_ECOLI	40	47	0.00912984	456.197	A+C5H9N1	430.137	1	A	cHPFFTGK	0	1.50615	0.00912984	0.511448	34.2245	1
E. coli ribosomes	NM	S_Mosh_O_Dybkov_060123_300123_Expl_2_Ribos_Rodnina_NMXL_R1_perc_0.0100_XLs.idXML	1	7870	1107.63	565.881	5.43912e-06	3	CHPFFTGK	sp|P0A7M9|RL31_ECOLI	40	47	0.438134	565.881	AA+C5H9N1	759.189	2	A	ChPFFTGK	1	0.172656	0.438134	0.208918	23.7609	1
E. coli ribosomes	NM	S_Mosh_O_Dybkov_060123_300123_Expl_2_Ribos_Rodnina_NMXL_R1_perc_0.0100_XLs.idXML	1	7871	1107.72	737.305	3.6608e-06	3	ATLGEVGNAEHMLR	sp|P60422|RL2_ECOLI	190	203	0.607387	737.304	CU+C5H9N1	712.151	2	C	ATLGEVgNAEHMLR	6	0.138686	0.607387	0.948149	58.0417	1
E. coli ribosomes	NM	S_Mosh_O_Dybkov_060123_300123_Expl_2_Ribos_Rodnina_NMXL_R1_perc_0.0100_XLs.idXML	1	7873	1107.86	510.942	4.96048e-06	3	VAALIKEVNK	sp|P0A7T3|RS16_ECOLI	71	80	4.24855	510.94	G+C5H9N1	446.132	1	G	VAAlIKEVNK	3	0.0637522	4.24855	0.587596	54.5154	1
E. coli ribosomes	NM	S_Mosh_O_Dybkov_060123_300123_Expl_2_Ribos_Rodnina_NMXL_R1_perc_0.0100_XLs.idXML	1	7878	1108.3	494.896	3.7176e-06	3	GIKDVSFDR	sp|P0C018|RL18_ECOLI	86	94	0.505432	494.896	G+C5H9N1	446.132	1	G	GIkDVSFDR	2	0.25082	0.505432	0.186819	47.6012	1
E. coli ribosomes	NM	S_Mosh_O_Dybkov_060123_300123_Expl_2_Ribos_Rodnina_NMXL_R1_perc_0.0100_XLs.idXML	1	7887	1109.33	750.64	2.84626e-06	3	ATLGEVGNAEHMLR	sp|P60422|RL2_ECOLI	190	203	0.115102	750.64	GU+C5H9N1	752.157	2	G	ATLGEVGNAEHmLR	11	0.297103	-0.115102	0.82415	80.7769	1
E. coli ribosomes	NM	S_Mosh_O_Dybkov_060123_300123_Expl_2_Ribos_Rodnina_NMXL_R1_perc_0.0100_XLs.idXML	1	7891	1109.62	745.309	5.00346e-06	3	ATLGEVGNAEHMLR	sp|P60422|RL2_ECOLI	190	203	0.830953	745.308	AU+C5H9N1	736.162	2	A	ATLGEVgNAEHMLR	6	0.0921801	0.830953	0.805376	40.5866	1
E. coli ribosomes	NM	S_Mosh_O_Dybkov_060123_300123_Expl_2_Ribos_Rodnina_NMXL_R1_perc_0.0100_XLs.idXML	1	7898	1110.21	776.997	4.89196e-06	3	LVSSAGTGHFYTTTK	sp|P0A7N9|RL33_ECOLI	11	25	1.2089	776.998	AA+C5H9N1	759.189	2	A	LVSSAGtGHFYtttK	13	0.0480647	-1.2089	0.615972	31.873	1
E. coli ribosomes	NM	S_Mosh_O_Dybkov_060123_300123_Expl_2_Ribos_Rodnina_NMXL_R1_perc_0.0100_XLs.idXML	1	7904	1110.98	478.561	4.11536e-06	3	GLHSAFTVR	sp|P0A7K6|RL19_ECOLI	54	62	0.57853	478.561	G+C5H9N1	446.132	1	G	GLhSAFTVR	2	0.860164	0.57853	0.768559	62.7554	1
E. coli ribosomes	NM	S_Mosh_O_Dybkov_060123_300123_Expl_2_Ribos_Rodnina_NMXL_R1_perc_0.0100_XLs.idXML	1	7910	1111.5	633.598	2.77138e-06	3	AADMTGADIEAMTR	sp|P0A7J7|RL11_ECOLI	114	127	0.524424	633.597	G+C5H9N1	446.132	1	G	AADmTGADIEAmTR	11	1.8926	0.524424	0.896564	46.9635	1
E. coli ribosomes	NM	S_Mosh_O_Dybkov_060123_300123_Expl_2_Ribos_Rodnina_NMXL_R1_perc_0.0100_XLs.idXML	1	7913	1111.76	677.943	4.41201e-06	3	SNVPALEACPQK	sp|P0A7S3|RS12_ECOLI	19	30	0.328904	677.943	AG+C5H9N1	775.184	2	A	SNVPaLEACPQK	4	0.033	0.328904	0.92101	50.9848	1
E. coli ribosomes	NM	S_Mosh_O_Dybkov_060123_300123_Expl_2_Ribos_Rodnina_NMXL_R1_perc_0.0100_XLs.idXML	1	7922	1112.61	701.333	5.20388e-06	3	M(Oxidation)QAASGQLQQSHLLK	sp|P0A7M6|RL29_ECOLI	30	44	0.105311	701.333	G+C5H9N1	446.132	1	G	MQAaSGQLQQSHLLK	3	0.80026	-0.105311	1	38.9469	1
E. coli ribosomes	NM	S_Mosh_O_Dybkov_060123_300123_Expl_2_Ribos_Rodnina_NMXL_R1_perc_0.0100_XLs.idXML	1	7930	1113.54	558.206	5.42959e-06	3	CHPFFTGK	sp|P0A7M9|RL31_ECOLI	40	47	0.607816	558.205	AU+C5H9N1	736.162	2	A	ChPFFTGK	1	0.0615923	0.607816	0.670802	28.3044	1
E. coli ribosomes	NM	S_Mosh_O_Dybkov_060123_300123_Expl_2_Ribos_Rodnina_NMXL_R1_perc_0.0100_XLs.idXML	1	7939	1114.5	539.622	5.67736e-06	3	INGQVITIKGK	sp|P0AG55|RL6_ECOLI	19	29	0.706454	539.622	G+C5H9N1	446.132	1	G	INGQVITIkGK	8	0.8703	-0.706454	0.76195	23.4871	1
E. coli ribosomes	NM	S_Mosh_O_Dybkov_060123_300123_Expl_2_Ribos_Rodnina_NMXL_R1_perc_0.0100_XLs.idXML	1	7959	1116.48	478.196	0.00305854	3	LM(Oxidation)DLGCYR	sp|P0A7S9|RS13_ECOLI	80	87	1.24162	478.196	G+C5H9N1	446.132	1	G	LmDLGCYR	1	0.0329719	-1.24162	0.255102	24.8998	1
E. coli ribosomes	NM	S_Mosh_O_Dybkov_060123_300123_Expl_2_Ribos_Rodnina_NMXL_R1_perc_0.0100_XLs.idXML	1	7976	1118.2	510.94	4.68423e-06	3	VAALIKEVNK	sp|P0A7T3|RS16_ECOLI	71	80	1.68023	510.94	G+C5H9N1	446.132	1	G	VAAlIKEVNK	3	0.095513	1.68023	1	46.7247	1
E. coli ribosomes	NM	S_Mosh_O_Dybkov_060123_300123_Expl_2_Ribos_Rodnina_NMXL_R1_perc_0.0100_XLs.idXML	1	7995	1120.14	494.896	4.32312e-06	3	GIKDVSFDR	sp|P0C018|RL18_ECOLI	86	94	0.481202	494.896	G+C5H9N1	446.132	1	G	GIkDVSFDR	2	0.291117	-0.481202	0.662847	34.7865	1
E. coli ribosomes	NM	S_Mosh_O_Dybkov_060123_300123_Expl_2_Ribos_Rodnina_NMXL_R1_perc_0.0100_XLs.idXML	1	7999	1120.54	456.197	5.43194e-06	3	CHPFFTGK	sp|P0A7M9|RL31_ECOLI	40	47	0.544295	456.197	A+C5H9N1	430.137	1	A	cHPFFTGK	0	1.38177	0.544295	0.223285	31.4952	1
E. coli ribosomes	NM	S_Mosh_O_Dybkov_060123_300123_Expl_2_Ribos_Rodnina_NMXL_R1_perc_0.0100_XLs.idXML	1	8011	1121.86	677.943	4.08441e-06	3	SNVPALEACPQK	sp|P0A7S3|RS12_ECOLI	19	30	0.11384	677.943	AG+C5H9N1	775.184	2	A	SNVPaLEaCPQK	7	0.0393263	0.11384	1	42.617	1
E. coli ribosomes	NM	S_Mosh_O_Dybkov_060123_300123_Expl_2_Ribos_Rodnina_NMXL_R1_perc_0.0100_XLs.idXML	1	8013	1122.09	633.597	3.02811e-06	3	AADMTGADIEAMTR	sp|P0A7J7|RL11_ECOLI	114	127	0.0352163	633.597	G+C5H9N1	446.132	1	G	AADmTGADIEAmTR	11	1.91236	0.0352163	0.909305	47.7626	1
E. coli ribosomes	NM	S_Mosh_O_Dybkov_060123_300123_Expl_2_Ribos_Rodnina_NMXL_R1_perc_0.0100_XLs.idXML	1	8023	1122.99	478.561	5.34411e-06	3	GLHSAFTVR	sp|P0A7K6|RL19_ECOLI	54	62	0.323453	478.561	G+C5H9N1	446.132	1	G	GLhSAFTVR	2	0.116969	0.323453	0.426213	33.968	1
E. coli ribosomes	NM	S_Mosh_O_Dybkov_060123_300123_Expl_2_Ribos_Rodnina_NMXL_R1_perc_0.0100_XLs.idXML	1	8047	1125.87	512.948	5.13404e-06	3	KGKILFVGTK	sp|P0A7V0|RS2_ECOLI	64	73	0.125373	512.948	G+C5H9N1	446.132	1	G	KGKILFVGTK	-1	0	0.125373	0.628552	43.6565	1
E. coli ribosomes	NM	S_Mosh_O_Dybkov_060123_300123_Expl_2_Ribos_Rodnina_NMXL_R1_perc_0.0100_XLs.idXML	1	8049	1126.14	851.884	5.0662e-06	2	SNVPALEACPQK	sp|P0A7S3|RS12_ECOLI	19	30	0.899609	851.885	G+C5H9N1	446.132	1	G	SNVPALEAcPQK	8	1.58312	-0.899609	0.642724	42.6372	1
E. coli ribosomes	NM	S_Mosh_O_Dybkov_060123_300123_Expl_2_Ribos_Rodnina_NMXL_R1_perc_0.0100_XLs.idXML	1	8054	1126.68	720.828	2.36903e-06	4	GEILGGMAAVEQPEKPAAQPK	sp|P0A7V3|RS3_ECOLI	205	225	0.213149	720.828	AA+C5H9N1	759.189	2	A	GEILGGmAAVEQPEKPAAQPK	6	0.391265	-0.213149	0.948502	73.513	1
E. coli ribosomes	NM	S_Mosh_O_Dybkov_060123_300123_Expl_2_Ribos_Rodnina_NMXL_R1_perc_0.0100_XLs.idXML	1	8057	1126.95	478.197	0.00543758	3	LM(Oxidation)DLGCYR	sp|P0A7S9|RS13_ECOLI	80	87	0.226193	478.196	G+C5H9N1	446.132	1	G	LmDLGCYR	1	0.0470849	0.226193	0.732677	23.1009	1
E. coli ribosomes	NM	S_Mosh_O_Dybkov_060123_300123_Expl_2_Ribos_Rodnina_NMXL_R1_perc_0.0100_XLs.idXML	1	8075	1128.92	597.783	4.91319e-06	2	M(Oxidation)ELVLK	sp|P60723|RL4_ECOLI	1	6	0.443771	597.783	G+C5H9N1	446.132	1	G	MeLVLK	1	1.76912	0.443771	0.937955	53.3939	1
E. coli ribosomes	NM	S_Mosh_O_Dybkov_060123_300123_Expl_2_Ribos_Rodnina_NMXL_R1_perc_0.0100_XLs.idXML	1	8077	1129.06	984.894	4.33094e-06	2	SNVPALEACPQK	sp|P0A7S3|RS12_ECOLI	19	30	0.0825374	984.894	CU+C5H9N1	712.151	2	C	SNVpALEACpQK	9	0.0943251	0.0825374	1	53.6092	1
E. coli ribosomes	NM	S_Mosh_O_Dybkov_060123_300123_Expl_2_Ribos_Rodnina_NMXL_R1_perc_0.0100_XLs.idXML	1	8087	1130.24	996.902	4.09471e-06	2	SNVPALEACPQK	sp|P0A7S3|RS12_ECOLI	19	30	1.84443	996.9	AU+C5H9N1	736.162	2	A	SNVPALEaCPQK	7	0.0966372	1.84443	1	69.9384	1
E. coli ribosomes	NM	S_Mosh_O_Dybkov_060123_300123_Expl_2_Ribos_Rodnina_NMXL_R1_perc_0.0100_XLs.idXML	1	8103	1132.08	494.896	4.91803e-06	3	GIKDVSFDR	sp|P0C018|RL18_ECOLI	86	94	0.567096	494.896	G+C5H9N1	446.132	1	G	GIkDVSFDR	2	0.129585	0.567096	0.560272	37.0788	1
E. coli ribosomes	NM	S_Mosh_O_Dybkov_060123_300123_Expl_2_Ribos_Rodnina_NMXL_R1_perc_0.0100_XLs.idXML	1	8104	1132.14	456.197	5.39428e-06	3	CHPFFTGK	sp|P0A7M9|RL31_ECOLI	40	47	0.142921	456.197	A+C5H9N1	430.137	1	A	cHPFFTGK	0	2.19317	0.142921	0.509986	31.8968	1
E. coli ribosomes	NM	S_Mosh_O_Dybkov_060123_300123_Expl_2_Ribos_Rodnina_NMXL_R1_perc_0.0100_XLs.idXML	1	8106	1132.34	587.88	5.72975e-06	3	LM(Oxidation)DLGCYR	sp|P0A7S9|RS13_ECOLI	80	87	0.90678	587.881	AG+C5H9N1	775.184	2	A	LmDLGCYR	1	0.0202758	-0.90678	0.392056	41.1119	1
E. coli ribosomes	NM	S_Mosh_O_Dybkov_060123_300123_Expl_2_Ribos_Rodnina_NMXL_R1_perc_0.0100_XLs.idXML	1	8110	1132.81	751.017	3.07423e-06	3	AAAQKAFNEM(Oxidation)QPIVDR	sp|P0A7U7|RS20_ECOLI	45	60	1.59458	751.016	G+C5H9N1	446.132	1	G	AAAQkAFNEMQPIVDR	4	2.01616	1.59458	0.626323	77.7554	1
E. coli ribosomes	NM	S_Mosh_O_Dybkov_060123_300123_Expl_2_Ribos_Rodnina_NMXL_R1_perc_0.0100_XLs.idXML	1	8112	1133.05	577.621	3.85849e-06	3	VGTVTPNVAEAVK	sp|P0A7L0|RL1_ECOLI	142	154	1.1408	577.621	G+C5H9N1	446.132	1	G	VGTVTPNVAeAVK	9	1.91398	1.1408	0.788209	64.6366	1
E. coli ribosomes	NM	S_Mosh_O_Dybkov_060123_300123_Expl_2_Ribos_Rodnina_NMXL_R1_perc_0.0100_XLs.idXML	1	8116	1133.52	849.801	0.00486043	2	LM(Oxidation)DLGCYR	sp|P0A7S9|RS13_ECOLI	80	87	0.131739	849.801	CU+C5H9N1	712.151	2	C	LMDLGCYR	-1	0	0.131739	0.95421	41.5262	1
E. coli ribosomes	NM	S_Mosh_O_Dybkov_060123_300123_Expl_2_Ribos_Rodnina_NMXL_R1_perc_0.0100_XLs.idXML	1	8117	1133.59	677.944	5.00938e-06	3	SNVPALEACPQK	sp|P0A7S3|RS12_ECOLI	19	30	1.06643	677.943	AG+C5H9N1	775.184	2	A	SNVPaLEaCPQK	7	0.0384583	1.06643	0.967743	42.5308	1
E. coli ribosomes	NM	S_Mosh_O_Dybkov_060123_300123_Expl_2_Ribos_Rodnina_NMXL_R1_perc_0.0100_XLs.idXML	1	8124	1134.07	638.566	2.38316e-06	4	GEILGGMAAVEQPEKPAAQPK	sp|P0A7V3|RS3_ECOLI	205	225	1.52972	638.565	A+C5H9N1	430.137	1	A	GEILGGmAAVEQPEKPAAQPK	6	1.72968	1.52972	0.783927	55.4144	1
E. coli ribosomes	NM	S_Mosh_O_Dybkov_060123_300123_Expl_2_Ribos_Rodnina_NMXL_R1_perc_0.0100_XLs.idXML	1	8133	1135.2	633.597	3.99443e-06	3	AADMTGADIEAMTR	sp|P0A7J7|RL11_ECOLI	114	127	0.446439	633.597	G+C5H9N1	446.132	1	G	AADmTGADIEAmTR	11	1.46845	-0.446439	0.833439	32.2211	1
E. coli ribosomes	NM	S_Mosh_O_Dybkov_060123_300123_Expl_2_Ribos_Rodnina_NMXL_R1_perc_0.0100_XLs.idXML	1	8137	1135.71	775.329	3.8611e-06	2	M(Oxidation)YAVFQSGGK	sp|P0AG48|RL21_ECOLI	1	10	0.0486272	775.329	G+C5H9N1	446.132	1	G	mYAVFQSGGK	0	0.618389	-0.0486272	0.822058	55.8485	1
E. coli ribosomes	NM	S_Mosh_O_Dybkov_060123_300123_Expl_2_Ribos_Rodnina_NMXL_R1_perc_0.0100_XLs.idXML	1	8165	1138.58	720.828	3.1549e-06	4	GEILGGMAAVEQPEKPAAQPK	sp|P0A7V3|RS3_ECOLI	205	225	0.757957	720.828	AA+C5H9N1	759.189	2	A	GEILGGmAAVEQPEKPAAQPK	6	0.497	0.757957	0.836499	50.0821	1
E. coli ribosomes	NM	S_Mosh_O_Dybkov_060123_300123_Expl_2_Ribos_Rodnina_NMXL_R1_perc_0.0100_XLs.idXML	1	8179	1140.4	597.783	4.69748e-06	2	M(Oxidation)ELVLK	sp|P60723|RL4_ECOLI	1	6	0.341668	597.783	G+C5H9N1	446.132	1	G	mELVLK	0	1.96287	0.341668	0.977107	55.4639	1
E. coli ribosomes	NM	S_Mosh_O_Dybkov_060123_300123_Expl_2_Ribos_Rodnina_NMXL_R1_perc_0.0100_XLs.idXML	1	8180	1140.47	984.894	5.1736e-06	2	SNVPALEACPQK	sp|P0A7S3|RS12_ECOLI	19	30	0.20648	984.894	CU+C5H9N1	712.151	2	C	SNVpALEACpQK	9	0.095182	0.20648	1	47.1207	1
E. coli ribosomes	NM	S_Mosh_O_Dybkov_060123_300123_Expl_2_Ribos_Rodnina_NMXL_R1_perc_0.0100_XLs.idXML	1	8183	1140.74	646.983	3.75187e-06	3	ASTAMEKSNTIVLK	sp|P0ADZ0|RL23_ECOLI	20	33	0.185713	646.983	G+C5H9N1	446.132	1	G	ASTAMEKSNTIVLk	13	2.87521	0.185713	0.535211	57.4962	1
E. coli ribosomes	NM	S_Mosh_O_Dybkov_060123_300123_Expl_2_Ribos_Rodnina_NMXL_R1_perc_0.0100_XLs.idXML	1	8186	1141.01	996.901	4.25292e-06	2	SNVPALEACPQK	sp|P0A7S3|RS12_ECOLI	19	30	1.30477	996.9	AU+C5H9N1	736.162	2	A	SNVPALEAcPQK	8	1.45074	1.30477	0.822864	66.918	1
E. coli ribosomes	NM	S_Mosh_O_Dybkov_060123_300123_Expl_2_Ribos_Rodnina_NMXL_R1_perc_0.0100_XLs.idXML	1	8189	1141.34	745.308	4.19648e-06	3	ATLGEVGNAEHMLR	sp|P60422|RL2_ECOLI	190	203	0.273036	745.308	AU+C5H9N1	736.162	2	A	ATLGEVGNAEHmLR	11	0.346663	0.273036	0.777614	40.5866	1
E. coli ribosomes	NM	S_Mosh_O_Dybkov_060123_300123_Expl_2_Ribos_Rodnina_NMXL_R1_perc_0.0100_XLs.idXML	1	8193	1141.88	709.069	1.64605e-06	4	GEILGGMAAVEQPEKPAAQPK	sp|P0A7V3|RS3_ECOLI	205	225	0.506107	709.068	CU+C5H9N1	712.151	2	C	GEILGGmAAVEQPEKPAAQPK	6	0.23186	0.506107	0.400885	70.1855	1
E. coli ribosomes	NM	S_Mosh_O_Dybkov_060123_300123_Expl_2_Ribos_Rodnina_NMXL_R1_perc_0.0100_XLs.idXML	1	8194	1141.95	486.726	4.39553e-06	4	ATLGEVGNAEHMLR	sp|P60422|RL2_ECOLI	190	203	1.03953	486.725	G+C5H9N1	446.132	1	G	ATLGEVGNAEHmLR	11	1.45458	1.03953	0.906808	39.7259	1
E. coli ribosomes	NM	S_Mosh_O_Dybkov_060123_300123_Expl_2_Ribos_Rodnina_NMXL_R1_perc_0.0100_XLs.idXML	1	8203	1143.09	751.016	4.40903e-06	3	AAAQKAFNEM(Oxidation)QPIVDR	sp|P0A7U7|RS20_ECOLI	45	60	0.0218531	751.016	G+C5H9N1	446.132	1	G	AAAQKAFNEmQPIVDR	9	0.204412	-0.0218531	0.678699	50.0076	1
E. coli ribosomes	NM	S_Mosh_O_Dybkov_060123_300123_Expl_2_Ribos_Rodnina_NMXL_R1_perc_0.0100_XLs.idXML	1	8210	1143.79	456.197	5.43259e-06	3	CHPFFTGK	sp|P0A7M9|RL31_ECOLI	40	47	0.275685	456.197	A+C5H9N1	430.137	1	A	cHPFFTGK	0	2.08095	-0.275685	0.466463	38.0076	1
E. coli ribosomes	NM	S_Mosh_O_Dybkov_060123_300123_Expl_2_Ribos_Rodnina_NMXL_R1_perc_0.0100_XLs.idXML	1	8223	1145.16	677.945	4.93667e-06	3	SNVPALEACPQK	sp|P0A7S3|RS12_ECOLI	19	30	2.54148	677.943	AG+C5H9N1	775.184	2	A	SNVPALEACPqK	10	0.772649	2.54148	0.919576	37.029	1
E. coli ribosomes	NM	S_Mosh_O_Dybkov_060123_300123_Expl_2_Ribos_Rodnina_NMXL_R1_perc_0.0100_XLs.idXML	1	8240	1147.18	775.329	3.10928e-06	2	M(Oxidation)YAVFQSGGK	sp|P0AG48|RL21_ECOLI	1	10	0.393222	775.329	G+C5H9N1	446.132	1	G	mYAVFQSGGK	0	0.405411	0.393222	1	63.9658	1
E. coli ribosomes	NM	S_Mosh_O_Dybkov_060123_300123_Expl_2_Ribos_Rodnina_NMXL_R1_perc_0.0100_XLs.idXML	1	8243	1147.44	718.824	1.05188e-06	4	GEILGGMAAVEQPEKPAAQPK	sp|P0A7V3|RS3_ECOLI	205	225	0.592435	718.824	CG+C5H9N1	751.173	2	C	GEILGGmAAVEQPEKPAAQPK	6	0.204482	0.592435	0.914541	101.144	1
E. coli ribosomes	NM	S_Mosh_O_Dybkov_060123_300123_Expl_2_Ribos_Rodnina_NMXL_R1_perc_0.0100_XLs.idXML	1	8254	1148.55	678.587	5.27001e-06	4	GEILGGM(Oxidation)AAVEQPEKPAAQPKK	sp|P0A7V3|RS3_ECOLI	205	226	0.999842	678.586	G+C5H9N1	446.132	1	G	GEIlGGMAAVEQPEKPAAQPKK	3	0.255312	0.999842	0.288562	32.7967	1
E. coli ribosomes	NM	S_Mosh_O_Dybkov_060123_300123_Expl_2_Ribos_Rodnina_NMXL_R1_perc_0.0100_XLs.idXML	1	8256	1148.82	785.012	3.3119e-06	3	ATIDGLENMNSPEM(Oxidation)VAAK	sp|P0A7W1|RS5_ECOLI	139	156	0.231307	785.012	G+C5H9N1	446.132	1	G	ATIDGLENmNSPEmVAAK	13	1.53941	0.231307	0.763963	50.932	1
E. coli ribosomes	NM	S_Mosh_O_Dybkov_060123_300123_Expl_2_Ribos_Rodnina_NMXL_R1_perc_0.0100_XLs.idXML	1	8258	1149.02	602.593	5.21566e-06	3	NGIIHTTIGK	sp|P0A7L0|RL1_ECOLI	168	177	1.55771	602.592	GU+C5H9N1	752.157	2	G	NGiiHTTiGK	7	1.22545	1.55771	0.381363	41.8201	1
E. coli ribosomes	NM	S_Mosh_O_Dybkov_060123_300123_Expl_2_Ribos_Rodnina_NMXL_R1_perc_0.0100_XLs.idXML	1	8279	1151.51	396.56	5.74582e-06	3	LLKVLR	sp|P0ADZ0|RL23_ECOLI	7	12	0.431641	396.56	G+C5H9N1	446.132	1	G	LLkVLR	2	0.347845	0.431641	0.839798	42.9505	1
E. coli ribosomes	NM	S_Mosh_O_Dybkov_060123_300123_Expl_2_Ribos_Rodnina_NMXL_R1_perc_0.0100_XLs.idXML	1	8285	1152.18	745.307	3.79753e-06	3	ATLGEVGNAEHMLR	sp|P60422|RL2_ECOLI	190	203	1.87373	745.308	AU+C5H9N1	736.162	2	A	ATLGEVGNAEHmLR	11	0.359016	-1.87373	0.926972	58.6161	1
E. coli ribosomes	NM	S_Mosh_O_Dybkov_060123_300123_Expl_2_Ribos_Rodnina_NMXL_R1_perc_0.0100_XLs.idXML	1	8287	1152.45	597.783	5.78887e-06	2	M(Oxidation)ELVLK	sp|P60723|RL4_ECOLI	1	6	0.443771	597.783	G+C5H9N1	446.132	1	G	mELVLK	0	0.0797623	0.443771	0.713851	39.6047	1
E. coli ribosomes	NM	S_Mosh_O_Dybkov_060123_300123_Expl_2_Ribos_Rodnina_NMXL_R1_perc_0.0100_XLs.idXML	1	8290	1152.72	709.069	8.96631e-07	4	GEILGGMAAVEQPEKPAAQPK	sp|P0A7V3|RS3_ECOLI	205	225	0.506107	709.068	CU+C5H9N1	712.151	2	C	GEILGGmAAVEQPEKPAAQPK	6	0.576752	0.506107	0.685918	62.8075	1
E. coli ribosomes	NM	S_Mosh_O_Dybkov_060123_300123_Expl_2_Ribos_Rodnina_NMXL_R1_perc_0.0100_XLs.idXML	1	8291	1152.79	502.25	2.07918e-06	4	ITLNMGVGEAIADKK	sp|P62399|RL5_ECOLI	34	48	1.04849	502.25	G+C5H9N1	446.132	1	G	ITLNmGVGEAIADKK	4	1.84593	1.04849	0.745065	45.5707	1
E. coli ribosomes	NM	S_Mosh_O_Dybkov_060123_300123_Expl_2_Ribos_Rodnina_NMXL_R1_perc_0.0100_XLs.idXML	1	8297	1153.46	701.333	4.60348e-06	3	M(Oxidation)QAASGQLQQSHLLK	sp|P0A7M6|RL29_ECOLI	30	44	0.453421	701.333	G+C5H9N1	446.132	1	G	MQAaSGQLQQSHLLK	3	0.799708	-0.453421	0.898814	37.1392	1
E. coli ribosomes	NM	S_Mosh_O_Dybkov_060123_300123_Expl_2_Ribos_Rodnina_NMXL_R1_perc_0.0100_XLs.idXML	1	8311	1155.07	443.551	5.30626e-06	3	LFKEFAK	sp|P0A7J3|RL10_ECOLI	95	101	0.255896	443.551	G+C5H9N1	446.132	1	G	LFkEFAK	2	0.690408	-0.255896	0.904668	43.0046	1
E. coli ribosomes	NM	S_Mosh_O_Dybkov_060123_300123_Expl_2_Ribos_Rodnina_NMXL_R1_perc_0.0100_XLs.idXML	1	8316	1155.67	565.881	5.26338e-06	3	CHPFFTGK	sp|P0A7M9|RL31_ECOLI	40	47	0.530634	565.881	AA+C5H9N1	759.189	2	A	ChPFFTGK	1	0.0816445	0.530634	0.174926	32.3726	1
E. coli ribosomes	NM	S_Mosh_O_Dybkov_060123_300123_Expl_2_Ribos_Rodnina_NMXL_R1_perc_0.0100_XLs.idXML	1	8321	1156.3	456.197	4.68392e-06	3	CHPFFTGK	sp|P0A7M9|RL31_ECOLI	40	47	0.0760255	456.197	A+C5H9N1	430.137	1	A	cHPFFTGK	0	2.08789	0.0760255	0.64655	37.6294	1
E. coli ribosomes	NM	S_Mosh_O_Dybkov_060123_300123_Expl_2_Ribos_Rodnina_NMXL_R1_perc_0.0100_XLs.idXML	1	8325	1156.77	775.329	2.93254e-06	2	M(Oxidation)YAVFQSGGK	sp|P0AG48|RL21_ECOLI	1	10	0.122688	775.329	G+C5H9N1	446.132	1	G	mYAVFQSGGK	0	0.0157027	-0.122688	0.975293	55.2852	1
E. coli ribosomes	NM	S_Mosh_O_Dybkov_060123_300123_Expl_2_Ribos_Rodnina_NMXL_R1_perc_0.0100_XLs.idXML	1	8335	1157.53	825.29	5.42069e-06	2	CHPFFTGK	sp|P0A7M9|RL31_ECOLI	40	47	0.545363	825.291	UU+C5H9N1	713.135	2	U	ChPFFTGK	1	0.0657485	-0.545363	0.693264	46.3875	1
E. coli ribosomes	NM	S_Mosh_O_Dybkov_060123_300123_Expl_2_Ribos_Rodnina_NMXL_R1_perc_0.0100_XLs.idXML	1	8339	1157.98	612.27	3.55351e-06	3	AIISDVNASDEDR	sp|P0AG59|RS14_ECOLI	29	41	0.205024	612.27	A+C5H9N1	430.137	1	A	AIISDVNASDeDR	10	3.59284	-0.205024	0.862786	59.0497	1
E. coli ribosomes	NM	S_Mosh_O_Dybkov_060123_300123_Expl_2_Ribos_Rodnina_NMXL_R1_perc_0.0100_XLs.idXML	1	8340	1158.05	677.943	0.00188563	3	SNVPALEACPQK	sp|P0A7S3|RS12_ECOLI	19	30	0.556126	677.943	AG+C5H9N1	775.184	2	A	SNVPaLEaCPQK	7	0.0307451	-0.556126	0.86386	22.3117	1
E. coli ribosomes	NM	S_Mosh_O_Dybkov_060123_300123_Expl_2_Ribos_Rodnina_NMXL_R1_perc_0.0100_XLs.idXML	1	8345	1158.82	719.07	1.4648e-06	4	GEILGGMAAVEQPEKPAAQPK	sp|P0A7V3|RS3_ECOLI	205	225	0.169475	719.07	GU+C5H9N1	752.157	2	G	GEILGGmAAVEQPEKPAAQPK	6	0.991215	0.169475	0.988116	85.3903	1
E. coli ribosomes	NM	S_Mosh_O_Dybkov_060123_300123_Expl_2_Ribos_Rodnina_NMXL_R1_perc_0.0100_XLs.idXML	1	8353	1159.37	478.197	0.00585064	3	LM(Oxidation)DLGCYR	sp|P0A7S9|RS13_ECOLI	80	87	0.0291224	478.196	G+C5H9N1	446.132	1	G	LmDLGCYR	1	0.13623	0.0291224	0.797796	24.8998	1
E. coli ribosomes	NM	S_Mosh_O_Dybkov_060123_300123_Expl_2_Ribos_Rodnina_NMXL_R1_perc_0.0100_XLs.idXML	1	8362	1160.25	785.013	1.76229e-06	3	ATIDGLENM(Oxidation)NSPEMVAAK	sp|P0A7W1|RS5_ECOLI	139	156	2.01472	785.012	G+C5H9N1	446.132	1	G	ATIDGLENmNSPEmVAAK	13	0.871817	2.01472	1	74.8405	1
E. coli ribosomes	NM	S_Mosh_O_Dybkov_060123_300123_Expl_2_Ribos_Rodnina_NMXL_R1_perc_0.0100_XLs.idXML	1	8363	1160.32	565.881	5.20546e-06	3	CHPFFTGK	sp|P0A7M9|RL31_ECOLI	40	47	0.222417	565.881	AA+C5H9N1	759.189	2	A	ChPFFTGK	1	0.092281	0.222417	0.387063	37.1034	1
E. coli ribosomes	NM	S_Mosh_O_Dybkov_060123_300123_Expl_2_Ribos_Rodnina_NMXL_R1_perc_0.0100_XLs.idXML	1	8367	1160.89	582.589	5.58242e-06	3	EFYEKPTTER	sp|P68679|RS21_ECOLI	36	45	0.465308	582.589	G+C5H9N1	446.132	1	G	EFYeKPTTER	3	0.209877	0.465308	0.926901	37.5496	1
E. coli ribosomes	NM	S_Mosh_O_Dybkov_060123_300123_Expl_2_Ribos_Rodnina_NMXL_R1_perc_0.0100_XLs.idXML	1	8375	1161.56	985.387	0.00188563	2	SNVPALEACPQK	sp|P0A7S3|RS12_ECOLI	19	30	0.555348	985.386	UU+C5H9N1	713.135	2	U	SNVpALEACpQK	9	0.155329	0.555348	1	37.0315	1
E. coli ribosomes	NM	S_Mosh_O_Dybkov_060123_300123_Expl_2_Ribos_Rodnina_NMXL_R1_perc_0.0100_XLs.idXML	1	8380	1162.1	750.64	2.46536e-06	3	ATLGEVGNAEHMLR	sp|P60422|RL2_ECOLI	190	203	0.196413	750.64	GU+C5H9N1	752.157	2	G	ATLgEVgNAEHMLR	6	0.281694	-0.196413	0.620553	76.974	1
E. coli ribosomes	NM	S_Mosh_O_Dybkov_060123_300123_Expl_2_Ribos_Rodnina_NMXL_R1_perc_0.0100_XLs.idXML	1	8382	1162.23	414.218	3.31718e-06	4	NKVHIINLEK	sp|P0A7V0|RS2_ECOLI	36	45	1.00095	414.217	G+C5H9N1	446.132	1	G	NKVhIINLEK	3	1.89838	1.00095	0.199511	38.7828	1
E. coli ribosomes	NM	S_Mosh_O_Dybkov_060123_300123_Expl_2_Ribos_Rodnina_NMXL_R1_perc_0.0100_XLs.idXML	1	8389	1163.18	745.308	3.49069e-06	3	ATLGEVGNAEHMLR	sp|P60422|RL2_ECOLI	190	203	0.263655	745.308	AU+C5H9N1	736.162	2	A	ATLGEVGNAEHmLR	11	0.314132	-0.263655	1	83.9995	1
E. coli ribosomes	NM	S_Mosh_O_Dybkov_060123_300123_Expl_2_Ribos_Rodnina_NMXL_R1_perc_0.0100_XLs.idXML	1	8390	1163.25	502.25	3.22747e-06	4	ITLNMGVGEAIADKK	sp|P62399|RL5_ECOLI	34	48	0.849385	502.25	G+C5H9N1	446.132	1	G	ITLNmGVGEAIADKK	4	1.90476	0.849385	0.907634	39.8008	1
E. coli ribosomes	NM	S_Mosh_O_Dybkov_060123_300123_Expl_2_Ribos_Rodnina_NMXL_R1_perc_0.0100_XLs.idXML	1	8398	1164.13	953.094	2.9508e-06	3	GEILGGMAAVEQPEKPAAQPK	sp|P0A7V3|RS3_ECOLI	205	225	1.53148	953.092	AU+C5H9N1	736.162	2	A	GEILGGmAAVEQPEKPAAQPK	6	0.0404746	1.53148	0.878549	75.0577	1
E. coli ribosomes	NM	S_Mosh_O_Dybkov_060123_300123_Expl_2_Ribos_Rodnina_NMXL_R1_perc_0.0100_XLs.idXML	1	8399	1164.26	396.56	0.00698292	3	LLKVLR	sp|P0ADZ0|RL23_ECOLI	7	12	0.030093	396.56	G+C5H9N1	446.132	1	G	LLkVLR	2	0.3325	-0.030093	0.845448	31.0198	1
E. coli ribosomes	NM	S_Mosh_O_Dybkov_060123_300123_Expl_2_Ribos_Rodnina_NMXL_R1_perc_0.0100_XLs.idXML	1	8401	1164.53	597.783	5.7066e-06	2	M(Oxidation)ELVLK	sp|P60723|RL4_ECOLI	1	6	0.0353608	597.783	G+C5H9N1	446.132	1	G	mELVLK	0	0.498646	0.0353608	0.451035	32.8352	1
E. coli ribosomes	NM	S_Mosh_O_Dybkov_060123_300123_Expl_2_Ribos_Rodnina_NMXL_R1_perc_0.0100_XLs.idXML	1	8408	1165.4	724.827	4.16957e-06	4	GEILGGMAAVEQPEKPAAQPK	sp|P0A7V3|RS3_ECOLI	205	225	0.576147	724.827	AG+C5H9N1	775.184	2	A	GEILGGmAAVEQPEKPAAQPK	6	0.050635	0.576147	0.678022	27.0121	1
E. coli ribosomes	NM	S_Mosh_O_Dybkov_060123_300123_Expl_2_Ribos_Rodnina_NMXL_R1_perc_0.0100_XLs.idXML	1	8419	1166.4	563.537	0.00246604	3	CHPFFTGK	sp|P0A7M9|RL31_ECOLI	40	47	0.454066	563.537	GU+C5H9N1	752.157	2	G	CHPfFTGK	3	0.0332622	-0.454066	0.355628	18.6909	1
E. coli ribosomes	NM	S_Mosh_O_Dybkov_060123_300123_Expl_2_Ribos_Rodnina_NMXL_R1_perc_0.0100_XLs.idXML	1	8421	1166.67	443.551	5.60565e-06	3	LFKEFAK	sp|P0A7J3|RL10_ECOLI	95	101	0.255896	443.551	G+C5H9N1	446.132	1	G	LFkEFAK	2	0.761126	-0.255896	0.760968	35.8155	1
E. coli ribosomes	NM	S_Mosh_O_Dybkov_060123_300123_Expl_2_Ribos_Rodnina_NMXL_R1_perc_0.0100_XLs.idXML	1	8424	1167.07	558.239	4.82399e-06	3	ALM(Oxidation)EYDESLR	sp|P0A7X3|RS9_ECOLI	86	95	1.26947	558.239	A+C5H9N1	430.137	1	A	ALMEyDESLR	4	0.834645	-1.26947	0.40274	33.753	1
E. coli ribosomes	NM	S_Mosh_O_Dybkov_060123_300123_Expl_2_Ribos_Rodnina_NMXL_R1_perc_0.0100_XLs.idXML	1	8429	1167.82	472.865	5.54575e-06	3	LM(Oxidation)DLGCYR	sp|P0A7S9|RS13_ECOLI	80	87	0.430417	472.865	A+C5H9N1	430.137	1	A	LMDLGCYR	-1	0	0.430417	0.96842	22.9895	1
E. coli ribosomes	NM	S_Mosh_O_Dybkov_060123_300123_Expl_2_Ribos_Rodnina_NMXL_R1_perc_0.0100_XLs.idXML	1	8431	1167.96	825.291	4.95237e-06	2	CHPFFTGK	sp|P0A7M9|RL31_ECOLI	40	47	0.101627	825.291	UU+C5H9N1	713.135	2	U	ChPFFTGK	1	0.0511892	-0.101627	1	46.3875	1
E. coli ribosomes	NM	S_Mosh_O_Dybkov_060123_300123_Expl_2_Ribos_Rodnina_NMXL_R1_perc_0.0100_XLs.idXML	1	8436	1168.44	775.33	4.70804e-06	2	M(Oxidation)YAVFQSGGK	sp|P0AG48|RL21_ECOLI	1	10	1.55402	775.329	G+C5H9N1	446.132	1	G	mYAVFQSGGK	0	0.341443	1.55402	1	45.0828	1
E. coli ribosomes	NM	S_Mosh_O_Dybkov_060123_300123_Expl_2_Ribos_Rodnina_NMXL_R1_perc_0.0100_XLs.idXML	1	8438	1168.65	612.27	3.07528e-06	3	AIISDVNASDEDR	sp|P0AG59|RS14_ECOLI	29	41	0.264358	612.27	A+C5H9N1	430.137	1	A	AIISDVnASDEDR	6	3.29759	-0.264358	0.933071	50.3305	1
E. coli ribosomes	NM	S_Mosh_O_Dybkov_060123_300123_Expl_2_Ribos_Rodnina_NMXL_R1_perc_0.0100_XLs.idXML	1	8448	1169.73	737.635	0.00188562	3	ATLGEVGNAEHMLR	sp|P60422|RL2_ECOLI	190	203	3.31128	737.632	UU+C5H9N1	713.135	2	U	ATLGEVGNAEHmLR	11	0.280265	3.31128	1	30.3173	1
E. coli ribosomes	NM	S_Mosh_O_Dybkov_060123_300123_Expl_2_Ribos_Rodnina_NMXL_R1_perc_0.0100_XLs.idXML	1	8450	1170.1	589.011	2.57066e-06	4	ATIDGLENM(Oxidation)NSPEMVAAK	sp|P0A7W1|RS5_ECOLI	139	156	0.58075	589.01	G+C5H9N1	446.132	1	G	ATIDGLENmNSPEmVAAK	13	2.15095	0.58075	0.975734	42.1208	1
E. coli ribosomes	NM	S_Mosh_O_Dybkov_060123_300123_Expl_2_Ribos_Rodnina_NMXL_R1_perc_0.0100_XLs.idXML	1	8455	1170.44	719.07	1.64388e-06	4	GEILGGMAAVEQPEKPAAQPK	sp|P0A7V3|RS3_ECOLI	205	225	0.586681	719.07	GU+C5H9N1	752.157	2	G	GEILGGmAAVEQPEKPAAQPK	6	0.933948	0.586681	1	81.9568	1
E. coli ribosomes	NM	S_Mosh_O_Dybkov_060123_300123_Expl_2_Ribos_Rodnina_NMXL_R1_perc_0.0100_XLs.idXML	1	8468	1171.66	881.36	3.3675e-06	3	ATIDGLENM(Oxidation)NSPEMVAAK	sp|P0A7W1|RS5_ECOLI	139	156	0.437273	881.36	AC+C5H9N1	735.178	2	A	ATIDGLENmNSPEmVAAK	13	0.194083	-0.437273	0.553539	52.4718	1
E. coli ribosomes	NM	S_Mosh_O_Dybkov_060123_300123_Expl_2_Ribos_Rodnina_NMXL_R1_perc_0.0100_XLs.idXML	1	8469	1171.79	716.791	0.00914384	2	LM(Oxidation)DLGCYR	sp|P0A7S9|RS13_ECOLI	80	87	0.405918	716.791	G+C5H9N1	446.132	1	G	LmDLGCYR	1	0.0973985	0.405918	1	35.9192	1
E. coli ribosomes	NM	S_Mosh_O_Dybkov_060123_300123_Expl_2_Ribos_Rodnina_NMXL_R1_perc_0.0100_XLs.idXML	1	8477	1172.57	750.639	2.14128e-06	3	ATLGEVGNAEHMLR	sp|P60422|RL2_ECOLI	190	203	0.845729	750.64	GU+C5H9N1	752.157	2	G	ATLgEVgNAEHMLR	6	0.284375	-0.845729	0.868326	82.1943	1
E. coli ribosomes	NM	S_Mosh_O_Dybkov_060123_300123_Expl_2_Ribos_Rodnina_NMXL_R1_perc_0.0100_XLs.idXML	1	8497	1174.63	715.071	2.06847e-06	4	GEILGGMAAVEQPEKPAAQPK	sp|P0A7V3|RS3_ECOLI	205	225	0.210629	715.071	AU+C5H9N1	736.162	2	A	GEILGGmAAVEQPEKPAAQPK	6	0.103422	0.210629	0.815752	59.5815	1
E. coli ribosomes	NM	S_Mosh_O_Dybkov_060123_300123_Expl_2_Ribos_Rodnina_NMXL_R1_perc_0.0100_XLs.idXML	1	8518	1176.92	724.827	0.00914384	4	GEILGGMAAVEQPEKPAAQPK	sp|P0A7V3|RS3_ECOLI	205	225	0.438183	724.827	AG+C5H9N1	775.184	2	A	GEILGGmAAVEQPEKPAAQPK	6	0.0101485	0.438183	0.853802	14.2611	1
E. coli ribosomes	NM	S_Mosh_O_Dybkov_060123_300123_Expl_2_Ribos_Rodnina_NMXL_R1_perc_0.0100_XLs.idXML	1	8527	1177.99	456.197	5.03779e-06	3	CHPFFTGK	sp|P0A7M9|RL31_ECOLI	40	47	0.343608	456.197	A+C5H9N1	430.137	1	A	cHPFFTGK	0	1.46825	0.343608	0.829833	33.4071	1
E. coli ribosomes	NM	S_Mosh_O_Dybkov_060123_300123_Expl_2_Ribos_Rodnina_NMXL_R1_perc_0.0100_XLs.idXML	1	8531	1178.45	467.889	5.66245e-06	3	DGIPAVVER	sp|P60422|RL2_ECOLI	72	80	0.7973	467.889	G+C5H9N1	446.132	1	G	DGIPaVVER	4	0.00786544	0.7973	0.591038	30.3697	1
E. coli ribosomes	NM	S_Mosh_O_Dybkov_060123_300123_Expl_2_Ribos_Rodnina_NMXL_R1_perc_0.0100_XLs.idXML	1	8537	1179.07	562.927	5.00807e-06	3	SNVPALEACPQK	sp|P0A7S3|RS12_ECOLI	19	30	0.469809	562.927	A+C5H9N1	430.137	1	A	SNVPALEAcPQK	8	2.03893	0.469809	0.714262	32.6477	1
E. coli ribosomes	NM	S_Mosh_O_Dybkov_060123_300123_Expl_2_Ribos_Rodnina_NMXL_R1_perc_0.0100_XLs.idXML	1	8538	1179.14	472.865	5.50678e-06	3	LM(Oxidation)DLGCYR	sp|P0A7S9|RS13_ECOLI	80	87	0.10096	472.865	A+C5H9N1	430.137	1	A	LMDLGCYR	-1	0	-0.10096	0.709731	23.0882	1
E. coli ribosomes	NM	S_Mosh_O_Dybkov_060123_300123_Expl_2_Ribos_Rodnina_NMXL_R1_perc_0.0100_XLs.idXML	1	8539	1179.27	825.291	5.28726e-06	2	CHPFFTGK	sp|P0A7M9|RL31_ECOLI	40	47	0.120241	825.291	UU+C5H9N1	713.135	2	U	ChPFFTGK	1	0.0571375	0.120241	0.953513	49.3591	1
E. coli ribosomes	NM	S_Mosh_O_Dybkov_060123_300123_Expl_2_Ribos_Rodnina_NMXL_R1_perc_0.0100_XLs.idXML	1	8543	1179.61	653.963	4.96528e-06	3	ATLGEVGNAEHM(Oxidation)LR	sp|P60422|RL2_ECOLI	190	203	0.632773	653.963	G+C5H9N1	446.132	1	G	ATLGeVGNAEHMLR	4	2.75414	-0.632773	0.790402	37.4345	1
E. coli ribosomes	NM	S_Mosh_O_Dybkov_060123_300123_Expl_2_Ribos_Rodnina_NMXL_R1_perc_0.0100_XLs.idXML	1	8553	1180.98	737.634	3.72125e-06	3	ATLGEVGNAEHMLR	sp|P60422|RL2_ECOLI	190	203	2.09116	737.632	UU+C5H9N1	713.135	2	U	ATLGEVGNAEHmLR	11	0.101691	2.09116	0.686512	63.912	1
E. coli ribosomes	NM	S_Mosh_O_Dybkov_060123_300123_Expl_2_Ribos_Rodnina_NMXL_R1_perc_0.0100_XLs.idXML	1	8557	1181.45	589.011	3.30503e-06	4	ATIDGLENM(Oxidation)NSPEMVAAK	sp|P0A7W1|RS5_ECOLI	139	156	0.750526	589.01	G+C5H9N1	446.132	1	G	ATIDGLENmNSPEmVAAK	13	1.98391	0.750526	0.95066	37.528	1
E. coli ribosomes	NM	S_Mosh_O_Dybkov_060123_300123_Expl_2_Ribos_Rodnina_NMXL_R1_perc_0.0100_XLs.idXML	1	8561	1181.91	719.07	2.42977e-06	4	GEILGGMAAVEQPEKPAAQPK	sp|P0A7V3|RS3_ECOLI	205	225	0.386799	719.07	GU+C5H9N1	752.157	2	G	GEILGGmAAVEQPEKPAAQPK	6	0.652628	-0.386799	1	74.083	1
E. coli ribosomes	NM	S_Mosh_O_Dybkov_060123_300123_Expl_2_Ribos_Rodnina_NMXL_R1_perc_0.0100_XLs.idXML	1	8569	1182.69	464.554	0.00246601	3	LFNELGPR	sp|P0AG44|RL17_ECOLI	79	86	0.273621	464.554	G+C5H9N1	446.132	1	G	LFNeLGPR	3	0.0528271	0.273621	0.477956	23.6492	1
E. coli ribosomes	NM	S_Mosh_O_Dybkov_060123_300123_Expl_2_Ribos_Rodnina_NMXL_R1_perc_0.0100_XLs.idXML	1	8571	1182.89	607.96	3.54183e-06	3	KSTPFAAQVAAER	sp|P0A7R9|RS11_ECOLI	57	69	0.767183	607.96	G+C5H9N1	446.132	1	G	KsTPFAAQVAAER	1	2.87255	0.767183	1	56.6575	1
E. coli ribosomes	NM	S_Mosh_O_Dybkov_060123_300123_Expl_2_Ribos_Rodnina_NMXL_R1_perc_0.0100_XLs.idXML	1	8609	1186.72	619.592	0.00246603	3	FLPNLHSHR	sp|P0A7M2|RL28_ECOLI	29	37	0.142159	619.592	AU+C5H9N1	736.162	2	A	FLpNLHSHR	2	0.0569345	-0.142159	0.480005	22.1563	1
E. coli ribosomes	NM	S_Mosh_O_Dybkov_060123_300123_Expl_2_Ribos_Rodnina_NMXL_R1_perc_0.0100_XLs.idXML	1	8616	1187.59	723.67	0.00188562	3	QHVPVFVTDEMVGHK	sp|P0A7U3|RS19_ECOLI	56	70	0.477128	723.67	G+C5H9N1	446.132	1	G	QHVPVFVTDEmVGHK	10	1.98435	0.477128	0.783842	27.1983	1
E. coli ribosomes	NM	S_Mosh_O_Dybkov_060123_300123_Expl_2_Ribos_Rodnina_NMXL_R1_perc_0.0100_XLs.idXML	1	8625	1188.65	953.091	3.30589e-06	3	GEILGGMAAVEQPEKPAAQPK	sp|P0A7V3|RS3_ECOLI	205	225	2.03586	953.092	AU+C5H9N1	736.162	2	A	GEILGGMAAVEqPEKPAAQPK	11	0.113232	-2.03586	0.240037	65.9289	1
E. coli ribosomes	NM	S_Mosh_O_Dybkov_060123_300123_Expl_2_Ribos_Rodnina_NMXL_R1_perc_0.0100_XLs.idXML	1	8640	1190.66	562.927	4.48478e-06	3	SNVPALEACPQK	sp|P0A7S3|RS12_ECOLI	19	30	0.469809	562.927	A+C5H9N1	430.137	1	A	SNVPALEAcPQK	8	1.92992	0.469809	0.982688	30.7617	1
E. coli ribosomes	NM	S_Mosh_O_Dybkov_060123_300123_Expl_2_Ribos_Rodnina_NMXL_R1_perc_0.0100_XLs.idXML	1	8646	1191.13	737.633	2.80185e-06	3	ATLGEVGNAEHMLR	sp|P60422|RL2_ECOLI	190	203	0.464332	737.632	UU+C5H9N1	713.135	2	U	ATLgEVgNAEHMLR	6	0.0416346	0.464332	0.82172	75.8869	1
E. coli ribosomes	NM	S_Mosh_O_Dybkov_060123_300123_Expl_2_Ribos_Rodnina_NMXL_R1_perc_0.0100_XLs.idXML	1	8662	1193.21	785.011	2.34959e-06	3	ATIDGLENM(Oxidation)NSPEMVAAK	sp|P0A7W1|RS5_ECOLI	139	156	0.0234659	785.012	G+C5H9N1	446.132	1	G	ATIDGLENmNSPEMVAAK	8	1.97843	-0.0234659	1	64.5635	1
E. coli ribosomes	NM	S_Mosh_O_Dybkov_060123_300123_Expl_2_Ribos_Rodnina_NMXL_R1_perc_0.0100_XLs.idXML	1	8674	1194.21	753.386	0	3	HQKPVPALNQPGGIVEK	sp|P60624|RL24_ECOLI	45	61	0.735542	753.386	G+C5H9N1	446.132	1	G	HQkPVPALNQPGGIVEK	2	0.939909	-0.735542	0.689961	99.3269	1
E. coli ribosomes	NM	S_Mosh_O_Dybkov_060123_300123_Expl_2_Ribos_Rodnina_NMXL_R1_perc_0.0100_XLs.idXML	1	8687	1195.53	499.564	3.70357e-06	3	VDFDADKLK	sp|P0A7L0|RL1_ECOLI	178	186	0.343134	499.564	G+C5H9N1	446.132	1	G	VDfDADKLK	2	0.0129495	0.343134	0.779146	46.6469	1
E. coli ribosomes	NM	S_Mosh_O_Dybkov_060123_300123_Expl_2_Ribos_Rodnina_NMXL_R1_perc_0.0100_XLs.idXML	1	8728	1200.15	522.254	3.49201e-06	4	MQAASGQLQQSHLLK	sp|P0A7M6|RL29_ECOLI	30	44	1.05812	522.253	G+C5H9N1	446.132	1	G	MQAASGQLQQSHLlK	13	6.23639	1.05812	0.883475	43.2698	1
E. coli ribosomes	NM	S_Mosh_O_Dybkov_060123_300123_Expl_2_Ribos_Rodnina_NMXL_R1_perc_0.0100_XLs.idXML	1	8731	1200.43	653.962	4.92507e-06	3	ATLGEVGNAEHM(Oxidation)LR	sp|P60422|RL2_ECOLI	190	203	1.47275	653.963	G+C5H9N1	446.132	1	G	ATLGEVGNAEHmLR	11	0.440634	-1.47275	0.618418	22.3912	1
E. coli ribosomes	NM	S_Mosh_O_Dybkov_060123_300123_Expl_2_Ribos_Rodnina_NMXL_R1_perc_0.0100_XLs.idXML	1	8746	1202.15	652.974	1.52325e-06	3	IAHWVGQGATISDR	sp|P0A7T3|RS16_ECOLI	57	70	0.0699825	652.974	G+C5H9N1	446.132	1	G	IAhWVGQGATISDR	2	1.65756	0.0699825	0.762059	96.7345	1
E. coli ribosomes	NM	S_Mosh_O_Dybkov_060123_300123_Expl_2_Ribos_Rodnina_NMXL_R1_perc_0.0100_XLs.idXML	1	8750	1202.49	562.927	4.79326e-06	3	SNVPALEACPQK	sp|P0A7S3|RS12_ECOLI	19	30	0.25296	562.927	A+C5H9N1	430.137	1	A	SNVPALEAcPQK	8	1.95549	0.25296	0.749628	32.6477	1
E. coli ribosomes	NM	S_Mosh_O_Dybkov_060123_300123_Expl_2_Ribos_Rodnina_NMXL_R1_perc_0.0100_XLs.idXML	1	8757	1203.16	737.633	4.32205e-06	3	ATLGEVGNAEHMLR	sp|P60422|RL2_ECOLI	190	203	1.27775	737.632	UU+C5H9N1	713.135	2	U	ATLgEVgNAEHMLR	6	0.157424	1.27775	0.866777	53.1872	1
E. coli ribosomes	NM	S_Mosh_O_Dybkov_060123_300123_Expl_2_Ribos_Rodnina_NMXL_R1_perc_0.0100_XLs.idXML	1	8767	1204.43	589.011	3.74534e-06	4	ATIDGLENM(Oxidation)NSPEMVAAK	sp|P0A7W1|RS5_ECOLI	139	156	0.275351	589.01	G+C5H9N1	446.132	1	G	ATIDGLENmNSPEmVAAK	13	2.08618	0.275351	0.923267	36.4151	1
E. coli ribosomes	NM	S_Mosh_O_Dybkov_060123_300123_Expl_2_Ribos_Rodnina_NMXL_R1_perc_0.0100_XLs.idXML	1	8771	1204.83	719.069	1.86618e-06	4	GEILGGMAAVEQPEKPAAQPK	sp|P0A7V3|RS3_ECOLI	205	225	1.63842	719.07	GU+C5H9N1	752.157	2	G	GEILGGmAAVEQPEKPAAQPK	6	0.344625	-1.63842	1	91.4754	1
E. coli ribosomes	NM	S_Mosh_O_Dybkov_060123_300123_Expl_2_Ribos_Rodnina_NMXL_R1_perc_0.0100_XLs.idXML	1	8772	1204.96	753.386	8.6415e-07	3	HQKPVPALNQPGGIVEK	sp|P60624|RL24_ECOLI	45	61	0.411484	753.386	G+C5H9N1	446.132	1	G	HQKPVPaLNQPGGIVEK	6	0.0444715	-0.411484	0.86375	81.0393	1
E. coli ribosomes	NM	S_Mosh_O_Dybkov_060123_300123_Expl_2_Ribos_Rodnina_NMXL_R1_perc_0.0100_XLs.idXML	1	8779	1205.83	673.97	0.000665431	3	VGTVTPNVAEAVK	sp|P0A7L0|RL1_ECOLI	142	154	0.728227	673.969	AC+C5H9N1	735.178	2	A	vGTVTPNVAEAVK	0	0.0741385	0.728227	0.87157	30.8545	1
E. coli ribosomes	NM	S_Mosh_O_Dybkov_060123_300123_Expl_2_Ribos_Rodnina_NMXL_R1_perc_0.0100_XLs.idXML	1	8795	1207.72	499.564	5.04998e-06	3	VDFDADKLK	sp|P0A7L0|RL1_ECOLI	178	186	0.63428	499.564	G+C5H9N1	446.132	1	G	VDfDADKLK	2	0.0237094	-0.63428	0.571286	34.1974	1
E. coli ribosomes	NM	S_Mosh_O_Dybkov_060123_300123_Expl_2_Ribos_Rodnina_NMXL_R1_perc_0.0100_XLs.idXML	1	8823	1210.58	638.301	2.64816e-06	3	VTKIFVDEGPSM(Oxidation)K	sp|P61175|RL22_ECOLI	71	83	0.363064	638.301	G+C5H9N1	446.132	1	G	VTkIFVDEGPSMK	2	1.06834	0.363064	0.938024	68.9448	1
E. coli ribosomes	NM	S_Mosh_O_Dybkov_060123_300123_Expl_2_Ribos_Rodnina_NMXL_R1_perc_0.0100_XLs.idXML	1	8824	1210.72	472.865	0.00305854	3	LM(Oxidation)DLGCYR	sp|P0A7S9|RS13_ECOLI	80	87	0.150422	472.865	A+C5H9N1	430.137	1	A	LmDLGCYR	1	0.0735489	-0.150422	0.698451	30.7937	1
E. coli ribosomes	NM	S_Mosh_O_Dybkov_060123_300123_Expl_2_Ribos_Rodnina_NMXL_R1_perc_0.0100_XLs.idXML	1	8833	1211.57	696.002	3.87939e-06	3	MQAASGQLQQSHLLK	sp|P0A7M6|RL29_ECOLI	30	44	0.424751	696.002	G+C5H9N1	446.132	1	G	MQAAsGQLQQSHLLK	4	2.17764	0.424751	0.357999	38.4218	1
E. coli ribosomes	NM	S_Mosh_O_Dybkov_060123_300123_Expl_2_Ribos_Rodnina_NMXL_R1_perc_0.0100_XLs.idXML	1	8837	1211.99	659.967	0.00585066	3	PGLGVEIDMDQVMK	sp|P0AES2|GUDD_ECOLI	396	409	2.6064	659.965	G+C5H9N1	446.132	1	G	PGLGVEIDmDQVmK	12	0.12011	2.6064	0.729308	24.5086	1
E. coli ribosomes	NM	S_Mosh_O_Dybkov_060123_300123_Expl_2_Ribos_Rodnina_NMXL_R1_perc_0.0100_XLs.idXML	1	8840	1212.33	741.636	4.69278e-06	3	STVGHDLNLDVCSK	sp|P0A7M9|RL31_ECOLI	26	39	0.132374	741.636	AC+C5H9N1	735.178	2	A	STvGHDLNLDvCSK	10	0.05993	0.132374	0.534646	29.4461	1
E. coli ribosomes	NM	S_Mosh_O_Dybkov_060123_300123_Expl_2_Ribos_Rodnina_NMXL_R1_perc_0.0100_XLs.idXML	1	8849	1213.51	652.974	1.77411e-06	3	IAHWVGQGATISDR	sp|P0A7T3|RS16_ECOLI	57	70	0.0699825	652.974	G+C5H9N1	446.132	1	G	IAhWVGQGATISDR	2	4.65323	0.0699825	0.962698	81.6097	1
E. coli ribosomes	NM	S_Mosh_O_Dybkov_060123_300123_Expl_2_Ribos_Rodnina_NMXL_R1_perc_0.0100_XLs.idXML	1	8861	1214.63	881.36	3.72418e-06	3	ATIDGLENM(Oxidation)NSPEMVAAK	sp|P0A7W1|RS5_ECOLI	139	156	0.237941	881.36	AC+C5H9N1	735.178	2	A	ATIDGLENmNSPEmVAAK	13	0.50853	-0.237941	1	56.4296	1
E. coli ribosomes	NM	S_Mosh_O_Dybkov_060123_300123_Expl_2_Ribos_Rodnina_NMXL_R1_perc_0.0100_XLs.idXML	1	8863	1214.87	624.924	5.71405e-06	3	FLPNLHSHR	sp|P0A7M2|RL28_ECOLI	29	37	0.0982116	624.924	GU+C5H9N1	752.157	2	G	FLPNLhShR	7	0.00840793	-0.0982116	0.671927	21.172	1
E. coli ribosomes	NM	S_Mosh_O_Dybkov_060123_300123_Expl_2_Ribos_Rodnina_NMXL_R1_perc_0.0100_XLs.idXML	1	8886	1217.42	565.291	4.56863e-06	4	HQKPVPALNQPGGIVEK	sp|P60624|RL24_ECOLI	45	61	0.346001	565.291	G+C5H9N1	446.132	1	G	HqKPVPALNQPGGIVEK	1	0.934536	-0.346001	0.549459	34.0905	1
E. coli ribosomes	NM	S_Mosh_O_Dybkov_060123_300123_Expl_2_Ribos_Rodnina_NMXL_R1_perc_0.0100_XLs.idXML	1	8889	1217.76	889.364	2.14942e-06	3	ATIDGLENM(Oxidation)NSPEMVAAK	sp|P0A7W1|RS5_ECOLI	139	156	0.285648	889.364	AA+C5H9N1	759.189	2	A	ATIDGLENmNSPEmVAAK	13	1.04674	-0.285648	1	68.3649	1
E. coli ribosomes	NM	S_Mosh_O_Dybkov_060123_300123_Expl_2_Ribos_Rodnina_NMXL_R1_perc_0.0100_XLs.idXML	1	8903	1219.31	530.259	4.03017e-06	3	LVDIVEPTEK	sp|P0A7R5|RS10_ECOLI	73	82	0.21436	530.259	G+C5H9N1	446.132	1	G	LvDIvEPTEK	4	0.110766	0.21436	0.686115	48.0213	1
E. coli ribosomes	NM	S_Mosh_O_Dybkov_060123_300123_Expl_2_Ribos_Rodnina_NMXL_R1_perc_0.0100_XLs.idXML	1	8908	1219.92	741.319	4.02032e-06	3	IAHWVGQGATISDR	sp|P0A7T3|RS16_ECOLI	57	70	0.481233	741.319	CC+C5H9N1	711.167	2	C	IAHWVGQGATiSDR	10	0.0464807	0.481233	0.823569	52.0226	1
E. coli ribosomes	NM	S_Mosh_O_Dybkov_060123_300123_Expl_2_Ribos_Rodnina_NMXL_R1_perc_0.0100_XLs.idXML	1	8920	1221.2	638.301	3.16511e-06	3	VTKIFVDEGPSM(Oxidation)K	sp|P61175|RL22_ECOLI	71	83	0.51973	638.301	G+C5H9N1	446.132	1	G	vTKIFVDEGPSMK	0	1.24508	0.51973	0.923612	53.8919	1
E. coli ribosomes	NM	S_Mosh_O_Dybkov_060123_300123_Expl_2_Ribos_Rodnina_NMXL_R1_perc_0.0100_XLs.idXML	1	8921	1221.27	472.865	5.25161e-06	3	LM(Oxidation)DLGCYR	sp|P0A7S9|RS13_ECOLI	80	87	0.0431913	472.865	A+C5H9N1	430.137	1	A	LmDLGCYR	1	0.0372788	0.0431913	0.679622	30.866	1
E. coli ribosomes	NM	S_Mosh_O_Dybkov_060123_300123_Expl_2_Ribos_Rodnina_NMXL_R1_perc_0.0100_XLs.idXML	1	8922	1221.34	558.918	3.0532e-06	3	HADNTLTFGPR	sp|P0AG55|RL6_ECOLI	45	55	0.230043	558.918	G+C5H9N1	446.132	1	G	hADNTLTFGPR	0	2.02016	0.230043	0.595639	55.3805	1
E. coli ribosomes	NM	S_Mosh_O_Dybkov_060123_300123_Expl_2_Ribos_Rodnina_NMXL_R1_perc_0.0100_XLs.idXML	1	8933	1222.8	652.974	1.45176e-06	3	IAHWVGQGATISDR	sp|P0A7T3|RS16_ECOLI	57	70	0.0831629	652.974	G+C5H9N1	446.132	1	G	IAhWVGQGATISDR	2	2.67915	-0.0831629	0.941662	97.6509	1
E. coli ribosomes	NM	S_Mosh_O_Dybkov_060123_300123_Expl_2_Ribos_Rodnina_NMXL_R1_perc_0.0100_XLs.idXML	1	8959	1225.45	785.011	2.50578e-06	3	ATIDGLENM(Oxidation)NSPEMVAAK	sp|P0A7W1|RS5_ECOLI	139	156	0.0234659	785.012	G+C5H9N1	446.132	1	G	ATIDGLENmNSPEmVAAK	13	1.82898	-0.0234659	1	57.099	1
E. coli ribosomes	NM	S_Mosh_O_Dybkov_060123_300123_Expl_2_Ribos_Rodnina_NMXL_R1_perc_0.0100_XLs.idXML	1	8969	1226.66	945.418	2.22231e-06	3	GEILGGMAAVEQPEKPAAQPK	sp|P0A7V3|RS3_ECOLI	205	225	1.26786	945.417	UU+C5H9N1	713.135	2	U	gEILggMAAVEQPEKPAAQPK	5	0.0134019	1.26786	0.899265	103.544	1
E. coli ribosomes	NM	S_Mosh_O_Dybkov_060123_300123_Expl_2_Ribos_Rodnina_NMXL_R1_perc_0.0100_XLs.idXML	1	8977	1227.63	478.197	5.55095e-06	3	LM(Oxidation)DLGCYR	sp|P0A7S9|RS13_ECOLI	80	87	0.238241	478.196	G+C5H9N1	446.132	1	G	LmDLGCYR	1	0.0461846	0.238241	0.681714	28.8718	1
E. coli ribosomes	NM	S_Mosh_O_Dybkov_060123_300123_Expl_2_Ribos_Rodnina_NMXL_R1_perc_0.0100_XLs.idXML	1	8978	1227.76	889.363	2.75233e-06	3	ATIDGLENM(Oxidation)NSPEMVAAK	sp|P0A7W1|RS5_ECOLI	139	156	1.29761	889.364	AA+C5H9N1	759.189	2	A	ATIDGLENMNSPEmVAAK	13	1.0475	-1.29761	1	59.8588	1
E. coli ribosomes	NM	S_Mosh_O_Dybkov_060123_300123_Expl_2_Ribos_Rodnina_NMXL_R1_perc_0.0100_XLs.idXML	1	9002	1230.23	530.26	5.62813e-06	3	LVDIVEPTEK	sp|P0A7R5|RS10_ECOLI	73	82	1.48051	530.259	G+C5H9N1	446.132	1	G	LvDIvEPTEK	4	0.0388905	1.48051	0.765496	29.4923	1
E. coli ribosomes	NM	S_Mosh_O_Dybkov_060123_300123_Expl_2_Ribos_Rodnina_NMXL_R1_perc_0.0100_XLs.idXML	1	9004	1230.38	517.222	3.80431e-06	3	M(Oxidation)YAVFQSGGK	sp|P0AG48|RL21_ECOLI	1	10	0.690214	517.222	G+C5H9N1	446.132	1	G	MyAVFQSGGK	1	1.97504	0.690214	0.472538	36.4526	1
E. coli ribosomes	NM	S_Mosh_O_Dybkov_060123_300123_Expl_2_Ribos_Rodnina_NMXL_R1_perc_0.0100_XLs.idXML	1	9018	1232.1	558.918	4.15786e-06	3	HADNTLTFGPR	sp|P0AG55|RL6_ECOLI	45	55	0.339246	558.918	G+C5H9N1	446.132	1	G	hADNTLTFGPR	0	2.19722	0.339246	0.761721	40.1832	1
E. coli ribosomes	NM	S_Mosh_O_Dybkov_060123_300123_Expl_2_Ribos_Rodnina_NMXL_R1_perc_0.0100_XLs.idXML	1	9022	1232.37	652.975	2.41729e-06	3	IAHWVGQGATISDR	sp|P0A7T3|RS16_ECOLI	57	70	1.29515	652.974	G+C5H9N1	446.132	1	G	IAhWVGQGATISDR	2	3.78742	1.29515	0.858641	72.8388	1
E. coli ribosomes	NM	S_Mosh_O_Dybkov_060123_300123_Expl_2_Ribos_Rodnina_NMXL_R1_perc_0.0100_XLs.idXML	1	9025	1232.58	472.865	5.48776e-06	3	LM(Oxidation)DLGCYR	sp|P0A7S9|RS13_ECOLI	80	87	0.365879	472.865	A+C5H9N1	430.137	1	A	LMDLGCYR	-1	0	0.365879	0.666639	24.9565	1
E. coli ribosomes	NM	S_Mosh_O_Dybkov_060123_300123_Expl_2_Ribos_Rodnina_NMXL_R1_perc_0.0100_XLs.idXML	1	9045	1234.78	565.938	2.49227e-06	3	HPVTPWGVQTK	sp|P60422|RL2_ECOLI	243	253	0.0223463	565.938	G+C5H9N1	446.132	1	G	hPVTPWGVQTK	0	2.89438	0.0223463	0.400307	74.0624	1
E. coli ribosomes	NM	S_Mosh_O_Dybkov_060123_300123_Expl_2_Ribos_Rodnina_NMXL_R1_perc_0.0100_XLs.idXML	1	9049	1235.12	469.235	3.74466e-06	3	MQVILLDK	sp|P0A7R1|RL9_ECOLI	1	8	0.347582	469.235	G+C5H9N1	446.132	1	G	mQVILLDK	0	1.71875	0.347582	1	25.0578	1
E. coli ribosomes	NM	S_Mosh_O_Dybkov_060123_300123_Expl_2_Ribos_Rodnina_NMXL_R1_perc_0.0100_XLs.idXML	1	9052	1235.46	606.952	0.002466	3	EKPTWLEVDAGK	sp|P0A7V8|RS4_ECOLI	166	177	0.0770518	606.952	G+C5H9N1	446.132	1	G	EKpTWLEVDAGK	2	0.081428	-0.0770518	0.872298	30.4305	1
E. coli ribosomes	NM	S_Mosh_O_Dybkov_060123_300123_Expl_2_Ribos_Rodnina_NMXL_R1_perc_0.0100_XLs.idXML	1	9054	1235.66	509.565	3.60224e-06	3	MFTINAEVR	sp|P68919|RL25_ECOLI	1	9	0.269346	509.566	G+C5H9N1	446.132	1	G	mFTINAEVR	0	1.70137	-0.269346	1	24.494	1
E. coli ribosomes	NM	S_Mosh_O_Dybkov_060123_300123_Expl_2_Ribos_Rodnina_NMXL_R1_perc_0.0100_XLs.idXML	1	9066	1236.91	589.01	3.49326e-06	4	ATIDGLENM(Oxidation)NSPEMVAAK	sp|P0A7W1|RS5_ECOLI	139	156	0.0714208	589.01	G+C5H9N1	446.132	1	G	ATIDGLENmNSPEmVAAK	13	2.03805	0.0714208	0.872766	30.8403	1
E. coli ribosomes	NM	S_Mosh_O_Dybkov_060123_300123_Expl_2_Ribos_Rodnina_NMXL_R1_perc_0.0100_XLs.idXML	1	9084	1238.75	478.197	5.24445e-06	3	LM(Oxidation)DLGCYR	sp|P0A7S9|RS13_ECOLI	80	87	0.417647	478.196	G+C5H9N1	446.132	1	G	LmDLGCYR	1	0.0778166	0.417647	0.867879	28.626	1
E. coli ribosomes	NM	S_Mosh_O_Dybkov_060123_300123_Expl_2_Ribos_Rodnina_NMXL_R1_perc_0.0100_XLs.idXML	1	9096	1239.9	613.572	5.61821e-06	3	M(Oxidation)YAVFQSGGK	sp|P0AG48|RL21_ECOLI	1	10	2.314	613.57	AC+C5H9N1	735.178	2	A	mYAVFQSGGK	0	0.365216	2.314	0.703	21.6095	1
E. coli ribosomes	NM	S_Mosh_O_Dybkov_060123_300123_Expl_2_Ribos_Rodnina_NMXL_R1_perc_0.0100_XLs.idXML	1	9116	1242.22	775.33	5.54351e-06	2	M(Oxidation)YAVFQSGGK	sp|P0AG48|RL21_ECOLI	1	10	0.780154	775.329	G+C5H9N1	446.132	1	G	mYAVFQSGGK	0	0.351313	0.780154	1	28.202	1
E. coli ribosomes	NM	S_Mosh_O_Dybkov_060123_300123_Expl_2_Ribos_Rodnina_NMXL_R1_perc_0.0100_XLs.idXML	1	9127	1243.51	652.975	2.86055e-06	3	IAHWVGQGATISDR	sp|P0A7T3|RS16_ECOLI	57	70	1.75458	652.974	G+C5H9N1	446.132	1	G	IAhWVGQGATISDR	2	1.08872	1.75458	0.799959	68.6567	1
E. coli ribosomes	NM	S_Mosh_O_Dybkov_060123_300123_Expl_2_Ribos_Rodnina_NMXL_R1_perc_0.0100_XLs.idXML	1	9132	1243.98	558.24	5.49748e-06	3	ALMEYDESLR	sp|P0A7X3|RS9_ECOLI	86	95	0.385777	558.239	G+C5H9N1	446.132	1	G	ALMeYDESLR	3	1.24714	0.385777	0.521488	30.2517	1
E. coli ribosomes	NM	S_Mosh_O_Dybkov_060123_300123_Expl_2_Ribos_Rodnina_NMXL_R1_perc_0.0100_XLs.idXML	1	9134	1244.18	1004.9	5.12288e-06	2	SNVPALEACPQK	sp|P0A7S3|RS12_ECOLI	19	30	0.244928	1004.9	GU+C5H9N1	752.157	2	G	SNVPALEAcPQK	8	0.0249412	-0.244928	1	50.6888	1
E. coli ribosomes	NM	S_Mosh_O_Dybkov_060123_300123_Expl_2_Ribos_Rodnina_NMXL_R1_perc_0.0100_XLs.idXML	1	9139	1244.85	861.747	1.82947e-06	3	GEILGGM(Oxidation)AAVEQPEKPAAQPK	sp|P0A7V3|RS3_ECOLI	205	225	0.327333	861.747	G+C5H9N1	446.132	1	G	GEILGGMAAVEqPEKPAAqPK	18	0.0387991	-0.327333	0.558931	52.0083	1
E. coli ribosomes	NM	S_Mosh_O_Dybkov_060123_300123_Expl_2_Ribos_Rodnina_NMXL_R1_perc_0.0100_XLs.idXML	1	9141	1245.05	674.662	5.32583e-06	3	ITLNM(Oxidation)GVGEAIADKK	sp|P62399|RL5_ECOLI	34	48	0.578168	674.662	G+C5H9N1	446.132	1	G	ITLNMGVGEAIADKk	14	0.550515	-0.578168	0.698147	40.41	1
E. coli ribosomes	NM	S_Mosh_O_Dybkov_060123_300123_Expl_2_Ribos_Rodnina_NMXL_R1_perc_0.0100_XLs.idXML	1	9144	1245.45	469.235	4.77117e-06	3	MQVILLDK	sp|P0A7R1|RL9_ECOLI	1	8	0.432861	469.235	G+C5H9N1	446.132	1	G	mQVILLDK	0	0.718497	-0.432861	0.965869	17.9815	1
E. coli ribosomes	NM	S_Mosh_O_Dybkov_060123_300123_Expl_2_Ribos_Rodnina_NMXL_R1_perc_0.0100_XLs.idXML	1	9145	1245.51	565.938	3.75329e-06	3	HPVTPWGVQTK	sp|P60422|RL2_ECOLI	243	253	0.409045	565.938	G+C5H9N1	446.132	1	G	hPVTPWGVQTK	0	2.7967	-0.409045	0.905748	74.0624	1
E. coli ribosomes	NM	S_Mosh_O_Dybkov_060123_300123_Expl_2_Ribos_Rodnina_NMXL_R1_perc_0.0100_XLs.idXML	1	9151	1246.12	509.565	3.97948e-06	3	MFTINAEVR	sp|P68919|RL25_ECOLI	1	9	0.149567	509.566	G+C5H9N1	446.132	1	G	mFTINAEVR	0	1.5751	-0.149567	0.856981	22.3189	1
E. coli ribosomes	NM	S_Mosh_O_Dybkov_060123_300123_Expl_2_Ribos_Rodnina_NMXL_R1_perc_0.0100_XLs.idXML	1	9153	1246.32	665.516	4.46793e-06	4	ATIDGLENM(Oxidation)NSPEMVAAK	sp|P0A7W1|RS5_ECOLI	139	156	0.57721	665.517	GU+C5H9N1	752.157	2	G	ATIDGLENmNSPEmVAAK	13	0.231976	-0.57721	0.162562	26.7591	1
E. coli ribosomes	NM	S_Mosh_O_Dybkov_060123_300123_Expl_2_Ribos_Rodnina_NMXL_R1_perc_0.0100_XLs.idXML	1	9159	1247.11	869.803	5.48129e-06	2	LM(Oxidation)DLGCYR	sp|P0A7S9|RS13_ECOLI	80	87	1.0196	869.804	GU+C5H9N1	752.157	2	G	LMdLGCYR	2	0.0384765	-1.0196	0.770066	28.6498	1
E. coli ribosomes	NM	S_Mosh_O_Dybkov_060123_300123_Expl_2_Ribos_Rodnina_NMXL_R1_perc_0.0100_XLs.idXML	1	9170	1248.25	471.241	3.53015e-06	3	VHIINLEK	sp|P0A7V0|RS2_ECOLI	38	45	0.425153	471.241	G+C5H9N1	446.132	1	G	VhIINLEK	1	2.53071	-0.425153	0.950129	60.4093	1
E. coli ribosomes	NM	S_Mosh_O_Dybkov_060123_300123_Expl_2_Ribos_Rodnina_NMXL_R1_perc_0.0100_XLs.idXML	1	9172	1248.39	589.01	5.21894e-06	4	ATIDGLENM(Oxidation)NSPEMVAAK	sp|P0A7W1|RS5_ECOLI	139	156	1.11701	589.01	G+C5H9N1	446.132	1	G	ATIDGLENmNSPEmVAAK	13	1.90183	-1.11701	0.795138	23.5027	1
E. coli ribosomes	NM	S_Mosh_O_Dybkov_060123_300123_Expl_2_Ribos_Rodnina_NMXL_R1_perc_0.0100_XLs.idXML	1	9175	1248.66	637.31	2.89136e-06	3	NYITESGKIVPSR	sp|P0A7T7|RS18_ECOLI	31	43	0.987298	637.31	G+C5H9N1	446.132	1	G	NYITeSGKIVPSR	4	3.12476	-0.987298	0.717553	56.3879	1
E. coli ribosomes	NM	S_Mosh_O_Dybkov_060123_300123_Expl_2_Ribos_Rodnina_NMXL_R1_perc_0.0100_XLs.idXML	1	9187	1249.91	403.52	4.57827e-06	3	FNIPGSK	sp|P0A7M9|RL31_ECOLI	64	70	0.432344	403.52	G+C5H9N1	446.132	1	G	FNIPGSk	6	1.80786	-0.432344	0.743068	35.8155	1
E. coli ribosomes	NM	S_Mosh_O_Dybkov_060123_300123_Expl_2_Ribos_Rodnina_NMXL_R1_perc_0.0100_XLs.idXML	1	9195	1250.65	615.94	3.79658e-06	3	FTAEGVQEIDYK	sp|P0A7T7|RS18_ECOLI	13	24	0.419262	615.94	G+C5H9N1	446.132	1	G	FTAeGVQEIDYK	3	0.810442	-0.419262	0.614479	49.9968	1
E. coli ribosomes	NM	S_Mosh_O_Dybkov_060123_300123_Expl_2_Ribos_Rodnina_NMXL_R1_perc_0.0100_XLs.idXML	1	9200	1251.15	457.59	4.68151e-06	3	LAAAKLPIK	sp|P0ADY7|RL16_ECOLI	119	127	0.430486	457.59	G+C5H9N1	446.132	1	G	LaaaKLPIK	3	0.0561055	-0.430486	0.758386	42.23	1
E. coli ribosomes	NM	S_Mosh_O_Dybkov_060123_300123_Expl_2_Ribos_Rodnina_NMXL_R1_perc_0.0100_XLs.idXML	1	9204	1251.69	873.683	3.58045e-06	3	ATIDGLENM(Oxidation)NSPEMVAAK	sp|P0A7W1|RS5_ECOLI	139	156	1.56887	873.685	CU+C5H9N1	712.151	2	C	ATIDGLENmNSPEmVAAK	13	0.670905	-1.56887	1	54.8583	1
E. coli ribosomes	NM	S_Mosh_O_Dybkov_060123_300123_Expl_2_Ribos_Rodnina_NMXL_R1_perc_0.0100_XLs.idXML	1	9215	1253.04	985.386	3.67402e-06	2	SNVPALEACPQK	sp|P0A7S3|RS12_ECOLI	19	30	0.0479328	985.386	UU+C5H9N1	713.135	2	U	SNVpALEACPQK	3	0.0171408	0.0479328	1	66.1837	1
E. coli ribosomes	NM	S_Mosh_O_Dybkov_060123_300123_Expl_2_Ribos_Rodnina_NMXL_R1_perc_0.0100_XLs.idXML	1	9230	1254.8	670.267	0.00188563	3	SNVPALEACPQK	sp|P0A7S3|RS12_ECOLI	19	30	0.205905	670.267	GU+C5H9N1	752.157	2	G	sNVPALEACPQK	0	0.0158802	-0.205905	0.97009	19.1452	1
E. coli ribosomes	NM	S_Mosh_O_Dybkov_060123_300123_Expl_2_Ribos_Rodnina_NMXL_R1_perc_0.0100_XLs.idXML	1	9232	1255	502.583	3.59829e-06	3	GKSVEEILGK	sp|P0A7W1|RS5_ECOLI	158	167	0.500998	502.584	G+C5H9N1	446.132	1	G	GkSVEEILGK	1	0.600129	-0.500998	0.709151	61.3371	1
E. coli ribosomes	NM	S_Mosh_O_Dybkov_060123_300123_Expl_2_Ribos_Rodnina_NMXL_R1_perc_0.0100_XLs.idXML	1	9233	1255.14	674.663	4.78219e-06	3	ITLNM(Oxidation)GVGEAIADKK	sp|P62399|RL5_ECOLI	34	48	0.329983	674.662	G+C5H9N1	446.132	1	G	ITLNmGVGEAIADKK	4	0.0805834	0.329983	0.722765	48.3524	1
E. coli ribosomes	NM	S_Mosh_O_Dybkov_060123_300123_Expl_2_Ribos_Rodnina_NMXL_R1_perc_0.0100_XLs.idXML	1	9234	1255.2	714.681	0.00246601	3	NFGKHPVTPWGVQTK	sp|P60422|RL2_ECOLI	239	253	0.0408629	714.681	G+C5H9N1	446.132	1	G	NFGKHPvTPWGvQTK	11	0.223198	0.0408629	0.090409	21.5846	1
E. coli ribosomes	NM	S_Mosh_O_Dybkov_060123_300123_Expl_2_Ribos_Rodnina_NMXL_R1_perc_0.0100_XLs.idXML	1	9238	1255.61	850.293	0.00305852	2	LM(Oxidation)DLGCYR	sp|P0A7S9|RS13_ECOLI	80	87	0.0908884	850.293	UU+C5H9N1	713.135	2	U	LMDLGCYR	-1	0	-0.0908884	0.842785	34.5276	1
E. coli ribosomes	NM	S_Mosh_O_Dybkov_060123_300123_Expl_2_Ribos_Rodnina_NMXL_R1_perc_0.0100_XLs.idXML	1	9241	1255.94	881.689	3.48187e-06	3	ATIDGLENM(Oxidation)NSPEMVAAK	sp|P0A7W1|RS5_ECOLI	139	156	0.323204	881.688	AU+C5H9N1	736.162	2	A	ATIDGLENmNSPEmVAAK	13	0.184715	0.323204	0.860089	68.3649	1
E. coli ribosomes	NM	S_Mosh_O_Dybkov_060123_300123_Expl_2_Ribos_Rodnina_NMXL_R1_perc_0.0100_XLs.idXML	1	9251	1257.18	887.019	1.31754e-06	3	ATIDGLENM(Oxidation)NSPEMVAAK	sp|P0A7W1|RS5_ECOLI	139	156	0.511114	887.02	GU+C5H9N1	752.157	2	G	ATIDGLENMNSPEmVAAK	13	1.03941	-0.511114	1	94.6971	1
E. coli ribosomes	NM	S_Mosh_O_Dybkov_060123_300123_Expl_2_Ribos_Rodnina_NMXL_R1_perc_0.0100_XLs.idXML	1	9252	1257.32	848.403	3.89981e-06	2	HPVTPWGVQTK	sp|P60422|RL2_ECOLI	243	253	1.48058	848.404	G+C5H9N1	446.132	1	G	hPVTPWGVQTK	0	0.302738	-1.48058	0.950544	74.4784	1
E. coli ribosomes	NM	S_Mosh_O_Dybkov_060123_300123_Expl_2_Ribos_Rodnina_NMXL_R1_perc_0.0100_XLs.idXML	1	9258	1257.93	749.322	4.20871e-06	3	IAHWVGQGATISDR	sp|P0A7T3|RS16_ECOLI	57	70	1.66229	749.323	AC+C5H9N1	735.178	2	A	IAhWVGQGATISDR	2	0.791501	-1.66229	1	56.047	1
E. coli ribosomes	NM	S_Mosh_O_Dybkov_060123_300123_Expl_2_Ribos_Rodnina_NMXL_R1_perc_0.0100_XLs.idXML	1	9263	1258.59	703.349	0.00188563	2	MQVILLDK	sp|P0A7R1|RL9_ECOLI	1	8	0.566842	703.349	G+C5H9N1	446.132	1	G	mQVILLDK	0	0.901141	-0.566842	1	31.4078	1
E. coli ribosomes	NM	S_Mosh_O_Dybkov_060123_300123_Expl_2_Ribos_Rodnina_NMXL_R1_perc_0.0100_XLs.idXML	1	9264	1258.73	621.573	5.34867e-06	3	M(Oxidation)YAVFQSGGK	sp|P0AG48|RL21_ECOLI	1	10	1.18763	621.574	AA+C5H9N1	759.189	2	A	mYAVFQSGGK	0	0.0336622	-1.18763	0.411439	20.6706	1
E. coli ribosomes	NM	S_Mosh_O_Dybkov_060123_300123_Expl_2_Ribos_Rodnina_NMXL_R1_perc_0.0100_XLs.idXML	1	9267	1259.04	894.693	3.66333e-06	3	ATIDGLENM(Oxidation)NSPEMVAAK	sp|P0A7W1|RS5_ECOLI	139	156	2.56219	894.696	AG+C5H9N1	775.184	2	A	ATIDGLENmNSPEmVAAK	13	0.0231537	-2.56219	0.845197	57.9368	1
E. coli ribosomes	NM	S_Mosh_O_Dybkov_060123_300123_Expl_2_Ribos_Rodnina_NMXL_R1_perc_0.0100_XLs.idXML	1	9269	1259.37	637.31	2.80548e-06	3	NYITESGKIVPSR	sp|P0A7T7|RS18_ECOLI	31	43	0.225429	637.31	G+C5H9N1	446.132	1	G	NYiTESGKIVPSR	2	1.87882	-0.225429	0.98799	47.938	1
E. coli ribosomes	NM	S_Mosh_O_Dybkov_060123_300123_Expl_2_Ribos_Rodnina_NMXL_R1_perc_0.0100_XLs.idXML	1	9270	1259.44	471.241	3.26348e-06	3	VHIINLEK	sp|P0A7V0|RS2_ECOLI	38	45	0.319257	471.241	G+C5H9N1	446.132	1	G	VhIINLEK	1	2.25369	-0.319257	0.966988	62.9157	1
E. coli ribosomes	NM	S_Mosh_O_Dybkov_060123_300123_Expl_2_Ribos_Rodnina_NMXL_R1_perc_0.0100_XLs.idXML	1	9273	1259.64	604.776	5.48687e-06	2	FNIPGSK	sp|P0A7M9|RL31_ECOLI	64	70	0.369485	604.777	G+C5H9N1	446.132	1	G	FNIPGSk	6	1.92029	-0.369485	0.88039	38.9943	1
E. coli ribosomes	NM	S_Mosh_O_Dybkov_060123_300123_Expl_2_Ribos_Rodnina_NMXL_R1_perc_0.0100_XLs.idXML	1	9280	1260.66	785.011	2.82304e-06	3	ATIDGLENM(Oxidation)NSPEMVAAK	sp|P0A7W1|RS5_ECOLI	139	156	0.660399	785.012	G+C5H9N1	446.132	1	G	ATIDGLENmNSPEmVAAK	13	0.903731	-0.660399	1	63.2418	1
E. coli ribosomes	NM	S_Mosh_O_Dybkov_060123_300123_Expl_2_Ribos_Rodnina_NMXL_R1_perc_0.0100_XLs.idXML	1	9312	1264.54	502.583	2.23917e-06	3	GKSVEEILGK	sp|P0A7W1|RS5_ECOLI	158	167	0.318834	502.584	G+C5H9N1	446.132	1	G	GkSVEEILGK	1	0.726147	-0.318834	0.863599	56.6173	1
E. coli ribosomes	NM	S_Mosh_O_Dybkov_060123_300123_Expl_2_Ribos_Rodnina_NMXL_R1_perc_0.0100_XLs.idXML	1	9313	1264.61	985.386	5.5894e-06	2	SNVPALEACPQK	sp|P0A7S3|RS12_ECOLI	19	30	0.155033	985.386	UU+C5H9N1	713.135	2	U	SNVPAlEACPQK	5	0.00853483	-0.155033	1	51.369	1
E. coli ribosomes	NM	S_Mosh_O_Dybkov_060123_300123_Expl_2_Ribos_Rodnina_NMXL_R1_perc_0.0100_XLs.idXML	1	9325	1265.72	615.94	3.83692e-06	3	FTAEGVQEIDYK	sp|P0A7T7|RS18_ECOLI	13	24	0.617447	615.94	G+C5H9N1	446.132	1	G	FTAeGVQEIDYK	3	1.40337	-0.617447	0.348805	44.6498	1
E. coli ribosomes	NM	S_Mosh_O_Dybkov_060123_300123_Expl_2_Ribos_Rodnina_NMXL_R1_perc_0.0100_XLs.idXML	1	9340	1267.33	881.687	4.18384e-06	3	ATIDGLENM(Oxidation)NSPEMVAAK	sp|P0A7W1|RS5_ECOLI	139	156	1.37808	881.688	AU+C5H9N1	736.162	2	A	ATIDGLENMNSPEmVAAK	13	0.166334	-1.37808	1	51.52	1
E. coli ribosomes	NM	S_Mosh_O_Dybkov_060123_300123_Expl_2_Ribos_Rodnina_NMXL_R1_perc_0.0100_XLs.idXML	1	9343	1267.73	472.865	5.53829e-06	3	LM(Oxidation)DLGCYR	sp|P0A7S9|RS13_ECOLI	80	87	0.602185	472.865	A+C5H9N1	430.137	1	A	LmDLGCYR	1	0.0377496	-0.602185	0.746546	32.8082	1
E. coli ribosomes	NM	S_Mosh_O_Dybkov_060123_300123_Expl_2_Ribos_Rodnina_NMXL_R1_perc_0.0100_XLs.idXML	1	9345	1267.99	608.932	5.44722e-06	3	DLVESAPAALK	sp|P0A7K2|RL7_ECOLI	86	96	0.593974	608.932	CC+C5H9N1	711.167	2	C	DLVEsAPAALK	4	0.00893751	0.593974	1	33.1714	1
E. coli ribosomes	NM	S_Mosh_O_Dybkov_060123_300123_Expl_2_Ribos_Rodnina_NMXL_R1_perc_0.0100_XLs.idXML	1	9348	1268.33	887.02	3.49558e-06	3	ATIDGLENM(Oxidation)NSPEMVAAK	sp|P0A7W1|RS5_ECOLI	139	156	0.28564	887.02	GU+C5H9N1	752.157	2	G	ATIDGLENmNSPEmVAAK	13	1.19031	-0.28564	0.912195	49.7311	1
E. coli ribosomes	NM	S_Mosh_O_Dybkov_060123_300123_Expl_2_Ribos_Rodnina_NMXL_R1_perc_0.0100_XLs.idXML	1	9355	1269.16	471.241	3.42271e-06	3	VHIINLEK	sp|P0A7V0|RS2_ECOLI	38	45	0.124977	471.241	G+C5H9N1	446.132	1	G	VhIINLEK	1	2.2459	-0.124977	0.922873	70.0499	1
E. coli ribosomes	NM	S_Mosh_O_Dybkov_060123_300123_Expl_2_Ribos_Rodnina_NMXL_R1_perc_0.0100_XLs.idXML	1	9358	1269.37	565.938	3.38702e-06	3	HPVTPWGVQTK	sp|P60422|RL2_ECOLI	243	253	0.672883	565.938	G+C5H9N1	446.132	1	G	hPVTPWGVQTK	0	1.77734	-0.672883	0.559557	68.9095	1
E. coli ribosomes	NM	S_Mosh_O_Dybkov_060123_300123_Expl_2_Ribos_Rodnina_NMXL_R1_perc_0.0100_XLs.idXML	1	9359	1269.44	637.31	4.86187e-06	3	NYITESGKIVPSR	sp|P0A7T7|RS18_ECOLI	31	43	0.0661708	637.31	G+C5H9N1	446.132	1	G	NYITeSGKIVPSR	4	0.027869	0.0661708	0.283619	24.749	1
E. coli ribosomes	NM	S_Mosh_O_Dybkov_060123_300123_Expl_2_Ribos_Rodnina_NMXL_R1_perc_0.0100_XLs.idXML	1	9363	1269.84	749.323	5.24634e-06	3	IAHWVGQGATISDR	sp|P0A7T3|RS16_ECOLI	57	70	0.327755	749.323	AC+C5H9N1	735.178	2	A	IaHWVGQGaTISDR	8	0.0110161	-0.327755	0.898412	41.4716	1
E. coli ribosomes	NM	S_Mosh_O_Dybkov_060123_300123_Expl_2_Ribos_Rodnina_NMXL_R1_perc_0.0100_XLs.idXML	1	9365	1269.98	530.259	4.33476e-06	3	LVDIVEPTEK	sp|P0A7R5|RS10_ECOLI	73	82	0.183809	530.259	G+C5H9N1	446.132	1	G	LVDIVEPtEK	7	2.10539	-0.183809	0.612311	37.4497	1
E. coli ribosomes	NM	S_Mosh_O_Dybkov_060123_300123_Expl_2_Ribos_Rodnina_NMXL_R1_perc_0.0100_XLs.idXML	1	9369	1270.45	515.932	4.43606e-06	3	GKPFAPLLEK	sp|P60422|RL2_ECOLI	27	36	0.495134	515.932	G+C5H9N1	446.132	1	G	GKPFAPLLeK	8	1.79764	-0.495134	0.917839	43.6312	1
E. coli ribosomes	NM	S_Mosh_O_Dybkov_060123_300123_Expl_2_Ribos_Rodnina_NMXL_R1_perc_0.0100_XLs.idXML	1	9372	1270.79	894.696	4.14292e-06	3	ATIDGLENM(Oxidation)NSPEMVAAK	sp|P0A7W1|RS5_ECOLI	139	156	0.00851846	894.696	AG+C5H9N1	775.184	2	A	ATIDGLENmNSPEmVAAK	13	0.191646	0.00851846	0.614258	52.987	1
E. coli ribosomes	NM	S_Mosh_O_Dybkov_060123_300123_Expl_2_Ribos_Rodnina_NMXL_R1_perc_0.0100_XLs.idXML	1	9378	1271.43	477.761	5.02364e-06	4	VTIHTARPGIVIGK	sp|P0A7V3|RS3_ECOLI	66	79	0.494908	477.761	G+C5H9N1	446.132	1	G	VTIhTARPGIVIGK	3	0.355824	-0.494908	0.252663	27.6245	1
E. coli ribosomes	NM	S_Mosh_O_Dybkov_060123_300123_Expl_2_Ribos_Rodnina_NMXL_R1_perc_0.0100_XLs.idXML	1	9381	1271.71	785.01	2.81028e-06	3	ATIDGLENM(Oxidation)NSPEMVAAK	sp|P0A7W1|RS5_ECOLI	139	156	2.44381	785.012	G+C5H9N1	446.132	1	G	ATIDGLENmNSPEmVAAK	13	0.911	-2.44381	1	67.1051	1
E. coli ribosomes	NM	S_Mosh_O_Dybkov_060123_300123_Expl_2_Ribos_Rodnina_NMXL_R1_perc_0.0100_XLs.idXML	1	9384	1272.04	465.909	5.37628e-06	3	VHIINLEK	sp|P0A7V0|RS2_ECOLI	38	45	0.838737	465.91	A+C5H9N1	430.137	1	A	VHIINlEK	5	1.73819	-0.838737	0.471173	37.3682	1
E. coli ribosomes	NM	S_Mosh_O_Dybkov_060123_300123_Expl_2_Ribos_Rodnina_NMXL_R1_perc_0.0100_XLs.idXML	1	9389	1272.52	567.59	4.90587e-06	3	VHIINLEK	sp|P0A7V0|RS2_ECOLI	38	45	0.329208	567.59	AC+C5H9N1	735.178	2	A	VhIINLEK	1	0.0821467	-0.329208	0.708665	35.0061	1
E. coli ribosomes	NM	S_Mosh_O_Dybkov_060123_300123_Expl_2_Ribos_Rodnina_NMXL_R1_perc_0.0100_XLs.idXML	1	9390	1272.65	631.978	4.54765e-06	3	NYITESGKIVPSR	sp|P0A7T7|RS18_ECOLI	31	43	1.27431	631.979	A+C5H9N1	430.137	1	A	NYITESGkIVPSR	7	0.114292	-1.27431	0.901386	40.0731	1
E. coli ribosomes	NM	S_Mosh_O_Dybkov_060123_300123_Expl_2_Ribos_Rodnina_NMXL_R1_perc_0.0100_XLs.idXML	1	9412	1275.04	716.791	0.0036668	2	LM(Oxidation)DLGCYR	sp|P0A7S9|RS13_ECOLI	80	87	0.491069	716.791	G+C5H9N1	446.132	1	G	LmDLGCYR	1	0.162738	0.491069	0.66512	21.4175	1
E. coli ribosomes	NM	S_Mosh_O_Dybkov_060123_300123_Expl_2_Ribos_Rodnina_NMXL_R1_perc_0.0100_XLs.idXML	1	9425	1276.44	985.386	5.5531e-06	2	SNVPALEACPQK	sp|P0A7S3|RS12_ECOLI	19	30	0.155033	985.386	UU+C5H9N1	713.135	2	U	sNVPALEACPQK	0	0.0219251	-0.155033	1	39.6266	1
E. coli ribosomes	NM	S_Mosh_O_Dybkov_060123_300123_Expl_2_Ribos_Rodnina_NMXL_R1_perc_0.0100_XLs.idXML	1	9428	1276.75	502.583	4.31662e-06	3	GKSVEEILGK	sp|P0A7W1|RS5_ECOLI	158	167	0.683163	502.584	G+C5H9N1	446.132	1	G	GkSVEEILGK	1	0.438855	-0.683163	0.460169	38.2446	1
E. coli ribosomes	NM	S_Mosh_O_Dybkov_060123_300123_Expl_2_Ribos_Rodnina_NMXL_R1_perc_0.0100_XLs.idXML	1	9442	1278.38	850.292	0.00585066	2	LM(Oxidation)DLGCYR	sp|P0A7S9|RS13_ECOLI	80	87	0.51859	850.293	UU+C5H9N1	713.135	2	U	LMDLgCYR	4	0.0369763	-0.51859	0.657043	30.4665	1
E. coli ribosomes	NM	S_Mosh_O_Dybkov_060123_300123_Expl_2_Ribos_Rodnina_NMXL_R1_perc_0.0100_XLs.idXML	1	9444	1278.59	472.864	5.61515e-06	3	LM(Oxidation)DLGCYR	sp|P0A7S9|RS13_ECOLI	80	87	0.924873	472.865	A+C5H9N1	430.137	1	A	LMDLGCYR	-1	0	-0.924873	0.888038	34.8623	1
E. coli ribosomes	NM	S_Mosh_O_Dybkov_060123_300123_Expl_2_Ribos_Rodnina_NMXL_R1_perc_0.0100_XLs.idXML	1	9445	1278.66	520.587	3.95578e-06	3	DLVESAPAALK	sp|P0A7K2|RL7_ECOLI	86	96	0.448421	520.587	G+C5H9N1	446.132	1	G	DLVeSAPAALK	3	1.96138	-0.448421	0.803027	54.0983	1
E. coli ribosomes	NM	S_Mosh_O_Dybkov_060123_300123_Expl_2_Ribos_Rodnina_NMXL_R1_perc_0.0100_XLs.idXML	1	9449	1279.13	578.756	5.05174e-06	4	ITLNMGVGEAIADKK	sp|P62399|RL5_ECOLI	34	48	1.0097	578.756	GU+C5H9N1	752.157	2	G	ITLNmGVGEAIADKK	4	0.797682	-1.0097	0.805668	26.7241	1
E. coli ribosomes	NM	S_Mosh_O_Dybkov_060123_300123_Expl_2_Ribos_Rodnina_NMXL_R1_perc_0.0100_XLs.idXML	1	9452	1279.47	887.022	4.14012e-06	3	ATIDGLENM(Oxidation)NSPEMVAAK	sp|P0A7W1|RS5_ECOLI	139	156	1.85636	887.02	GU+C5H9N1	752.157	2	G	ATIDGLENmNSPEmVAAK	13	1.14983	1.85636	0.903809	48.5344	1
E. coli ribosomes	NM	S_Mosh_O_Dybkov_060123_300123_Expl_2_Ribos_Rodnina_NMXL_R1_perc_0.0100_XLs.idXML	1	9463	1280.72	471.241	3.37665e-06	3	VHIINLEK	sp|P0A7V0|RS2_ECOLI	38	45	0.772577	471.241	G+C5H9N1	446.132	1	G	VhIINLEK	1	1.69344	-0.772577	1	72.0682	1
E. coli ribosomes	NM	S_Mosh_O_Dybkov_060123_300123_Expl_2_Ribos_Rodnina_NMXL_R1_perc_0.0100_XLs.idXML	1	9468	1281.2	477.245	0.00698292	3	QQLQLLEK	sp|P0DM85|CRFC_ECOLI	22	29	0.53257	477.245	A+C5H9N1	430.137	1	A	QQLQLLEK	-1	0	-0.53257	0.346101	17.6152	1
E. coli ribosomes	NM	S_Mosh_O_Dybkov_060123_300123_Expl_2_Ribos_Rodnina_NMXL_R1_perc_0.0100_XLs.idXML	1	9476	1282.2	749.322	4.7605e-06	3	IAHWVGQGATISDR	sp|P0A7T3|RS16_ECOLI	57	70	0.594662	749.323	AC+C5H9N1	735.178	2	A	iAHWVGQGATISDR	0	0.283843	-0.594662	0.859974	34.1814	1
E. coli ribosomes	NM	S_Mosh_O_Dybkov_060123_300123_Expl_2_Ribos_Rodnina_NMXL_R1_perc_0.0100_XLs.idXML	1	9482	1282.84	477.761	4.29328e-06	4	VTIHTARPGIVIGK	sp|P0A7V3|RS3_ECOLI	66	79	0.55164	477.761	G+C5H9N1	446.132	1	G	VTiHTARPGIVIGK	2	0.607681	0.55164	0.470294	48.831	1
E. coli ribosomes	NM	S_Mosh_O_Dybkov_060123_300123_Expl_2_Ribos_Rodnina_NMXL_R1_perc_0.0100_XLs.idXML	1	9485	1283.04	589.011	4.15664e-06	4	ATIDGLENM(Oxidation)NSPEMVAAK	sp|P0A7W1|RS5_ECOLI	139	156	0.241197	589.01	G+C5H9N1	446.132	1	G	ATIDGLENmNSPEMVAAK	8	2.33496	0.241197	0.752098	34.1854	1
E. coli ribosomes	NM	S_Mosh_O_Dybkov_060123_300123_Expl_2_Ribos_Rodnina_NMXL_R1_perc_0.0100_XLs.idXML	1	9489	1283.52	578.035	2.39777e-06	4	NMINVALNNGTLQHPVK	sp|P0A7W1|RS5_ECOLI	70	86	1.29663	578.036	G+C5H9N1	446.132	1	G	NmINVALNNGTLQHPVK	1	1.94391	-1.29663	0.848718	40.4604	1
E. coli ribosomes	NM	S_Mosh_O_Dybkov_060123_300123_Expl_2_Ribos_Rodnina_NMXL_R1_perc_0.0100_XLs.idXML	1	9493	1283.99	565.938	3.90731e-06	3	HPVTPWGVQTK	sp|P60422|RL2_ECOLI	243	253	1.05613	565.938	G+C5H9N1	446.132	1	G	hPVTPWGVQTK	0	0.953596	-1.05613	0.405855	54.7909	1
E. coli ribosomes	NM	S_Mosh_O_Dybkov_060123_300123_Expl_2_Ribos_Rodnina_NMXL_R1_perc_0.0100_XLs.idXML	1	9497	1284.46	637.31	4.79551e-06	3	NYITESGKIVPSR	sp|P0A7T7|RS18_ECOLI	31	43	0.316909	637.31	G+C5H9N1	446.132	1	G	NYItESGKIVPSR	3	0.0223898	-0.316909	0.169918	28.2572	1
E. coli ribosomes	NM	S_Mosh_O_Dybkov_060123_300123_Expl_2_Ribos_Rodnina_NMXL_R1_perc_0.0100_XLs.idXML	1	9498	1284.66	671.636	1.44677e-06	3	AYEDAETVTGVINGK	sp|P0AG67|RS1_ECOLI	101	115	1.02091	671.637	G+C5H9N1	446.132	1	G	AYeDAETVTGVINGK	2	0.0960523	-1.02091	0.434084	44.3748	1
E. coli ribosomes	NM	S_Mosh_O_Dybkov_060123_300123_Expl_2_Ribos_Rodnina_NMXL_R1_perc_0.0100_XLs.idXML	1	9501	1285.06	478.196	0.00585067	3	LM(Oxidation)DLGCYR	sp|P0A7S9|RS13_ECOLI	80	87	0.389116	478.196	G+C5H9N1	446.132	1	G	LMDLGCYR	-1	0	-0.389116	0.318563	21.3504	1
E. coli ribosomes	NM	S_Mosh_O_Dybkov_060123_300123_Expl_2_Ribos_Rodnina_NMXL_R1_perc_0.0100_XLs.idXML	1	9516	1286.79	733.658	5.7907e-06	3	NYITESGKIVPSR	sp|P0A7T7|RS18_ECOLI	31	43	1.07365	733.659	AC+C5H9N1	735.178	2	A	NYITEsGKIVPsR	11	0.0914985	-1.07365	0.383152	30.7587	1
E. coli ribosomes	NM	S_Mosh_O_Dybkov_060123_300123_Expl_2_Ribos_Rodnina_NMXL_R1_perc_0.0100_XLs.idXML	1	9518	1287.04	597.261	0.00128872	3	NGIIHTTIGK	sp|P0A7L0|RL1_ECOLI	168	177	0.366979	597.261	AU+C5H9N1	736.162	2	A	NGIIhTTIGK	4	0.0321553	0.366979	0.642231	20.5543	1
E. coli ribosomes	NM	S_Mosh_O_Dybkov_060123_300123_Expl_2_Ribos_Rodnina_NMXL_R1_perc_0.0100_XLs.idXML	1	9519	1287.17	750.795	5.26256e-06	2	M(Oxidation)ELVLK	sp|P60723|RL4_ECOLI	1	6	1.29671	750.796	GU+C5H9N1	752.157	2	G	mELVLK	0	0.160094	-1.29671	0.810593	39.1489	1
E. coli ribosomes	NM	S_Mosh_O_Dybkov_060123_300123_Expl_2_Ribos_Rodnina_NMXL_R1_perc_0.0100_XLs.idXML	1	9530	1288.31	626.633	3.48646e-06	3	ITLNMGVGEAIADK	sp|P62399|RL5_ECOLI	34	47	0.450165	626.632	G+C5H9N1	446.132	1	G	ITLNmGVGEAIADK	4	0.983503	0.450165	0.170361	34.725	1
E. coli ribosomes	NM	S_Mosh_O_Dybkov_060123_300123_Expl_2_Ribos_Rodnina_NMXL_R1_perc_0.0100_XLs.idXML	1	9537	1289.23	928.341	4.25765e-06	2	M(Oxidation)YAVFQSGGK	sp|P0AG48|RL21_ECOLI	1	10	0.71762	928.342	GU+C5H9N1	752.157	2	G	mYAVFQSGGK	0	0.0542912	-0.71762	1	51.1085	1
E. coli ribosomes	NM	S_Mosh_O_Dybkov_060123_300123_Expl_2_Ribos_Rodnina_NMXL_R1_perc_0.0100_XLs.idXML	1	9549	1290.6	472.865	5.4994e-06	3	LM(Oxidation)DLGCYR	sp|P0A7S9|RS13_ECOLI	80	87	0.150422	472.865	A+C5H9N1	430.137	1	A	LmDLGCYR	1	0.0800087	-0.150422	0.931434	28.9195	1
E. coli ribosomes	NM	S_Mosh_O_Dybkov_060123_300123_Expl_2_Ribos_Rodnina_NMXL_R1_perc_0.0100_XLs.idXML	1	9550	1290.73	887.019	2.36783e-06	3	ATIDGLENM(Oxidation)NSPEMVAAK	sp|P0A7W1|RS5_ECOLI	139	156	0.736588	887.02	GU+C5H9N1	752.157	2	G	ATIDGLENmNSPEMVAAK	8	1.72463	-0.736588	0.938076	76.0414	1
E. coli ribosomes	NM	S_Mosh_O_Dybkov_060123_300123_Expl_2_Ribos_Rodnina_NMXL_R1_perc_0.0100_XLs.idXML	1	9568	1292.9	471.241	4.26706e-06	3	VHIINLEK	sp|P0A7V0|RS2_ECOLI	38	45	0.00454282	471.241	G+C5H9N1	446.132	1	G	VhIINLEK	1	2.31466	0.00454282	0.614104	56.7	1
E. coli ribosomes	NM	S_Mosh_O_Dybkov_060123_300123_Expl_2_Ribos_Rodnina_NMXL_R1_perc_0.0100_XLs.idXML	1	9580	1294.31	985.386	5.58365e-06	2	SNVPALEACPQK	sp|P0A7S3|RS12_ECOLI	19	30	0.352382	985.386	UU+C5H9N1	713.135	2	U	SNVpALEACpQK	9	0.136065	0.352382	1	38.7945	1
E. coli ribosomes	NM	S_Mosh_O_Dybkov_060123_300123_Expl_2_Ribos_Rodnina_NMXL_R1_perc_0.0100_XLs.idXML	1	9581	1294.48	662.287	4.86834e-06	3	HPVTPWGVQTK	sp|P60422|RL2_ECOLI	243	253	0.108867	662.287	AC+C5H9N1	735.178	2	A	HpVTPWGVQTK	1	0.0761607	-0.108867	0.445902	39.3436	1
E. coli ribosomes	NM	S_Mosh_O_Dybkov_060123_300123_Expl_2_Ribos_Rodnina_NMXL_R1_perc_0.0100_XLs.idXML	1	9587	1295.09	478.197	5.78217e-06	3	LM(Oxidation)DLGCYR	sp|P0A7S9|RS13_ECOLI	80	87	0.162375	478.196	G+C5H9N1	446.132	1	G	LMDLGcYR	5	0.560675	0.162375	0.503612	24.8998	1
E. coli ribosomes	NM	S_Mosh_O_Dybkov_060123_300123_Expl_2_Ribos_Rodnina_NMXL_R1_perc_0.0100_XLs.idXML	1	9588	1295.22	578.036	3.85422e-06	4	NMINVALNNGTLQHPVK	sp|P0A7W1|RS5_ECOLI	70	86	0.576466	578.036	G+C5H9N1	446.132	1	G	NmINVALNNGTLQHPVK	1	0.845973	0.576466	0.89439	34.9424	1
E. coli ribosomes	NM	S_Mosh_O_Dybkov_060123_300123_Expl_2_Ribos_Rodnina_NMXL_R1_perc_0.0100_XLs.idXML	1	9590	1295.44	785.011	2.53763e-06	3	ATIDGLENM(Oxidation)NSPEMVAAK	sp|P0A7W1|RS5_ECOLI	139	156	0.278239	785.012	G+C5H9N1	446.132	1	G	ATIDGLENMNSPEmVAAK	13	0.82139	-0.278239	1	64.5635	1
E. coli ribosomes	NM	S_Mosh_O_Dybkov_060123_300123_Expl_2_Ribos_Rodnina_NMXL_R1_perc_0.0100_XLs.idXML	1	9591	1295.51	495.273	4.43346e-06	3	TPPAAVLLKK	sp|P0A7J7|RL11_ECOLI	73	82	0.0263457	495.273	G+C5H9N1	446.132	1	G	TPPAAVLLkK	8	0.752189	0.0263457	0.312241	45.7097	1
E. coli ribosomes	NM	S_Mosh_O_Dybkov_060123_300123_Expl_2_Ribos_Rodnina_NMXL_R1_perc_0.0100_XLs.idXML	1	9592	1295.64	647.643	2.49078e-06	3	IAHWVGQGATISDR	sp|P0A7T3|RS16_ECOLI	57	70	0.34462	647.642	A+C5H9N1	430.137	1	A	IAhWVGQGATISDR	2	1.37753	0.34462	0.870449	74.1643	1
E. coli ribosomes	NM	S_Mosh_O_Dybkov_060123_300123_Expl_2_Ribos_Rodnina_NMXL_R1_perc_0.0100_XLs.idXML	1	9628	1299.94	585.012	3.48921e-06	4	ATIDGLENMNSPEMVAAK	sp|P0A7W1|RS5_ECOLI	139	156	0.22082	585.012	G+C5H9N1	446.132	1	G	ATIDGLENmNSPEmVAAK	13	1.98972	-0.22082	0.963827	28.6698	1
E. coli ribosomes	NM	S_Mosh_O_Dybkov_060123_300123_Expl_2_Ribos_Rodnina_NMXL_R1_perc_0.0100_XLs.idXML	1	9629	1300.07	626.632	5.17233e-06	3	ITLNMGVGEAIADK	sp|P62399|RL5_ECOLI	34	47	0.24692	626.632	G+C5H9N1	446.132	1	G	ITLNmGVGEAIADK	4	0.879277	-0.24692	0.610986	25.436	1
E. coli ribosomes	NM	S_Mosh_O_Dybkov_060123_300123_Expl_2_Ribos_Rodnina_NMXL_R1_perc_0.0100_XLs.idXML	1	9639	1301.25	508.583	4.21417e-06	3	IAGINIPDHK	sp|P0A7S9|RS13_ECOLI	4	13	0.512828	508.584	G+C5H9N1	446.132	1	G	IaGINIPDHK	1	1.37444	-0.512828	1	65.4147	1
E. coli ribosomes	NM	S_Mosh_O_Dybkov_060123_300123_Expl_2_Ribos_Rodnina_NMXL_R1_perc_0.0100_XLs.idXML	1	9647	1302.4	472.865	4.87032e-06	3	LMDLGCYR	sp|P0A7S9|RS13_ECOLI	80	87	0.559492	472.865	G+C5H9N1	446.132	1	G	LMDLGCYR	-1	0	0.559492	0.993873	26.7427	1
E. coli ribosomes	NM	S_Mosh_O_Dybkov_060123_300123_Expl_2_Ribos_Rodnina_NMXL_R1_perc_0.0100_XLs.idXML	1	9677	1305.43	627.698	5.13892e-06	5	QLEQEQMKQDVPSFRPGDTVEVK	sp|P0A7K6|RL19_ECOLI	7	29	0.75776	627.698	G+C5H9N1	446.132	1	G	QLEQEQmKQDVPSFRPGDTVEVK	6	0.295457	-0.75776	0.715295	35.2102	1
E. coli ribosomes	NM	S_Mosh_O_Dybkov_060123_300123_Expl_2_Ribos_Rodnina_NMXL_R1_perc_0.0100_XLs.idXML	1	9686	1306.5	471.241	4.30175e-06	3	VHIINLEK	sp|P0A7V0|RS2_ECOLI	38	45	0.254497	471.241	G+C5H9N1	446.132	1	G	VhIINLEK	1	0.386359	-0.254497	1	39.6863	1
E. coli ribosomes	NM	S_Mosh_O_Dybkov_060123_300123_Expl_2_Ribos_Rodnina_NMXL_R1_perc_0.0100_XLs.idXML	1	9693	1307.24	440.878	4.85762e-06	3	SVEEILGK	sp|P0A7W1|RS5_ECOLI	160	167	0.054068	440.878	G+C5H9N1	446.132	1	G	SVEEILGk	7	4.03847	0.054068	0.957938	37.4265	1
E. coli ribosomes	NM	S_Mosh_O_Dybkov_060123_300123_Expl_2_Ribos_Rodnina_NMXL_R1_perc_0.0100_XLs.idXML	1	9694	1307.31	785.011	4.84951e-06	3	ATIDGLENM(Oxidation)NSPEMVAAK	sp|P0A7W1|RS5_ECOLI	139	156	0.660399	785.012	G+C5H9N1	446.132	1	G	ATIDGLENmNSPEmVAAK	13	1.10177	-0.660399	0.364803	30.2572	1
E. coli ribosomes	NM	S_Mosh_O_Dybkov_060123_300123_Expl_2_Ribos_Rodnina_NMXL_R1_perc_0.0100_XLs.idXML	1	9697	1307.71	495.273	4.71542e-06	3	TPPAAVLLKK	sp|P0A7J7|RL11_ECOLI	73	82	0.396052	495.273	G+C5H9N1	446.132	1	G	tPPAAVLLKK	0	0.0127543	0.396052	0.438069	35.4302	1
E. coli ribosomes	NM	S_Mosh_O_Dybkov_060123_300123_Expl_2_Ribos_Rodnina_NMXL_R1_perc_0.0100_XLs.idXML	1	9703	1308.38	754.654	3.03412e-06	3	IAHWVGQGATISDR	sp|P0A7T3|RS16_ECOLI	57	70	0.906279	754.654	CG+C5H9N1	751.173	2	C	IAhWVGQGATISDR	2	0.10395	-0.906279	1	73.1806	1
E. coli ribosomes	NM	S_Mosh_O_Dybkov_060123_300123_Expl_2_Ribos_Rodnina_NMXL_R1_perc_0.0100_XLs.idXML	1	9719	1310.21	589.521	5.24382e-06	4	VFMQPASEGTGIIAGGAM(Oxidation)R	sp|P0A7W1|RS5_ECOLI	94	112	0.326449	589.521	G+C5H9N1	446.132	1	G	VFmQPASEGTGIIAGGAmR	17	1.13841	-0.326449	0.472878	25.2853	1
E. coli ribosomes	NM	S_Mosh_O_Dybkov_060123_300123_Expl_2_Ribos_Rodnina_NMXL_R1_perc_0.0100_XLs.idXML	1	9729	1311.36	887.353	0.00585068	3	FVGYWPTEGYEFTSPK	sp|P0ABY4|FLAW_ECOLI	115	130	0.590537	887.352	GU+C5H9N1	752.157	2	G	FVGYWPTEgYEFTSPK	8	0.0426446	0.590537	1	17.8733	1
E. coli ribosomes	NM	S_Mosh_O_Dybkov_060123_300123_Expl_2_Ribos_Rodnina_NMXL_R1_perc_0.0100_XLs.idXML	1	9731	1311.69	472.865	4.93667e-06	3	LMDLGCYR	sp|P0A7S9|RS13_ECOLI	80	87	0.301342	472.865	G+C5H9N1	446.132	1	G	LMDLGCYR	-1	0	0.301342	0.988641	28.8718	1
E. coli ribosomes	NM	S_Mosh_O_Dybkov_060123_300123_Expl_2_Ribos_Rodnina_NMXL_R1_perc_0.0100_XLs.idXML	1	9732	1311.75	508.584	3.64857e-06	3	IAGINIPDHK	sp|P0A7S9|RS13_ECOLI	4	13	0.272808	508.584	G+C5H9N1	446.132	1	G	IAGINIPDhK	8	3.85244	-0.272808	1	60.1836	1
E. coli ribosomes	NM	S_Mosh_O_Dybkov_060123_300123_Expl_2_Ribos_Rodnina_NMXL_R1_perc_0.0100_XLs.idXML	1	9734	1311.89	491.905	4.10618e-06	3	LQHIDFVR	sp|P68919|RL25_ECOLI	86	93	0.339686	491.905	G+C5H9N1	446.132	1	G	LQhIDFVR	2	2.64287	-0.339686	0.714577	52.9533	1
E. coli ribosomes	NM	S_Mosh_O_Dybkov_060123_300123_Expl_2_Ribos_Rodnina_NMXL_R1_perc_0.0100_XLs.idXML	1	9736	1312.1	725.983	0.00966532	3	NYITESGKIVPSR	sp|P0A7T7|RS18_ECOLI	31	43	0.820885	725.983	CU+C5H9N1	712.151	2	C	NYITESgKIVPSR	6	0.00688743	-0.820885	0.163067	19.821	1
E. coli ribosomes	NM	S_Mosh_O_Dybkov_060123_300123_Expl_2_Ribos_Rodnina_NMXL_R1_perc_0.0100_XLs.idXML	1	9754	1314.1	561.21	5.42509e-06	3	LMDLGCYR	sp|P0A7S9|RS13_ECOLI	80	87	0.643265	561.21	CC+C5H9N1	711.167	2	C	LMDLGCyR	6	0.00453376	-0.643265	0.932894	26.7427	1
E. coli ribosomes	NM	S_Mosh_O_Dybkov_060123_300123_Expl_2_Ribos_Rodnina_NMXL_R1_perc_0.0100_XLs.idXML	1	9763	1314.98	648.271	5.19201e-06	2	SMGLVVED	sp|P0A7J7|RL11_ECOLI	135	142	0.0839881	648.271	G+C5H9N1	446.132	1	G	SMGLVVEd	7	0.674359	0.0839881	0.444312	42.7017	1
E. coli ribosomes	NM	S_Mosh_O_Dybkov_060123_300123_Expl_2_Ribos_Rodnina_NMXL_R1_perc_0.0100_XLs.idXML	1	9765	1315.19	496.264	5.67459e-06	3	ITIKEAIPR	sp|P0ADY3|RL14_ECOLI	41	49	0.750007	496.264	G+C5H9N1	446.132	1	G	ITIkEAIPR	3	0.0230593	-0.750007	0.410709	34.3842	1
E. coli ribosomes	NM	S_Mosh_O_Dybkov_060123_300123_Expl_2_Ribos_Rodnina_NMXL_R1_perc_0.0100_XLs.idXML	1	9771	1315.88	698.36	0.00752499	2	VHIINLEK	sp|P0A7V0|RS2_ECOLI	38	45	0.982778	698.361	A+C5H9N1	430.137	1	A	VhIINLEK	1	0.0518813	-0.982778	0.697961	21.62	1
E. coli ribosomes	NM	S_Mosh_O_Dybkov_060123_300123_Expl_2_Ribos_Rodnina_NMXL_R1_perc_0.0100_XLs.idXML	1	9799	1318.88	440.878	4.36762e-06	3	SVEEILGK	sp|P0A7W1|RS5_ECOLI	160	167	0.499692	440.878	G+C5H9N1	446.132	1	G	SVEEILGk	7	3.50357	-0.499692	0.973837	46.1149	1
E. coli ribosomes	NM	S_Mosh_O_Dybkov_060123_300123_Expl_2_Ribos_Rodnina_NMXL_R1_perc_0.0100_XLs.idXML	1	9804	1319.35	775.343	1.38244e-06	3	MIQEQTMLNVADNSGAR	sp|P0ADY3|RL14_ECOLI	1	17	1.14881	775.343	G+C5H9N1	446.132	1	G	mIQEQTmLNVADNSGAR	6	1.18194	-1.14881	0.93238	57.9014	1
E. coli ribosomes	NM	S_Mosh_O_Dybkov_060123_300123_Expl_2_Ribos_Rodnina_NMXL_R1_perc_0.0100_XLs.idXML	1	9805	1319.48	754.654	3.63816e-06	3	IAHWVGQGATISDR	sp|P0A7T3|RS16_ECOLI	57	70	1.1713	754.654	CG+C5H9N1	751.173	2	C	IAHWvGQGATISDR	4	0.0652117	-1.1713	1	57.6694	1
E. coli ribosomes	NM	S_Mosh_O_Dybkov_060123_300123_Expl_2_Ribos_Rodnina_NMXL_R1_perc_0.0100_XLs.idXML	1	9816	1321.05	472.865	5.42983e-06	3	LMDLGCYR	sp|P0A7S9|RS13_ECOLI	80	87	0.0431913	472.865	G+C5H9N1	446.132	1	G	LmDLGCYR	1	0.00696762	0.0431913	0.964909	30.5468	1
E. coli ribosomes	NM	S_Mosh_O_Dybkov_060123_300123_Expl_2_Ribos_Rodnina_NMXL_R1_perc_0.0100_XLs.idXML	1	9818	1321.19	589.522	5.77891e-06	4	VFMQPASEGTGIIAGGAM(Oxidation)R	sp|P0A7W1|RS5_ECOLI	94	112	1.7091	589.521	G+C5H9N1	446.132	1	G	VFmQPASEGTGIIAGGAmR	17	1.61193	1.7091	0.475263	24.0647	1
E. coli ribosomes	NM	S_Mosh_O_Dybkov_060123_300123_Expl_2_Ribos_Rodnina_NMXL_R1_perc_0.0100_XLs.idXML	1	9820	1321.33	483.593	5.62948e-06	3	YILAPKGLK	sp|P60422|RL2_ECOLI	103	111	0.243179	483.594	G+C5H9N1	446.132	1	G	YILaPKGLK	3	0.0666693	-0.243179	0.258388	30.1088	1
E. coli ribosomes	NM	S_Mosh_O_Dybkov_060123_300123_Expl_2_Ribos_Rodnina_NMXL_R1_perc_0.0100_XLs.idXML	1	9834	1322.81	750.794	5.51499e-06	2	M(Oxidation)ELVLK	sp|P60723|RL4_ECOLI	1	6	1.94707	750.796	GU+C5H9N1	752.157	2	G	mELVLK	0	0.0830328	-1.94707	0.52469	39.2579	1
E. coli ribosomes	NM	S_Mosh_O_Dybkov_060123_300123_Expl_2_Ribos_Rodnina_NMXL_R1_perc_0.0100_XLs.idXML	1	9837	1323.25	491.905	3.36423e-06	3	LQHIDFVR	sp|P68919|RL25_ECOLI	86	93	0.153567	491.905	G+C5H9N1	446.132	1	G	LQhIDFVR	2	0.97268	-0.153567	0.966158	52.9533	1
E. coli ribosomes	NM	S_Mosh_O_Dybkov_060123_300123_Expl_2_Ribos_Rodnina_NMXL_R1_perc_0.0100_XLs.idXML	1	9839	1323.39	729.002	3.55119e-06	3	QHVPVFVTDEM(Oxidation)VGHK	sp|P0A7U3|RS19_ECOLI	56	70	0.969751	729.001	G+C5H9N1	446.132	1	G	QHVPVFVTDEMVGhK	13	1.59474	0.969751	1	54.3234	1
E. coli ribosomes	NM	S_Mosh_O_Dybkov_060123_300123_Expl_2_Ribos_Rodnina_NMXL_R1_perc_0.0100_XLs.idXML	1	9852	1324.8	741.648	4.60215e-07	3	IAHWVGQGATISDR	sp|P0A7T3|RS16_ECOLI	57	70	0.724684	741.647	CU+C5H9N1	712.151	2	C	IAHwVGQGATISDR	3	1.51544	0.724684	0.884017	91.0282	1
E. coli ribosomes	NM	S_Mosh_O_Dybkov_060123_300123_Expl_2_Ribos_Rodnina_NMXL_R1_perc_0.0100_XLs.idXML	1	9859	1325.68	508.584	3.98925e-06	3	IAGINIPDHK	sp|P0A7S9|RS13_ECOLI	4	13	0.272808	508.584	G+C5H9N1	446.132	1	G	IAGINIPDhK	8	4.83565	-0.272808	0.981054	54.4249	1
E. coli ribosomes	NM	S_Mosh_O_Dybkov_060123_300123_Expl_2_Ribos_Rodnina_NMXL_R1_perc_0.0100_XLs.idXML	1	9863	1326.02	639.955	2.29022e-06	3	STVGHDLNLDVCSK	sp|P0A7M9|RL31_ECOLI	26	39	0.356066	639.956	A+C5H9N1	430.137	1	A	sTVGHDLNLDVCSK	0	0.238154	-0.356066	0.635735	60.3372	1
E. coli ribosomes	NM	S_Mosh_O_Dybkov_060123_300123_Expl_2_Ribos_Rodnina_NMXL_R1_perc_0.0100_XLs.idXML	1	9867	1326.43	757.326	4.36049e-06	3	IAHWVGQGATISDR	sp|P0A7T3|RS16_ECOLI	57	70	1.17509	757.327	AA+C5H9N1	759.189	2	A	IAHWvGQGATISDR	4	0.00690162	-1.17509	1	60.0066	1
E. coli ribosomes	NM	S_Mosh_O_Dybkov_060123_300123_Expl_2_Ribos_Rodnina_NMXL_R1_perc_0.0100_XLs.idXML	1	9869	1326.64	749.65	5.48592e-06	3	IAHWVGQGATISDR	sp|P0A7T3|RS16_ECOLI	57	70	0.695426	749.651	AU+C5H9N1	736.162	2	A	IAHWVGQGAtISDR	9	0.0154352	-0.695426	0.790397	26.8563	1
E. coli ribosomes	NM	S_Mosh_O_Dybkov_060123_300123_Expl_2_Ribos_Rodnina_NMXL_R1_perc_0.0100_XLs.idXML	1	9871	1326.9	785.011	3.27866e-06	3	ATIDGLENM(Oxidation)NSPEMVAAK	sp|P0A7W1|RS5_ECOLI	139	156	0.755566	785.012	G+C5H9N1	446.132	1	G	ATIDGLENMNSPEmVAAK	13	1.95448	-0.755566	0.727944	44.2794	1
E. coli ribosomes	NM	S_Mosh_O_Dybkov_060123_300123_Expl_2_Ribos_Rodnina_NMXL_R1_perc_0.0100_XLs.idXML	1	9882	1328.11	478.196	5.73236e-06	3	LM(Oxidation)DLGCYR	sp|P0A7S9|RS13_ECOLI	80	87	0.0928978	478.196	G+C5H9N1	446.132	1	G	LMDLGcYR	5	0.374992	-0.0928978	0.657237	31.9902	1
E. coli ribosomes	NM	S_Mosh_O_Dybkov_060123_300123_Expl_2_Ribos_Rodnina_NMXL_R1_perc_0.0100_XLs.idXML	1	9893	1329.45	626.906	4.8711e-06	3	M(Oxidation)YAVFQSGGK	sp|P0AG48|RL21_ECOLI	1	10	0.325459	626.906	AG+C5H9N1	775.184	2	A	mYAVFQSGGK	0	0.0795835	0.325459	0.711578	22.8254	1
E. coli ribosomes	NM	S_Mosh_O_Dybkov_060123_300123_Expl_2_Ribos_Rodnina_NMXL_R1_perc_0.0100_XLs.idXML	1	9894	1329.58	779.68	1.54213e-06	3	ATIDGLENMNSPEMVAAK	sp|P0A7W1|RS5_ECOLI	139	156	0.359234	779.68	G+C5H9N1	446.132	1	G	ATIDGLENmNSPEMVAAK	8	1.12299	-0.359234	1	63.4138	1
E. coli ribosomes	NM	S_Mosh_O_Dybkov_060123_300123_Expl_2_Ribos_Rodnina_NMXL_R1_perc_0.0100_XLs.idXML	1	9905	1330.75	635.589	4.75721e-06	3	AVEGTPFECLK	sp|P0A7J3|RL10_ECOLI	63	73	0.212194	635.589	CC+C5H9N1	711.167	2	C	AVEGTPFEClK	9	0.350177	-0.212194	0.692042	44.8393	1
E. coli ribosomes	NM	S_Mosh_O_Dybkov_060123_300123_Expl_2_Ribos_Rodnina_NMXL_R1_perc_0.0100_XLs.idXML	1	9910	1331.28	775.343	3.24627e-06	3	MIQEQTMLNVADNSGAR	sp|P0ADY3|RL14_ECOLI	1	17	1.14881	775.343	G+C5H9N1	446.132	1	G	mIQEQTmLNVADNSGAR	6	2.09254	-1.14881	0.825607	42.5488	1
E. coli ribosomes	NM	S_Mosh_O_Dybkov_060123_300123_Expl_2_Ribos_Rodnina_NMXL_R1_perc_0.0100_XLs.idXML	1	9912	1331.49	440.878	5.10703e-06	3	SVEEILGK	sp|P0A7W1|RS5_ECOLI	160	167	0.292032	440.878	G+C5H9N1	446.132	1	G	SVEEILGk	7	3.42718	-0.292032	1	39.3822	1
E. coli ribosomes	NM	S_Mosh_O_Dybkov_060123_300123_Expl_2_Ribos_Rodnina_NMXL_R1_perc_0.0100_XLs.idXML	1	9913	1331.62	596.929	5.51314e-06	3	IAGINIPDHK	sp|P0A7S9|RS13_ECOLI	4	13	0.304439	596.929	CC+C5H9N1	711.167	2	C	IAGINIPDhK	8	0.321787	0.304439	0.869343	48.6104	1
E. coli ribosomes	NM	S_Mosh_O_Dybkov_060123_300123_Expl_2_Ribos_Rodnina_NMXL_R1_perc_0.0100_XLs.idXML	1	9915	1331.82	636.302	4.74712e-06	3	ISELSEGQIDTLR	sp|P0A7S9|RS13_ECOLI	45	57	0.0403234	636.302	G+C5H9N1	446.132	1	G	ISeLSEGQIDTLR	2	0.0969474	-0.0403234	0.204955	26.755	1
E. coli ribosomes	NM	S_Mosh_O_Dybkov_060123_300123_Expl_2_Ribos_Rodnina_NMXL_R1_perc_0.0100_XLs.idXML	1	9916	1331.91	523.846	3.99788e-06	5	EAPLAIELDHDKVMNM(Oxidation)QAK	sp|P68919|RL25_ECOLI	35	53	0.179403	523.846	G+C5H9N1	446.132	1	G	EAPLAIELDHDKVmNmQAK	15	1.27103	-0.179403	0.809989	35.6849	1
E. coli ribosomes	NM	S_Mosh_O_Dybkov_060123_300123_Expl_2_Ribos_Rodnina_NMXL_R1_perc_0.0100_XLs.idXML	1	9921	1332.6	472.865	4.84522e-06	3	LMDLGCYR	sp|P0A7S9|RS13_ECOLI	80	87	0.312437	472.865	G+C5H9N1	446.132	1	G	LMDLGCYR	-1	0	-0.312437	0.96512	31.0672	1
E. coli ribosomes	NM	S_Mosh_O_Dybkov_060123_300123_Expl_2_Ribos_Rodnina_NMXL_R1_perc_0.0100_XLs.idXML	1	9922	1332.67	483.593	0.00585061	3	YILAPKGLK	sp|P60422|RL2_ECOLI	103	111	0.621814	483.594	G+C5H9N1	446.132	1	G	YILAPKgLK	6	0.0891423	-0.621814	0.287732	24.5344	1
E. coli ribosomes	NM	S_Mosh_O_Dybkov_060123_300123_Expl_2_Ribos_Rodnina_NMXL_R1_perc_0.0100_XLs.idXML	1	9923	1332.74	547.244	4.8475e-06	3	AVEGTPFECLK	sp|P0A7J3|RL10_ECOLI	63	73	0.698672	547.244	G+C5H9N1	446.132	1	G	AVEgTPFECLK	3	0.0780324	-0.698672	0.20958	32.8889	1
E. coli ribosomes	NM	S_Mosh_O_Dybkov_060123_300123_Expl_2_Ribos_Rodnina_NMXL_R1_perc_0.0100_XLs.idXML	1	9941	1334.97	491.905	3.92853e-06	3	LQHIDFVR	sp|P68919|RL25_ECOLI	86	93	0.0945912	491.905	G+C5H9N1	446.132	1	G	LQhIDFVR	2	1.34875	0.0945912	0.907551	52.5215	1
E. coli ribosomes	NM	S_Mosh_O_Dybkov_060123_300123_Expl_2_Ribos_Rodnina_NMXL_R1_perc_0.0100_XLs.idXML	1	9943	1335.11	547.003	4.826e-06	4	QHVPVFVTDEM(Oxidation)VGHK	sp|P0A7U3|RS19_ECOLI	56	70	0.102901	547.003	G+C5H9N1	446.132	1	G	QHVPVFVTdEMVGHK	8	0.0286639	-0.102901	0.428229	21.5029	1
E. coli ribosomes	NM	S_Mosh_O_Dybkov_060123_300123_Expl_2_Ribos_Rodnina_NMXL_R1_perc_0.0100_XLs.idXML	1	9951	1336.11	741.648	2.32106e-06	3	IAHWVGQGATISDR	sp|P0A7T3|RS16_ECOLI	57	70	0.530463	741.647	CU+C5H9N1	712.151	2	C	IaHWVGQGATISDR	1	0.0863343	0.530463	0.738524	66.3337	1
E. coli ribosomes	NM	S_Mosh_O_Dybkov_060123_300123_Expl_2_Ribos_Rodnina_NMXL_R1_perc_0.0100_XLs.idXML	1	9953	1336.31	538.567	5.47282e-06	3	SVAGFKIR	sp|P62399|RL5_ECOLI	73	80	0.718347	538.567	AU+C5H9N1	736.162	2	A	SVAgFKIR	3	0.0277758	-0.718347	0.796792	41.2792	1
E. coli ribosomes	NM	S_Mosh_O_Dybkov_060123_300123_Expl_2_Ribos_Rodnina_NMXL_R1_perc_0.0100_XLs.idXML	1	9958	1337.05	608.24	4.7786e-06	3	MYAVFQSGGK	sp|P0AG48|RL21_ECOLI	1	10	1.58699	608.239	AC+C5H9N1	735.178	2	A	mYAVFQSGGK	0	0.204873	1.58699	0.883517	32.2295	1
E. coli ribosomes	NM	S_Mosh_O_Dybkov_060123_300123_Expl_2_Ribos_Rodnina_NMXL_R1_perc_0.0100_XLs.idXML	1	9962	1337.58	456.234	0.00543758	3	LLDYLKR	sp|P0ADZ4|RS15_ECOLI	66	72	0.166201	456.234	G+C5H9N1	446.132	1	G	lLDYLKR	0	0.0253266	-0.166201	0.85913	21.6879	1
E. coli ribosomes	NM	S_Mosh_O_Dybkov_060123_300123_Expl_2_Ribos_Rodnina_NMXL_R1_perc_0.0100_XLs.idXML	1	9963	1337.65	508.584	3.88673e-06	3	IAGINIPDHK	sp|P0A7S9|RS13_ECOLI	4	13	0.248518	508.584	G+C5H9N1	446.132	1	G	IAGINIPDhK	8	4.82035	-0.248518	0.883389	44.6989	1
E. coli ribosomes	NM	S_Mosh_O_Dybkov_060123_300123_Expl_2_Ribos_Rodnina_NMXL_R1_perc_0.0100_XLs.idXML	1	9970	1338.24	757.326	4.03367e-06	3	IAHWVGQGATISDR	sp|P0A7T3|RS16_ECOLI	57	70	0.911004	757.327	AA+C5H9N1	759.189	2	A	IAHWvGQGATISDR	4	0.0200141	-0.911004	0.933201	55.7502	1
E. coli ribosomes	NM	S_Mosh_O_Dybkov_060123_300123_Expl_2_Ribos_Rodnina_NMXL_R1_perc_0.0100_XLs.idXML	1	9971	1338.34	589.011	5.08232e-06	4	ATIDGLENM(Oxidation)NSPEMVAAK	sp|P0A7W1|RS5_ECOLI	139	156	0.58075	589.01	G+C5H9N1	446.132	1	G	ATIDGLENmNSPEmVAAK	13	2.02056	0.58075	0.836566	25.5711	1
E. coli ribosomes	NM	S_Mosh_O_Dybkov_060123_300123_Expl_2_Ribos_Rodnina_NMXL_R1_perc_0.0100_XLs.idXML	1	9974	1338.75	639.956	5.08934e-06	3	STVGHDLNLDVCSK	sp|P0A7M9|RL31_ECOLI	26	39	0.66848	639.956	A+C5H9N1	430.137	1	A	sTVGHDLNLDVCSK	0	0.338837	0.66848	0.470856	35.7512	1
E. coli ribosomes	NM	S_Mosh_O_Dybkov_060123_300123_Expl_2_Ribos_Rodnina_NMXL_R1_perc_0.0100_XLs.idXML	1	9988	1340.17	654.062	5.69063e-06	4	TFTAKPKPDAEIASLLAK	sp|P37325|YBCH_ECOLI	254	271	0.0238673	654.062	CU+C5H9N1	712.151	2	C	TFTAKPKPDAEIASLLAk	17	0.323166	0.0238673	0.656573	15.7904	1
E. coli ribosomes	NM	S_Mosh_O_Dybkov_060123_300123_Expl_2_Ribos_Rodnina_NMXL_R1_perc_0.0100_XLs.idXML	1	9992	1340.5	626.906	4.58133e-06	3	M(Oxidation)YAVFQSGGK	sp|P0AG48|RL21_ECOLI	1	10	0.161338	626.906	AG+C5H9N1	775.184	2	A	mYAVFQSGGK	0	0.0282857	-0.161338	0.874295	36.0264	1
E. coli ribosomes	NM	S_Mosh_O_Dybkov_060123_300123_Expl_2_Ribos_Rodnina_NMXL_R1_perc_0.0100_XLs.idXML	1	9993	1340.57	533.909	5.29698e-06	3	AVEGTPFECLK	sp|P0A7J3|RL10_ECOLI	63	73	0.348751	533.909	C+C5H9N1	406.125	1	C	AVEGTPFEcLK	8	1.18634	-0.348751	0.779755	29.1514	1
E. coli ribosomes	NM	S_Mosh_O_Dybkov_060123_300123_Expl_2_Ribos_Rodnina_NMXL_R1_perc_0.0100_XLs.idXML	1	9994	1340.64	470.249	4.68238e-06	3	GKILFVGTK	sp|P0A7V0|RS2_ECOLI	65	73	1.38268	470.25	G+C5H9N1	446.132	1	G	GkILFVGTK	1	0.391967	-1.38268	0.165582	30.6893	1
E. coli ribosomes	NM	S_Mosh_O_Dybkov_060123_300123_Expl_2_Ribos_Rodnina_NMXL_R1_perc_0.0100_XLs.idXML	1	10004	1341.94	635.589	5.27322e-06	3	AVEGTPFECLK	sp|P0A7J3|RL10_ECOLI	63	73	0.692341	635.589	CC+C5H9N1	711.167	2	C	AVEGTPFEcLK	8	0.331111	-0.692341	0.933483	47.1171	1
E. coli ribosomes	NM	S_Mosh_O_Dybkov_060123_300123_Expl_2_Ribos_Rodnina_NMXL_R1_perc_0.0100_XLs.idXML	1	10007	1342.14	725.983	5.42486e-06	3	NYITESGKIVPSR	sp|P0A7T7|RS18_ECOLI	31	43	0.470606	725.983	CU+C5H9N1	712.151	2	C	NYiTESGKiVPSR	8	0.0913343	-0.470606	0.174391	26.7546	1
E. coli ribosomes	NM	S_Mosh_O_Dybkov_060123_300123_Expl_2_Ribos_Rodnina_NMXL_R1_perc_0.0100_XLs.idXML	1	10025	1344.34	547.244	4.29653e-06	3	AVEGTPFECLK	sp|P0A7J3|RL10_ECOLI	63	73	0.441703	547.244	G+C5H9N1	446.132	1	G	AVEGTPFECLK	-1	0	-0.441703	0.95998	30.8825	1
E. coli ribosomes	NM	S_Mosh_O_Dybkov_060123_300123_Expl_2_Ribos_Rodnina_NMXL_R1_perc_0.0100_XLs.idXML	1	10028	1344.54	472.865	5.39719e-06	3	LMDLGCYR	sp|P0A7S9|RS13_ECOLI	80	87	0.0213464	472.865	G+C5H9N1	446.132	1	G	LMDLGCYR	-1	0	-0.0213464	0.977377	27.0289	1
E. coli ribosomes	NM	S_Mosh_O_Dybkov_060123_300123_Expl_2_Ribos_Rodnina_NMXL_R1_perc_0.0100_XLs.idXML	1	10030	1344.81	491.905	4.44235e-06	3	LQHIDFVR	sp|P68919|RL25_ECOLI	86	93	0.587844	491.905	G+C5H9N1	446.132	1	G	LQhIDFVR	2	1.11403	-0.587844	0.883333	44.5097	1
E. coli ribosomes	NM	S_Mosh_O_Dybkov_060123_300123_Expl_2_Ribos_Rodnina_NMXL_R1_perc_0.0100_XLs.idXML	1	10037	1345.68	638.293	4.13753e-06	4	VYAGNEHNHAAQQPQVLDI	sp|P0AA10|RL13_ECOLI	124	142	0.620206	638.293	G+C5H9N1	446.132	1	G	VYAGNEHNHAAQQPQVLdI	17	0.882565	-0.620206	0.773794	42.3063	1
E. coli ribosomes	NM	S_Mosh_O_Dybkov_060123_300123_Expl_2_Ribos_Rodnina_NMXL_R1_perc_0.0100_XLs.idXML	1	10039	1345.84	552.574	0.00966532	3	SEADIAAEFTR	sp|P77625|HXPA_ECOLI	60	70	1.34572	552.574	G+C5H9N1	446.132	1	G	sEADIAAEFTR	0	1.83484	1.34572	0.573684	20.2691	1
E. coli ribosomes	NM	S_Mosh_O_Dybkov_060123_300123_Expl_2_Ribos_Rodnina_NMXL_R1_perc_0.0100_XLs.idXML	1	10047	1346.97	538.567	5.50462e-06	3	SVAGFKIR	sp|P62399|RL5_ECOLI	73	80	0.0485285	538.567	AU+C5H9N1	736.162	2	A	SVAGfKIR	4	0.0107842	-0.0485285	0.981658	37.1015	1
E. coli ribosomes	NM	S_Mosh_O_Dybkov_060123_300123_Expl_2_Ribos_Rodnina_NMXL_R1_perc_0.0100_XLs.idXML	1	10056	1347.82	729.002	3.9372e-06	3	QHVPVFVTDEM(Oxidation)VGHK	sp|P0A7U3|RS19_ECOLI	56	70	0.283881	729.001	G+C5H9N1	446.132	1	G	QHVPVFVTDEMVGhK	13	1.89898	0.283881	0.849636	50.3057	1
E. coli ribosomes	NM	S_Mosh_O_Dybkov_060123_300123_Expl_2_Ribos_Rodnina_NMXL_R1_perc_0.0100_XLs.idXML	1	10057	1347.89	605.529	5.28783e-06	4	KLMTEFNYNSVM(Oxidation)QVPR	sp|P62399|RL5_ECOLI	15	30	0.287714	605.529	G+C5H9N1	446.132	1	G	KLmTEFNYNSVmQVPR	11	0.288198	0.287714	0.560804	25.4178	1
E. coli ribosomes	NM	S_Mosh_O_Dybkov_060123_300123_Expl_2_Ribos_Rodnina_NMXL_R1_perc_0.0100_XLs.idXML	1	10070	1349.39	589.01	4.62894e-06	4	ATIDGLENM(Oxidation)NSPEMVAAK	sp|P0A7W1|RS5_ECOLI	139	156	0.0983555	589.01	G+C5H9N1	446.132	1	G	ATIDGLENmNSPEmVAAK	13	1.95147	-0.0983555	0.798015	29.8142	1
E. coli ribosomes	NM	S_Mosh_O_Dybkov_060123_300123_Expl_2_Ribos_Rodnina_NMXL_R1_perc_0.0100_XLs.idXML	1	10071	1349.52	508.584	4.64242e-06	3	IAGINIPDHK	sp|P0A7S9|RS13_ECOLI	4	13	0.212803	508.584	G+C5H9N1	446.132	1	G	IAGINIPDhK	8	3.54879	-0.212803	0.880356	52.9835	1
E. coli ribosomes	NM	S_Mosh_O_Dybkov_060123_300123_Expl_2_Ribos_Rodnina_NMXL_R1_perc_0.0100_XLs.idXML	1	10076	1349.99	456.234	5.65384e-06	3	LLDYLKR	sp|P0ADZ4|RS15_ECOLI	66	72	0.0324209	456.234	G+C5H9N1	446.132	1	G	llDYlKR	4	0.00302319	-0.0324209	0.581538	28.3446	1
E. coli ribosomes	NM	S_Mosh_O_Dybkov_060123_300123_Expl_2_Ribos_Rodnina_NMXL_R1_perc_0.0100_XLs.idXML	1	10077	1350.12	757.326	4.55159e-06	3	IAHWVGQGATISDR	sp|P0A7T3|RS16_ECOLI	57	70	0.552011	757.327	AA+C5H9N1	759.189	2	A	IAhWVGQGATISDR	2	0.175047	-0.552011	0.925271	55.7502	1
E. coli ribosomes	NM	S_Mosh_O_Dybkov_060123_300123_Expl_2_Ribos_Rodnina_NMXL_R1_perc_0.0100_XLs.idXML	1	10085	1351.07	690.295	3.13349e-06	3	DAALSCDQFFVNHR	sp|P0A7V0|RS2_ECOLI	82	95	0.452155	690.295	G+C5H9N1	446.132	1	G	DAALSCDQFFvNHR	10	1.18041	0.452155	1	66.5137	1
E. coli ribosomes	NM	S_Mosh_O_Dybkov_060123_300123_Expl_2_Ribos_Rodnina_NMXL_R1_perc_0.0100_XLs.idXML	1	10091	1351.81	635.59	5.78675e-06	3	AVEGTPFECLK	sp|P0A7J3|RL10_ECOLI	63	73	0.111232	635.589	CC+C5H9N1	711.167	2	C	AVEGTPFEcLK	8	0.296152	0.111232	0.828067	45.1125	1
E. coli ribosomes	NM	S_Mosh_O_Dybkov_060123_300123_Expl_2_Ribos_Rodnina_NMXL_R1_perc_0.0100_XLs.idXML	1	10094	1352.11	626.906	5.46729e-06	3	M(Oxidation)YAVFQSGGK	sp|P0AG48|RL21_ECOLI	1	10	0.550775	626.906	AG+C5H9N1	775.184	2	A	mYAVFQSGGK	0	0.0269342	-0.550775	0.846754	27.0458	1
E. coli ribosomes	NM	S_Mosh_O_Dybkov_060123_300123_Expl_2_Ribos_Rodnina_NMXL_R1_perc_0.0100_XLs.idXML	1	10100	1352.76	533.909	0.00128875	3	AVEGTPFECLK	sp|P0A7J3|RL10_ECOLI	63	73	0.562497	533.909	C+C5H9N1	406.125	1	C	AVEgTPFECLK	3	0.0437707	0.562497	0.598025	23.8316	1
E. coli ribosomes	NM	S_Mosh_O_Dybkov_060123_300123_Expl_2_Ribos_Rodnina_NMXL_R1_perc_0.0100_XLs.idXML	1	10111	1354.05	547.244	4.18656e-06	3	AVEGTPFECLK	sp|P0A7J3|RL10_ECOLI	63	73	0.441703	547.244	G+C5H9N1	446.132	1	G	AVEGTPFECLK	-1	0	-0.441703	0.874173	38.8266	1
E. coli ribosomes	NM	S_Mosh_O_Dybkov_060123_300123_Expl_2_Ribos_Rodnina_NMXL_R1_perc_0.0100_XLs.idXML	1	10113	1354.18	682.013	3.0125e-06	3	VGTVTPNVAEAVKNAK	sp|P0A7L0|RL1_ECOLI	142	157	0.606318	682.012	G+C5H9N1	446.132	1	G	VGTVTPNVAEAVkNAK	12	6.63379	0.606318	0.760175	54.1115	1
E. coli ribosomes	NM	S_Mosh_O_Dybkov_060123_300123_Expl_2_Ribos_Rodnina_NMXL_R1_perc_0.0100_XLs.idXML	1	10143	1357.69	533.039	5.72188e-06	4	VFIKPGNGKIVINQR	sp|P0A7X3|RS9_ECOLI	19	33	2.1449	533.04	G+C5H9N1	446.132	1	G	vFIKPGNGKIVINQR	0	0.066452	-2.1449	0.697059	23.6115	1
E. coli ribosomes	NM	S_Mosh_O_Dybkov_060123_300123_Expl_2_Ribos_Rodnina_NMXL_R1_perc_0.0100_XLs.idXML	1	10153	1358.81	538.567	0.00585069	3	SVAGFKIR	sp|P62399|RL5_ECOLI	73	80	0.178129	538.567	AU+C5H9N1	736.162	2	A	SVaGFKIR	2	0.0281682	0.178129	0.825774	32.9678	1
E. coli ribosomes	NM	S_Mosh_O_Dybkov_060123_300123_Expl_2_Ribos_Rodnina_NMXL_R1_perc_0.0100_XLs.idXML	1	10161	1359.45	524.592	3.83554e-06	3	VALADKYFAK	sp|P0AG59|RS14_ECOLI	14	23	0.44941	524.592	G+C5H9N1	446.132	1	G	vALADKYFAK	0	0.220139	0.44941	0.422586	52.3599	1
E. coli ribosomes	NM	S_Mosh_O_Dybkov_060123_300123_Expl_2_Ribos_Rodnina_NMXL_R1_perc_0.0100_XLs.idXML	1	10168	1360.21	588.253	5.13373e-06	3	LQHIDFVR	sp|P68919|RL25_ECOLI	86	93	0.190307	588.254	AC+C5H9N1	735.178	2	A	LQHIDfVR	5	0.00413278	-0.190307	0.525055	45.7852	1
E. coli ribosomes	NM	S_Mosh_O_Dybkov_060123_300123_Expl_2_Ribos_Rodnina_NMXL_R1_perc_0.0100_XLs.idXML	1	10178	1361.22	589.01	0.00128875	4	ATIDGLENMNSPEM(Oxidation)VAAK	sp|P0A7W1|RS5_ECOLI	139	156	0.0714208	589.01	G+C5H9N1	446.132	1	G	ATIDGLENmNSPEmVAAK	13	0.927996	0.0714208	0.621011	16.6247	1
E. coli ribosomes	NM	S_Mosh_O_Dybkov_060123_300123_Expl_2_Ribos_Rodnina_NMXL_R1_perc_0.0100_XLs.idXML	1	10183	1361.77	563.946	5.2298e-06	3	QAIVAEVSEVAK	sp|P0A7J3|RL10_ECOLI	9	20	0.915222	563.945	G+C5H9N1	446.132	1	G	QAIvAEvSEvAK	9	0.269711	0.915222	0.550447	26.73	1
E. coli ribosomes	NM	S_Mosh_O_Dybkov_060123_300123_Expl_2_Ribos_Rodnina_NMXL_R1_perc_0.0100_XLs.idXML	1	10184	1361.84	467.533	5.13655e-06	3	LMDLGCYR	sp|P0A7S9|RS13_ECOLI	80	87	0.312931	467.533	A+C5H9N1	430.137	1	A	LMDlGCYR	3	0.0515831	0.312931	0.783214	43.3073	1
E. coli ribosomes	NM	S_Mosh_O_Dybkov_060123_300123_Expl_2_Ribos_Rodnina_NMXL_R1_perc_0.0100_XLs.idXML	1	10201	1363.74	593.284	3.58196e-06	3	DDEVIVLTGKDK	sp|P60624|RL24_ECOLI	8	19	0.976839	593.284	G+C5H9N1	446.132	1	G	dDEVIVLTGKDK	0	0.038522	0.976839	0.577418	54.8806	1
E. coli ribosomes	NM	S_Mosh_O_Dybkov_060123_300123_Expl_2_Ribos_Rodnina_NMXL_R1_perc_0.0100_XLs.idXML	1	10202	1363.88	626.907	5.57826e-06	3	M(Oxidation)YAVFQSGGK	sp|P0AG48|RL21_ECOLI	1	10	1.33535	626.906	AG+C5H9N1	775.184	2	A	mYAVFQSGGK	0	0.033237	1.33535	0.819662	24.5253	1
E. coli ribosomes	NM	S_Mosh_O_Dybkov_060123_300123_Expl_2_Ribos_Rodnina_NMXL_R1_perc_0.0100_XLs.idXML	1	10204	1364.14	477.572	5.61591e-06	3	AIQAIDIEK	sp|P33371|DUSC_ECOLI	306	314	0.792821	477.573	A+C5H9N1	430.137	1	A	AIqAIDIEK	2	0.147325	-0.792821	0.606216	22.9879	1
E. coli ribosomes	NM	S_Mosh_O_Dybkov_060123_300123_Expl_2_Ribos_Rodnina_NMXL_R1_perc_0.0100_XLs.idXML	1	10205	1364.23	635.59	0.0012887	3	AVEGTPFECLK	sp|P0A7J3|RL10_ECOLI	63	73	0.844127	635.589	CC+C5H9N1	711.167	2	C	AVeGTPFECLK	2	0.107457	0.844127	0.477519	41.4963	1
E. coli ribosomes	NM	S_Mosh_O_Dybkov_060123_300123_Expl_2_Ribos_Rodnina_NMXL_R1_perc_0.0100_XLs.idXML	1	10206	1364.36	514.898	5.0765e-06	3	M(Oxidation)FTINAEVR	sp|P68919|RL25_ECOLI	1	9	1.56339	514.897	G+C5H9N1	446.132	1	G	mFTINAEVR	0	0.355506	1.56339	0.28336	27.9243	1
E. coli ribosomes	NM	S_Mosh_O_Dybkov_060123_300123_Expl_2_Ribos_Rodnina_NMXL_R1_perc_0.0100_XLs.idXML	1	10209	1364.7	574.546	0.00752498	3	LM(Oxidation)DLGCYR	sp|P0A7S9|RS13_ECOLI	80	87	0.762285	574.545	AC+C5H9N1	735.178	2	A	LMDLGCYr	7	0.0168667	0.762285	0.586433	16.4543	1
E. coli ribosomes	NM	S_Mosh_O_Dybkov_060123_300123_Expl_2_Ribos_Rodnina_NMXL_R1_perc_0.0100_XLs.idXML	1	10211	1364.96	616.936	5.53969e-06	3	DLVESAPAALK	sp|P0A7K2|RL7_ECOLI	86	96	0.945438	616.936	AC+C5H9N1	735.178	2	A	DLVESApAALK	6	0.00511014	0.945438	1	26.1853	1
E. coli ribosomes	NM	S_Mosh_O_Dybkov_060123_300123_Expl_2_Ribos_Rodnina_NMXL_R1_perc_0.0100_XLs.idXML	1	10212	1365.11	508.584	5.58789e-06	3	IAGINIPDHK	sp|P0A7S9|RS13_ECOLI	4	13	0.507258	508.584	G+C5H9N1	446.132	1	G	IAGINIPDhK	8	2.76051	0.507258	0.340198	30.4327	1
E. coli ribosomes	NM	S_Mosh_O_Dybkov_060123_300123_Expl_2_Ribos_Rodnina_NMXL_R1_perc_0.0100_XLs.idXML	1	10215	1365.51	682.013	2.69953e-06	3	VGTVTPNVAEAVKNAK	sp|P0A7L0|RL1_ECOLI	142	157	1.63269	682.012	G+C5H9N1	446.132	1	G	VGTVTPnVAEAVKnAK	13	0.0132194	1.63269	0.597243	68.5854	1
E. coli ribosomes	NM	S_Mosh_O_Dybkov_060123_300123_Expl_2_Ribos_Rodnina_NMXL_R1_perc_0.0100_XLs.idXML	1	10218	1365.72	547.243	4.33902e-06	3	AVEGTPFECLK	sp|P0A7J3|RL10_ECOLI	63	73	2.00315	547.244	G+C5H9N1	446.132	1	G	AVeGTPFeCLK	7	0.0516496	-2.00315	0.503781	36.756	1
E. coli ribosomes	NM	S_Mosh_O_Dybkov_060123_300123_Expl_2_Ribos_Rodnina_NMXL_R1_perc_0.0100_XLs.idXML	1	10238	1368.21	472.865	0.00128873	3	LM(Oxidation)DLGCYR	sp|P0A7S9|RS13_ECOLI	80	87	1.01126	472.865	A+C5H9N1	430.137	1	A	LMDLGCYR	-1	0	1.01126	0.828866	32.8082	1
E. coli ribosomes	NM	S_Mosh_O_Dybkov_060123_300123_Expl_2_Ribos_Rodnina_NMXL_R1_perc_0.0100_XLs.idXML	1	10243	1368.62	569.214	0.00585064	3	LMDLGCYR	sp|P0A7S9|RS13_ECOLI	80	87	0.829735	569.214	AC+C5H9N1	735.178	2	A	LMDLGCYR	-1	0	0.829735	0.650702	28.9195	1
E. coli ribosomes	NM	S_Mosh_O_Dybkov_060123_300123_Expl_2_Ribos_Rodnina_NMXL_R1_perc_0.0100_XLs.idXML	1	10250	1369.42	553.586	5.60924e-06	3	GMINAVSFM(Oxidation)VK	sp|P0AG51|RL30_ECOLI	46	56	0.797353	553.586	G+C5H9N1	446.132	1	G	GmINAVSFmVK	8	1.47986	0.797353	0.647212	21.2249	1
E. coli ribosomes	NM	S_Mosh_O_Dybkov_060123_300123_Expl_2_Ribos_Rodnina_NMXL_R1_perc_0.0100_XLs.idXML	1	10258	1370.42	524.593	4.0459e-06	3	VALADKYFAK	sp|P0AG59|RS14_ECOLI	14	23	0.914801	524.592	G+C5H9N1	446.132	1	G	vALADKYFAK	0	0.242297	0.914801	0.906905	44.3086	1
E. coli ribosomes	NM	S_Mosh_O_Dybkov_060123_300123_Expl_2_Ribos_Rodnina_NMXL_R1_perc_0.0100_XLs.idXML	1	10284	1373.18	589.011	4.2442e-06	4	ATIDGLENM(Oxidation)NSPEMVAAK	sp|P0A7W1|RS5_ECOLI	139	156	1.09008	589.01	G+C5H9N1	446.132	1	G	ATIDGLENmNSPEmVAAK	13	2.01495	1.09008	0.664126	27.6757	1
E. coli ribosomes	NM	S_Mosh_O_Dybkov_060123_300123_Expl_2_Ribos_Rodnina_NMXL_R1_perc_0.0100_XLs.idXML	1	10295	1374.64	575.594	4.23533e-06	3	VHIINLEK	sp|P0A7V0|RS2_ECOLI	38	45	0.592905	575.594	AA+C5H9N1	759.189	2	A	VhIINLEK	1	0.124346	0.592905	0.606495	47.6682	1
E. coli ribosomes	NM	S_Mosh_O_Dybkov_060123_300123_Expl_2_Ribos_Rodnina_NMXL_R1_perc_0.0100_XLs.idXML	1	10307	1376	560.607	3.61829e-06	3	HPVTPWGVQTK	sp|P60422|RL2_ECOLI	243	253	1.2814	560.607	A+C5H9N1	430.137	1	A	hPVTPWGVQTK	0	1.84179	1.2814	0.480023	59.1563	1
E. coli ribosomes	NM	S_Mosh_O_Dybkov_060123_300123_Expl_2_Ribos_Rodnina_NMXL_R1_perc_0.0100_XLs.idXML	1	10308	1376.14	754.984	4.51173e-06	3	IAHWVGQGATISDR	sp|P0A7T3|RS16_ECOLI	57	70	1.73613	754.982	GU+C5H9N1	752.157	2	G	iAHWVGQGATiSDR	10	0.108708	1.73613	0.908059	31.6324	1
E. coli ribosomes	NM	S_Mosh_O_Dybkov_060123_300123_Expl_2_Ribos_Rodnina_NMXL_R1_perc_0.0100_XLs.idXML	1	10315	1377	626.906	5.62192e-06	3	M(Oxidation)YAVFQSGGK	sp|P0AG48|RL21_ECOLI	1	10	0.697294	626.906	AG+C5H9N1	775.184	2	A	mYAVFQSGGK	0	0.172555	0.697294	0.402239	23.3318	1
E. coli ribosomes	NM	S_Mosh_O_Dybkov_060123_300123_Expl_2_Ribos_Rodnina_NMXL_R1_perc_0.0100_XLs.idXML	1	10338	1379.5	657.654	4.72017e-06	3	YFQGKAVVESIQR	sp|P0A7W7|RS8_ECOLI	65	77	0.0329966	657.654	G+C5H9N1	446.132	1	G	YFQGkAVVESIQR	4	0.260771	-0.0329966	0.302872	36.1965	1
E. coli ribosomes	NM	S_Mosh_O_Dybkov_060123_300123_Expl_2_Ribos_Rodnina_NMXL_R1_perc_0.0100_XLs.idXML	1	10351	1380.95	472.865	0.00914385	3	LM(Oxidation)DLGCYR	sp|P0A7S9|RS13_ECOLI	80	87	1.07579	472.865	A+C5H9N1	430.137	1	A	LmDLGCYR	1	0.272476	1.07579	0.61495	26.8654	1
E. coli ribosomes	NM	S_Mosh_O_Dybkov_060123_300123_Expl_2_Ribos_Rodnina_NMXL_R1_perc_0.0100_XLs.idXML	1	10353	1381.16	709.31	5.75383e-06	3	VGGSTYQVPVEVR	sp|P02359|RS7_ECOLI	80	92	1.95465	709.308	AC+C5H9N1	735.178	2	A	VGGSTYQVpVEVR	8	1.02299	1.95465	0.416044	30.8063	1
E. coli ribosomes	NM	S_Mosh_O_Dybkov_060123_300123_Expl_2_Ribos_Rodnina_NMXL_R1_perc_0.0100_XLs.idXML	1	10368	1382.72	562.034	2.05535e-06	4	VFQTHSPVVDSISVKR	sp|P0A7K6|RL19_ECOLI	73	88	1.09056	562.034	G+C5H9N1	446.132	1	G	VFQTHSpVVDSISVKR	6	0.0931177	1.09056	0.816474	53.3177	1
E. coli ribosomes	NM	S_Mosh_O_Dybkov_060123_300123_Expl_2_Ribos_Rodnina_NMXL_R1_perc_0.0100_XLs.idXML	1	10385	1384.67	629.979	2.03179e-06	3	EAKDLVESAPAALK	sp|P0A7K2|RL7_ECOLI	83	96	0.66242	629.979	G+C5H9N1	446.132	1	G	EAkDLVESAPAALK	2	1.29848	0.66242	0.919394	73.0929	1
E. coli ribosomes	NM	S_Mosh_O_Dybkov_060123_300123_Expl_2_Ribos_Rodnina_NMXL_R1_perc_0.0100_XLs.idXML	1	10386	1384.77	589.01	5.17703e-06	4	ATIDGLENM(Oxidation)NSPEMVAAK	sp|P0A7W1|RS5_ECOLI	139	156	0.607684	589.01	G+C5H9N1	446.132	1	G	ATIDGLENmNSPEmVAAK	13	1.99094	-0.607684	0.874144	22.3583	1
E. coli ribosomes	NM	S_Mosh_O_Dybkov_060123_300123_Expl_2_Ribos_Rodnina_NMXL_R1_perc_0.0100_XLs.idXML	1	10389	1385.04	532.943	5.27707e-06	3	APVVVPAGVDVK	sp|P0AG55|RL6_ECOLI	7	18	0.270999	532.943	G+C5H9N1	446.132	1	G	APVVVPAGVDVk	11	0.00534643	0.270999	0.827436	41.0822	1
E. coli ribosomes	NM	S_Mosh_O_Dybkov_060123_300123_Expl_2_Ribos_Rodnina_NMXL_R1_perc_0.0100_XLs.idXML	1	10395	1385.61	538.568	0.00188565	3	SVAGFKIR	sp|P62399|RL5_ECOLI	73	80	0.767076	538.567	AU+C5H9N1	736.162	2	A	SVAGFkIR	5	0.00973825	0.767076	0.400183	31.5989	1
E. coli ribosomes	NM	S_Mosh_O_Dybkov_060123_300123_Expl_2_Ribos_Rodnina_NMXL_R1_perc_0.0100_XLs.idXML	1	10400	1386.21	762.658	0.00585062	3	IAHWVGQGATISDR	sp|P0A7T3|RS16_ECOLI	57	70	0.299296	762.658	AG+C5H9N1	775.184	2	A	IAHwVGQGATISDR	3	0.487692	-0.299296	0.0537148	24.8611	1
E. coli ribosomes	NM	S_Mosh_O_Dybkov_060123_300123_Expl_2_Ribos_Rodnina_NMXL_R1_perc_0.0100_XLs.idXML	1	10401	1386.41	741.977	5.56156e-06	3	IAHWVGQGATISDR	sp|P0A7T3|RS16_ECOLI	57	70	2.40991	741.975	UU+C5H9N1	713.135	2	U	IAHWVGQGATISDR	-1	0	2.40991	1	26.2995	1
E. coli ribosomes	NM	S_Mosh_O_Dybkov_060123_300123_Expl_2_Ribos_Rodnina_NMXL_R1_perc_0.0100_XLs.idXML	1	10409	1387.36	749.651	3.35503e-06	3	IAHWVGQGATISDR	sp|P0A7T3|RS16_ECOLI	57	70	0.599056	749.651	AU+C5H9N1	736.162	2	A	IAhWVGQGATISDR	2	0.264667	0.599056	0.382778	52.6898	1
E. coli ribosomes	NM	S_Mosh_O_Dybkov_060123_300123_Expl_2_Ribos_Rodnina_NMXL_R1_perc_0.0100_XLs.idXML	1	10415	1388.11	524.592	4.72165e-06	3	VALADKYFAK	sp|P0AG59|RS14_ECOLI	14	23	0.401139	524.592	G+C5H9N1	446.132	1	G	vALADKYFAK	0	0.271925	-0.401139	0.530588	43.9943	1
E. coli ribosomes	NM	S_Mosh_O_Dybkov_060123_300123_Expl_2_Ribos_Rodnina_NMXL_R1_perc_0.0100_XLs.idXML	1	10419	1388.58	767.987	0.00698293	3	AYEDAETVTGVINGK	sp|P0AG67|RS1_ECOLI	101	115	1.3321	767.986	AC+C5H9N1	735.178	2	A	AYEDAEtVtGVINGK	8	0.246905	1.3321	1	18.3381	1
E. coli ribosomes	NM	S_Mosh_O_Dybkov_060123_300123_Expl_2_Ribos_Rodnina_NMXL_R1_perc_0.0100_XLs.idXML	1	10431	1390.02	860.877	3.09221e-06	4	QLEQEQMKQDVPSFRPGDTVEVK	sp|P0A7K6|RL19_ECOLI	7	29	0.582718	860.877	GU+C5H9N1	752.157	2	G	QLEQEQmKQDVPSFRPGDTVEVK	6	0.272258	-0.582718	1	45.2186	1
E. coli ribosomes	NM	S_Mosh_O_Dybkov_060123_300123_Expl_2_Ribos_Rodnina_NMXL_R1_perc_0.0100_XLs.idXML	1	10438	1390.8	626.906	5.44143e-06	3	MYAVFQSGGK	sp|P0AG48|RL21_ECOLI	1	10	0.856807	626.906	GG+C5H9N1	791.179	2	G	mYAVFQSGGK	0	0.34539	0.856807	0.913876	17.7211	1
E. coli ribosomes	NM	S_Mosh_O_Dybkov_060123_300123_Expl_2_Ribos_Rodnina_NMXL_R1_perc_0.0100_XLs.idXML	1	10448	1391.99	639.332	4.38795e-06	3	NFLVPQGKAVPATK	sp|P0A7R1|RL9_ECOLI	28	41	0.856116	639.331	G+C5H9N1	446.132	1	G	NFLVPqGKAVPATK	5	0.15251	0.856116	0.944224	43.1996	1
E. coli ribosomes	NM	S_Mosh_O_Dybkov_060123_300123_Expl_2_Ribos_Rodnina_NMXL_R1_perc_0.0100_XLs.idXML	1	10457	1393	459.222	0.00585068	3	LFNELGPR	sp|P0AG44|RL17_ECOLI	79	86	0.218644	459.222	A+C5H9N1	430.137	1	A	LFNELGpR	6	2.27842	0.218644	0.508726	25.6168	1
E. coli ribosomes	NM	S_Mosh_O_Dybkov_060123_300123_Expl_2_Ribos_Rodnina_NMXL_R1_perc_0.0100_XLs.idXML	1	10458	1393.14	486.573	5.713e-06	3	LQHIDFVR	sp|P68919|RL25_ECOLI	86	93	0.103462	486.573	A+C5H9N1	430.137	1	A	LQhIDFVR	2	1.89868	0.103462	1	35.7219	1
E. coli ribosomes	NM	S_Mosh_O_Dybkov_060123_300123_Expl_2_Ribos_Rodnina_NMXL_R1_perc_0.0100_XLs.idXML	1	10467	1394.28	629.978	2.58088e-06	3	EAKDLVESAPAALK	sp|P0A7K2|RL7_ECOLI	83	96	0.397109	629.979	G+C5H9N1	446.132	1	G	EAkDLVESAPAALK	2	1.19626	-0.397109	0.937497	71.0118	1
E. coli ribosomes	NM	S_Mosh_O_Dybkov_060123_300123_Expl_2_Ribos_Rodnina_NMXL_R1_perc_0.0100_XLs.idXML	1	10469	1394.48	582.285	0.00752498	2	MIGLVGK	sp|P60438|RL3_ECOLI	1	7	0.948186	582.286	G+C5H9N1	446.132	1	G	MIgLVgK	5	0.0178962	-0.948186	0.510429	38.53	1
E. coli ribosomes	NM	S_Mosh_O_Dybkov_060123_300123_Expl_2_Ribos_Rodnina_NMXL_R1_perc_0.0100_XLs.idXML	1	10470	1394.55	785.011	0.00543757	3	ATIDGLENM(Oxidation)NSPEMVAAK	sp|P0A7W1|RS5_ECOLI	139	156	0.787786	785.012	G+C5H9N1	446.132	1	G	ATIDGLENmNSPEmVAAK	13	0.0432586	-0.787786	0.646334	22.0171	1
E. coli ribosomes	NM	S_Mosh_O_Dybkov_060123_300123_Expl_2_Ribos_Rodnina_NMXL_R1_perc_0.0100_XLs.idXML	1	10479	1395.63	562.034	4.74985e-06	4	VFQTHSPVVDSISVKR	sp|P0A7K6|RL19_ECOLI	73	88	0.200936	562.034	G+C5H9N1	446.132	1	G	VFQTHSpVVDSISVKR	6	0.364508	0.200936	0.68032	32.0513	1
E. coli ribosomes	NM	S_Mosh_O_Dybkov_060123_300123_Expl_2_Ribos_Rodnina_NMXL_R1_perc_0.0100_XLs.idXML	1	10482	1395.94	573.252	0.0018856	3	VHIINLEK	sp|P0A7V0|RS2_ECOLI	38	45	3.12356	573.25	GU+C5H9N1	752.157	2	G	VhIINLEK	1	0.0434614	3.12356	0.258207	27.1985	1
E. coli ribosomes	NM	S_Mosh_O_Dybkov_060123_300123_Expl_2_Ribos_Rodnina_NMXL_R1_perc_0.0100_XLs.idXML	1	10490	1396.88	689.646	3.64028e-06	3	VLYEMDGVPEELAR	sp|P0ADY7|RL16_ECOLI	101	114	0.633349	689.647	G+C5H9N1	446.132	1	G	VLYEmDGVPEELAR	4	1.06868	-0.633349	0.796698	40.7873	1
E. coli ribosomes	NM	S_Mosh_O_Dybkov_060123_300123_Expl_2_Ribos_Rodnina_NMXL_R1_perc_0.0100_XLs.idXML	1	10493	1397.15	628.794	2.19381e-06	4	EKPTWLEVDAGKMEGTFK	sp|P0A7V8|RS4_ECOLI	166	183	0.856869	628.795	G+C5H9N1	446.132	1	G	EKPTWLEVDAGKmEGTFK	12	1.1866	-0.856869	0.370351	52.5437	1
E. coli ribosomes	NM	S_Mosh_O_Dybkov_060123_300123_Expl_2_Ribos_Rodnina_NMXL_R1_perc_0.0100_XLs.idXML	1	10501	1397.97	612.282	5.24854e-06	3	GKPFAPLLEK	sp|P60422|RL2_ECOLI	27	36	0.667061	612.281	AC+C5H9N1	735.178	2	A	GKpFApLLEK	5	0.00970884	0.667061	0.312165	39.7805	1
E. coli ribosomes	NM	S_Mosh_O_Dybkov_060123_300123_Expl_2_Ribos_Rodnina_NMXL_R1_perc_0.0100_XLs.idXML	1	10504	1398.3	762.658	5.2061e-06	3	IAHWVGQGATISDR	sp|P0A7T3|RS16_ECOLI	57	70	0.673194	762.658	AG+C5H9N1	775.184	2	A	IAHWvGQGATISDR	4	0.0468646	-0.673194	0.49062	37.4575	1
E. coli ribosomes	NM	S_Mosh_O_Dybkov_060123_300123_Expl_2_Ribos_Rodnina_NMXL_R1_perc_0.0100_XLs.idXML	1	10511	1399.03	631.963	3.96895e-06	3	ITLNM(Oxidation)GVGEAIADK	sp|P62399|RL5_ECOLI	34	47	1.19666	631.964	G+C5H9N1	446.132	1	G	ITLNMGVGEAIaDK	11	1.87359	-1.19666	0.808368	42.9699	1
E. coli ribosomes	NM	S_Mosh_O_Dybkov_060123_300123_Expl_2_Ribos_Rodnina_NMXL_R1_perc_0.0100_XLs.idXML	1	10516	1399.57	749.65	1.44741e-06	3	IAHWVGQGATISDR	sp|P0A7T3|RS16_ECOLI	57	70	0.734898	749.651	AU+C5H9N1	736.162	2	A	IAhWVGQGATISDR	2	1.14726	-0.734898	0.895147	80.1925	1
E. coli ribosomes	NM	S_Mosh_O_Dybkov_060123_300123_Expl_2_Ribos_Rodnina_NMXL_R1_perc_0.0100_XLs.idXML	1	10539	1402.25	697.064	0.00543757	4	ITNITDVTPIPHNGCRPPK	sp|P0A7R9|RS11_ECOLI	107	125	2.24778	697.066	CU+C5H9N1	712.151	2	C	ITNItDVTPIPHNGCRPPK	4	0.194916	-2.24778	0.424411	27.3622	1
E. coli ribosomes	NM	S_Mosh_O_Dybkov_060123_300123_Expl_2_Ribos_Rodnina_NMXL_R1_perc_0.0100_XLs.idXML	1	10550	1403.5	639.331	3.70749e-06	3	NFLVPQGKAVPATK	sp|P0A7R1|RL9_ECOLI	28	41	0.123148	639.331	G+C5H9N1	446.132	1	G	NFLVPQGkAVPATk	13	0.21472	-0.123148	0.977628	41.8299	1
E. coli ribosomes	NM	S_Mosh_O_Dybkov_060123_300123_Expl_2_Ribos_Rodnina_NMXL_R1_perc_0.0100_XLs.idXML	1	10564	1404.73	841.346	5.489e-06	2	EGQNLDFVGGAE	sp|P0ADZ0|RL23_ECOLI	89	100	0.743686	841.346	G+C5H9N1	446.132	1	G	EGQNLDFVGGAe	11	2.1881	-0.743686	0.120298	41.4512	1
E. coli ribosomes	NM	S_Mosh_O_Dybkov_060123_300123_Expl_2_Ribos_Rodnina_NMXL_R1_perc_0.0100_XLs.idXML	1	10568	1405.26	767.331	5.56473e-06	2	MYAVFQSGGK	sp|P0AG48|RL21_ECOLI	1	10	0.179354	767.331	G+C5H9N1	446.132	1	G	mYAVFQSGGK	0	0.134424	-0.179354	0.218588	26.4736	1
E. coli ribosomes	NM	S_Mosh_O_Dybkov_060123_300123_Expl_2_Ribos_Rodnina_NMXL_R1_perc_0.0100_XLs.idXML	1	10573	1405.9	582.286	5.53309e-06	2	M(Oxidation)IGLVGK	sp|P60438|RL3_ECOLI	1	7	0.319267	582.286	A+C5H9N1	430.137	1	A	mIGLVGK	0	0.044083	-0.319267	0.925404	37.5331	1
E. coli ribosomes	NM	S_Mosh_O_Dybkov_060123_300123_Expl_2_Ribos_Rodnina_NMXL_R1_perc_0.0100_XLs.idXML	1	10575	1406.05	587.011	4.8366e-06	4	ANPWQQFAETHNKGDR	sp|P0AG67|RS1_ECOLI	351	366	0.376119	587.011	G+C5H9N1	446.132	1	G	ANPWqqFAETHNKGDR	5	0.238903	0.376119	0.880029	21.3177	1
E. coli ribosomes	NM	S_Mosh_O_Dybkov_060123_300123_Expl_2_Ribos_Rodnina_NMXL_R1_perc_0.0100_XLs.idXML	1	10576	1406.12	589.521	3.48312e-06	4	VFM(Oxidation)QPASEGTGIIAGGAMR	sp|P0A7W1|RS5_ECOLI	94	112	0.665707	589.521	G+C5H9N1	446.132	1	G	VFmQPASEGTGIIAGGAMR	2	2.30024	-0.665707	0.663437	36.1444	1
E. coli ribosomes	NM	S_Mosh_O_Dybkov_060123_300123_Expl_2_Ribos_Rodnina_NMXL_R1_perc_0.0100_XLs.idXML	1	10584	1406.93	486.573	5.11119e-06	3	LQHIDFVR	sp|P68919|RL25_ECOLI	86	93	0.667936	486.573	A+C5H9N1	430.137	1	A	LqHIDFVR	1	0.20566	0.667936	0.812502	50.448	1
E. coli ribosomes	NM	S_Mosh_O_Dybkov_060123_300123_Expl_2_Ribos_Rodnina_NMXL_R1_perc_0.0100_XLs.idXML	1	10590	1407.74	723.668	4.50159e-06	3	QHVPVFVTDEM(Oxidation)VGHK	sp|P0A7U3|RS19_ECOLI	56	70	1.87754	723.67	A+C5H9N1	430.137	1	A	QHVPVFVTDEmVGHK	10	0.176343	-1.87754	0.8157	40.6572	1
E. coli ribosomes	NM	S_Mosh_O_Dybkov_060123_300123_Expl_2_Ribos_Rodnina_NMXL_R1_perc_0.0100_XLs.idXML	1	10594	1408.2	689.647	3.17438e-06	3	VLYEMDGVPEELAR	sp|P0ADY7|RL16_ECOLI	101	114	0.0231803	689.647	G+C5H9N1	446.132	1	G	VLYEmDGVPEELAR	4	2.06793	-0.0231803	0.87755	44.2612	1
E. coli ribosomes	NM	S_Mosh_O_Dybkov_060123_300123_Expl_2_Ribos_Rodnina_NMXL_R1_perc_0.0100_XLs.idXML	1	10595	1408.27	612.281	4.37881e-06	3	GKPFAPLLEK	sp|P60422|RL2_ECOLI	27	36	0.402996	612.281	AC+C5H9N1	735.178	2	A	GKpFApLLEK	5	0.0154054	-0.402996	0.832763	42.0527	1
E. coli ribosomes	NM	S_Mosh_O_Dybkov_060123_300123_Expl_2_Ribos_Rodnina_NMXL_R1_perc_0.0100_XLs.idXML	1	10596	1408.34	628.795	3.08272e-06	4	EKPTWLEVDAGKMEGTFK	sp|P0A7V8|RS4_ECOLI	166	183	0.495159	628.795	G+C5H9N1	446.132	1	G	EKPTWLEVDAGKmEGTFK	12	1.17901	-0.495159	0.821001	62.3245	1
E. coli ribosomes	NM	S_Mosh_O_Dybkov_060123_300123_Expl_2_Ribos_Rodnina_NMXL_R1_perc_0.0100_XLs.idXML	1	10604	1409.15	762.657	5.23084e-06	3	IAHWVGQGATISDR	sp|P0A7T3|RS16_ECOLI	57	70	1.34826	762.658	AG+C5H9N1	775.184	2	A	IaHWVGQGaTISDR	8	0.131692	-1.34826	0.81145	47.5091	1
E. coli ribosomes	NM	S_Mosh_O_Dybkov_060123_300123_Expl_2_Ribos_Rodnina_NMXL_R1_perc_0.0100_XLs.idXML	1	10609	1409.7	629.978	4.71159e-06	3	EAKDLVESAPAALK	sp|P0A7K2|RL7_ECOLI	83	96	0.687763	629.979	G+C5H9N1	446.132	1	G	EaKDLVESAPAALK	1	0.52453	-0.687763	0.177859	44.1063	1
E. coli ribosomes	NM	S_Mosh_O_Dybkov_060123_300123_Expl_2_Ribos_Rodnina_NMXL_R1_perc_0.0100_XLs.idXML	1	10610	1409.84	524.928	5.49438e-06	3	LVDIVEPTEK	sp|P0A7R5|RS10_ECOLI	73	82	0.64936	524.927	A+C5H9N1	430.137	1	A	LVDiVEPTEK	3	0.0702092	0.64936	0.553686	30.6501	1
E. coli ribosomes	NM	S_Mosh_O_Dybkov_060123_300123_Expl_2_Ribos_Rodnina_NMXL_R1_perc_0.0100_XLs.idXML	1	10611	1410.04	616.242	4.70178e-06	3	MYAVFQSGGK	sp|P0AG48|RL21_ECOLI	1	10	1.60034	616.243	AA+C5H9N1	759.189	2	A	MYAVFQSggK	8	0.180153	-1.60034	0.500676	25.2356	1
E. coli ribosomes	NM	S_Mosh_O_Dybkov_060123_300123_Expl_2_Ribos_Rodnina_NMXL_R1_perc_0.0100_XLs.idXML	1	10617	1410.64	779.68	2.27191e-06	3	ATIDGLENMNSPEMVAAK	sp|P0A7W1|RS5_ECOLI	139	156	0.153797	779.68	G+C5H9N1	446.132	1	G	ATIDGLENmNSPEmVAAK	13	2.12334	0.153797	0.971059	65.7644	1
E. coli ribosomes	NM	S_Mosh_O_Dybkov_060123_300123_Expl_2_Ribos_Rodnina_NMXL_R1_perc_0.0100_XLs.idXML	1	10618	1410.71	631.964	3.50391e-06	3	ITLNM(Oxidation)GVGEAIADK	sp|P62399|RL5_ECOLI	34	47	0.202579	631.964	G+C5H9N1	446.132	1	G	ITLNMGvGEAIADK	6	0.0655061	-0.202579	0.251016	47.0093	1
E. coli ribosomes	NM	S_Mosh_O_Dybkov_060123_300123_Expl_2_Ribos_Rodnina_NMXL_R1_perc_0.0100_XLs.idXML	1	10625	1411.33	552.908	4.82965e-06	3	ALMEYDESLR	sp|P0A7X3|RS9_ECOLI	86	95	0.230808	552.908	A+C5H9N1	430.137	1	A	ALMeYDESLR	3	0.533861	0.230808	0.665248	45.1794	1
E. coli ribosomes	NM	S_Mosh_O_Dybkov_060123_300123_Expl_2_Ribos_Rodnina_NMXL_R1_perc_0.0100_XLs.idXML	1	10628	1411.73	749.65	2.91242e-06	3	IAHWVGQGATISDR	sp|P0A7T3|RS16_ECOLI	57	70	0.776845	749.651	AU+C5H9N1	736.162	2	A	IAhWVGQGATISDR	2	0.091191	-0.776845	0.673576	53.6914	1
E. coli ribosomes	NM	S_Mosh_O_Dybkov_060123_300123_Expl_2_Ribos_Rodnina_NMXL_R1_perc_0.0100_XLs.idXML	1	10635	1412.57	697.066	4.8272e-06	4	ITNITDVTPIPHNGCRPPK	sp|P0A7R9|RS11_ECOLI	107	125	0.382824	697.066	CU+C5H9N1	712.151	2	C	ITNITDvTPIPHNGCRPPK	6	0.0489274	-0.382824	0.930059	27.7227	1
E. coli ribosomes	NM	S_Mosh_O_Dybkov_060123_300123_Expl_2_Ribos_Rodnina_NMXL_R1_perc_0.0100_XLs.idXML	1	10643	1413.25	774.348	4.10892e-06	3	ATIDGLENMNSPEMVAAK	sp|P0A7W1|RS5_ECOLI	139	156	0.189731	774.348	A+C5H9N1	430.137	1	A	ATIDGLENmNSPEmVAAK	13	1.70841	0.189731	1	40.6089	1
E. coli ribosomes	NM	S_Mosh_O_Dybkov_060123_300123_Expl_2_Ribos_Rodnina_NMXL_R1_perc_0.0100_XLs.idXML	1	10650	1414.12	501.269	5.39059e-06	3	GDVLKAVVVR	sp|P0ADY3|RL14_ECOLI	55	64	1.56812	501.268	G+C5H9N1	446.132	1	G	GDVLkAVVVR	4	1.49943	1.56812	0.385574	37.7142	1
E. coli ribosomes	NM	S_Mosh_O_Dybkov_060123_300123_Expl_2_Ribos_Rodnina_NMXL_R1_perc_0.0100_XLs.idXML	1	10659	1415.13	841.346	4.05803e-06	2	EGQNLDFVGGAE	sp|P0ADZ0|RL23_ECOLI	89	100	0.96132	841.346	G+C5H9N1	446.132	1	G	EGQNLDFVGGAe	11	5.78957	-0.96132	0.475469	59.2382	1
E. coli ribosomes	NM	S_Mosh_O_Dybkov_060123_300123_Expl_2_Ribos_Rodnina_NMXL_R1_perc_0.0100_XLs.idXML	1	10662	1415.4	639.332	5.59446e-06	3	NFLVPQGKAVPATK	sp|P0A7R1|RL9_ECOLI	28	41	1.90626	639.331	G+C5H9N1	446.132	1	G	NFLVPqGKAVPATK	5	0.143646	1.90626	0.492607	34.2864	1
E. coli ribosomes	NM	S_Mosh_O_Dybkov_060123_300123_Expl_2_Ribos_Rodnina_NMXL_R1_perc_0.0100_XLs.idXML	1	10664	1415.6	569.289	4.19277e-06	3	INALETVTIASK	sp|P0A7R1|RL9_ECOLI	72	83	0.234002	569.289	G+C5H9N1	446.132	1	G	INALeTVTIASK	4	1.28119	0.234002	0.229307	46.7975	1
E. coli ribosomes	NM	S_Mosh_O_Dybkov_060123_300123_Expl_2_Ribos_Rodnina_NMXL_R1_perc_0.0100_XLs.idXML	1	10673	1416.41	876.027	3.38587e-06	3	ATIDGLENMNSPEMVAAK	sp|P0A7W1|RS5_ECOLI	139	156	1.4513	876.029	AC+C5H9N1	735.178	2	A	ATIDGLENMNSPEmVAAK	13	1.2585	-1.4513	0.771592	50.9976	1
E. coli ribosomes	NM	S_Mosh_O_Dybkov_060123_300123_Expl_2_Ribos_Rodnina_NMXL_R1_perc_0.0100_XLs.idXML	1	10678	1417.05	690.295	2.48887e-06	3	DAALSCDQFFVNHR	sp|P0A7V0|RS2_ECOLI	82	95	0.162424	690.295	G+C5H9N1	446.132	1	G	DAALScDQFFVNHR	5	2.4121	0.162424	0.714632	89.0556	1
E. coli ribosomes	NM	S_Mosh_O_Dybkov_060123_300123_Expl_2_Ribos_Rodnina_NMXL_R1_perc_0.0100_XLs.idXML	1	10679	1417.12	541.912	4.01909e-06	3	AVEGTPFECLK	sp|P0A7J3|RL10_ECOLI	63	73	0.634809	541.913	A+C5H9N1	430.137	1	A	AVEGTPfECLK	6	0.00630402	-0.634809	0.922024	43.2463	1
E. coli ribosomes	NM	S_Mosh_O_Dybkov_060123_300123_Expl_2_Ribos_Rodnina_NMXL_R1_perc_0.0100_XLs.idXML	1	10685	1417.79	728.64	5.04493e-06	3	ITLNMGVGEAIADK	sp|P62399|RL5_ECOLI	34	47	1.06661	728.641	GU+C5H9N1	752.157	2	G	ITLNmGVGEAIADK	4	1.33686	-1.06661	0.692505	28.9993	1
E. coli ribosomes	NM	S_Mosh_O_Dybkov_060123_300123_Expl_2_Ribos_Rodnina_NMXL_R1_perc_0.0100_XLs.idXML	1	10690	1418.26	472.864	5.77715e-06	3	LM(Oxidation)DLGCYR	sp|P0A7S9|RS13_ECOLI	80	87	1.24756	472.865	A+C5H9N1	430.137	1	A	LMDLGCYr	7	3.52584	-1.24756	0.696458	32.8477	1
E. coli ribosomes	NM	S_Mosh_O_Dybkov_060123_300123_Expl_2_Ribos_Rodnina_NMXL_R1_perc_0.0100_XLs.idXML	1	10697	1419.28	612.281	4.98063e-06	3	GKPFAPLLEK	sp|P60422|RL2_ECOLI	27	36	0.329787	612.281	AC+C5H9N1	735.178	2	A	GKPfAPLLEK	3	0.0181867	-0.329787	0.63569	33.8007	1
E. coli ribosomes	NM	S_Mosh_O_Dybkov_060123_300123_Expl_2_Ribos_Rodnina_NMXL_R1_perc_0.0100_XLs.idXML	1	10703	1419.89	531.951	4.02583e-06	3	LPIKTTFVTK	sp|P0ADY7|RL16_ECOLI	124	133	0.553241	531.952	G+C5H9N1	446.132	1	G	lPIKTTFVTK	0	0.295158	-0.553241	0.895165	48.2794	1
E. coli ribosomes	NM	S_Mosh_O_Dybkov_060123_300123_Expl_2_Ribos_Rodnina_NMXL_R1_perc_0.0100_XLs.idXML	1	10705	1420.16	520.552	4.34422e-06	3	EEGFIEDFK	sp|P0A7W7|RS8_ECOLI	42	50	0.780453	520.552	G+C5H9N1	446.132	1	G	EEGfIEDFK	3	0.15551	-0.780453	0.85533	44.3481	1
E. coli ribosomes	NM	S_Mosh_O_Dybkov_060123_300123_Expl_2_Ribos_Rodnina_NMXL_R1_perc_0.0100_XLs.idXML	1	10713	1420.9	881.358	3.52307e-06	3	ATIDGLENMNSPEMVAAK	sp|P0A7W1|RS5_ECOLI	139	156	2.50716	881.36	CG+C5H9N1	751.173	2	C	ATIDGLENmNSPEmVAAK	13	1.00847	-2.50716	1	60.7389	1
E. coli ribosomes	NM	S_Mosh_O_Dybkov_060123_300123_Expl_2_Ribos_Rodnina_NMXL_R1_perc_0.0100_XLs.idXML	1	10714	1421.03	628.794	4.41416e-06	4	EKPTWLEVDAGKMEGTFK	sp|P0A7V8|RS4_ECOLI	166	183	0.654194	628.795	G+C5H9N1	446.132	1	G	EKPTWLEVDAGKmEGTFK	12	0.617779	-0.654194	0.258927	38.5294	1
E. coli ribosomes	NM	S_Mosh_O_Dybkov_060123_300123_Expl_2_Ribos_Rodnina_NMXL_R1_perc_0.0100_XLs.idXML	1	10718	1421.63	779.68	1.9112e-06	3	ATIDGLENMNSPEMVAAK	sp|P0A7W1|RS5_ECOLI	139	156	0.359234	779.68	G+C5H9N1	446.132	1	G	ATIDGLENmNSPEMVAAK	8	2.3643	-0.359234	0.975589	62.041	1
E. coli ribosomes	NM	S_Mosh_O_Dybkov_060123_300123_Expl_2_Ribos_Rodnina_NMXL_R1_perc_0.0100_XLs.idXML	1	10730	1422.71	778.64	5.45513e-06	3	DAALSCDQFFVNHR	sp|P0A7V0|RS2_ECOLI	82	95	0.468975	778.64	CC+C5H9N1	711.167	2	C	DAAlSCDQFFVNHR	3	0.220914	0.468975	0.653231	65.8165	1
E. coli ribosomes	NM	S_Mosh_O_Dybkov_060123_300123_Expl_2_Ribos_Rodnina_NMXL_R1_perc_0.0100_XLs.idXML	1	10739	1424	586.263	4.09764e-06	4	KGEMNFDVVIASPDAM(Oxidation)R	sp|P0A7L0|RL1_ECOLI	106	122	0.0274204	586.263	G+C5H9N1	446.132	1	G	KGEmNFDVVIASPDAmR	15	1.01842	0.0274204	0.925487	51.1635	1
E. coli ribosomes	NM	S_Mosh_O_Dybkov_060123_300123_Expl_2_Ribos_Rodnina_NMXL_R1_perc_0.0100_XLs.idXML	1	10742	1424.27	697.066	5.61898e-06	4	ITNITDVTPIPHNGCRPPK	sp|P0A7R9|RS11_ECOLI	107	125	0.452032	697.066	CU+C5H9N1	712.151	2	C	ITNITDvTPIPHNGCRPPK	6	0.0902085	-0.452032	0.906959	30.912	1
E. coli ribosomes	NM	S_Mosh_O_Dybkov_060123_300123_Expl_2_Ribos_Rodnina_NMXL_R1_perc_0.0100_XLs.idXML	1	10761	1426.44	643.593	5.62743e-06	3	AVEGTPFECLK	sp|P0A7J3|RL10_ECOLI	63	73	0.242478	643.593	AC+C5H9N1	735.178	2	A	AVEGTPFEcLK	8	0.259027	-0.242478	0.875935	43.192	1
E. coli ribosomes	NM	S_Mosh_O_Dybkov_060123_300123_Expl_2_Ribos_Rodnina_NMXL_R1_perc_0.0100_XLs.idXML	1	10766	1426.85	873.909	4.98877e-06	2	QPLELVDMVEK	sp|P0A7X3|RS9_ECOLI	50	60	0.858201	873.91	G+C5H9N1	446.132	1	G	QPLELVDmVEK	7	1.14483	-0.858201	0.562233	47.1867	1
E. coli ribosomes	NM	S_Mosh_O_Dybkov_060123_300123_Expl_2_Ribos_Rodnina_NMXL_R1_perc_0.0100_XLs.idXML	1	10775	1427.78	876.028	3.61502e-06	3	ATIDGLENMNSPEMVAAK	sp|P0A7W1|RS5_ECOLI	139	156	0.958128	876.029	AC+C5H9N1	735.178	2	A	ATIDGLENmNSPEmVAAK	13	0.471635	-0.958128	0.829957	53.4108	1
E. coli ribosomes	NM	S_Mosh_O_Dybkov_060123_300123_Expl_2_Ribos_Rodnina_NMXL_R1_perc_0.0100_XLs.idXML	1	10778	1428.18	567.918	4.06989e-06	3	VHIINLEK	sp|P0A7V0|RS2_ECOLI	38	45	0.875061	567.918	AU+C5H9N1	736.162	2	A	VhIINLEK	1	0.507763	-0.875061	0.87297	35.3865	1
E. coli ribosomes	NM	S_Mosh_O_Dybkov_060123_300123_Expl_2_Ribos_Rodnina_NMXL_R1_perc_0.0100_XLs.idXML	1	10782	1428.7	690.295	2.993e-06	3	DAALSCDQFFVNHR	sp|P0A7V0|RS2_ECOLI	82	95	0.162424	690.295	G+C5H9N1	446.132	1	G	DAALScDQFFVNHR	5	2.44803	0.162424	0.991132	74.4984	1
E. coli ribosomes	NM	S_Mosh_O_Dybkov_060123_300123_Expl_2_Ribos_Rodnina_NMXL_R1_perc_0.0100_XLs.idXML	1	10788	1429.24	812.364	5.50261e-06	2	AVEGTPFECLK	sp|P0A7J3|RL10_ECOLI	63	73	2.10281	812.365	A+C5H9N1	430.137	1	A	AVEGTPFEcLK	8	1.3181	-2.10281	0.834417	51.8342	1
E. coli ribosomes	NM	S_Mosh_O_Dybkov_060123_300123_Expl_2_Ribos_Rodnina_NMXL_R1_perc_0.0100_XLs.idXML	1	10789	1429.37	474.567	3.81786e-06	3	M(Oxidation)QVILLDK	sp|P0A7R1|RL9_ECOLI	1	8	0.0784196	474.567	G+C5H9N1	446.132	1	G	mQVILLDK	0	1.86345	0.0784196	1	44.9593	1
E. coli ribosomes	NM	S_Mosh_O_Dybkov_060123_300123_Expl_2_Ribos_Rodnina_NMXL_R1_perc_0.0100_XLs.idXML	1	10797	1430.18	887.699	2.01216e-06	3	VFMQPASEGTGIIAGGAM(Oxidation)R	sp|P0A7W1|RS5_ECOLI	94	112	2.21477	887.701	GU+C5H9N1	752.157	2	G	VFmQPASEGTGIIAGGAmR	17	1.93852	-2.21477	1	50.218	1
E. coli ribosomes	NM	S_Mosh_O_Dybkov_060123_300123_Expl_2_Ribos_Rodnina_NMXL_R1_perc_0.0100_XLs.idXML	1	10800	1430.65	472.865	0.00188563	3	LM(Oxidation)DLGCYR	sp|P0A7S9|RS13_ECOLI	80	87	1.01126	472.865	A+C5H9N1	430.137	1	A	LMDLGCYr	7	3.17008	1.01126	0.816626	28.812	1
E. coli ribosomes	NM	S_Mosh_O_Dybkov_060123_300123_Expl_2_Ribos_Rodnina_NMXL_R1_perc_0.0100_XLs.idXML	1	10805	1431.19	531.951	4.3087e-06	3	LPIKTTFVTK	sp|P0ADY7|RL16_ECOLI	124	133	0.438503	531.952	G+C5H9N1	446.132	1	G	LPiKTTFVTK	2	0.348366	-0.438503	0.880523	43.7577	1
E. coli ribosomes	NM	S_Mosh_O_Dybkov_060123_300123_Expl_2_Ribos_Rodnina_NMXL_R1_perc_0.0100_XLs.idXML	1	10809	1431.46	511.89	2.57061e-06	3	M(Oxidation)YAVFQSGGK	sp|P0AG48|RL21_ECOLI	1	10	0.406762	511.89	A+C5H9N1	430.137	1	A	MyAVFQSGGK	1	2.87561	0.406762	0.913274	57.133	1
E. coli ribosomes	NM	S_Mosh_O_Dybkov_060123_300123_Expl_2_Ribos_Rodnina_NMXL_R1_perc_0.0100_XLs.idXML	1	10811	1431.73	612.281	5.36649e-06	3	GKPFAPLLEK	sp|P60422|RL2_ECOLI	27	36	0.429472	612.281	AC+C5H9N1	735.178	2	A	GKpFApLLEK	5	0.0118123	-0.429472	0.485789	31.7326	1
E. coli ribosomes	NM	S_Mosh_O_Dybkov_060123_300123_Expl_2_Ribos_Rodnina_NMXL_R1_perc_0.0100_XLs.idXML	1	10813	1431.93	617.612	5.69535e-06	3	GKPFAPLLEK	sp|P60422|RL2_ECOLI	27	36	1.17312	617.613	CG+C5H9N1	751.173	2	C	GKpFApLLEK	5	0.0185513	-1.17312	0.469171	41.4303	1
E. coli ribosomes	NM	S_Mosh_O_Dybkov_060123_300123_Expl_2_Ribos_Rodnina_NMXL_R1_perc_0.0100_XLs.idXML	1	10815	1432.09	515.255	5.65057e-06	3	DLVESAPAALK	sp|P0A7K2|RL7_ECOLI	86	96	0.86026	515.255	A+C5H9N1	430.137	1	A	DLVeSAPAALK	3	0.286667	-0.86026	0.469029	26.294	1
E. coli ribosomes	NM	S_Mosh_O_Dybkov_060123_300123_Expl_2_Ribos_Rodnina_NMXL_R1_perc_0.0100_XLs.idXML	1	10821	1432.82	589.785	5.18333e-06	2	M(Oxidation)ELVLK	sp|P60723|RL4_ECOLI	1	6	1.79136	589.786	A+C5H9N1	430.137	1	A	MeLVLK	1	0.180773	-1.79136	0.346153	40.4409	1
E. coli ribosomes	NM	S_Mosh_O_Dybkov_060123_300123_Expl_2_Ribos_Rodnina_NMXL_R1_perc_0.0100_XLs.idXML	1	10824	1433.26	778.639	3.42065e-06	3	DAALSCDQFFVNHR	sp|P0A7V0|RS2_ECOLI	82	95	0.430029	778.64	CC+C5H9N1	711.167	2	C	DAALScDQFFVNHR	5	0.298421	-0.430029	0.951581	57.6254	1
E. coli ribosomes	NM	S_Mosh_O_Dybkov_060123_300123_Expl_2_Ribos_Rodnina_NMXL_R1_perc_0.0100_XLs.idXML	1	10826	1433.4	779.68	3.71243e-06	3	ATIDGLENMNSPEMVAAK	sp|P0A7W1|RS5_ECOLI	139	156	0.0255392	779.68	G+C5H9N1	446.132	1	G	ATIDGLENmNSPEmVAAK	13	0.478131	0.0255392	0.339643	47.4573	1
E. coli ribosomes	NM	S_Mosh_O_Dybkov_060123_300123_Expl_2_Ribos_Rodnina_NMXL_R1_perc_0.0100_XLs.idXML	1	10828	1433.55	577.217	5.4932e-06	3	LMDLGCYR	sp|P0A7S9|RS13_ECOLI	80	87	0.487362	577.217	AA+C5H9N1	759.189	2	A	LmDLGCYR	1	0.0171877	-0.487362	0.947991	41.0855	1
E. coli ribosomes	NM	S_Mosh_O_Dybkov_060123_300123_Expl_2_Ribos_Rodnina_NMXL_R1_perc_0.0100_XLs.idXML	1	10844	1435.7	586.263	2.49763e-06	4	KGEMNFDVVIASPDAM(Oxidation)R	sp|P0A7L0|RL1_ECOLI	106	122	0.654867	586.263	G+C5H9N1	446.132	1	G	KGEmNFDVVIASPDAmR	15	2.13166	-0.654867	0.988199	63.4969	1
E. coli ribosomes	NM	S_Mosh_O_Dybkov_060123_300123_Expl_2_Ribos_Rodnina_NMXL_R1_perc_0.0100_XLs.idXML	1	10847	1435.9	643.593	5.56882e-06	3	AVEGTPFECLK	sp|P0A7J3|RL10_ECOLI	63	73	0.425168	643.593	AC+C5H9N1	735.178	2	A	AVEGTPFEcLK	8	0.294227	-0.425168	0.935556	43.192	1
E. coli ribosomes	NM	S_Mosh_O_Dybkov_060123_300123_Expl_2_Ribos_Rodnina_NMXL_R1_perc_0.0100_XLs.idXML	1	10858	1437.04	580.925	5.68104e-06	3	VHIINLEK	sp|P0A7V0|RS2_ECOLI	38	45	0.312154	580.925	AG+C5H9N1	775.184	2	A	vHIINLEK	0	0.0981223	-0.312154	0.653235	37.0517	1
E. coli ribosomes	NM	S_Mosh_O_Dybkov_060123_300123_Expl_2_Ribos_Rodnina_NMXL_R1_perc_0.0100_XLs.idXML	1	10883	1440.12	567.919	0.00914385	3	VHIINLEK	sp|P0A7V0|RS2_ECOLI	38	45	1.0639	567.918	AU+C5H9N1	736.162	2	A	vHIINLEK	0	0.0643947	1.0639	0.495958	16.224	1
E. coli ribosomes	NM	S_Mosh_O_Dybkov_060123_300123_Expl_2_Ribos_Rodnina_NMXL_R1_perc_0.0100_XLs.idXML	1	10888	1440.79	711.346	3.49349e-06	2	M(Oxidation)QVILLDK	sp|P0A7R1|RL9_ECOLI	1	8	0.856013	711.347	G+C5H9N1	446.132	1	G	mQVILLDK	0	1.54623	-0.856013	1	53.8549	1
E. coli ribosomes	NM	S_Mosh_O_Dybkov_060123_300123_Expl_2_Ribos_Rodnina_NMXL_R1_perc_0.0100_XLs.idXML	1	10890	1440.93	690.295	2.99042e-06	3	DAALSCDQFFVNHR	sp|P0A7V0|RS2_ECOLI	82	95	0.127308	690.295	G+C5H9N1	446.132	1	G	DAALScDQFFVNHR	5	2.12973	-0.127308	0.790548	71.2429	1
E. coli ribosomes	NM	S_Mosh_O_Dybkov_060123_300123_Expl_2_Ribos_Rodnina_NMXL_R1_perc_0.0100_XLs.idXML	1	10891	1441.02	574.545	5.37858e-06	3	LMDLGCYR	sp|P0A7S9|RS13_ECOLI	80	87	0.937429	574.545	CG+C5H9N1	751.173	2	C	LmDLGCYR	1	0.0168214	-0.937429	0.67453	30.4484	1
E. coli ribosomes	NM	S_Mosh_O_Dybkov_060123_300123_Expl_2_Ribos_Rodnina_NMXL_R1_perc_0.0100_XLs.idXML	1	10895	1441.36	587.617	5.34928e-06	3	EVPAAIQKAMEK	sp|P0A7W1|RS5_ECOLI	55	66	1.75682	587.618	G+C5H9N1	446.132	1	G	EVPAAIQKAmEK	9	0.489754	-1.75682	0.147519	28.4357	1
E. coli ribosomes	NM	S_Mosh_O_Dybkov_060123_300123_Expl_2_Ribos_Rodnina_NMXL_R1_perc_0.0100_XLs.idXML	1	10902	1442.28	676.959	4.81311e-06	3	DAALSCDQFFVNHR	sp|P0A7V0|RS2_ECOLI	82	95	1.10507	676.959	C+C5H9N1	406.125	1	C	DAALSCDQFFvNHR	10	0.329901	-1.10507	0.652804	32.159	1
E. coli ribosomes	NM	S_Mosh_O_Dybkov_060123_300123_Expl_2_Ribos_Rodnina_NMXL_R1_perc_0.0100_XLs.idXML	1	10903	1442.42	472.864	5.57343e-06	3	LMDLGCYR	sp|P0A7S9|RS13_ECOLI	80	87	1.24756	472.865	G+C5H9N1	446.132	1	G	LmDLGCYR	1	0.0722445	-1.24756	0.619187	30.5468	1
E. coli ribosomes	NM	S_Mosh_O_Dybkov_060123_300123_Expl_2_Ribos_Rodnina_NMXL_R1_perc_0.0100_XLs.idXML	1	10908	1443.15	767.331	4.51886e-06	2	M(Oxidation)YAVFQSGGK	sp|P0AG48|RL21_ECOLI	1	10	0.439998	767.331	A+C5H9N1	430.137	1	A	MYAVfQSGGK	4	0.00487828	-0.439998	0.966174	44.7191	1
E. coli ribosomes	NM	S_Mosh_O_Dybkov_060123_300123_Expl_2_Ribos_Rodnina_NMXL_R1_perc_0.0100_XLs.idXML	1	10909	1443.22	589.785	5.63439e-06	2	M(Oxidation)ELVLK	sp|P60723|RL4_ECOLI	1	6	0.756489	589.786	A+C5H9N1	430.137	1	A	MeLVLK	1	0.291526	-0.756489	0.758111	26.9829	1
E. coli ribosomes	NM	S_Mosh_O_Dybkov_060123_300123_Expl_2_Ribos_Rodnina_NMXL_R1_perc_0.0100_XLs.idXML	1	10910	1443.35	778.639	4.3548e-06	3	DAALSCDQFFVNHR	sp|P0A7V0|RS2_ECOLI	82	95	1.07217	778.64	CC+C5H9N1	711.167	2	C	DAALScDQFFVNHR	5	0.185738	-1.07217	1	55.6087	1
E. coli ribosomes	NM	S_Mosh_O_Dybkov_060123_300123_Expl_2_Ribos_Rodnina_NMXL_R1_perc_0.0100_XLs.idXML	1	10912	1443.49	585.011	5.34797e-06	4	ATIDGLENM(Oxidation)NSPEMVAAK	sp|P0A7W1|RS5_ECOLI	139	156	0.73363	585.012	A+C5H9N1	430.137	1	A	ATIDGLENmNSPEmVAAK	13	1.06542	-0.73363	0.526973	21.5414	1
E. coli ribosomes	NM	S_Mosh_O_Dybkov_060123_300123_Expl_2_Ribos_Rodnina_NMXL_R1_perc_0.0100_XLs.idXML	1	10929	1445.44	586.263	3.36515e-06	4	KGEMNFDVVIASPDAM(Oxidation)R	sp|P0A7L0|RL1_ECOLI	106	122	0.313723	586.263	G+C5H9N1	446.132	1	G	KGEmNFDVVIASPDAmR	15	2.06947	-0.313723	0.906201	57.5448	1
E. coli ribosomes	NM	S_Mosh_O_Dybkov_060123_300123_Expl_2_Ribos_Rodnina_NMXL_R1_perc_0.0100_XLs.idXML	1	10933	1445.78	577.217	5.58391e-06	3	LMDLGCYR	sp|P0A7S9|RS13_ECOLI	80	87	0.593103	577.217	AA+C5H9N1	759.189	2	A	LmDLGCYR	1	0.00935409	-0.593103	0.9546	26.8654	1
E. coli ribosomes	NM	S_Mosh_O_Dybkov_060123_300123_Expl_2_Ribos_Rodnina_NMXL_R1_perc_0.0100_XLs.idXML	1	10956	1448.14	643.593	4.93801e-06	3	AVEGTPFECLK	sp|P0A7J3|RL10_ECOLI	63	73	0.432148	643.593	AC+C5H9N1	735.178	2	A	AVeGTPFECLK	2	0.0310559	-0.432148	0.644819	43.4734	1
E. coli ribosomes	NM	S_Mosh_O_Dybkov_060123_300123_Expl_2_Ribos_Rodnina_NMXL_R1_perc_0.0100_XLs.idXML	1	10957	1448.27	771.339	4.17871e-06	3	ITLNM(Oxidation)GVGEAIADKK	sp|P62399|RL5_ECOLI	34	48	0.484853	771.339	AU+C5H9N1	736.162	2	A	ITlNMGVGEAIADKK	2	0.296272	-0.484853	0.742021	46.7082	1
E. coli ribosomes	NM	S_Mosh_O_Dybkov_060123_300123_Expl_2_Ribos_Rodnina_NMXL_R1_perc_0.0100_XLs.idXML	1	10962	1448.81	666.305	1.94109e-06	3	AYEDAETVTGVINGK	sp|P0AG67|RS1_ECOLI	101	115	0.221139	666.305	A+C5H9N1	430.137	1	A	AyEDAETVTGVINGK	1	0.14431	-0.221139	0.816602	48.2013	1
E. coli ribosomes	NM	S_Mosh_O_Dybkov_060123_300123_Expl_2_Ribos_Rodnina_NMXL_R1_perc_0.0100_XLs.idXML	1	10963	1448.95	539.787	0.00128875	4	VFPDKPITEKPLAVR	sp|P0ADY7|RL16_ECOLI	67	81	0.910575	539.787	G+C5H9N1	446.132	1	G	VFPDkPITEkPLAVR	9	0.0422817	-0.910575	0.56439	20.1395	1
E. coli ribosomes	NM	S_Mosh_O_Dybkov_060123_300123_Expl_2_Ribos_Rodnina_NMXL_R1_perc_0.0100_XLs.idXML	1	10978	1450.95	672.341	4.08773e-06	3	QAGELQEKLIAVNR	sp|P0A7W1|RS5_ECOLI	7	20	0.0917984	672.341	G+C5H9N1	446.132	1	G	QAGELQEkLIAVNR	7	0.922246	0.0917984	0.594187	59.9449	1
E. coli ribosomes	NM	S_Mosh_O_Dybkov_060123_300123_Expl_2_Ribos_Rodnina_NMXL_R1_perc_0.0100_XLs.idXML	1	10981	1451.35	694.978	2.79837e-06	3	VLYEM(Oxidation)DGVPEELAR	sp|P0ADY7|RL16_ECOLI	101	114	0.209619	694.978	G+C5H9N1	446.132	1	G	VLYEmDGVPEELAR	4	2.61654	0.209619	1	57.9221	1
E. coli ribosomes	NM	S_Mosh_O_Dybkov_060123_300123_Expl_2_Ribos_Rodnina_NMXL_R1_perc_0.0100_XLs.idXML	1	10992	1452.56	711.346	4.05095e-06	2	M(Oxidation)QVILLDK	sp|P0A7R1|RL9_ECOLI	1	8	0.219566	711.347	G+C5H9N1	446.132	1	G	MqVILLDK	1	1.15205	-0.219566	1	51.6333	1
E. coli ribosomes	NM	S_Mosh_O_Dybkov_060123_300123_Expl_2_Ribos_Rodnina_NMXL_R1_perc_0.0100_XLs.idXML	1	10996	1452.84	524.912	3.08178e-06	3	HEAWITLEK	sp|P0AG67|RS1_ECOLI	92	100	0.511106	524.912	G+C5H9N1	446.132	1	G	hEAWITLEK	0	2.51524	0.511106	0.667535	83.5786	1
E. coli ribosomes	NM	S_Mosh_O_Dybkov_060123_300123_Expl_2_Ribos_Rodnina_NMXL_R1_perc_0.0100_XLs.idXML	1	10997	1452.96	690.296	3.64102e-06	3	DAALSCDQFFVNHR	sp|P0A7V0|RS2_ECOLI	82	95	1.31159	690.295	G+C5H9N1	446.132	1	G	DAALSCDQFFVNhR	12	2.01315	1.31159	1	54.636	1
E. coli ribosomes	NM	S_Mosh_O_Dybkov_060123_300123_Expl_2_Ribos_Rodnina_NMXL_R1_perc_0.0100_XLs.idXML	1	10998	1453.1	511.89	4.42851e-06	3	M(Oxidation)YAVFQSGGK	sp|P0AG48|RL21_ECOLI	1	10	0.308647	511.89	A+C5H9N1	430.137	1	A	MyAVFQSGGK	1	2.60265	-0.308647	1	44.3434	1
E. coli ribosomes	NM	S_Mosh_O_Dybkov_060123_300123_Expl_2_Ribos_Rodnina_NMXL_R1_perc_0.0100_XLs.idXML	1	10999	1453.23	587.618	5.03792e-06	3	EVPAAIQKAMEK	sp|P0A7W1|RS5_ECOLI	55	66	0.374116	587.618	G+C5H9N1	446.132	1	G	EVPAAIQKAmEK	9	0.16844	-0.374116	0.532018	42.0273	1
E. coli ribosomes	NM	S_Mosh_O_Dybkov_060123_300123_Expl_2_Ribos_Rodnina_NMXL_R1_perc_0.0100_XLs.idXML	1	11001	1453.43	648.923	4.58592e-06	3	AVEGTPFECLK	sp|P0A7J3|RL10_ECOLI	63	73	2.08045	648.925	CG+C5H9N1	751.173	2	C	AVeGTPFeCLK	7	0.0156642	-2.08045	0.821093	57.6118	1
E. coli ribosomes	NM	S_Mosh_O_Dybkov_060123_300123_Expl_2_Ribos_Rodnina_NMXL_R1_perc_0.0100_XLs.idXML	1	11015	1454.92	586.263	4.22091e-06	4	KGEMNFDVVIASPDAM(Oxidation)R	sp|P0A7L0|RL1_ECOLI	106	122	0.368564	586.263	G+C5H9N1	446.132	1	G	KGEmNFDVVIASPDAmR	15	2.08622	0.368564	0.874031	41.7033	1
E. coli ribosomes	NM	S_Mosh_O_Dybkov_060123_300123_Expl_2_Ribos_Rodnina_NMXL_R1_perc_0.0100_XLs.idXML	1	11019	1455.37	764.338	2.42292e-06	3	LM(Oxidation)TEFNYNSVMQVPR	sp|P62399|RL5_ECOLI	16	30	0.200042	764.338	G+C5H9N1	446.132	1	G	LmTEFNYNSVmQVPR	10	1.81777	0.200042	1	54.5963	1
E. coli ribosomes	NM	S_Mosh_O_Dybkov_060123_300123_Expl_2_Ribos_Rodnina_NMXL_R1_perc_0.0100_XLs.idXML	1	11022	1455.74	708.794	0.00246599	2	LMDLGCYR	sp|P0A7S9|RS13_ECOLI	80	87	0.376164	708.794	G+C5H9N1	446.132	1	G	LmDLGCYR	1	0.0610335	0.376164	1	44.2391	1
E. coli ribosomes	NM	S_Mosh_O_Dybkov_060123_300123_Expl_2_Ribos_Rodnina_NMXL_R1_perc_0.0100_XLs.idXML	1	11038	1457.69	764.337	3.29168e-06	3	LM(Oxidation)TEFNYNSVMQVPR	sp|P62399|RL5_ECOLI	16	30	0.492833	764.338	G+C5H9N1	446.132	1	G	LmTEFNYNSVmQVPR	10	0.923013	-0.492833	0.844488	43.4235	1
E. coli ribosomes	NM	S_Mosh_O_Dybkov_060123_300123_Expl_2_Ribos_Rodnina_NMXL_R1_perc_0.0100_XLs.idXML	1	11040	1457.83	604.605	4.42827e-06	3	GKPFAPLLEK	sp|P60422|RL2_ECOLI	27	36	0.605738	604.605	CU+C5H9N1	712.151	2	C	GKPFAPLlEK	7	0.080594	-0.605738	0.849328	46.8951	1
E. coli ribosomes	NM	S_Mosh_O_Dybkov_060123_300123_Expl_2_Ribos_Rodnina_NMXL_R1_perc_0.0100_XLs.idXML	1	11046	1458.62	520.647	5.24012e-06	5	EAPLAIELDHDKVMNMQAK	sp|P68919|RL25_ECOLI	35	53	0.17098	520.647	G+C5H9N1	446.132	1	G	EAPLAIELDHDKVmNmQAK	15	1.43206	0.17098	0.59435	20.7815	1
E. coli ribosomes	NM	S_Mosh_O_Dybkov_060123_300123_Expl_2_Ribos_Rodnina_NMXL_R1_perc_0.0100_XLs.idXML	1	11056	1459.79	691.821	3.63368e-06	2	KFISIEAE	sp|P0A7L8|RL27_ECOLI	78	85	0.353838	691.821	G+C5H9N1	446.132	1	G	kFISIEAE	0	6.67869	-0.353838	1	65.3874	1
E. coli ribosomes	NM	S_Mosh_O_Dybkov_060123_300123_Expl_2_Ribos_Rodnina_NMXL_R1_perc_0.0100_XLs.idXML	1	11076	1462.26	711.346	3.43901e-06	2	M(Oxidation)QVILLDK	sp|P0A7R1|RL9_ECOLI	1	8	0.0789878	711.347	G+C5H9N1	446.132	1	G	MqVILLDK	1	1.17967	-0.0789878	0.730863	47.2733	1
E. coli ribosomes	NM	S_Mosh_O_Dybkov_060123_300123_Expl_2_Ribos_Rodnina_NMXL_R1_perc_0.0100_XLs.idXML	1	11100	1464.83	524.911	3.58419e-06	3	HEAWITLEK	sp|P0AG67|RS1_ECOLI	92	100	0.792127	524.912	G+C5H9N1	446.132	1	G	HeAWITLEK	1	2.37758	-0.792127	0.881131	83.5786	1
E. coli ribosomes	NM	S_Mosh_O_Dybkov_060123_300123_Expl_2_Ribos_Rodnina_NMXL_R1_perc_0.0100_XLs.idXML	1	11101	1464.9	586.263	4.7274e-06	4	KGEMNFDVVIASPDAM(Oxidation)R	sp|P0A7L0|RL1_ECOLI	106	122	0.313723	586.263	G+C5H9N1	446.132	1	G	KGEmNFDVVIASPDAmR	15	1.97231	-0.313723	0.745001	38.1605	1
[truncated: 4,207 more rows]

## Sheet: info
Meaning of columns in the main table
Column name	Details (if applicable)
Sample	Sample identificator
[truncated: 25 more rows]
