# Supplementary material for: Chemical crosslinking extends and complements UV crosslinking in analysis of RNA/DNA nucleic acid–protein interaction sites by mass spectrometry
Source: Nucleic Acids Res. 2025 Aug 18;53(15):gkaf727. doi: 10.1093/nar/gkaf727 (PMC12359043; doi:10.1093/nar/gkaf727)
Supplement: gkaf727_Supplemental_Files [file gkaf727_supplemental_files.zip › SupplementaryTableS5.xls]

## Sheet: pivot
Supplemntary Table S5 - E. coli protein-RNA XLs, CSM FDR 1%, percolator rescored
Crosslinker, Fraction, Replicate	CSM Count
DEB	28657
S100	9280
1	203
2	9077
S30	19377
1	4744
2	14633
FA	4893
NaN	4893
1	2419
2	2474
NM	25827
S100	9172
1	1619
2	7553
S30	16655
1	4224
2	12431
UV	16365
S100	6269
1	517
2	3434
3	2318
S30	10096
1	1671
2	4435
3	3990
Grand Total	75742

## Sheet: CSMs_percFDR1
Sample	Crosslinker	Fraction	idxml	Replicate	index	RT	precursor m/z	score	charge	sequence	accessions	start	end	precursor error (|ppm|)	CalcMass	NuXL:NA	NuXL:NA_MASS_z0	NuXL:NT	NuXL:best_localization	NuXL:best_localization_position	NuXL:best_localization_score	precursor_mz_error_ppm	precursor_purity	Count
E.coli	DEB	S100	MR_AWulf_010819_150121_Ecoli_DEB_S100_XL_TiO2_bRP_1.raw_to_MR_AWulf_010819_150121_Ecoli_DEB_S100_XL_TiO2_bRP_DL.raw_mrgd_perc_0.0100_XLs	1	27708	4214.05	617.899	0.00985682	3	GLAGPPGM(Oxidation)PGAR	P04258	957	968	2.88224	617.897	GU+C4H6O2	755.12	G	GLAGPPGmPGAR	7	0.191637	2.88224	1	1
E.coli	DEB	S100	MR_AWulf_010819_150121_Ecoli_DEB_S100_XL_TiO2_bRP_1.raw_to_MR_AWulf_010819_150121_Ecoli_DEB_S100_XL_TiO2_bRP_DL.raw_mrgd_perc_0.0100_XLs	1	49332	7686.86	515.89	0.00581831	3	GLAGPPGM(Oxidation)PGAR	P04258	957	968	3.00236	515.889	G+C4H6O2	449.095	G	GLAGPPGmPGAR	7	0.326662	3.00236	1	1
E.coli	DEB	S100	MR_AWulf_010819_150121_Ecoli_DEB_S100_XL_TiO2_bRP_1.raw_to_MR_AWulf_010819_150121_Ecoli_DEB_S100_XL_TiO2_bRP_DL.raw_mrgd_perc_0.0100_XLs	1	205242	32090.8	889.696	0.00985679	3	QSGSRGGSGGGGSISGGGYGSGGGSGGR	P35908, P35908v2	551, 545	578, 572	2.67176	889.694	U+C4H6O2	410.073	U	QSGSRGGSGGGGSISGGGYGSGGGSGgR	26	0.0972215	2.67176	1	1
E.coli	DEB	S100	MR_AWulf_010819_150121_Ecoli_DEB_S100_XL_TiO2_bRP_1.raw_to_MR_AWulf_010819_150121_Ecoli_DEB_S100_XL_TiO2_bRP_DL.raw_mrgd_perc_0.0100_XLs	1	159902	25095.8	556.564	3.56729e-06	3	M(Oxidation)EQNPQSQLK	sp|P00579|RPOD_ECOLI	1	10	2.24299	556.563	G+C4H6O2	449.095	G	MEQNpQSQLK	4	0.667809	2.24299	0.773367	1
E.coli	DEB	S100	MR_AWulf_010819_150121_Ecoli_DEB_S100_XL_TiO2_bRP_1.raw_to_MR_AWulf_010819_150121_Ecoli_DEB_S100_XL_TiO2_bRP_DL.raw_mrgd_perc_0.0100_XLs	1	204420	31979.4	551.233	0.00581786	3	M(Oxidation)EQNPQSQLK	sp|P00579|RPOD_ECOLI	1	10	4.28689	551.231	A+C4H6O2	433.1	A	mEQNPQSQLK	0	1.0551	4.28689	1	1
E.coli	DEB	S100	MR_AWulf_010819_150121_Ecoli_DEB_S100_XL_TiO2_bRP_1.raw_to_MR_AWulf_010819_150121_Ecoli_DEB_S100_XL_TiO2_bRP_DL.raw_mrgd_perc_0.0100_XLs	1	204996	32057.2	556.565	2.34451e-06	3	M(Oxidation)EQNPQSQLK	sp|P00579|RPOD_ECOLI	1	10	3.52615	556.563	G+C4H6O2	449.095	G	mEQNPQSQLK	0	1.31612	3.52615	0.756589	1
E.coli	DEB	S100	MR_AWulf_010819_150121_Ecoli_DEB_S100_XL_TiO2_bRP_1.raw_to_MR_AWulf_010819_150121_Ecoli_DEB_S100_XL_TiO2_bRP_DL.raw_mrgd_perc_0.0100_XLs	1	115888	18176.7	598.58	0.00581799	3	ENAAGIPMDAAER	sp|P00946|MANA_ECOLI	112	124	4.76277	598.577	G+C4H6O2	449.095	G	ENAAGIPmDAAER	7	2.12985	4.76277	0.655565	1
E.coli	DEB	S100	MR_AWulf_010819_150121_Ecoli_DEB_S100_XL_TiO2_bRP_1.raw_to_MR_AWulf_010819_150121_Ecoli_DEB_S100_XL_TiO2_bRP_DL.raw_mrgd_perc_0.0100_XLs	1	49119	7657.72	534.905	0.00581834	3	HAVTEASPMVK	sp|P02358|RS6_ECOLI	94	104	1.68763	534.904	A+C4H6O2	433.1	A	HAVTEASPmVK	8	1.51861	1.68763	0.491926	1
E.coli	DEB	S100	MR_AWulf_010819_150121_Ecoli_DEB_S100_XL_TiO2_bRP_1.raw_to_MR_AWulf_010819_150121_Ecoli_DEB_S100_XL_TiO2_bRP_DL.raw_mrgd_perc_0.0100_XLs	1	227511	35512.2	545.569	0.00581844	3	HAVTEASPM(Oxidation)VK	sp|P02358|RS6_ECOLI	94	104	2.64754	545.568	G+C4H6O2	449.095	G	hAVTEASPMVK	0	0.120973	2.64754	0.568978	1
E.coli	DEB	S100	MR_AWulf_010819_150121_Ecoli_DEB_S100_XL_TiO2_bRP_1.raw_to_MR_AWulf_010819_150121_Ecoli_DEB_S100_XL_TiO2_bRP_DL.raw_mrgd_perc_0.0100_XLs	1	116606	18271.8	556.56	2.94876e-06	3	DSMGAIDVPADK	sp|P05042|FUMC_ECOLI	9	20	2.02893	556.559	G+C4H6O2	449.095	G	DSmGAIDVPADK	2	2.11364	2.02893	0.678223	1
E.coli	DEB	S100	MR_AWulf_010819_150121_Ecoli_DEB_S100_XL_TiO2_bRP_1.raw_to_MR_AWulf_010819_150121_Ecoli_DEB_S100_XL_TiO2_bRP_DL.raw_mrgd_perc_0.0100_XLs	1	7707	1138.52	436.534	0.00581791	3	M(Oxidation)LNPIVR	sp|P05055|PNP_ECOLI	1	7	5.12159	436.532	G+C4H6O2	449.095	G	MLNpIVR	3	0.131075	5.12159	0.378406	1
E.coli	DEB	S100	MR_AWulf_010819_150121_Ecoli_DEB_S100_XL_TiO2_bRP_1.raw_to_MR_AWulf_010819_150121_Ecoli_DEB_S100_XL_TiO2_bRP_DL.raw_mrgd_perc_0.0100_XLs	1	96406	15057.9	436.533	0.00581788	3	M(Oxidation)LNPIVR	sp|P05055|PNP_ECOLI	1	7	2.95441	436.532	G+C4H6O2	449.095	G	MlNPIVR	1	0.178931	2.95441	0.610386	1
E.coli	DEB	S100	MR_AWulf_010819_150121_Ecoli_DEB_S100_XL_TiO2_bRP_1.raw_to_MR_AWulf_010819_150121_Ecoli_DEB_S100_XL_TiO2_bRP_DL.raw_mrgd_perc_0.0100_XLs	1	249028	38920.5	530.747	0.00581828	2	IHTIK	sp|P05055|PNP_ECOLI	555	559	3.833	530.745	G+C4H6O2	449.095	G	IhTIK	1	0.397056	3.833	1	1
E.coli	DEB	S100	MR_AWulf_010819_150121_Ecoli_DEB_S100_XL_TiO2_bRP_1.raw_to_MR_AWulf_010819_150121_Ecoli_DEB_S100_XL_TiO2_bRP_DL.raw_mrgd_perc_0.0100_XLs	1	206293	32231.8	766.991	0.00985679	3	GADFIYTDVWVSMGEAK	sp|P06960|OTC2_ECOLI	225	241	3.16966	766.989	U+C4H6O2	410.073	U	GAdFIYTdVWVSMGEAK	7	1.54167	3.16966	0.687764	1
E.coli	DEB	S100	MR_AWulf_010819_150121_Ecoli_DEB_S100_XL_TiO2_bRP_1.raw_to_MR_AWulf_010819_150121_Ecoli_DEB_S100_XL_TiO2_bRP_DL.raw_mrgd_perc_0.0100_XLs	1	204498	31990.1	600.246	0.00581788	3	TGNM(Oxidation)M(Oxidation)QPQLADK	sp|P07118|SYV_ECOLI	582	593	4.71664	600.243	A+C4H6O2	433.1	A	TGNmmQPQLADK	4	1.18513	4.71664	0.694465	1
E.coli	DEB	S100	MR_AWulf_010819_150121_Ecoli_DEB_S100_XL_TiO2_bRP_1.raw_to_MR_AWulf_010819_150121_Ecoli_DEB_S100_XL_TiO2_bRP_DL.raw_mrgd_perc_0.0100_XLs	1	115245	18089.2	549.569	0.00581841	3	ANAFVHHM(Oxidation)VR	sp|P07649|TRUA_ECOLI	196	205	2.26226	549.568	G+C4H6O2	449.095	G	ANAFVhhMVR	6	0.4906	2.26226	0.914289	1
E.coli	DEB	S100	MR_AWulf_010819_150121_Ecoli_DEB_S100_XL_TiO2_bRP_1.raw_to_MR_AWulf_010819_150121_Ecoli_DEB_S100_XL_TiO2_bRP_DL.raw_mrgd_perc_0.0100_XLs	1	270917	42390.8	655.236	0.00581818	3	VAEAEMATM(Oxidation)EK	sp|P07813|SYL_ECOLI	290	300	4.26436	655.233	AC+C4H6O2	738.141	A	VAEAEmATmEK	8	1.16357	4.26436	0.972824	1
E.coli	DEB	S100	MR_AWulf_010819_150121_Ecoli_DEB_S100_XL_TiO2_bRP_1.raw_to_MR_AWulf_010819_150121_Ecoli_DEB_S100_XL_TiO2_bRP_DL.raw_mrgd_perc_0.0100_XLs	1	228771	35682.5	636.614	0.00581812	3	IEM(Oxidation)GETPEQAVVR	sp|P08337|MUTT_ECOLI	40	52	3.08605	636.612	A+C4H6O2	433.1	A	IEmGETPEQAVVR	2	0.961778	3.08605	1	1
E.coli	DEB	S100	MR_AWulf_010819_150121_Ecoli_DEB_S100_XL_TiO2_bRP_1.raw_to_MR_AWulf_010819_150121_Ecoli_DEB_S100_XL_TiO2_bRP_DL.raw_mrgd_perc_0.0100_XLs	1	93584	14678.7	495.204	2.6221e-06	3	M(Oxidation)NNNDLVAK	sp|P08957|T1MK_ECOLI	1	9	5.24717	495.201	G+C4H6O2	449.095	G	mNNNDLVAK	0	0.334568	5.24717	1	1
E.coli	DEB	S100	MR_AWulf_010819_150121_Ecoli_DEB_S100_XL_TiO2_bRP_1.raw_to_MR_AWulf_010819_150121_Ecoli_DEB_S100_XL_TiO2_bRP_DL.raw_mrgd_perc_0.0100_XLs	1	115082	18066.9	489.871	3.39338e-06	3	MNNNDLVAK	sp|P08957|T1MK_ECOLI	1	9	3.03038	489.869	G+C4H6O2	449.095	G	mNNNDLVAK	0	1.92881	3.03038	1	1
E.coli	DEB	S100	MR_AWulf_010819_150121_Ecoli_DEB_S100_XL_TiO2_bRP_1.raw_to_MR_AWulf_010819_150121_Ecoli_DEB_S100_XL_TiO2_bRP_DL.raw_mrgd_perc_0.0100_XLs	1	115783	18162.3	495.202	2.71914e-06	3	M(Oxidation)NNNDLVAK	sp|P08957|T1MK_ECOLI	1	9	3.02861	495.201	G+C4H6O2	449.095	G	mNNNDLVAK	0	0.70883	3.02861	0.904988	1
E.coli	DEB	S100	MR_AWulf_010819_150121_Ecoli_DEB_S100_XL_TiO2_bRP_1.raw_to_MR_AWulf_010819_150121_Ecoli_DEB_S100_XL_TiO2_bRP_DL.raw_mrgd_perc_0.0100_XLs	1	138435	21640.6	495.202	0.00581789	3	M(Oxidation)NNNDLVAK	sp|P08957|T1MK_ECOLI	1	9	1.91066	495.201	G+C4H6O2	449.095	G	mNNNDLVAK	0	0.273155	1.91066	0.86775	1
E.coli	DEB	S100	MR_AWulf_010819_150121_Ecoli_DEB_S100_XL_TiO2_bRP_1.raw_to_MR_AWulf_010819_150121_Ecoli_DEB_S100_XL_TiO2_bRP_DL.raw_mrgd_perc_0.0100_XLs	1	249007	38917.5	620.277	0.00985685	2	AAMVTVAK	sp|P09372|GRPE_ECOLI	187	194	2.81222	620.276	G+C4H6O2	449.095	G	AAmVTVAK	2	1.88537	2.81222	1	1
E.coli	DEB	S100	MR_AWulf_010819_150121_Ecoli_DEB_S100_XL_TiO2_bRP_1.raw_to_MR_AWulf_010819_150121_Ecoli_DEB_S100_XL_TiO2_bRP_DL.raw_mrgd_perc_0.0100_XLs	1	117032	18328.6	628.92	0.00581783	3	EM(Oxidation)LLDAM(Oxidation)ENPEK	sp|P09373|PFLB_ECOLI	714	725	2.93053	628.918	A+C4H6O2	433.1	A	EmLLDAmENPEK	6	0.996717	2.93053	1	1
E.coli	DEB	S100	MR_AWulf_010819_150121_Ecoli_DEB_S100_XL_TiO2_bRP_1.raw_to_MR_AWulf_010819_150121_Ecoli_DEB_S100_XL_TiO2_bRP_DL.raw_mrgd_perc_0.0100_XLs	1	270941	42393.9	657.758	3.68877e-06	2	MSTIEER	sp|P0A6A8|ACP_ECOLI	1	7	4.67032	657.755	G+C4H6O2	449.095	G	mSTIEER	0	1.69713	4.67032	0.916472	1
E.coli	DEB	S100	MR_AWulf_010819_150121_Ecoli_DEB_S100_XL_TiO2_bRP_1.raw_to_MR_AWulf_010819_150121_Ecoli_DEB_S100_XL_TiO2_bRP_DL.raw_mrgd_perc_0.0100_XLs	1	271139	42421	649.76	3.73918e-06	2	MSTIEER	sp|P0A6A8|ACP_ECOLI	1	7	3.7268	649.758	A+C4H6O2	433.1	A	mSTIEER	0	1.42236	3.7268	1	1
E.coli	DEB	S100	MR_AWulf_010819_150121_Ecoli_DEB_S100_XL_TiO2_bRP_1.raw_to_MR_AWulf_010819_150121_Ecoli_DEB_S100_XL_TiO2_bRP_DL.raw_mrgd_perc_0.0100_XLs	1	271272	42439.4	665.755	0.00581788	2	M(Oxidation)STIEER	sp|P0A6A8|ACP_ECOLI	1	7	3.02462	665.753	G+C4H6O2	449.095	G	MStIEER	2	0.0595521	3.02462	0.92282	1
E.coli	DEB	S100	MR_AWulf_010819_150121_Ecoli_DEB_S100_XL_TiO2_bRP_1.raw_to_MR_AWulf_010819_150121_Ecoli_DEB_S100_XL_TiO2_bRP_DL.raw_mrgd_perc_0.0100_XLs	1	27480	4182.65	561.571	0.00581818	3	AVAAGM(Oxidation)NPM(Oxidation)DLK	sp|P0A6F5|CH60_ECOLI	106	117	3.72317	561.569	A+C4H6O2	433.1	A	AVAAGmNPmDLK	8	1	3.72317	0.798585	1
E.coli	DEB	S100	MR_AWulf_010819_150121_Ecoli_DEB_S100_XL_TiO2_bRP_1.raw_to_MR_AWulf_010819_150121_Ecoli_DEB_S100_XL_TiO2_bRP_DL.raw_mrgd_perc_0.0100_XLs	1	27550	4192.49	561.571	0.00581824	3	AVAAGMNPM(Oxidation)DLK	sp|P0A6F5|CH60_ECOLI	106	117	3.47432	561.569	G+C4H6O2	449.095	G	AVAAGmNPmDLK	8	2.08428	3.47432	0.864666	1
E.coli	DEB	S100	MR_AWulf_010819_150121_Ecoli_DEB_S100_XL_TiO2_bRP_1.raw_to_MR_AWulf_010819_150121_Ecoli_DEB_S100_XL_TiO2_bRP_DL.raw_mrgd_perc_0.0100_XLs	1	27553	4193	561.57	3.64249e-06	3	AVAAGM(Oxidation)NPM(Oxidation)DLK	sp|P0A6F5|CH60_ECOLI	106	117	1.98418	561.569	A+C4H6O2	433.1	A	AVAAGmNPmDLK	8	0.963301	1.98418	0.831222	1
E.coli	DEB	S100	MR_AWulf_010819_150121_Ecoli_DEB_S100_XL_TiO2_bRP_1.raw_to_MR_AWulf_010819_150121_Ecoli_DEB_S100_XL_TiO2_bRP_DL.raw_mrgd_perc_0.0100_XLs	1	205023	32060.9	487.545	0.00581798	3	VEDALHATR	sp|P0A6F5|CH60_ECOLI	396	404	3.46994	487.544	G+C4H6O2	449.095	G	VEDALhATR	5	0.187038	3.46994	0.91002	1
E.coli	DEB	S100	MR_AWulf_010819_150121_Ecoli_DEB_S100_XL_TiO2_bRP_1.raw_to_MR_AWulf_010819_150121_Ecoli_DEB_S100_XL_TiO2_bRP_DL.raw_mrgd_perc_0.0100_XLs	1	227714	35539.6	487.546	0.00581834	3	VEDALHATR	sp|P0A6F5|CH60_ECOLI	396	404	3.88016	487.544	G+C4H6O2	449.095	G	VEDALhATR	5	3.57185	3.88016	0.556524	1
E.coli	DEB	S100	MR_AWulf_010819_150121_Ecoli_DEB_S100_XL_TiO2_bRP_1.raw_to_MR_AWulf_010819_150121_Ecoli_DEB_S100_XL_TiO2_bRP_DL.raw_mrgd_perc_0.0100_XLs	1	49801	7749.97	448.544	0.00985683	3	HGQVVSVGK	sp|P0A6K6|DEOB_ECOLI	251	259	4.39438	448.542	A+C4H6O2	433.1	A	hGQVVSVGK	0	0.147746	4.39438	0.115987	1
E.coli	DEB	S100	MR_AWulf_010819_150121_Ecoli_DEB_S100_XL_TiO2_bRP_1.raw_to_MR_AWulf_010819_150121_Ecoli_DEB_S100_XL_TiO2_bRP_DL.raw_mrgd_perc_0.0100_XLs	1	53285	8215.59	639.938	0.00985674	3	VETDFAAEVAAM(Oxidation)SK	sp|P0A6P1|EFTS_ECOLI	268	281	3.59307	639.936	A+C4H6O2	433.1	A	VETDFAAEVAAmSK	11	0.929678	3.59307	1	1
E.coli	DEB	S100	MR_AWulf_010819_150121_Ecoli_DEB_S100_XL_TiO2_bRP_1.raw_to_MR_AWulf_010819_150121_Ecoli_DEB_S100_XL_TiO2_bRP_DL.raw_mrgd_perc_0.0100_XLs	1	49127	7658.92	769.096	2.49524e-06	4	LM(Oxidation)EIAQQQHAQQQTAGADASANNAK	sp|P0A6Y8|DNAK_ECOLI	598	622	5.7281	769.091	A+C4H6O2	433.1	A	LmEIAQQQHAQQQTAGADASANNAK	1	0.876655	5.7281	1	1
E.coli	DEB	S100	MR_AWulf_010819_150121_Ecoli_DEB_S100_XL_TiO2_bRP_1.raw_to_MR_AWulf_010819_150121_Ecoli_DEB_S100_XL_TiO2_bRP_DL.raw_mrgd_perc_0.0100_XLs	1	160942	25238.2	580.577	0.00581822	3	ASSGLNEDEIQK	sp|P0A6Y8|DNAK_ECOLI	503	514	3.12927	580.576	G+C4H6O2	449.095	G	ASSGLNEdEIQK	7	0.505836	3.12927	0.713893	1
E.coli	DEB	S100	MR_AWulf_010819_150121_Ecoli_DEB_S100_XL_TiO2_bRP_1.raw_to_MR_AWulf_010819_150121_Ecoli_DEB_S100_XL_TiO2_bRP_DL.raw_mrgd_perc_0.0100_XLs	1	206043	32198.6	580.577	0.00581839	3	ASSGLNEDEIQK	sp|P0A6Y8|DNAK_ECOLI	503	514	3.41942	580.576	G+C4H6O2	449.095	G	ASSGLNEdEIQK	7	1.98086	3.41942	0.860545	1
E.coli	DEB	S100	MR_AWulf_010819_150121_Ecoli_DEB_S100_XL_TiO2_bRP_1.raw_to_MR_AWulf_010819_150121_Ecoli_DEB_S100_XL_TiO2_bRP_DL.raw_mrgd_perc_0.0100_XLs	1	53713	8273.54	507.555	0.00581837	3	CDGPSALPLAK	sp|P0A715|KDSA_ECOLI	249	259	2.83924	507.553	G+C4H6O2	449.095	G	CDGPSAlPlAK	8	1.12022	2.83924	0.340505	1
E.coli	DEB	S100	MR_AWulf_010819_150121_Ecoli_DEB_S100_XL_TiO2_bRP_1.raw_to_MR_AWulf_010819_150121_Ecoli_DEB_S100_XL_TiO2_bRP_DL.raw_mrgd_perc_0.0100_XLs	1	75561	11762.9	507.555	0.00581822	3	CDGPSALPLAK	sp|P0A715|KDSA_ECOLI	249	259	3.62089	507.553	G+C4H6O2	449.095	G	CDGPsALPLAK	4	1	3.62089	0.417211	1
E.coli	DEB	S100	MR_AWulf_010819_150121_Ecoli_DEB_S100_XL_TiO2_bRP_1.raw_to_MR_AWulf_010819_150121_Ecoli_DEB_S100_XL_TiO2_bRP_DL.raw_mrgd_perc_0.0100_XLs	1	97733	15235.8	507.555	3.27676e-06	3	CDGPSALPLAK	sp|P0A715|KDSA_ECOLI	249	259	3.13988	507.553	G+C4H6O2	449.095	G	cDGPSALPLAK	0	0.968285	3.13988	0.232306	1
E.coli	DEB	S100	MR_AWulf_010819_150121_Ecoli_DEB_S100_XL_TiO2_bRP_1.raw_to_MR_AWulf_010819_150121_Ecoli_DEB_S100_XL_TiO2_bRP_DL.raw_mrgd_perc_0.0100_XLs	1	226984	35438	709.81	0.00581806	2	AQASTHGIGK	sp|P0A799|PGK_ECOLI	147	156	4.21204	709.807	G+C4H6O2	449.095	G	AQASThGIGK	5	1.0345	4.21204	1	1
E.coli	DEB	S100	MR_AWulf_010819_150121_Ecoli_DEB_S100_XL_TiO2_bRP_1.raw_to_MR_AWulf_010819_150121_Ecoli_DEB_S100_XL_TiO2_bRP_DL.raw_mrgd_perc_0.0100_XLs	1	205138	32076.7	639.919	1.66778e-06	3	AADMTGADIEAM(Oxidation)TR	sp|P0A7J7|RL11_ECOLI	114	127	3.56133	639.917	G+C4H6O2	449.095	G	AADmTGADIEAmTR	11	2.17304	3.56133	0.726638	1
E.coli	DEB	S100	MR_AWulf_010819_150121_Ecoli_DEB_S100_XL_TiO2_bRP_1.raw_to_MR_AWulf_010819_150121_Ecoli_DEB_S100_XL_TiO2_bRP_DL.raw_mrgd_perc_0.0100_XLs	1	206154	32213.2	435.563	0.00581822	3	VAVIKAVR	sp|P0A7K2|RL7_ECOLI	67	74	2.61203	435.562	G+C4H6O2	449.095	G	VAVIkAVR	4	2.78415	2.61203	0.804033	1
E.coli	DEB	S100	MR_AWulf_010819_150121_Ecoli_DEB_S100_XL_TiO2_bRP_1.raw_to_MR_AWulf_010819_150121_Ecoli_DEB_S100_XL_TiO2_bRP_DL.raw_mrgd_perc_0.0100_XLs	1	207608	32407.5	565.25	2.28534e-06	3	ALEEAGAEVEVK	sp|P0A7K2|RL7_ECOLI	110	121	2.23125	565.249	G+C4H6O2	449.095	G	ALEeAGAEVEVK	3	1.57038	2.23125	0.92259	1
E.coli	DEB	S100	MR_AWulf_010819_150121_Ecoli_DEB_S100_XL_TiO2_bRP_1.raw_to_MR_AWulf_010819_150121_Ecoli_DEB_S100_XL_TiO2_bRP_DL.raw_mrgd_perc_0.0100_XLs	1	230328	35889.4	565.251	1.93873e-06	3	ALEEAGAEVEVK	sp|P0A7K2|RL7_ECOLI	110	121	4.39084	565.249	G+C4H6O2	449.095	G	ALEEAGAEVeVK	9	1.31244	4.39084	1	1
E.coli	DEB	S100	MR_AWulf_010819_150121_Ecoli_DEB_S100_XL_TiO2_bRP_1.raw_to_MR_AWulf_010819_150121_Ecoli_DEB_S100_XL_TiO2_bRP_DL.raw_mrgd_perc_0.0100_XLs	1	271551	42477.8	605.737	0.00985686	2	DDAEALK	sp|P0A7K2|RL7_ECOLI	102	108	3.09537	605.735	G+C4H6O2	449.095	G	DDAeALK	3	1.95637	3.09537	1	1
E.coli	DEB	S100	MR_AWulf_010819_150121_Ecoli_DEB_S100_XL_TiO2_bRP_1.raw_to_MR_AWulf_010819_150121_Ecoli_DEB_S100_XL_TiO2_bRP_DL.raw_mrgd_perc_0.0100_XLs	1	183490	28759.2	558.867	0.00985678	3	CHPFFTGK	sp|P0A7M9|RL31_ECOLI	40	47	3.48874	558.865	AC+C4H6O2	738.141	A	ChPFFTGK	1	0.0923225	3.48874	0.550479	1
E.coli	DEB	S100	MR_AWulf_010819_150121_Ecoli_DEB_S100_XL_TiO2_bRP_1.raw_to_MR_AWulf_010819_150121_Ecoli_DEB_S100_XL_TiO2_bRP_DL.raw_mrgd_perc_0.0100_XLs	1	183888	28812.9	462.518	3.57799e-06	3	CHPFFTGK	sp|P0A7M9|RL31_ECOLI	40	47	4.55814	462.516	G+C4H6O2	449.095	G	cHPFFTGK	0	0.887899	4.55814	0.455401	1
E.coli	DEB	S100	MR_AWulf_010819_150121_Ecoli_DEB_S100_XL_TiO2_bRP_1.raw_to_MR_AWulf_010819_150121_Ecoli_DEB_S100_XL_TiO2_bRP_DL.raw_mrgd_perc_0.0100_XLs	1	184046	28834.1	462.518	3.79361e-06	3	CHPFFTGK	sp|P0A7M9|RL31_ECOLI	40	47	3.23851	462.516	G+C4H6O2	449.095	G	cHPFFTGK	0	0.870347	3.23851	0.448943	1
E.coli	DEB	S100	MR_AWulf_010819_150121_Ecoli_DEB_S100_XL_TiO2_bRP_1.raw_to_MR_AWulf_010819_150121_Ecoli_DEB_S100_XL_TiO2_bRP_DL.raw_mrgd_perc_0.0100_XLs	1	184143	28846.9	462.518	0.00581826	3	CHPFFTGK	sp|P0A7M9|RL31_ECOLI	40	47	3.96431	462.516	G+C4H6O2	449.095	G	cHPFFTGK	0	0.0195613	3.96431	0.10228	1
E.coli	DEB	S100	MR_AWulf_010819_150121_Ecoli_DEB_S100_XL_TiO2_bRP_1.raw_to_MR_AWulf_010819_150121_Ecoli_DEB_S100_XL_TiO2_bRP_DL.raw_mrgd_perc_0.0100_XLs	1	185967	29091.9	559.195	0.0058182	3	CHPFFTGK	sp|P0A7M9|RL31_ECOLI	40	47	3.26412	559.193	AU+C4H6O2	739.125	A	cHPFFTGK	0	0.207348	3.26412	0	1
E.coli	DEB	S100	MR_AWulf_010819_150121_Ecoli_DEB_S100_XL_TiO2_bRP_1.raw_to_MR_AWulf_010819_150121_Ecoli_DEB_S100_XL_TiO2_bRP_DL.raw_mrgd_perc_0.0100_XLs	1	206202	32219.5	462.519	0.00581818	3	CHPFFTGK	sp|P0A7M9|RL31_ECOLI	40	47	5.28394	462.516	G+C4H6O2	449.095	G	CHpFFTGK	2	0.0687426	5.28394	0.156159	1
E.coli	DEB	S100	MR_AWulf_010819_150121_Ecoli_DEB_S100_XL_TiO2_bRP_1.raw_to_MR_AWulf_010819_150121_Ecoli_DEB_S100_XL_TiO2_bRP_DL.raw_mrgd_perc_0.0100_XLs	1	206722	32288.8	462.518	3.39556e-06	3	CHPFFTGK	sp|P0A7M9|RL31_ECOLI	40	47	2.97416	462.516	G+C4H6O2	449.095	G	cHPFFTGK	0	0.943973	2.97416	0.443212	1
E.coli	DEB	S100	MR_AWulf_010819_150121_Ecoli_DEB_S100_XL_TiO2_bRP_1.raw_to_MR_AWulf_010819_150121_Ecoli_DEB_S100_XL_TiO2_bRP_DL.raw_mrgd_perc_0.0100_XLs	1	206793	32298.6	462.518	0.00581808	3	CHPFFTGK	sp|P0A7M9|RL31_ECOLI	40	47	3.37047	462.516	G+C4H6O2	449.095	G	cHPFFTGK	0	0.232001	3.37047	0.20643	1
E.coli	DEB	S100	MR_AWulf_010819_150121_Ecoli_DEB_S100_XL_TiO2_bRP_1.raw_to_MR_AWulf_010819_150121_Ecoli_DEB_S100_XL_TiO2_bRP_DL.raw_mrgd_perc_0.0100_XLs	1	206876	32309.7	462.517	3.29186e-06	3	CHPFFTGK	sp|P0A7M9|RL31_ECOLI	40	47	2.31477	462.516	G+C4H6O2	449.095	G	cHPFFTGK	0	3.06916	2.31477	0.672296	1
E.coli	DEB	S100	MR_AWulf_010819_150121_Ecoli_DEB_S100_XL_TiO2_bRP_1.raw_to_MR_AWulf_010819_150121_Ecoli_DEB_S100_XL_TiO2_bRP_DL.raw_mrgd_perc_0.0100_XLs	1	206965	32321.3	462.518	0.00581804	3	CHPFFTGK	sp|P0A7M9|RL31_ECOLI	40	47	3.6344	462.516	G+C4H6O2	449.095	G	cHPFFTGK	0	0.177928	3.6344	0.135697	1
E.coli	DEB	S100	MR_AWulf_010819_150121_Ecoli_DEB_S100_XL_TiO2_bRP_1.raw_to_MR_AWulf_010819_150121_Ecoli_DEB_S100_XL_TiO2_bRP_DL.raw_mrgd_perc_0.0100_XLs	1	207835	32437.9	462.518	0.00581835	3	CHPFFTGK	sp|P0A7M9|RL31_ECOLI	40	47	3.23851	462.516	G+C4H6O2	449.095	G	CHPFFTGk	7	0.0143088	3.23851	0.218118	1
E.coli	DEB	S100	MR_AWulf_010819_150121_Ecoli_DEB_S100_XL_TiO2_bRP_1.raw_to_MR_AWulf_010819_150121_Ecoli_DEB_S100_XL_TiO2_bRP_DL.raw_mrgd_perc_0.0100_XLs	1	160221	25140	649.76	0.00581781	2	GALDCSGVK	sp|P0A7S3|RS12_ECOLI	100	108	2.88138	649.758	G+C4H6O2	449.095	G	GALDcSGVK	4	0.846877	2.88138	0.838136	1
E.coli	DEB	S100	MR_AWulf_010819_150121_Ecoli_DEB_S100_XL_TiO2_bRP_1.raw_to_MR_AWulf_010819_150121_Ecoli_DEB_S100_XL_TiO2_bRP_DL.raw_mrgd_perc_0.0100_XLs	1	182458	28621.6	649.761	0.00581831	2	GALDCSGVK	sp|P0A7S3|RS12_ECOLI	100	108	4.66119	649.758	G+C4H6O2	449.095	G	GALDcSGVK	4	0.989138	4.66119	1	1
E.coli	DEB	S100	MR_AWulf_010819_150121_Ecoli_DEB_S100_XL_TiO2_bRP_1.raw_to_MR_AWulf_010819_150121_Ecoli_DEB_S100_XL_TiO2_bRP_DL.raw_mrgd_perc_0.0100_XLs	1	204247	31956.4	538.234	3.65007e-06	3	IEQAPGQHGAR	sp|P0A7V8|RS4_ECOLI	34	44	1.40211	538.234	G+C4H6O2	449.095	G	IEQAPGQhGAR	7	1.78247	1.40211	0.902289	1
E.coli	DEB	S100	MR_AWulf_010819_150121_Ecoli_DEB_S100_XL_TiO2_bRP_1.raw_to_MR_AWulf_010819_150121_Ecoli_DEB_S100_XL_TiO2_bRP_DL.raw_mrgd_perc_0.0100_XLs	1	229225	35743.1	559.229	3.80596e-06	3	ALM(Oxidation)EYDESLR	sp|P0A7X3|RS9_ECOLI	86	95	3.2812	559.227	A+C4H6O2	433.1	A	ALmEYDESLR	2	1.10917	3.2812	1	1
E.coli	DEB	S100	MR_AWulf_010819_150121_Ecoli_DEB_S100_XL_TiO2_bRP_1.raw_to_MR_AWulf_010819_150121_Ecoli_DEB_S100_XL_TiO2_bRP_DL.raw_mrgd_perc_0.0100_XLs	1	118147	18476	658.749	0.00985686	2	EAELMQF	sp|P0A805|RRF_ECOLI	179	185	3.6853	658.747	G+C4H6O2	449.095	G	EAELmQF	4	2.02994	3.6853	1	1
E.coli	DEB	S100	MR_AWulf_010819_150121_Ecoli_DEB_S100_XL_TiO2_bRP_1.raw_to_MR_AWulf_010819_150121_Ecoli_DEB_S100_XL_TiO2_bRP_DL.raw_mrgd_perc_0.0100_XLs	1	140770	21954.9	658.749	0.0058184	2	EAELMQF	sp|P0A805|RRF_ECOLI	179	185	3.6853	658.747	G+C4H6O2	449.095	G	EAELmQF	4	2.07591	3.6853	1	1
E.coli	DEB	S100	MR_AWulf_010819_150121_Ecoli_DEB_S100_XL_TiO2_bRP_1.raw_to_MR_AWulf_010819_150121_Ecoli_DEB_S100_XL_TiO2_bRP_DL.raw_mrgd_perc_0.0100_XLs	1	140858	21967.1	658.749	0.0098568	2	EAELMQF	sp|P0A805|RRF_ECOLI	179	185	3.82139	658.747	G+C4H6O2	449.095	G	EAELmQF	4	1.99152	3.82139	0.893258	1
E.coli	DEB	S100	MR_AWulf_010819_150121_Ecoli_DEB_S100_XL_TiO2_bRP_1.raw_to_MR_AWulf_010819_150121_Ecoli_DEB_S100_XL_TiO2_bRP_DL.raw_mrgd_perc_0.0100_XLs	1	228526	35649.7	573.222	0.00581792	2	CVEAFK	sp|P0A805|RRF_ECOLI	16	21	2.95207	573.22	G+C4H6O2	449.095	G	cVEAFK	0	0.710731	2.95207	0.752308	1
E.coli	DEB	S100	MR_AWulf_010819_150121_Ecoli_DEB_S100_XL_TiO2_bRP_1.raw_to_MR_AWulf_010819_150121_Ecoli_DEB_S100_XL_TiO2_bRP_DL.raw_mrgd_perc_0.0100_XLs	1	93585	14678.8	477.185	0.00985675	3	EAM(Oxidation)EPEFK	sp|P0A825|GLYA_ECOLI	278	285	3.62804	477.183	A+C4H6O2	433.1	A	EAmEPEFK	2	1	3.62804	0.523394	1
E.coli	DEB	S100	MR_AWulf_010819_150121_Ecoli_DEB_S100_XL_TiO2_bRP_1.raw_to_MR_AWulf_010819_150121_Ecoli_DEB_S100_XL_TiO2_bRP_DL.raw_mrgd_perc_0.0100_XLs	1	271865	42520.7	477.184	0.00581794	3	EAM(Oxidation)EPEFK	sp|P0A825|GLYA_ECOLI	278	285	2.92455	477.183	A+C4H6O2	433.1	A	EAmEPEFK	2	1	2.92455	0.691883	1
E.coli	DEB	S100	MR_AWulf_010819_150121_Ecoli_DEB_S100_XL_TiO2_bRP_1.raw_to_MR_AWulf_010819_150121_Ecoli_DEB_S100_XL_TiO2_bRP_DL.raw_mrgd_perc_0.0100_XLs	1	271951	42532.4	477.185	0.00581805	3	EAM(Oxidation)EPEFK	sp|P0A825|GLYA_ECOLI	278	285	4.07571	477.183	A+C4H6O2	433.1	A	EAmEPEFK	2	1.01817	4.07571	0.874727	1
E.coli	DEB	S100	MR_AWulf_010819_150121_Ecoli_DEB_S100_XL_TiO2_bRP_1.raw_to_MR_AWulf_010819_150121_Ecoli_DEB_S100_XL_TiO2_bRP_DL.raw_mrgd_perc_0.0100_XLs	1	227446	35503.4	533.549	2.02387e-06	3	M(Oxidation)NLHEYQAK	sp|P0A836|SUCC_ECOLI	1	9	2.14779	533.548	G+C4H6O2	449.095	G	MnLHEYQAK	1	0.345881	2.14779	0.87097	1
E.coli	DEB	S100	MR_AWulf_010819_150121_Ecoli_DEB_S100_XL_TiO2_bRP_1.raw_to_MR_AWulf_010819_150121_Ecoli_DEB_S100_XL_TiO2_bRP_DL.raw_mrgd_perc_0.0100_XLs	1	227523	35513.9	533.55	2.77891e-06	3	M(Oxidation)NLHEYQAK	sp|P0A836|SUCC_ECOLI	1	9	3.17735	533.548	G+C4H6O2	449.095	G	MnLHEYQAK	1	0.538913	3.17735	0.895609	1
E.coli	DEB	S100	MR_AWulf_010819_150121_Ecoli_DEB_S100_XL_TiO2_bRP_1.raw_to_MR_AWulf_010819_150121_Ecoli_DEB_S100_XL_TiO2_bRP_DL.raw_mrgd_perc_0.0100_XLs	1	227607	35525.4	533.55	0.00581809	3	M(Oxidation)NLHEYQAK	sp|P0A836|SUCC_ECOLI	1	9	2.71977	533.548	G+C4H6O2	449.095	G	MnLHEYQAK	1	0.197004	2.71977	0.454988	1
E.coli	DEB	S100	MR_AWulf_010819_150121_Ecoli_DEB_S100_XL_TiO2_bRP_1.raw_to_MR_AWulf_010819_150121_Ecoli_DEB_S100_XL_TiO2_bRP_DL.raw_mrgd_perc_0.0100_XLs	1	228041	35583.3	622.222	0.0058178	3	M(Oxidation)NLHEYQAK	sp|P0A836|SUCC_ECOLI	1	9	1.71531	622.221	CU+C4H6O2	715.114	C	mNLHEYQAK	0	0.0482323	1.71531	0.818677	1
E.coli	DEB	S100	MR_AWulf_010819_150121_Ecoli_DEB_S100_XL_TiO2_bRP_1.raw_to_MR_AWulf_010819_150121_Ecoli_DEB_S100_XL_TiO2_bRP_DL.raw_mrgd_perc_0.0100_XLs	1	249439	38985.1	533.551	3.72166e-06	3	M(Oxidation)NLHEYQAK	sp|P0A836|SUCC_ECOLI	1	9	5.33492	533.548	G+C4H6O2	449.095	G	MnLHEYQAK	1	0.179863	5.33492	0.486423	1
E.coli	DEB	S100	MR_AWulf_010819_150121_Ecoli_DEB_S100_XL_TiO2_bRP_1.raw_to_MR_AWulf_010819_150121_Ecoli_DEB_S100_XL_TiO2_bRP_DL.raw_mrgd_perc_0.0100_XLs	1	249508	38994.7	533.55	0.00581832	3	M(Oxidation)NLHEYQAK	sp|P0A836|SUCC_ECOLI	1	9	3.29174	533.548	G+C4H6O2	449.095	G	MnLHEYQAK	1	0.0657581	3.29174	0.204589	1
E.coli	DEB	S100	MR_AWulf_010819_150121_Ecoli_DEB_S100_XL_TiO2_bRP_1.raw_to_MR_AWulf_010819_150121_Ecoli_DEB_S100_XL_TiO2_bRP_DL.raw_mrgd_perc_0.0100_XLs	1	5882	895.477	618.942	2.88384e-06	3	M(Oxidation)QVSVETTQGLGR	sp|P0A850|TIG_ECOLI	1	13	4.02169	618.94	A+C4H6O2	433.1	A	mQVSVETTQGLGR	0	0.954747	4.02169	0.851982	1
E.coli	DEB	S100	MR_AWulf_010819_150121_Ecoli_DEB_S100_XL_TiO2_bRP_1.raw_to_MR_AWulf_010819_150121_Ecoli_DEB_S100_XL_TiO2_bRP_DL.raw_mrgd_perc_0.0100_XLs	1	115872	18174.5	492.895	0.00581793	3	VPMNIVAQR	sp|P0A850|TIG_ECOLI	49	57	3.27945	492.894	G+C4H6O2	449.095	G	VPmNIVAQR	2	2.02501	3.27945	0.853094	1
E.coli	DEB	S100	MR_AWulf_010819_150121_Ecoli_DEB_S100_XL_TiO2_bRP_1.raw_to_MR_AWulf_010819_150121_Ecoli_DEB_S100_XL_TiO2_bRP_DL.raw_mrgd_perc_0.0100_XLs	1	115944	18184.4	492.895	0.00581817	3	VPMNIVAQR	sp|P0A850|TIG_ECOLI	49	57	2.58659	492.894	G+C4H6O2	449.095	G	VPmNIVAQR	2	2.2739	2.58659	0.594172	1
E.coli	DEB	S100	MR_AWulf_010819_150121_Ecoli_DEB_S100_XL_TiO2_bRP_1.raw_to_MR_AWulf_010819_150121_Ecoli_DEB_S100_XL_TiO2_bRP_DL.raw_mrgd_perc_0.0100_XLs	1	271335	42448.1	567.204	0.00581806	2	M(Oxidation)ENFK	sp|P0A853|TNAA_ECOLI	1	5	2.9906	567.202	G+C4H6O2	449.095	G	MeNFK	1	0.12166	2.9906	0.919666	1
E.coli	DEB	S100	MR_AWulf_010819_150121_Ecoli_DEB_S100_XL_TiO2_bRP_1.raw_to_MR_AWulf_010819_150121_Ecoli_DEB_S100_XL_TiO2_bRP_DL.raw_mrgd_perc_0.0100_XLs	1	227169	35464.5	467.525	0.00985681	3	M(Oxidation)LEM(Oxidation)GLNK	sp|P0A8M0|SYN_ECOLI	407	414	2.16149	467.524	A+C4H6O2	433.1	A	mLEmGLNK	3	1	2.16149	0.072542	1
E.coli	DEB	S100	MR_AWulf_010819_150121_Ecoli_DEB_S100_XL_TiO2_bRP_1.raw_to_MR_AWulf_010819_150121_Ecoli_DEB_S100_XL_TiO2_bRP_DL.raw_mrgd_perc_0.0100_XLs	1	208255	32494.2	633.269	3.5945e-06	3	DLGSMDVNEVIEK	sp|P0A8M3|SYT_ECOLI	615	627	2.70926	633.268	G+C4H6O2	449.095	G	DLGSmDVNEVIEK	4	2.20514	2.70926	1	1
E.coli	DEB	S100	MR_AWulf_010819_150121_Ecoli_DEB_S100_XL_TiO2_bRP_1.raw_to_MR_AWulf_010819_150121_Ecoli_DEB_S100_XL_TiO2_bRP_DL.raw_mrgd_perc_0.0100_XLs	1	115722	18154.1	707.293	2.99982e-06	2	CGVEVTQTK	sp|P0A8T7|RPOC_ECOLI	88	96	4.61481	707.289	G+C4H6O2	449.095	G	CGVEVTQTK	-1	0	4.61481	1	1
E.coli	DEB	S100	MR_AWulf_010819_150121_Ecoli_DEB_S100_XL_TiO2_bRP_1.raw_to_MR_AWulf_010819_150121_Ecoli_DEB_S100_XL_TiO2_bRP_DL.raw_mrgd_perc_0.0100_XLs	1	138294	21620.9	707.294	3.40816e-06	2	CGVEVTQTK	sp|P0A8T7|RPOC_ECOLI	88	96	5.77143	707.289	G+C4H6O2	449.095	G	CGVEVTQTK	-1	0	5.77143	1	1
E.coli	DEB	S100	MR_AWulf_010819_150121_Ecoli_DEB_S100_XL_TiO2_bRP_1.raw_to_MR_AWulf_010819_150121_Ecoli_DEB_S100_XL_TiO2_bRP_DL.raw_mrgd_perc_0.0100_XLs	1	138372	21631.9	471.863	0.00581821	3	CGVEVTQTK	sp|P0A8T7|RPOC_ECOLI	88	96	2.43824	471.862	G+C4H6O2	449.095	G	cGVEVTQTK	0	1.46354	2.43824	0.437015	1
E.coli	DEB	S100	MR_AWulf_010819_150121_Ecoli_DEB_S100_XL_TiO2_bRP_1.raw_to_MR_AWulf_010819_150121_Ecoli_DEB_S100_XL_TiO2_bRP_DL.raw_mrgd_perc_0.0100_XLs	1	159939	25100.9	707.291	2.76576e-06	2	CGVEVTQTK	sp|P0A8T7|RPOC_ECOLI	88	96	2.57853	707.289	G+C4H6O2	449.095	G	CGVEVTQTK	-1	0	2.57853	0.709411	1
E.coli	DEB	S100	MR_AWulf_010819_150121_Ecoli_DEB_S100_XL_TiO2_bRP_1.raw_to_MR_AWulf_010819_150121_Ecoli_DEB_S100_XL_TiO2_bRP_DL.raw_mrgd_perc_0.0100_XLs	1	51303	7950.42	583.263	0.00581837	2	VEIEVK	sp|P0A910|OMPA_ECOLI	330	335	4.64827	583.26	G+C4H6O2	449.095	G	VEiEVK	2	0.218997	4.64827	1	1
E.coli	DEB	S100	MR_AWulf_010819_150121_Ecoli_DEB_S100_XL_TiO2_bRP_1.raw_to_MR_AWulf_010819_150121_Ecoli_DEB_S100_XL_TiO2_bRP_DL.raw_mrgd_perc_0.0100_XLs	1	251530	39267.1	583.263	0.00581842	2	VEIEVK	sp|P0A910|OMPA_ECOLI	330	335	4.33434	583.26	G+C4H6O2	449.095	G	VEiEVK	2	0.190116	4.33434	1	1
E.coli	DEB	S100	MR_AWulf_010819_150121_Ecoli_DEB_S100_XL_TiO2_bRP_1.raw_to_MR_AWulf_010819_150121_Ecoli_DEB_S100_XL_TiO2_bRP_DL.raw_mrgd_perc_0.0100_XLs	1	4285	679.25	599.247	3.64746e-06	3	VQSM(Oxidation)PEINDADK	sp|P0A940|BAMA_ECOLI	322	333	2.7418	599.245	A+C4H6O2	433.1	A	VQSmPEINDADK	3	0.905453	2.7418	0.797417	1
E.coli	DEB	S100	MR_AWulf_010819_150121_Ecoli_DEB_S100_XL_TiO2_bRP_1.raw_to_MR_AWulf_010819_150121_Ecoli_DEB_S100_XL_TiO2_bRP_DL.raw_mrgd_perc_0.0100_XLs	1	227482	35508.3	541.242	0.00581784	2	MTGIVK	sp|P0A982|CSPH_ECOLI, sp|P0A9X9|CSPA_ECOLI, sp|P0A976|CSPF_ECOLI	5, 5, 5	10, 10, 10	2.59385	541.241	A+C4H6O2	433.1	A	mTGIVK	0	1.41034	2.59385	0.629962	1
E.coli	DEB	S100	MR_AWulf_010819_150121_Ecoli_DEB_S100_XL_TiO2_bRP_1.raw_to_MR_AWulf_010819_150121_Ecoli_DEB_S100_XL_TiO2_bRP_DL.raw_mrgd_perc_0.0100_XLs	1	50507	7844.88	467.525	0.00985686	3	DNTPM(Oxidation)FVK	sp|P0A9B2|G3P1_ECOLI	125	132	3.72932	467.523	A+C4H6O2	433.1	A	DNTPmFVK	4	1.02087	3.72932	0.694264	1
E.coli	DEB	S100	MR_AWulf_010819_150121_Ecoli_DEB_S100_XL_TiO2_bRP_1.raw_to_MR_AWulf_010819_150121_Ecoli_DEB_S100_XL_TiO2_bRP_DL.raw_mrgd_perc_0.0100_XLs	1	51272	7946.4	672.283	0.00581817	2	FDGTVEVK	sp|P0A9B2|G3P1_ECOLI	54	61	4.84884	672.279	G+C4H6O2	449.095	G	FDGtVEVK	3	0.19419	4.84884	1	1
E.coli	DEB	S100	MR_AWulf_010819_150121_Ecoli_DEB_S100_XL_TiO2_bRP_1.raw_to_MR_AWulf_010819_150121_Ecoli_DEB_S100_XL_TiO2_bRP_DL.raw_mrgd_perc_0.0100_XLs	1	205552	32132.3	467.879	0.00581815	3	DGHLIVNGK	sp|P0A9B2|G3P1_ECOLI	62	70	4.96134	467.877	G+C4H6O2	449.095	G	DGhLIVNGK	2	0.781014	4.96134	0.13853	1
E.coli	DEB	S100	MR_AWulf_010819_150121_Ecoli_DEB_S100_XL_TiO2_bRP_1.raw_to_MR_AWulf_010819_150121_Ecoli_DEB_S100_XL_TiO2_bRP_DL.raw_mrgd_perc_0.0100_XLs	1	228129	35595.6	462.547	0.00581829	3	DGHLIVNGK	sp|P0A9B2|G3P1_ECOLI	62	70	4.23504	462.545	A+C4H6O2	433.1	A	DGHLIVNGk	8	0.0859115	4.23504	0.0485599	1
E.coli	DEB	S100	MR_AWulf_010819_150121_Ecoli_DEB_S100_XL_TiO2_bRP_1.raw_to_MR_AWulf_010819_150121_Ecoli_DEB_S100_XL_TiO2_bRP_DL.raw_mrgd_perc_0.0100_XLs	1	228215	35607.3	467.878	3.47384e-06	3	DGHLIVNGK	sp|P0A9B2|G3P1_ECOLI	62	70	3.63648	467.877	G+C4H6O2	449.095	G	DGhLIVNGK	2	4.43199	3.63648	0.512706	1
E.coli	DEB	S100	MR_AWulf_010819_150121_Ecoli_DEB_S100_XL_TiO2_bRP_1.raw_to_MR_AWulf_010819_150121_Ecoli_DEB_S100_XL_TiO2_bRP_DL.raw_mrgd_perc_0.0100_XLs	1	228289	35617.5	467.878	2.86939e-06	3	DGHLIVNGK	sp|P0A9B2|G3P1_ECOLI	62	70	3.13502	467.877	G+C4H6O2	449.095	G	DGhLIVNGK	2	5.88995	3.13502	0.68453	1
E.coli	DEB	S100	MR_AWulf_010819_150121_Ecoli_DEB_S100_XL_TiO2_bRP_1.raw_to_MR_AWulf_010819_150121_Ecoli_DEB_S100_XL_TiO2_bRP_DL.raw_mrgd_perc_0.0100_XLs	1	250092	39073.4	462.547	0.00581812	3	DGHLIVNGK	sp|P0A9B2|G3P1_ECOLI	62	70	3.04745	462.545	A+C4H6O2	433.1	A	DGHLIVNGk	8	0.19946	3.04745	0.24894	1
E.coli	DEB	S100	MR_AWulf_010819_150121_Ecoli_DEB_S100_XL_TiO2_bRP_1.raw_to_MR_AWulf_010819_150121_Ecoli_DEB_S100_XL_TiO2_bRP_DL.raw_mrgd_perc_0.0100_XLs	1	27403	4171.97	500.879	0.00581804	3	FQAM(Oxidation)AAEGVK	sp|P0A9L3|FKBB_ECOLI	77	86	2.97898	500.878	A+C4H6O2	433.1	A	FQAmAAEGVK	3	1	2.97898	1	1
E.coli	DEB	S100	MR_AWulf_010819_150121_Ecoli_DEB_S100_XL_TiO2_bRP_1.raw_to_MR_AWulf_010819_150121_Ecoli_DEB_S100_XL_TiO2_bRP_DL.raw_mrgd_perc_0.0100_XLs	1	249371	38975.3	500.879	3.82848e-06	3	FQAM(Oxidation)AAEGVK	sp|P0A9L3|FKBB_ECOLI	77	86	2.97303	500.878	A+C4H6O2	433.1	A	FQAmAAEGVK	3	1	2.97303	0.916785	1
E.coli	DEB	S100	MR_AWulf_010819_150121_Ecoli_DEB_S100_XL_TiO2_bRP_1.raw_to_MR_AWulf_010819_150121_Ecoli_DEB_S100_XL_TiO2_bRP_DL.raw_mrgd_perc_0.0100_XLs	1	139346	21764.1	400.865	0.00985678	3	ALLHVAK	sp|P0A9P0|DLDH_ECOLI	55	61	1.85572	400.864	G+C4H6O2	449.095	G	AllHVAK	2	1.46623	1.85572	0.491519	1
E.coli	DEB	S100	MR_AWulf_010819_150121_Ecoli_DEB_S100_XL_TiO2_bRP_1.raw_to_MR_AWulf_010819_150121_Ecoli_DEB_S100_XL_TiO2_bRP_DL.raw_mrgd_perc_0.0100_XLs	1	230686	35937.9	517.886	0.00581838	3	IEAPM(Oxidation)DEGLK	sp|P0AA39|RLUC_ECOLI	300	309	2.9902	517.885	A+C4H6O2	433.1	A	IEAPMDEGLk	9	0.332321	2.9902	0	1
E.coli	DEB	S100	MR_AWulf_010819_150121_Ecoli_DEB_S100_XL_TiO2_bRP_1.raw_to_MR_AWulf_010819_150121_Ecoli_DEB_S100_XL_TiO2_bRP_DL.raw_mrgd_perc_0.0100_XLs	1	115523	18127	713.802	3.63332e-06	2	MLTEDQIK	sp|P0AAI3|FTSH_ECOLI	141	148	2.61061	713.8	G+C4H6O2	449.095	G	mLTEDQIK	0	1.97324	2.61061	1	1
E.coli	DEB	S100	MR_AWulf_010819_150121_Ecoli_DEB_S100_XL_TiO2_bRP_1.raw_to_MR_AWulf_010819_150121_Ecoli_DEB_S100_XL_TiO2_bRP_DL.raw_mrgd_perc_0.0100_XLs	1	204719	32019.9	679.947	1.41523e-06	3	TPNPGNTMSEQLGDK	sp|P0AAI3|FTSH_ECOLI	630	644	2.86277	679.946	G+C4H6O2	449.095	G	TPNPGNTmSEQLGDK	7	2.02229	2.86277	0.916974	1
E.coli	DEB	S100	MR_AWulf_010819_150121_Ecoli_DEB_S100_XL_TiO2_bRP_1.raw_to_MR_AWulf_010819_150121_Ecoli_DEB_S100_XL_TiO2_bRP_DL.raw_mrgd_perc_0.0100_XLs	1	204804	32031.5	679.948	3.45783e-06	3	TPNPGNTM(Oxidation)SEQLGDK	sp|P0AAI3|FTSH_ECOLI	630	644	3.58089	679.946	A+C4H6O2	433.1	A	TPNPGNTmSEQLGDK	7	0.885206	3.58089	0.682527	1
E.coli	DEB	S100	MR_AWulf_010819_150121_Ecoli_DEB_S100_XL_TiO2_bRP_1.raw_to_MR_AWulf_010819_150121_Ecoli_DEB_S100_XL_TiO2_bRP_DL.raw_mrgd_perc_0.0100_XLs	1	205228	32088.8	768.62	0.00581836	3	TPNPGNTMSEQLGDK	sp|P0AAI3|FTSH_ECOLI	630	644	2.40108	768.619	CU+C4H6O2	715.114	C	TPNPGNTmSEQLGDK	7	0.806186	2.40108	0.745238	1
E.coli	DEB	S100	MR_AWulf_010819_150121_Ecoli_DEB_S100_XL_TiO2_bRP_1.raw_to_MR_AWulf_010819_150121_Ecoli_DEB_S100_XL_TiO2_bRP_DL.raw_mrgd_perc_0.0100_XLs	1	227454	35504.4	679.948	0.00581821	3	TPNPGNTM(Oxidation)SEQLGDK	sp|P0AAI3|FTSH_ECOLI	630	644	3.58089	679.946	A+C4H6O2	433.1	A	TPNPGNTmSEQLGDK	7	1.07682	3.58089	0.801941	1
E.coli	DEB	S100	MR_AWulf_010819_150121_Ecoli_DEB_S100_XL_TiO2_bRP_1.raw_to_MR_AWulf_010819_150121_Ecoli_DEB_S100_XL_TiO2_bRP_DL.raw_mrgd_perc_0.0100_XLs	1	227489	35509.2	679.949	0.00581843	3	TPNPGNTM(Oxidation)SEQLGDK	sp|P0AAI3|FTSH_ECOLI	630	644	4.55595	679.946	A+C4H6O2	433.1	A	TPNPGNTmSEQLGDK	7	0.846952	4.55595	1	1
E.coli	DEB	S100	MR_AWulf_010819_150121_Ecoli_DEB_S100_XL_TiO2_bRP_1.raw_to_MR_AWulf_010819_150121_Ecoli_DEB_S100_XL_TiO2_bRP_DL.raw_mrgd_perc_0.0100_XLs	1	5215	806.733	545.205	3.14744e-06	3	M(Oxidation)NYQNDDLR	sp|P0AB91|AROG_ECOLI	1	9	2.89259	545.203	G+C4H6O2	449.095	G	mNYQNDDLR	0	0.169877	2.89259	1	1
E.coli	DEB	S100	MR_AWulf_010819_150121_Ecoli_DEB_S100_XL_TiO2_bRP_1.raw_to_MR_AWulf_010819_150121_Ecoli_DEB_S100_XL_TiO2_bRP_DL.raw_mrgd_perc_0.0100_XLs	1	93001	14598.5	539.873	0.00581812	3	M(Oxidation)NYQNDDLR	sp|P0AB91|AROG_ECOLI	1	9	2.98475	539.871	A+C4H6O2	433.1	A	mNYQNDDLR	0	1	2.98475	0.423691	1
E.coli	DEB	S100	MR_AWulf_010819_150121_Ecoli_DEB_S100_XL_TiO2_bRP_1.raw_to_MR_AWulf_010819_150121_Ecoli_DEB_S100_XL_TiO2_bRP_DL.raw_mrgd_perc_0.0100_XLs	1	93926	14724.3	545.205	3.27446e-06	3	M(Oxidation)NYQNDDLR	sp|P0AB91|AROG_ECOLI	1	9	3.45234	545.203	G+C4H6O2	449.095	G	MnYQNDDLR	1	0.0308282	3.45234	0.741126	1
E.coli	DEB	S100	MR_AWulf_010819_150121_Ecoli_DEB_S100_XL_TiO2_bRP_1.raw_to_MR_AWulf_010819_150121_Ecoli_DEB_S100_XL_TiO2_bRP_DL.raw_mrgd_perc_0.0100_XLs	1	115200	18083	539.873	2.83725e-06	3	M(Oxidation)NYQNDDLR	sp|P0AB91|AROG_ECOLI	1	9	2.30642	539.871	A+C4H6O2	433.1	A	mNYQNDDLR	0	1	2.30642	0.628126	1
E.coli	DEB	S100	MR_AWulf_010819_150121_Ecoli_DEB_S100_XL_TiO2_bRP_1.raw_to_MR_AWulf_010819_150121_Ecoli_DEB_S100_XL_TiO2_bRP_DL.raw_mrgd_perc_0.0100_XLs	1	118473	18519.2	604.265	0.00581816	3	IM(Oxidation)NVLGEPVDM(Oxidation)K	sp|P0ABB4|ATPB_ECOLI	88	99	3.26724	604.263	A+C4H6O2	433.1	A	ImNVLGEPVDmK	10	0.849679	3.26724	0.967288	1
E.coli	DEB	S100	MR_AWulf_010819_150121_Ecoli_DEB_S100_XL_TiO2_bRP_1.raw_to_MR_AWulf_010819_150121_Ecoli_DEB_S100_XL_TiO2_bRP_DL.raw_mrgd_perc_0.0100_XLs	1	49001	7641.49	485.543	3.37177e-06	3	MVSNASALGR	sp|P0AC44|DHSD_ECOLI	1	10	3.22735	485.541	G+C4H6O2	449.095	G	mVSNASALGR	0	2.0909	3.22735	0.616782	1
E.coli	DEB	S100	MR_AWulf_010819_150121_Ecoli_DEB_S100_XL_TiO2_bRP_1.raw_to_MR_AWulf_010819_150121_Ecoli_DEB_S100_XL_TiO2_bRP_DL.raw_mrgd_perc_0.0100_XLs	1	205762	32160.7	585.227	0.00581843	3	YSYVDENGETK	sp|P0ACF8|HNS_ECOLI	97	107	4.47343	585.224	G+C4H6O2	449.095	G	ySYVDENGETK	0	0.0231207	4.47343	0.860883	1
E.coli	DEB	S100	MR_AWulf_010819_150121_Ecoli_DEB_S100_XL_TiO2_bRP_1.raw_to_MR_AWulf_010819_150121_Ecoli_DEB_S100_XL_TiO2_bRP_DL.raw_mrgd_perc_0.0100_XLs	1	161337	25290.8	427.199	3.75892e-06	3	IVCTIGPK	sp|P0AD61|KPYK1_ECOLI	6	13	4.72054	427.197	G+C4H6O2	449.095	G	IVcTIGPK	2	0.602867	4.72054	0.097888	1
E.coli	DEB	S100	MR_AWulf_010819_150121_Ecoli_DEB_S100_XL_TiO2_bRP_1.raw_to_MR_AWulf_010819_150121_Ecoli_DEB_S100_XL_TiO2_bRP_DL.raw_mrgd_perc_0.0100_XLs	1	183615	28775.7	640.294	0.00985685	2	IVCTIGPK	sp|P0AD61|KPYK1_ECOLI	6	13	3.82722	640.291	G+C4H6O2	449.095	G	iVCTiGPK	4	0.0390271	3.82722	0.863139	1
E.coli	DEB	S100	MR_AWulf_010819_150121_Ecoli_DEB_S100_XL_TiO2_bRP_1.raw_to_MR_AWulf_010819_150121_Ecoli_DEB_S100_XL_TiO2_bRP_DL.raw_mrgd_perc_0.0100_XLs	1	186041	29102	537.242	0.00581828	3	VGIGPGSICTTR	sp|P0ADG7|IMDH_ECOLI	297	308	4.51078	537.24	G+C4H6O2	449.095	G	VgIGPGSICTTR	1	0.029979	4.51078	0.573055	1
E.coli	DEB	S100	MR_AWulf_010819_150121_Ecoli_DEB_S100_XL_TiO2_bRP_1.raw_to_MR_AWulf_010819_150121_Ecoli_DEB_S100_XL_TiO2_bRP_DL.raw_mrgd_perc_0.0100_XLs	1	204993	32056.8	764.661	2.27872e-06	3	LAESEASNDQAPVQMPR	sp|P0ADW3|YHCB_ECOLI	99	115	3.61897	764.658	G+C4H6O2	449.095	G	LAESEASNDQAPVQmPR	14	2.05236	3.61897	1	1
E.coli	DEB	S100	MR_AWulf_010819_150121_Ecoli_DEB_S100_XL_TiO2_bRP_1.raw_to_MR_AWulf_010819_150121_Ecoli_DEB_S100_XL_TiO2_bRP_DL.raw_mrgd_perc_0.0100_XLs	1	205076	32068.2	764.661	0.00985685	3	LAESEASNDQAPVQMPR	sp|P0ADW3|YHCB_ECOLI	99	115	3.35741	764.658	G+C4H6O2	449.095	G	LAESEASNDQAPVQmPR	14	2.08788	3.35741	0.730252	1
E.coli	DEB	S100	MR_AWulf_010819_150121_Ecoli_DEB_S100_XL_TiO2_bRP_1.raw_to_MR_AWulf_010819_150121_Ecoli_DEB_S100_XL_TiO2_bRP_DL.raw_mrgd_perc_0.0100_XLs	1	5523	847.963	692.97	3.44622e-06	3	AAQYVASHPGEVCPAK	sp|P0AE08|AHPC_ECOLI	154	169	4.96274	692.966	G+C4H6O2	449.095	G	AAQYVASHPGEVcPAK	12	3.05177	4.96274	1	1
E.coli	DEB	S100	MR_AWulf_010819_150121_Ecoli_DEB_S100_XL_TiO2_bRP_1.raw_to_MR_AWulf_010819_150121_Ecoli_DEB_S100_XL_TiO2_bRP_DL.raw_mrgd_perc_0.0100_XLs	1	49631	7726.77	555.904	0.00581812	3	AWHSSSETIAK	sp|P0AE08|AHPC_ECOLI	81	91	4.36581	555.902	G+C4H6O2	449.095	G	AWHSSSETIaK	9	0.825534	4.36581	0.811558	1
E.coli	DEB	S100	MR_AWulf_010819_150121_Ecoli_DEB_S100_XL_TiO2_bRP_1.raw_to_MR_AWulf_010819_150121_Ecoli_DEB_S100_XL_TiO2_bRP_DL.raw_mrgd_perc_0.0100_XLs	1	49704	7736.75	555.904	2.48089e-06	3	AWHSSSETIAK	sp|P0AE08|AHPC_ECOLI	81	91	3.29263	555.902	G+C4H6O2	449.095	G	AWhSSSETIAK	2	1.58267	3.29263	0.875526	1
E.coli	DEB	S100	MR_AWulf_010819_150121_Ecoli_DEB_S100_XL_TiO2_bRP_1.raw_to_MR_AWulf_010819_150121_Ecoli_DEB_S100_XL_TiO2_bRP_DL.raw_mrgd_perc_0.0100_XLs	1	49955	7770.82	794.649	0.00581844	3	AAQYVASHPGEVCPAK	sp|P0AE08|AHPC_ECOLI	154	169	2.54426	794.647	CG+C4H6O2	754.136	C	AAQYvASHPGEvCPAK	11	0.0279548	2.54426	1	1
E.coli	DEB	S100	MR_AWulf_010819_150121_Ecoli_DEB_S100_XL_TiO2_bRP_1.raw_to_MR_AWulf_010819_150121_Ecoli_DEB_S100_XL_TiO2_bRP_DL.raw_mrgd_perc_0.0100_XLs	1	50221	7807.14	692.969	2.52017e-06	3	AAQYVASHPGEVCPAK	sp|P0AE08|AHPC_ECOLI	154	169	3.24895	692.966	G+C4H6O2	449.095	G	AAQYVASHPGEVcPAK	12	3.49457	3.24895	1	1
E.coli	DEB	S100	MR_AWulf_010819_150121_Ecoli_DEB_S100_XL_TiO2_bRP_1.raw_to_MR_AWulf_010819_150121_Ecoli_DEB_S100_XL_TiO2_bRP_DL.raw_mrgd_perc_0.0100_XLs	1	51183	7934.51	794.978	3.77245e-06	3	AAQYVASHPGEVCPAK	sp|P0AE08|AHPC_ECOLI	154	169	4.00361	794.975	GU+C4H6O2	755.12	G	AAqYVASHPGEVCPAK	2	0.0355859	4.00361	1	1
E.coli	DEB	S100	MR_AWulf_010819_150121_Ecoli_DEB_S100_XL_TiO2_bRP_1.raw_to_MR_AWulf_010819_150121_Ecoli_DEB_S100_XL_TiO2_bRP_DL.raw_mrgd_perc_0.0100_XLs	1	51190	7935.43	781.642	3.78299e-06	3	AAQYVASHPGEVCPAK	sp|P0AE08|AHPC_ECOLI	154	169	3.19729	781.639	CU+C4H6O2	715.114	C	AAQYVASHPGEVcPAK	12	0.0536558	3.19729	0.910615	1
E.coli	DEB	S100	MR_AWulf_010819_150121_Ecoli_DEB_S100_XL_TiO2_bRP_1.raw_to_MR_AWulf_010819_150121_Ecoli_DEB_S100_XL_TiO2_bRP_DL.raw_mrgd_perc_0.0100_XLs	1	51266	7945.6	794.977	0.00985678	3	AAQYVASHPGEVCPAK	sp|P0AE08|AHPC_ECOLI	154	169	2.39131	794.975	GU+C4H6O2	755.12	G	AAqYVASHPGEVCPAK	2	0.0483956	2.39131	1	1
E.coli	DEB	S100	MR_AWulf_010819_150121_Ecoli_DEB_S100_XL_TiO2_bRP_1.raw_to_MR_AWulf_010819_150121_Ecoli_DEB_S100_XL_TiO2_bRP_DL.raw_mrgd_perc_0.0100_XLs	1	72023	11284.1	692.969	0.00581786	3	AAQYVASHPGEVCPAK	sp|P0AE08|AHPC_ECOLI	154	169	3.9058	692.966	G+C4H6O2	449.095	G	AAQYVASHPGEVcPAK	12	2.98598	3.9058	0.932754	1
E.coli	DEB	S100	MR_AWulf_010819_150121_Ecoli_DEB_S100_XL_TiO2_bRP_1.raw_to_MR_AWulf_010819_150121_Ecoli_DEB_S100_XL_TiO2_bRP_DL.raw_mrgd_perc_0.0100_XLs	1	72108	11295.4	692.967	0.00581842	3	AAQYVASHPGEVCPAK	sp|P0AE08|AHPC_ECOLI	154	169	1.61577	692.966	G+C4H6O2	449.095	G	AAQYVASHPGEVCPaK	14	2.00162	1.61577	1	1
E.coli	DEB	S100	MR_AWulf_010819_150121_Ecoli_DEB_S100_XL_TiO2_bRP_1.raw_to_MR_AWulf_010819_150121_Ecoli_DEB_S100_XL_TiO2_bRP_DL.raw_mrgd_perc_0.0100_XLs	1	73015	11417	794.976	0.00581832	3	AAQYVASHPGEVCPAK	sp|P0AE08|AHPC_ECOLI	154	169	1.47	794.975	GU+C4H6O2	755.12	G	aaQYVaSHPGEVCPaK	14	0.0248103	1.47	1	1
E.coli	DEB	S100	MR_AWulf_010819_150121_Ecoli_DEB_S100_XL_TiO2_bRP_1.raw_to_MR_AWulf_010819_150121_Ecoli_DEB_S100_XL_TiO2_bRP_DL.raw_mrgd_perc_0.0100_XLs	1	228673	35669.5	511.733	0.00985683	2	AIELK	sp|P0AEE1|DCRB_ECOLI	121	125	3.94274	511.731	G+C4H6O2	449.095	G	aIELK	0	0.617793	3.94274	0.723382	1
E.coli	DEB	S100	MR_AWulf_010819_150121_Ecoli_DEB_S100_XL_TiO2_bRP_1.raw_to_MR_AWulf_010819_150121_Ecoli_DEB_S100_XL_TiO2_bRP_DL.raw_mrgd_perc_0.0100_XLs	1	204295	31962.4	565.899	2.39755e-06	3	M(Oxidation)NPETNSIANR	sp|P0AFC3|NUOA_ECOLI	135	145	2.50703	565.898	A+C4H6O2	433.1	A	mNPETNSIANR	0	1.02672	2.50703	1	1
E.coli	DEB	S100	MR_AWulf_010819_150121_Ecoli_DEB_S100_XL_TiO2_bRP_1.raw_to_MR_AWulf_010819_150121_Ecoli_DEB_S100_XL_TiO2_bRP_DL.raw_mrgd_perc_0.0100_XLs	1	204830	32035	654.574	3.79926e-06	3	MNPETNSIANR	sp|P0AFC3|NUOA_ECOLI	135	145	4.47162	654.571	CU+C4H6O2	715.114	C	MNpETNSIANR	2	0.334945	4.47162	0.875933	1
E.coli	DEB	S100	MR_AWulf_010819_150121_Ecoli_DEB_S100_XL_TiO2_bRP_1.raw_to_MR_AWulf_010819_150121_Ecoli_DEB_S100_XL_TiO2_bRP_DL.raw_mrgd_perc_0.0100_XLs	1	227153	35462.2	565.899	3.12954e-06	3	M(Oxidation)NPETNSIANR	sp|P0AFC3|NUOA_ECOLI	135	145	2.29132	565.898	A+C4H6O2	433.1	A	mNPETNSIANR	0	1	2.29132	1	1
E.coli	DEB	S100	MR_AWulf_010819_150121_Ecoli_DEB_S100_XL_TiO2_bRP_1.raw_to_MR_AWulf_010819_150121_Ecoli_DEB_S100_XL_TiO2_bRP_DL.raw_mrgd_perc_0.0100_XLs	1	160296	25150.4	441.537	0.00985686	3	AGALIM(Oxidation)AAR	sp|P0AFF6|NUSA_ECOLI	478	486	2.70086	441.536	A+C4H6O2	433.1	A	AGALImAAR	5	1.04271	2.70086	0.413768	1
E.coli	DEB	S100	MR_AWulf_010819_150121_Ecoli_DEB_S100_XL_TiO2_bRP_1.raw_to_MR_AWulf_010819_150121_Ecoli_DEB_S100_XL_TiO2_bRP_DL.raw_mrgd_perc_0.0100_XLs	1	206555	32266.4	464.543	0.00581808	3	LHGYLPSR	sp|P0AFG8|ODP1_ECOLI	459	466	2.73207	464.542	G+C4H6O2	449.095	G	LhGYLPSR	1	1.13435	2.73207	0.734332	1
E.coli	DEB	S100	MR_AWulf_010819_150121_Ecoli_DEB_S100_XL_TiO2_bRP_1.raw_to_MR_AWulf_010819_150121_Ecoli_DEB_S100_XL_TiO2_bRP_DL.raw_mrgd_perc_0.0100_XLs	1	206627	32276.3	464.543	2.79574e-06	3	LHGYLPSR	sp|P0AFG8|ODP1_ECOLI	459	466	2.92915	464.542	G+C4H6O2	449.095	G	LhGYLPSR	1	0.64279	2.92915	0.734816	1
E.coli	DEB	S100	MR_AWulf_010819_150121_Ecoli_DEB_S100_XL_TiO2_bRP_1.raw_to_MR_AWulf_010819_150121_Ecoli_DEB_S100_XL_TiO2_bRP_DL.raw_mrgd_perc_0.0100_XLs	1	230864	35961.9	505.926	3.76115e-06	3	ATVILAHTIK	sp|P0AFG8|ODP1_ECOLI	384	393	3.77609	505.924	G+C4H6O2	449.095	G	ATvILAHTIK	2	0.456475	3.77609	0.782086	1
E.coli	DEB	S100	MR_AWulf_010819_150121_Ecoli_DEB_S100_XL_TiO2_bRP_1.raw_to_MR_AWulf_010819_150121_Ecoli_DEB_S100_XL_TiO2_bRP_DL.raw_mrgd_perc_0.0100_XLs	1	229751	35812.8	657.278	3.50397e-06	2	M(Oxidation)NLTELK	sp|P0AG30|RHO_ECOLI	1	7	3.28198	657.276	G+C4H6O2	449.095	G	MnLTELK	1	0.256909	3.28198	1	1
E.coli	DEB	S100	MR_AWulf_010819_150121_Ecoli_DEB_S100_XL_TiO2_bRP_1.raw_to_MR_AWulf_010819_150121_Ecoli_DEB_S100_XL_TiO2_bRP_DL.raw_mrgd_perc_0.0100_XLs	1	229828	35823.3	657.28	0.005818	2	M(Oxidation)NLTELK	sp|P0AG30|RHO_ECOLI	1	7	5.78611	657.276	G+C4H6O2	449.095	G	mNLTELK	0	0.0826852	5.78611	0.858752	1
E.coli	DEB	S100	MR_AWulf_010819_150121_Ecoli_DEB_S100_XL_TiO2_bRP_1.raw_to_MR_AWulf_010819_150121_Ecoli_DEB_S100_XL_TiO2_bRP_DL.raw_mrgd_perc_0.0100_XLs	1	93442	14658.8	551.898	3.4195e-06	3	AVIESENSAER	sp|P0AG67|RS1_ECOLI	172	182	3.3511	551.897	G+C4H6O2	449.095	G	AVIEsENSAER	4	1.8756	3.3511	1	1
E.coli	DEB	S100	MR_AWulf_010819_150121_Ecoli_DEB_S100_XL_TiO2_bRP_1.raw_to_MR_AWulf_010819_150121_Ecoli_DEB_S100_XL_TiO2_bRP_DL.raw_mrgd_perc_0.0100_XLs	1	93518	14669.6	551.897	3.22526e-06	3	AVIESENSAER	sp|P0AG67|RS1_ECOLI	172	182	1.47105	551.897	G+C4H6O2	449.095	G	AVIEsENSAER	4	2.06435	1.47105	1	1
E.coli	DEB	S100	MR_AWulf_010819_150121_Ecoli_DEB_S100_XL_TiO2_bRP_1.raw_to_MR_AWulf_010819_150121_Ecoli_DEB_S100_XL_TiO2_bRP_DL.raw_mrgd_perc_0.0100_XLs	1	94679	14825	454.531	0.00985679	3	DTLHLEGK	sp|P0AG67|RS1_ECOLI	143	150	3.71331	454.529	G+C4H6O2	449.095	G	DTLhLEGK	3	1.05981	3.71331	1	1
E.coli	DEB	S100	MR_AWulf_010819_150121_Ecoli_DEB_S100_XL_TiO2_bRP_1.raw_to_MR_AWulf_010819_150121_Ecoli_DEB_S100_XL_TiO2_bRP_DL.raw_mrgd_perc_0.0100_XLs	1	94799	14841	454.529	0.00581797	3	DTLHLEGK	sp|P0AG67|RS1_ECOLI	143	150	0.449436	454.529	G+C4H6O2	449.095	G	DTLHLeGK	5	1.56587	-0.449436	0.810814	1
E.coli	DEB	S100	MR_AWulf_010819_150121_Ecoli_DEB_S100_XL_TiO2_bRP_1.raw_to_MR_AWulf_010819_150121_Ecoli_DEB_S100_XL_TiO2_bRP_DL.raw_mrgd_perc_0.0100_XLs	1	115663	18146	551.899	3.46908e-06	3	AVIESENSAER	sp|P0AG67|RS1_ECOLI	172	182	3.82674	551.897	G+C4H6O2	449.095	G	AVIeSENSAER	3	2.10133	3.82674	0.913238	1
E.coli	DEB	S100	MR_AWulf_010819_150121_Ecoli_DEB_S100_XL_TiO2_bRP_1.raw_to_MR_AWulf_010819_150121_Ecoli_DEB_S100_XL_TiO2_bRP_DL.raw_mrgd_perc_0.0100_XLs	1	116876	18307.6	454.531	0.00581835	3	DTLHLEGK	sp|P0AG67|RS1_ECOLI	143	150	3.64617	454.529	G+C4H6O2	449.095	G	DTLhLEGK	3	0.686782	3.64617	0.814432	1
E.coli	DEB	S100	MR_AWulf_010819_150121_Ecoli_DEB_S100_XL_TiO2_bRP_1.raw_to_MR_AWulf_010819_150121_Ecoli_DEB_S100_XL_TiO2_bRP_DL.raw_mrgd_perc_0.0100_XLs	1	117006	18325.2	454.531	0.00985683	3	DTLHLEGK	sp|P0AG67|RS1_ECOLI	143	150	2.90762	454.529	G+C4H6O2	449.095	G	DTLhLEGK	3	0.70129	2.90762	0.722932	1
E.coli	DEB	S100	MR_AWulf_010819_150121_Ecoli_DEB_S100_XL_TiO2_bRP_1.raw_to_MR_AWulf_010819_150121_Ecoli_DEB_S100_XL_TiO2_bRP_DL.raw_mrgd_perc_0.0100_XLs	1	138318	21624.4	551.898	2.97218e-06	3	AVIESENSAER	sp|P0AG67|RS1_ECOLI	172	182	2.24519	551.897	G+C4H6O2	449.095	G	AVIeSENSAER	3	2.37401	2.24519	0.941887	1
E.coli	DEB	S100	MR_AWulf_010819_150121_Ecoli_DEB_S100_XL_TiO2_bRP_1.raw_to_MR_AWulf_010819_150121_Ecoli_DEB_S100_XL_TiO2_bRP_DL.raw_mrgd_perc_0.0100_XLs	1	139496	21784.1	454.532	0.00581785	3	DTLHLEGK	sp|P0AG67|RS1_ECOLI	143	150	5.05613	454.529	G+C4H6O2	449.095	G	DTLhLEGK	3	0.669084	5.05613	0.540028	1
E.coli	DEB	S100	MR_AWulf_010819_150121_Ecoli_DEB_S100_XL_TiO2_bRP_1.raw_to_MR_AWulf_010819_150121_Ecoli_DEB_S100_XL_TiO2_bRP_DL.raw_mrgd_perc_0.0100_XLs	1	159965	25104.5	551.899	0.00581779	3	AVIESENSAER	sp|P0AG67|RS1_ECOLI	172	182	3.90406	551.897	G+C4H6O2	449.095	G	AVIeSENSAER	3	1.6447	3.90406	1	1
E.coli	DEB	S100	MR_AWulf_010819_150121_Ecoli_DEB_S100_XL_TiO2_bRP_1.raw_to_MR_AWulf_010819_150121_Ecoli_DEB_S100_XL_TiO2_bRP_DL.raw_mrgd_perc_0.0100_XLs	1	206153	32213.1	449.199	0.00985686	3	DTLHLEGK	sp|P0AG67|RS1_ECOLI	143	150	2.47505	449.198	A+C4H6O2	433.1	A	DTLhLEGK	3	0.12585	2.47505	0.73478	1
E.coli	DEB	S100	MR_AWulf_010819_150121_Ecoli_DEB_S100_XL_TiO2_bRP_1.raw_to_MR_AWulf_010819_150121_Ecoli_DEB_S100_XL_TiO2_bRP_DL.raw_mrgd_perc_0.0100_XLs	1	49608	7723.6	516.562	3.75368e-06	3	M(Oxidation)GHAGAIIAGGK	sp|P0AGE9|SUCD_ECOLI	245	256	3.33675	516.561	G+C4H6O2	449.095	G	mGHAGAIIAGGK	0	1.17346	3.33675	0.632237	1
E.coli	DEB	S100	MR_AWulf_010819_150121_Ecoli_DEB_S100_XL_TiO2_bRP_1.raw_to_MR_AWulf_010819_150121_Ecoli_DEB_S100_XL_TiO2_bRP_DL.raw_mrgd_perc_0.0100_XLs	1	116904	18311.4	584.905	2.5534e-06	3	MLQSNEYFSGK	sp|P0C037|PPNP_ECOLI	1	11	3.44445	584.903	G+C4H6O2	449.095	G	mLQSNEYFSGK	0	2.05425	3.44445	1	1
E.coli	DEB	S100	MR_AWulf_010819_150121_Ecoli_DEB_S100_XL_TiO2_bRP_1.raw_to_MR_AWulf_010819_150121_Ecoli_DEB_S100_XL_TiO2_bRP_DL.raw_mrgd_perc_0.0100_XLs	1	26996	4111.99	476.562	0.00581828	3	PGTIKPHTK	sp|P0CE47|EFTU1_ECOLI, sp|P0CE48|EFTU2_ECOLI	296, 296	304, 304	2.90523	476.561	G+C4H6O2	449.095	G	PGTIKPhTK	6	0.225588	2.90523	1	1
E.coli	DEB	S100	MR_AWulf_010819_150121_Ecoli_DEB_S100_XL_TiO2_bRP_1.raw_to_MR_AWulf_010819_150121_Ecoli_DEB_S100_XL_TiO2_bRP_DL.raw_mrgd_perc_0.0100_XLs	1	48628	7591.41	476.562	2.69853e-06	3	PGTIKPHTK	sp|P0CE47|EFTU1_ECOLI, sp|P0CE48|EFTU2_ECOLI	296, 296	304, 304	1.75256	476.561	G+C4H6O2	449.095	G	PGTIKPhTK	6	0.259738	1.75256	1	1
E.coli	DEB	S100	MR_AWulf_010819_150121_Ecoli_DEB_S100_XL_TiO2_bRP_1.raw_to_MR_AWulf_010819_150121_Ecoli_DEB_S100_XL_TiO2_bRP_DL.raw_mrgd_perc_0.0100_XLs	1	48635	7591.99	572.91	0.00985675	3	PGTIKPHTK	sp|P0CE47|EFTU1_ECOLI, sp|P0CE48|EFTU2_ECOLI	296, 296	304, 304	0.755061	572.91	AC+C4H6O2	738.141	A	pGTIKpHTK	5	0.0418196	0.755061	1	1
E.coli	DEB	S100	MR_AWulf_010819_150121_Ecoli_DEB_S100_XL_TiO2_bRP_1.raw_to_MR_AWulf_010819_150121_Ecoli_DEB_S100_XL_TiO2_bRP_DL.raw_mrgd_perc_0.0100_XLs	1	117440	18382.4	505.524	0.00985679	3	HTPFFK	sp|P0CE47|EFTU1_ECOLI, sp|P0CE48|EFTU2_ECOLI	320, 320	325, 325	4.81477	505.522	AC+C4H6O2	738.141	A	hTPFFK	0	0.231953	4.81477	0.641209	1
E.coli	DEB	S100	MR_AWulf_010819_150121_Ecoli_DEB_S100_XL_TiO2_bRP_1.raw_to_MR_AWulf_010819_150121_Ecoli_DEB_S100_XL_TiO2_bRP_DL.raw_mrgd_perc_0.0100_XLs	1	121568	18933.4	540.924	2.25669e-06	3	VGEEVEIVGIK	sp|P0CE47|EFTU1_ECOLI, sp|P0CE48|EFTU2_ECOLI	239, 239	249, 249	3.46827	540.922	G+C4H6O2	449.095	G	VGeEVEIVGIK	2	3.61388	3.46827	0.469403	1
E.coli	DEB	S100	MR_AWulf_010819_150121_Ecoli_DEB_S100_XL_TiO2_bRP_1.raw_to_MR_AWulf_010819_150121_Ecoli_DEB_S100_XL_TiO2_bRP_DL.raw_mrgd_perc_0.0100_XLs	1	123013	19129.4	535.593	3.6091e-06	3	VGEEVEIVGIK	sp|P0CE47|EFTU1_ECOLI, sp|P0CE48|EFTU2_ECOLI	239, 239	249, 249	4.13668	535.59	A+C4H6O2	433.1	A	VGeEVEIVGIK	2	0.124797	4.13668	0.0821556	1
E.coli	DEB	S100	MR_AWulf_010819_150121_Ecoli_DEB_S100_XL_TiO2_bRP_1.raw_to_MR_AWulf_010819_150121_Ecoli_DEB_S100_XL_TiO2_bRP_DL.raw_mrgd_perc_0.0100_XLs	1	140026	21855.3	409.173	3.40511e-06	3	HTPFFK	sp|P0CE47|EFTU1_ECOLI, sp|P0CE48|EFTU2_ECOLI	320, 320	325, 325	1.75401	409.173	G+C4H6O2	449.095	G	hTPFFK	0	3.08203	1.75401	0.87634	1
E.coli	DEB	S100	MR_AWulf_010819_150121_Ecoli_DEB_S100_XL_TiO2_bRP_1.raw_to_MR_AWulf_010819_150121_Ecoli_DEB_S100_XL_TiO2_bRP_DL.raw_mrgd_perc_0.0100_XLs	1	161663	25335.2	409.174	3.76793e-06	3	HTPFFK	sp|P0CE47|EFTU1_ECOLI, sp|P0CE48|EFTU2_ECOLI	320, 320	325, 325	3.84235	409.173	G+C4H6O2	449.095	G	HtPFFK	1	2.59445	3.84235	1	1
E.coli	DEB	S100	MR_AWulf_010819_150121_Ecoli_DEB_S100_XL_TiO2_bRP_1.raw_to_MR_AWulf_010819_150121_Ecoli_DEB_S100_XL_TiO2_bRP_DL.raw_mrgd_perc_0.0100_XLs	1	161828	25357.6	409.174	3.49956e-06	3	HTPFFK	sp|P0CE47|EFTU1_ECOLI, sp|P0CE48|EFTU2_ECOLI	320, 320	325, 325	3.54401	409.173	G+C4H6O2	449.095	G	hTPFFK	0	3.06095	3.54401	0.899461	1
E.coli	DEB	S100	MR_AWulf_010819_150121_Ecoli_DEB_S100_XL_TiO2_bRP_1.raw_to_MR_AWulf_010819_150121_Ecoli_DEB_S100_XL_TiO2_bRP_DL.raw_mrgd_perc_0.0100_XLs	1	161917	25369.5	409.174	0.00581828	3	HTPFFK	sp|P0CE47|EFTU1_ECOLI, sp|P0CE48|EFTU2_ECOLI	320, 320	325, 325	1.82859	409.173	G+C4H6O2	449.095	G	hTPFFK	0	2.06178	1.82859	1	1
E.coli	DEB	S100	MR_AWulf_010819_150121_Ecoli_DEB_S100_XL_TiO2_bRP_1.raw_to_MR_AWulf_010819_150121_Ecoli_DEB_S100_XL_TiO2_bRP_DL.raw_mrgd_perc_0.0100_XLs	1	183908	28815.6	409.174	3.53223e-06	3	HTPFFK	sp|P0CE47|EFTU1_ECOLI, sp|P0CE48|EFTU2_ECOLI	320, 320	325, 325	4.21527	409.173	G+C4H6O2	449.095	G	hTPFFK	0	3.78372	4.21527	0.845148	1
E.coli	DEB	S100	MR_AWulf_010819_150121_Ecoli_DEB_S100_XL_TiO2_bRP_1.raw_to_MR_AWulf_010819_150121_Ecoli_DEB_S100_XL_TiO2_bRP_DL.raw_mrgd_perc_0.0100_XLs	1	183968	28823.7	403.842	0.00581807	3	HTPFFK	sp|P0CE47|EFTU1_ECOLI, sp|P0CE48|EFTU2_ECOLI	320, 320	325, 325	2.69342	403.841	A+C4H6O2	433.1	A	hTPFFK	0	0.400371	2.69342	0.404605	1
E.coli	DEB	S100	MR_AWulf_010819_150121_Ecoli_DEB_S100_XL_TiO2_bRP_1.raw_to_MR_AWulf_010819_150121_Ecoli_DEB_S100_XL_TiO2_bRP_DL.raw_mrgd_perc_0.0100_XLs	1	183982	28825.7	409.174	0.00581805	3	HTPFFK	sp|P0CE47|EFTU1_ECOLI, sp|P0CE48|EFTU2_ECOLI	320, 320	325, 325	3.09651	409.173	G+C4H6O2	449.095	G	hTPFFK	0	2.86441	3.09651	0.872577	1
E.coli	DEB	S100	MR_AWulf_010819_150121_Ecoli_DEB_S100_XL_TiO2_bRP_1.raw_to_MR_AWulf_010819_150121_Ecoli_DEB_S100_XL_TiO2_bRP_DL.raw_mrgd_perc_0.0100_XLs	1	184067	28837	409.174	3.69054e-06	3	HTPFFK	sp|P0CE47|EFTU1_ECOLI, sp|P0CE48|EFTU2_ECOLI	320, 320	325, 325	2.42526	409.173	G+C4H6O2	449.095	G	hTPFFK	0	3.50756	2.42526	0.925202	1
E.coli	DEB	S100	MR_AWulf_010819_150121_Ecoli_DEB_S100_XL_TiO2_bRP_1.raw_to_MR_AWulf_010819_150121_Ecoli_DEB_S100_XL_TiO2_bRP_DL.raw_mrgd_perc_0.0100_XLs	1	185402	29015.5	403.842	0.00581809	3	HTPFFK	sp|P0CE47|EFTU1_ECOLI, sp|P0CE48|EFTU2_ECOLI	320, 320	325, 325	3.37656	403.841	A+C4H6O2	433.1	A	hTPFFK	0	0.668398	3.37656	0.545468	1
E.coli	DEB	S100	MR_AWulf_010819_150121_Ecoli_DEB_S100_XL_TiO2_bRP_1.raw_to_MR_AWulf_010819_150121_Ecoli_DEB_S100_XL_TiO2_bRP_DL.raw_mrgd_perc_0.0100_XLs	1	185486	29026.5	403.842	0.00581828	3	HTPFFK	sp|P0CE47|EFTU1_ECOLI, sp|P0CE48|EFTU2_ECOLI	320, 320	325, 325	3.14683	403.841	A+C4H6O2	433.1	A	hTPFFK	0	0.280398	3.14683	0.233549	1
E.coli	DEB	S100	MR_AWulf_010819_150121_Ecoli_DEB_S100_XL_TiO2_bRP_1.raw_to_MR_AWulf_010819_150121_Ecoli_DEB_S100_XL_TiO2_bRP_DL.raw_mrgd_perc_0.0100_XLs	1	185620	29044.6	403.842	0.00985681	3	HTPFFK	sp|P0CE47|EFTU1_ECOLI, sp|P0CE48|EFTU2_ECOLI	320, 320	325, 325	1.71103	403.841	A+C4H6O2	433.1	A	hTPFFK	0	0.573482	1.71103	0.108121	1
E.coli	DEB	S100	MR_AWulf_010819_150121_Ecoli_DEB_S100_XL_TiO2_bRP_1.raw_to_MR_AWulf_010819_150121_Ecoli_DEB_S100_XL_TiO2_bRP_DL.raw_mrgd_perc_0.0100_XLs	1	206846	32305.5	409.174	0.0058184	3	HTPFFK	sp|P0CE47|EFTU1_ECOLI, sp|P0CE48|EFTU2_ECOLI	320, 320	325, 325	3.97206	409.173	G+C4H6O2	449.095	G	hTPFFK	0	1.83206	3.97206	0.697539	1
E.coli	DEB	S100	MR_AWulf_010819_150121_Ecoli_DEB_S100_XL_TiO2_bRP_1.raw_to_MR_AWulf_010819_150121_Ecoli_DEB_S100_XL_TiO2_bRP_DL.raw_mrgd_perc_0.0100_XLs	1	206925	32316.3	409.175	0.00581789	3	HTPFFK	sp|P0CE47|EFTU1_ECOLI, sp|P0CE48|EFTU2_ECOLI	320, 320	325, 325	4.21646	409.173	G+C4H6O2	449.095	G	hTPFFK	0	3.47892	4.21646	0.833659	1
E.coli	DEB	S100	MR_AWulf_010819_150121_Ecoli_DEB_S100_XL_TiO2_bRP_1.raw_to_MR_AWulf_010819_150121_Ecoli_DEB_S100_XL_TiO2_bRP_DL.raw_mrgd_perc_0.0100_XLs	1	207009	32327.2	409.174	0.00581807	3	HTPFFK	sp|P0CE47|EFTU1_ECOLI, sp|P0CE48|EFTU2_ECOLI	320, 320	325, 325	4.14068	409.173	G+C4H6O2	449.095	G	hTPFFK	0	1.8174	4.14068	0.659942	1
E.coli	DEB	S100	MR_AWulf_010819_150121_Ecoli_DEB_S100_XL_TiO2_bRP_1.raw_to_MR_AWulf_010819_150121_Ecoli_DEB_S100_XL_TiO2_bRP_DL.raw_mrgd_perc_0.0100_XLs	1	207729	32423.6	556.559	3.24076e-06	3	ALEGDAEWEAK	sp|P0CE47|EFTU1_ECOLI, sp|P0CE48|EFTU2_ECOLI	178, 178	188, 188	2.73183	556.558	G+C4H6O2	449.095	G	ALeGDAEWEAK	2	0.980004	2.73183	0.750805	1
E.coli	DEB	S100	MR_AWulf_010819_150121_Ecoli_DEB_S100_XL_TiO2_bRP_1.raw_to_MR_AWulf_010819_150121_Ecoli_DEB_S100_XL_TiO2_bRP_DL.raw_mrgd_perc_0.0100_XLs	1	207824	32436.5	556.56	3.74032e-06	3	ALEGDAEWEAK	sp|P0CE47|EFTU1_ECOLI, sp|P0CE48|EFTU2_ECOLI	178, 178	188, 188	3.93815	556.558	G+C4H6O2	449.095	G	ALeGDAeWeAK	8	1.45298	3.93815	1	1
E.coli	DEB	S100	MR_AWulf_010819_150121_Ecoli_DEB_S100_XL_TiO2_bRP_1.raw_to_MR_AWulf_010819_150121_Ecoli_DEB_S100_XL_TiO2_bRP_DL.raw_mrgd_perc_0.0100_XLs	1	207937	32451.5	556.559	0.00985678	3	ALEGDAEWEAK	sp|P0CE47|EFTU1_ECOLI, sp|P0CE48|EFTU2_ECOLI	178, 178	188, 188	3.08381	556.558	G+C4H6O2	449.095	G	ALEGDAeWEAK	6	1.91724	3.08381	1	1
E.coli	DEB	S100	MR_AWulf_010819_150121_Ecoli_DEB_S100_XL_TiO2_bRP_1.raw_to_MR_AWulf_010819_150121_Ecoli_DEB_S100_XL_TiO2_bRP_DL.raw_mrgd_perc_0.0100_XLs	1	208261	32495	403.842	0.00581806	3	HTPFFK	sp|P0CE47|EFTU1_ECOLI, sp|P0CE48|EFTU2_ECOLI	320, 320	325, 325	1.93774	403.841	A+C4H6O2	433.1	A	hTPFFK	0	0.623467	1.93774	0.508129	1
E.coli	DEB	S100	MR_AWulf_010819_150121_Ecoli_DEB_S100_XL_TiO2_bRP_1.raw_to_MR_AWulf_010819_150121_Ecoli_DEB_S100_XL_TiO2_bRP_DL.raw_mrgd_perc_0.0100_XLs	1	208352	32507	403.842	0.00985671	3	HTPFFK	sp|P0CE47|EFTU1_ECOLI, sp|P0CE48|EFTU2_ECOLI	320, 320	325, 325	2.88132	403.841	A+C4H6O2	433.1	A	hTPFFK	0	1.2444	2.88132	0.255267	1
E.coli	DEB	S100	MR_AWulf_010819_150121_Ecoli_DEB_S100_XL_TiO2_bRP_1.raw_to_MR_AWulf_010819_150121_Ecoli_DEB_S100_XL_TiO2_bRP_DL.raw_mrgd_perc_0.0100_XLs	1	230233	35877	609.25	0.00581817	3	AFDQIDNAPEEK	sp|P0CE47|EFTU1_ECOLI, sp|P0CE48|EFTU2_ECOLI	46, 46	57, 57	4.43478	609.247	G+C4H6O2	449.095	G	AFDQIDNAPEeK	10	0.362965	4.43478	0.78469	1
E.coli	DEB	S100	MR_AWulf_010819_150121_Ecoli_DEB_S100_XL_TiO2_bRP_1.raw_to_MR_AWulf_010819_150121_Ecoli_DEB_S100_XL_TiO2_bRP_DL.raw_mrgd_perc_0.0100_XLs	1	248956	38910.1	476.562	3.80988e-06	3	PGTIKPHTK	sp|P0CE47|EFTU1_ECOLI, sp|P0CE48|EFTU2_ECOLI	296, 296	304, 304	3.12592	476.561	G+C4H6O2	449.095	G	PGTIKPhTK	6	2.22506	3.12592	1	1
E.coli	DEB	S100	MR_AWulf_010819_150121_Ecoli_DEB_S100_XL_TiO2_bRP_1.raw_to_MR_AWulf_010819_150121_Ecoli_DEB_S100_XL_TiO2_bRP_DL.raw_mrgd_perc_0.0100_XLs	1	270973	42398.3	427.515	3.58683e-06	3	REEIER	sp|P0CE47|EFTU1_ECOLI, sp|P0CE48|EFTU2_ECOLI	284, 284	289, 289	2.74682	427.514	G+C4H6O2	449.095	G	REeIER	2	0.255179	2.74682	1	1
E.coli	DEB	S100	MR_AWulf_010819_150121_Ecoli_DEB_S100_XL_TiO2_bRP_1.raw_to_MR_AWulf_010819_150121_Ecoli_DEB_S100_XL_TiO2_bRP_DL.raw_mrgd_perc_0.0100_XLs	1	270995	42401.2	500.531	3.36455e-06	3	VMDSNDLEK	sp|P0DTT0|BIPA_ECOLI	42	50	4.29977	500.529	G+C4H6O2	449.095	G	VmDSNDLEK	1	1.96977	4.29977	0.899277	1
E.coli	DEB	S100	MR_AWulf_010819_150121_Ecoli_DEB_S100_XL_TiO2_bRP_1.raw_to_MR_AWulf_010819_150121_Ecoli_DEB_S100_XL_TiO2_bRP_DL.raw_mrgd_perc_0.0100_XLs	1	119118	18605.5	523.246	1.877e-06	3	M(Oxidation)TLQQQIIK	sp|P18843|NADE_ECOLI	1	9	3.854	523.244	G+C4H6O2	449.095	G	MtLQQQIIK	1	1.52267	3.854	0.897739	1
E.coli	DEB	S100	MR_AWulf_010819_150121_Ecoli_DEB_S100_XL_TiO2_bRP_1.raw_to_MR_AWulf_010819_150121_Ecoli_DEB_S100_XL_TiO2_bRP_DL.raw_mrgd_perc_0.0100_XLs	1	141714	22083.8	523.246	2.53938e-06	3	M(Oxidation)TLQQQIIK	sp|P18843|NADE_ECOLI	1	9	3.85605	523.244	G+C4H6O2	449.095	G	MtLQQQIIK	1	0.720027	3.85605	0.443021	1
E.coli	DEB	S100	MR_AWulf_010819_150121_Ecoli_DEB_S100_XL_TiO2_bRP_1.raw_to_MR_AWulf_010819_150121_Ecoli_DEB_S100_XL_TiO2_bRP_DL.raw_mrgd_perc_0.0100_XLs	1	118404	18510	497.548	2.41937e-06	3	MESLASLYK	sp|P21165|PEPQ_ECOLI	1	9	3.8221	497.546	G+C4H6O2	449.095	G	mESLASLYK	0	1.94909	3.8221	0.50679	1
E.coli	DEB	S100	MR_AWulf_010819_150121_Ecoli_DEB_S100_XL_TiO2_bRP_1.raw_to_MR_AWulf_010819_150121_Ecoli_DEB_S100_XL_TiO2_bRP_DL.raw_mrgd_perc_0.0100_XLs	1	115127	18073	598.588	0.005818	3	APTGEPAAAAEMTK	sp|P25665|METE_ECOLI	104	117	4.11377	598.585	G+C4H6O2	449.095	G	APTGEPAAAAEmTK	11	2.08273	4.11377	1	1
E.coli	DEB	S100	MR_AWulf_010819_150121_Ecoli_DEB_S100_XL_TiO2_bRP_1.raw_to_MR_AWulf_010819_150121_Ecoli_DEB_S100_XL_TiO2_bRP_DL.raw_mrgd_perc_0.0100_XLs	1	115196	18082.5	598.587	3.08983e-06	3	APTGEPAAAAEMTK	sp|P25665|METE_ECOLI	104	117	2.78822	598.585	G+C4H6O2	449.095	G	APTGEPAAAAEmTK	11	2.03773	2.78822	0.74294	1
E.coli	DEB	S100	MR_AWulf_010819_150121_Ecoli_DEB_S100_XL_TiO2_bRP_1.raw_to_MR_AWulf_010819_150121_Ecoli_DEB_S100_XL_TiO2_bRP_DL.raw_mrgd_perc_0.0100_XLs	1	205166	32080.4	593.256	3.48296e-06	3	APTGEPAAAAEMTK	sp|P25665|METE_ECOLI	104	117	4.31149	593.254	A+C4H6O2	433.1	A	APTGEPAAAAEmTK	11	1.1675	4.31149	0.327301	1
E.coli	DEB	S100	MR_AWulf_010819_150121_Ecoli_DEB_S100_XL_TiO2_bRP_1.raw_to_MR_AWulf_010819_150121_Ecoli_DEB_S100_XL_TiO2_bRP_DL.raw_mrgd_perc_0.0100_XLs	1	204636	32008.8	803.666	0	3	MNTEATHDQNEALTTGAR	sp|P27434|RODZ_ECOLI	1	18	3.05257	803.664	G+C4H6O2	449.095	G	mNTEATHDQNEALTTGAR	0	2.13117	3.05257	1	1
E.coli	DEB	S100	MR_AWulf_010819_150121_Ecoli_DEB_S100_XL_TiO2_bRP_1.raw_to_MR_AWulf_010819_150121_Ecoli_DEB_S100_XL_TiO2_bRP_DL.raw_mrgd_perc_0.0100_XLs	1	229070	35722.4	597.763	0.00985687	2	TDLLQR	sp|P31600|NFRA_ECOLI	189	194	2.44806	597.761	G+C4H6O2	449.095	G	tDLLQR	0	0.365356	2.44806	0.817681	1
E.coli	DEB	S100	MR_AWulf_010819_150121_Ecoli_DEB_S100_XL_TiO2_bRP_1.raw_to_MR_AWulf_010819_150121_Ecoli_DEB_S100_XL_TiO2_bRP_DL.raw_mrgd_perc_0.0100_XLs	1	227313	35485.5	465.873	0.00581829	3	ALSMDAVQK	sp|P33570|TKT2_ECOLI, sp|P27302|TKT1_ECOLI	12, 13	20, 21	4.60176	465.871	A+C4H6O2	433.1	A	ALSmDAVQK	3	0.717771	4.60176	0.868174	1
E.coli	DEB	S100	MR_AWulf_010819_150121_Ecoli_DEB_S100_XL_TiO2_bRP_1.raw_to_MR_AWulf_010819_150121_Ecoli_DEB_S100_XL_TiO2_bRP_DL.raw_mrgd_perc_0.0100_XLs	1	249571	39003.3	650.279	0.00985679	2	IDTGAEKR	sp|P35340|AHPF_ECOLI	195	202	3.10344	650.277	U+C4H6O2	410.073	U	IDtGAEKR	2	0.0210741	3.10344	1	1
E.coli	DEB	S100	MR_AWulf_010819_150121_Ecoli_DEB_S100_XL_TiO2_bRP_1.raw_to_MR_AWulf_010819_150121_Ecoli_DEB_S100_XL_TiO2_bRP_DL.raw_mrgd_perc_0.0100_XLs	1	51236	7941.55	605.752	0.00581845	2	GGGLCLGGK	sp|P36683|ACNB_ECOLI	269	277	3.88149	605.75	G+C4H6O2	449.095	G	GGGLCLGGk	8	0.382665	3.88149	0.192869	1
E.coli	DEB	S100	MR_AWulf_010819_150121_Ecoli_DEB_S100_XL_TiO2_bRP_1.raw_to_MR_AWulf_010819_150121_Ecoli_DEB_S100_XL_TiO2_bRP_DL.raw_mrgd_perc_0.0100_XLs	1	106240	16475.4	681.977	0.00985686	3	PAAIVEMTTNGDFIR	sp|P39382|YJIK_ECOLI	79	93	3.34131	681.975	C+C4H6O2	409.089	C	PAAIVEMTTNGDFIR	-1	0	3.34131	1	1
E.coli	DEB	S100	MR_AWulf_010819_150121_Ecoli_DEB_S100_XL_TiO2_bRP_1.raw_to_MR_AWulf_010819_150121_Ecoli_DEB_S100_XL_TiO2_bRP_DL.raw_mrgd_perc_0.0100_XLs	1	116095	18204.5	640.601	1.68081e-06	3	LMPGEEEVAENPR	sp|P60390|RSMH_ECOLI	287	299	2.25652	640.6	G+C4H6O2	449.095	G	LmPGEEEVAENPR	1	2.1612	2.25652	0	1
E.coli	DEB	S100	MR_AWulf_010819_150121_Ecoli_DEB_S100_XL_TiO2_bRP_1.raw_to_MR_AWulf_010819_150121_Ecoli_DEB_S100_XL_TiO2_bRP_DL.raw_mrgd_perc_0.0100_XLs	1	114919	18044.2	616.738	3.08555e-06	2	MYDNLK	sp|P62768|YAEH_ECOLI	1	6	2.70588	616.736	G+C4H6O2	449.095	G	mYDNLK	0	1.93278	2.70588	1	1
E.coli	DEB	S100	MR_AWulf_010819_150121_Ecoli_DEB_S100_XL_TiO2_bRP_1.raw_to_MR_AWulf_010819_150121_Ecoli_DEB_S100_XL_TiO2_bRP_DL.raw_mrgd_perc_0.0100_XLs	1	117368	18372.7	463.197	0.00985673	3	MYQDLIR	sp|P63224|GMHA_ECOLI	1	7	2.702	463.195	G+C4H6O2	449.095	G	mYQDLIR	0	1.75105	2.702	0.648968	1
E.coli	DEB	S100	MR_AWulf_010819_150121_Ecoli_DEB_S100_XL_TiO2_bRP_1.raw_to_MR_AWulf_010819_150121_Ecoli_DEB_S100_XL_TiO2_bRP_DL.raw_mrgd_perc_0.0100_XLs	1	114877	18038.6	553.545	3.42627e-06	3	ADGAM(Oxidation)DAGNM(Oxidation)LK	sp|P63284|CLPB_ECOLI	289	300	1.72875	553.544	A+C4H6O2	433.1	A	ADGAmDAGNmLK	9	1.77926	1.72875	0.905602	1
E.coli	DEB	S100	MR_AWulf_010819_150121_Ecoli_DEB_S100_XL_TiO2_bRP_1.raw_to_MR_AWulf_010819_150121_Ecoli_DEB_S100_XL_TiO2_bRP_DL.raw_mrgd_perc_0.0100_XLs	1	204577	32000.9	548.213	0.00581822	3	ADGAMDAGNM(Oxidation)LK	sp|P63284|CLPB_ECOLI	289	300	1.14018	548.213	A+C4H6O2	433.1	A	ADGAmDAGNmLK	9	1.66306	1.14018	0.889521	1
E.coli	DEB	S100	MR_AWulf_010819_150121_Ecoli_DEB_S100_XL_TiO2_bRP_1.raw_to_MR_AWulf_010819_150121_Ecoli_DEB_S100_XL_TiO2_bRP_DL.raw_mrgd_perc_0.0100_XLs	1	207103	32340	585.912	2.33217e-06	3	LDM(Oxidation)LNEELSDK	sp|P63284|CLPB_ECOLI	441	451	3.52399	585.91	A+C4H6O2	433.1	A	LDmLNEELSDK	2	1.01112	3.52399	0.487727	1
E.coli	DEB	S100	MR_AWulf_010819_150121_Ecoli_DEB_S100_XL_TiO2_bRP_1.raw_to_MR_AWulf_010819_150121_Ecoli_DEB_S100_XL_TiO2_bRP_DL.raw_mrgd_perc_0.0100_XLs	1	207173	32349.6	585.912	2.42857e-06	3	LDM(Oxidation)LNEELSDK	sp|P63284|CLPB_ECOLI	441	451	3.94068	585.91	A+C4H6O2	433.1	A	LDmLNEELSDK	2	0.914697	3.94068	1	1
E.coli	DEB	S100	MR_AWulf_010819_150121_Ecoli_DEB_S100_XL_TiO2_bRP_1.raw_to_MR_AWulf_010819_150121_Ecoli_DEB_S100_XL_TiO2_bRP_DL.raw_mrgd_perc_0.0100_XLs	1	206335	32237.2	600.586	3.55045e-06	3	LTDDDM(Oxidation)TIIEGK	sp|P68206|YJBJ_ECOLI	24	35	2.03176	600.585	A+C4H6O2	433.1	A	LTDDDmTIIEGK	5	1.02292	2.03176	0.853972	1
E.coli	DEB	S100	MR_AWulf_010819_150121_Ecoli_DEB_S100_XL_TiO2_bRP_1.raw_to_MR_AWulf_010819_150121_Ecoli_DEB_S100_XL_TiO2_bRP_DL.raw_mrgd_perc_0.0100_XLs	1	206419	32248.6	600.586	0.00581829	3	LTDDDMTIIEGK	sp|P68206|YJBJ_ECOLI	24	35	1.7942	600.585	G+C4H6O2	449.095	G	LTDDDmTIIEGK	5	2.05723	1.7942	0.908627	1
E.coli	DEB	S100	MR_AWulf_010819_150121_Ecoli_DEB_S100_XL_TiO2_bRP_1.raw_to_MR_AWulf_010819_150121_Ecoli_DEB_S100_XL_TiO2_bRP_DL.raw_mrgd_perc_0.0100_XLs	1	227808	35551.9	696.955	2.11028e-06	3	IGDISTSNEMSTADAK	sp|P75694|YAHO_ECOLI	40	55	4.11182	696.952	G+C4H6O2	449.095	G	IGDISTSNEmSTADAK	9	2.13055	4.11182	1	1
E.coli	DEB	S100	MR_AWulf_010819_150121_Ecoli_DEB_S100_XL_TiO2_bRP_1.raw_to_MR_AWulf_010819_150121_Ecoli_DEB_S100_XL_TiO2_bRP_DL.raw_mrgd_perc_0.0100_XLs	1	249809	39035.2	696.953	0.00581797	3	IGDISTSNEMSTADAK	sp|P75694|YAHO_ECOLI	40	55	1.24219	696.952	G+C4H6O2	449.095	G	IGDISTSNEmSTADAK	9	1.98128	1.24219	1	1
E.coli	DEB	S100	M_Raabe_A_Wulf_220421_290421_bRPfrac_1.raw_to_M_Raabe_A_Wulf_220421_290421_Expl3_Ecoli_XL_DEB_S100_LB_bRPfrac_DL.raw_mrgd_perc_0.0100_XLs	2	53527	7745.08	489.736	0.00346372	2	VAVIK	DECOY_sp|P0A9F3|CYSB_ECOLI, sp|P0A7K2|RL7_ECOLI	76, 67	80, 71	1.34049	489.736	G+C4H6O2	449.095	G	vAVIK	0	1.07813	-1.34049	1	1
E.coli	DEB	S100	M_Raabe_A_Wulf_220421_290421_bRPfrac_1.raw_to_M_Raabe_A_Wulf_220421_290421_Expl3_Ecoli_XL_DEB_S100_LB_bRPfrac_DL.raw_mrgd_perc_0.0100_XLs	2	149947	21528.8	386.492	0.00678815	3	EKFER	DECOY_sp|P23325|ARPA_ECOLI, sp|P0CE47|EFTU1_ECOLI, sp|P0CE48|EFTU2_ECOLI	131, 4, 4	135, 8, 8	0.219143	386.492	G+C4H6O2	449.095	G	EkFER	1	0.436114	-0.219143	0.724671	1
E.coli	DEB	S100	M_Raabe_A_Wulf_220421_290421_bRPfrac_1.raw_to_M_Raabe_A_Wulf_220421_290421_Expl3_Ecoli_XL_DEB_S100_LB_bRPfrac_DL.raw_mrgd_perc_0.0100_XLs	2	175309	24999	386.491	0.00380608	3	EKFER	DECOY_sp|P23325|ARPA_ECOLI, sp|P0CE47|EFTU1_ECOLI, sp|P0CE48|EFTU2_ECOLI	131, 4, 4	135, 8, 8	2.0303	386.492	G+C4H6O2	449.095	G	EkFER	1	0.416976	-2.0303	0.939477	1
E.coli	DEB	S100	M_Raabe_A_Wulf_220421_290421_bRPfrac_1.raw_to_M_Raabe_A_Wulf_220421_290421_Expl3_Ecoli_XL_DEB_S100_LB_bRPfrac_DL.raw_mrgd_perc_0.0100_XLs	2	78442	11289.7	525.254	0.000843701	2	VALVAK	DECOY_sp|P77306|YQIK_ECOLI, sp|P0A6P1|EFTS_ECOLI	396, 120	401, 125	1.50856	525.255	G+C4H6O2	449.095	G	vALVAK	0	0.306781	-1.50856	0.397404	1
E.coli	DEB	S100	M_Raabe_A_Wulf_220421_290421_bRPfrac_1.raw_to_M_Raabe_A_Wulf_220421_290421_Expl3_Ecoli_XL_DEB_S100_LB_bRPfrac_DL.raw_mrgd_perc_0.0100_XLs	2	78548	11301.7	525.254	0.000173142	2	VALVAK	DECOY_sp|P77306|YQIK_ECOLI, sp|P0A6P1|EFTS_ECOLI	396, 120	401, 125	1.7192	525.255	G+C4H6O2	449.095	G	VALVAk	5	0.860151	-1.7192	0.639166	1
E.coli	DEB	S100	M_Raabe_A_Wulf_220421_290421_bRPfrac_1.raw_to_M_Raabe_A_Wulf_220421_290421_Expl3_Ecoli_XL_DEB_S100_LB_bRPfrac_DL.raw_mrgd_perc_0.0100_XLs	2	4224	716.248	515.888	0.00232159	3	GLAGPPGM(Oxidation)PGAR	P04258	957	968	1.0202	515.889	G+C4H6O2	449.095	G	GLAGPPGmPGAR	7	0.253471	-1.0202	0.738651	1
E.coli	DEB	S100	M_Raabe_A_Wulf_220421_290421_bRPfrac_1.raw_to_M_Raabe_A_Wulf_220421_290421_Expl3_Ecoli_XL_DEB_S100_LB_bRPfrac_DL.raw_mrgd_perc_0.0100_XLs	2	4316	727.262	515.888	0.00186998	3	GLAGPPGM(Oxidation)PGAR	P04258	957	968	1.84838	515.889	G+C4H6O2	449.095	G	GLAGPPGmPGAR	7	1.72546	-1.84838	0.569033	1
E.coli	DEB	S100	M_Raabe_A_Wulf_220421_290421_bRPfrac_1.raw_to_M_Raabe_A_Wulf_220421_290421_Expl3_Ecoli_XL_DEB_S100_LB_bRPfrac_DL.raw_mrgd_perc_0.0100_XLs	2	28415	4150.05	617.896	0.000843677	3	GLAGPPGM(Oxidation)PGAR	P04258	957	968	2.0567	617.897	GU+C4H6O2	755.12	G	GLAGPPGmPGAR	7	1.1746	-2.0567	0.683552	1
E.coli	DEB	S100	M_Raabe_A_Wulf_220421_290421_bRPfrac_1.raw_to_M_Raabe_A_Wulf_220421_290421_Expl3_Ecoli_XL_DEB_S100_LB_bRPfrac_DL.raw_mrgd_perc_0.0100_XLs	2	52360	7615.27	625.571	0.00265379	3	GLAGPPGM(Oxidation)PGAR	P04258	957	968	2.45178	625.573	AG+C4H6O2	778.147	A	GLAGPPGmPGAR	7	0.923921	-2.45178	1	1
E.coli	DEB	S100	M_Raabe_A_Wulf_220421_290421_bRPfrac_1.raw_to_M_Raabe_A_Wulf_220421_290421_Expl3_Ecoli_XL_DEB_S100_LB_bRPfrac_DL.raw_mrgd_perc_0.0100_XLs	2	52550	7637.9	630.903	0.00346372	3	GLAGPPGM(Oxidation)PGAR	P04258	957	968	1.77871	630.905	GG+C4H6O2	794.142	G	GLaGPPGMPGaR	10	0.25282	-1.77871	0.399187	1
E.coli	DEB	S100	M_Raabe_A_Wulf_220421_290421_bRPfrac_1.raw_to_M_Raabe_A_Wulf_220421_290421_Expl3_Ecoli_XL_DEB_S100_LB_bRPfrac_DL.raw_mrgd_perc_0.0100_XLs	2	52638	7648.16	630.903	0.00517246	3	GLAGPPGM(Oxidation)PGAR	P04258	957	968	2.67895	630.905	GG+C4H6O2	794.142	G	GLAGPPGmPGAR	7	0.337042	-2.67895	0.570171	1
E.coli	DEB	S100	M_Raabe_A_Wulf_220421_290421_bRPfrac_1.raw_to_M_Raabe_A_Wulf_220421_290421_Expl3_Ecoli_XL_DEB_S100_LB_bRPfrac_DL.raw_mrgd_perc_0.0100_XLs	2	76914	11109.1	625.572	0.00445013	3	GLAGPPGMPGAR	P04258	957	968	1.41288	625.573	GG+C4H6O2	794.142	G	gLAGPPGMPGAR	0	0.378808	-1.41288	0.898619	1
E.coli	DEB	S100	M_Raabe_A_Wulf_220421_290421_bRPfrac_1.raw_to_M_Raabe_A_Wulf_220421_290421_Expl3_Ecoli_XL_DEB_S100_LB_bRPfrac_DL.raw_mrgd_perc_0.0100_XLs	2	104177	14895.9	655.916	0.00186997	3	GQPGVM(Oxidation)GFPGPK	P04258	573	584	0.239989	655.917	AG+C4H6O2	778.147	A	GQPGVmGFPGPK	5	1.6833	-0.239989	0.445916	1
E.coli	DEB	S100	M_Raabe_A_Wulf_220421_290421_bRPfrac_1.raw_to_M_Raabe_A_Wulf_220421_290421_Expl3_Ecoli_XL_DEB_S100_LB_bRPfrac_DL.raw_mrgd_perc_0.0100_XLs	2	104206	14899.6	642.907	0.00896998	3	GQPGVM(Oxidation)GFPGPK	P04258	573	584	2.72548	642.909	AU+C4H6O2	739.125	A	GQPGVmGFPGPK	5	1.23589	-2.72548	0.370908	1
E.coli	DEB	S100	M_Raabe_A_Wulf_220421_290421_bRPfrac_1.raw_to_M_Raabe_A_Wulf_220421_290421_Expl3_Ecoli_XL_DEB_S100_LB_bRPfrac_DL.raw_mrgd_perc_0.0100_XLs	2	104536	14939.9	642.912	0.00368619	3	GQPGVMGFPGPK	P04258	573	584	4.58458	642.909	GU+C4H6O2	755.12	G	GQPGVmGFPGPK	5	1.84502	4.58458	0.671572	1
E.coli	DEB	S100	M_Raabe_A_Wulf_220421_290421_bRPfrac_1.raw_to_M_Raabe_A_Wulf_220421_290421_Expl3_Ecoli_XL_DEB_S100_LB_bRPfrac_DL.raw_mrgd_perc_0.0100_XLs	2	104632	14951.3	642.578	0.00517247	3	GQPGVMGFPGPK	P04258	573	584	4.13424	642.581	CG+C4H6O2	754.136	C	GQPGVmGFPGPK	5	0.147422	-4.13424	0.666062	1
E.coli	DEB	S100	M_Raabe_A_Wulf_220421_290421_bRPfrac_1.raw_to_M_Raabe_A_Wulf_220421_290421_Expl3_Ecoli_XL_DEB_S100_LB_bRPfrac_DL.raw_mrgd_perc_0.0100_XLs	2	151770	21771.2	546.232	0.00391526	3	GQPGVM(Oxidation)GFPGPK	P04258	573	584	0.485675	546.232	G+C4H6O2	449.095	G	GQPGVmGFPGPK	5	1.85732	-0.485675	0.346388	1
E.coli	DEB	S100	M_Raabe_A_Wulf_220421_290421_bRPfrac_1.raw_to_M_Raabe_A_Wulf_220421_290421_Expl3_Ecoli_XL_DEB_S100_LB_bRPfrac_DL.raw_mrgd_perc_0.0100_XLs	2	152121	21817.8	546.232	0.0023216	3	GQPGVM(Oxidation)GFPGPK	P04258	573	584	0.566842	546.232	G+C4H6O2	449.095	G	GQPGVmGFPGPK	5	0.956538	-0.566842	0.443618	1
E.coli	DEB	S100	M_Raabe_A_Wulf_220421_290421_bRPfrac_1.raw_to_M_Raabe_A_Wulf_220421_290421_Expl3_Ecoli_XL_DEB_S100_LB_bRPfrac_DL.raw_mrgd_perc_0.0100_XLs	2	270086	39130.3	626.481	0.00538397	4	GENGVPGENGAPGPM(Oxidation)GPR	P04258	285	302	4.67705	626.484	GG+C4H6O2	794.142	G	GENGVPGENGAPGPmGPR	14	0.806924	-4.67705	1	1
E.coli	DEB	S100	M_Raabe_A_Wulf_220421_290421_bRPfrac_1.raw_to_M_Raabe_A_Wulf_220421_290421_Expl3_Ecoli_XL_DEB_S100_LB_bRPfrac_DL.raw_mrgd_perc_0.0100_XLs	2	175552	25032.4	544.724	0.00592634	2	EHLEK	P05784	106	110	0.442144	544.724	A+C4H6O2	433.1	A	EhLEK	1	0.632039	-0.442144	0.975914	1
E.coli	DEB	S100	M_Raabe_A_Wulf_220421_290421_bRPfrac_1.raw_to_M_Raabe_A_Wulf_220421_290421_Expl3_Ecoli_XL_DEB_S100_LB_bRPfrac_DL.raw_mrgd_perc_0.0100_XLs	2	12394	1735.32	522.917	0.00748116	3	EKTVTVTLDK	Q9TRI1	811	820	2.63359	522.919	A+C4H6O2	433.1	A	EKtVtVtLDK	6	0.162453	-2.63359	0.742948	1
E.coli	DEB	S100	M_Raabe_A_Wulf_220421_290421_bRPfrac_1.raw_to_M_Raabe_A_Wulf_220421_290421_Expl3_Ecoli_XL_DEB_S100_LB_bRPfrac_DL.raw_mrgd_perc_0.0100_XLs	2	53396	7731.42	541.227	0.00476478	2	AGCIIR	sp|P00350|6PGD_ECOLI	362	367	1.91173	541.228	G+C4H6O2	449.095	G	AGcIIR	2	0.0513191	-1.91173	0.566622	1
E.coli	DEB	S100	M_Raabe_A_Wulf_220421_290421_bRPfrac_1.raw_to_M_Raabe_A_Wulf_220421_290421_Expl3_Ecoli_XL_DEB_S100_LB_bRPfrac_DL.raw_mrgd_perc_0.0100_XLs	2	53497	7742.3	541.227	0.00970495	2	AGCIIR	sp|P00350|6PGD_ECOLI	362	367	1.79896	541.228	G+C4H6O2	449.095	G	AGcIIR	2	0.20329	-1.79896	0.898246	1
E.coli	DEB	S100	M_Raabe_A_Wulf_220421_290421_bRPfrac_1.raw_to_M_Raabe_A_Wulf_220421_290421_Expl3_Ecoli_XL_DEB_S100_LB_bRPfrac_DL.raw_mrgd_perc_0.0100_XLs	2	58342	8324.63	552.569	4.83102e-06	3	EFVESLETPR	sp|P00350|6PGD_ECOLI	59	68	0.861649	552.57	G+C4H6O2	449.095	G	EFVeSLETPR	3	0.436202	-0.861649	1	1
E.coli	DEB	S100	M_Raabe_A_Wulf_220421_290421_bRPfrac_1.raw_to_M_Raabe_A_Wulf_220421_290421_Expl3_Ecoli_XL_DEB_S100_LB_bRPfrac_DL.raw_mrgd_perc_0.0100_XLs	2	82825	11831.9	552.57	0.000588607	3	EFVESLETPR	sp|P00350|6PGD_ECOLI	59	68	0.419821	552.57	G+C4H6O2	449.095	G	EFVESLeTPR	6	1.41055	-0.419821	0.832975	1
E.coli	DEB	S100	M_Raabe_A_Wulf_220421_290421_bRPfrac_1.raw_to_M_Raabe_A_Wulf_220421_290421_Expl3_Ecoli_XL_DEB_S100_LB_bRPfrac_DL.raw_mrgd_perc_0.0100_XLs	2	204934	29240	493.559	0.000588684	3	NLALNIESR	sp|P00350|6PGD_ECOLI	17	25	1.30176	493.559	G+C4H6O2	449.095	G	NLALNIeSR	6	2.38479	-1.30176	0.65697	1
E.coli	DEB	S100	M_Raabe_A_Wulf_220421_290421_bRPfrac_1.raw_to_M_Raabe_A_Wulf_220421_290421_Expl3_Ecoli_XL_DEB_S100_LB_bRPfrac_DL.raw_mrgd_perc_0.0100_XLs	2	225217	32364.2	604.269	0.00232159	3	QQIGVVGM(Oxidation)AVM(Oxidation)GR	sp|P00350|6PGD_ECOLI	4	16	3.1681	604.271	A+C4H6O2	433.1	A	QQIgVVgMAVMgR	11	0.040328	-3.1681	1	1
E.coli	DEB	S100	M_Raabe_A_Wulf_220421_290421_bRPfrac_1.raw_to_M_Raabe_A_Wulf_220421_290421_Expl3_Ecoli_XL_DEB_S100_LB_bRPfrac_DL.raw_mrgd_perc_0.0100_XLs	2	225303	32375.9	604.27	0.000173381	3	QQIGVVGMAVM(Oxidation)GR	sp|P00350|6PGD_ECOLI	4	16	1.55394	604.271	G+C4H6O2	449.095	G	QQIGVVGmAVmGR	10	1.17338	-1.55394	0.981662	1
E.coli	DEB	S100	M_Raabe_A_Wulf_220421_290421_bRPfrac_1.raw_to_M_Raabe_A_Wulf_220421_290421_Expl3_Ecoli_XL_DEB_S100_LB_bRPfrac_DL.raw_mrgd_perc_0.0100_XLs	2	78098	11248.4	442.522	0.000843684	3	QM(Oxidation)SLLER	sp|P00370|DHE4_ECOLI	47	53	2.04925	442.523	A+C4H6O2	433.1	A	QmSLLER	1	0.0182603	-2.04925	0.282986	1
E.coli	DEB	S100	M_Raabe_A_Wulf_220421_290421_bRPfrac_1.raw_to_M_Raabe_A_Wulf_220421_290421_Expl3_Ecoli_XL_DEB_S100_LB_bRPfrac_DL.raw_mrgd_perc_0.0100_XLs	2	53689	7763.53	503.902	4.50066e-06	3	KGTTLQGDLK	sp|P00448|SODM_ECOLI	91	100	1.81403	503.903	G+C4H6O2	449.095	G	kGTTLQGDLK	0	0.753913	-1.81403	0.625991	1
E.coli	DEB	S100	M_Raabe_A_Wulf_220421_290421_bRPfrac_1.raw_to_M_Raabe_A_Wulf_220421_290421_Expl3_Ecoli_XL_DEB_S100_LB_bRPfrac_DL.raw_mrgd_perc_0.0100_XLs	2	53795	7776.29	503.902	0.000173277	3	KGTTLQGDLK	sp|P00448|SODM_ECOLI	91	100	1.02672	503.903	G+C4H6O2	449.095	G	KgTTLQGDLK	1	0.21961	-1.02672	0.218277	1
E.coli	DEB	S100	M_Raabe_A_Wulf_220421_290421_bRPfrac_1.raw_to_M_Raabe_A_Wulf_220421_290421_Expl3_Ecoli_XL_DEB_S100_LB_bRPfrac_DL.raw_mrgd_perc_0.0100_XLs	2	127070	18290.5	503.897	4.6473e-06	3	M(Oxidation)NQNLLVTK	sp|P00452|RIR1_ECOLI	1	9	0.583348	503.897	A+C4H6O2	433.1	A	mNQNLLVTK	0	0.763117	-0.583348	0.273528	1
E.coli	DEB	S100	M_Raabe_A_Wulf_220421_290421_bRPfrac_1.raw_to_M_Raabe_A_Wulf_220421_290421_Expl3_Ecoli_XL_DEB_S100_LB_bRPfrac_DL.raw_mrgd_perc_0.0100_XLs	2	127154	18301.2	503.897	4.94304e-06	3	MNQNLLVTK	sp|P00452|RIR1_ECOLI	1	9	0.243799	503.897	G+C4H6O2	449.095	G	mNQNLLVTK	0	1.99476	0.243799	0.443572	1
E.coli	DEB	S100	M_Raabe_A_Wulf_220421_290421_bRPfrac_1.raw_to_M_Raabe_A_Wulf_220421_290421_Expl3_Ecoli_XL_DEB_S100_LB_bRPfrac_DL.raw_mrgd_perc_0.0100_XLs	2	252779	36454.8	659.271	0.00017333	3	GGEAFHTGCIPFYK	sp|P00452|RIR1_ECOLI	270	283	3.22646	659.273	G+C4H6O2	449.095	G	GgEAFHTGCIPFYK	1	0.879848	-3.22646	0.49668	1
E.coli	DEB	S100	M_Raabe_A_Wulf_220421_290421_bRPfrac_1.raw_to_M_Raabe_A_Wulf_220421_290421_Expl3_Ecoli_XL_DEB_S100_LB_bRPfrac_DL.raw_mrgd_perc_0.0100_XLs	2	28641	4175.97	410.854	0.000173401	3	LAVVHDK	sp|P00490|PHSM_ECOLI	397	403	2.79288	410.855	G+C4H6O2	449.095	G	LAVVhDK	4	3.72175	-2.79288	1	1
E.coli	DEB	S100	M_Raabe_A_Wulf_220421_290421_bRPfrac_1.raw_to_M_Raabe_A_Wulf_220421_290421_Expl3_Ecoli_XL_DEB_S100_LB_bRPfrac_DL.raw_mrgd_perc_0.0100_XLs	2	54402	7846.74	626.957	4.81325e-06	3	AEQQGINAEKLTK	sp|P00490|PHSM_ECOLI	242	254	1.67438	626.958	G+C4H6O2	449.095	G	AEQQGINAEkLTK	9	1.58798	-1.67438	0.3218	1
E.coli	DEB	S100	M_Raabe_A_Wulf_220421_290421_bRPfrac_1.raw_to_M_Raabe_A_Wulf_220421_290421_Expl3_Ecoli_XL_DEB_S100_LB_bRPfrac_DL.raw_mrgd_perc_0.0100_XLs	2	224790	32306.4	568.921	3.92379e-06	3	FHNVTNGITPR	sp|P00490|PHSM_ECOLI	445	455	0.921851	568.921	G+C4H6O2	449.095	G	fHNVTNGITPR	0	2.67339	-0.921851	0.553657	1
E.coli	DEB	S100	M_Raabe_A_Wulf_220421_290421_bRPfrac_1.raw_to_M_Raabe_A_Wulf_220421_290421_Expl3_Ecoli_XL_DEB_S100_LB_bRPfrac_DL.raw_mrgd_perc_0.0100_XLs	2	224867	32317.1	568.921	3.04911e-06	3	FHNVTNGITPR	sp|P00490|PHSM_ECOLI	445	455	0.600004	568.921	G+C4H6O2	449.095	G	fHNVTNGITPR	0	2.88023	-0.600004	1	1
E.coli	DEB	S100	M_Raabe_A_Wulf_220421_290421_bRPfrac_1.raw_to_M_Raabe_A_Wulf_220421_290421_Expl3_Ecoli_XL_DEB_S100_LB_bRPfrac_DL.raw_mrgd_perc_0.0100_XLs	2	224953	32328.5	568.921	3.21445e-06	3	FHNVTNGITPR	sp|P00490|PHSM_ECOLI	445	455	0.814568	568.921	G+C4H6O2	449.095	G	fHNVTNGITPR	0	3.06541	-0.814568	0.849225	1
E.coli	DEB	S100	M_Raabe_A_Wulf_220421_290421_bRPfrac_1.raw_to_M_Raabe_A_Wulf_220421_290421_Expl3_Ecoli_XL_DEB_S100_LB_bRPfrac_DL.raw_mrgd_perc_0.0100_XLs	2	225089	32347.1	568.921	4.57137e-06	3	FHNVTNGITPR	sp|P00490|PHSM_ECOLI	445	455	0.921851	568.921	G+C4H6O2	449.095	G	FHnVTNGITPR	2	2.36968	-0.921851	1	1
E.coli	DEB	S100	M_Raabe_A_Wulf_220421_290421_bRPfrac_1.raw_to_M_Raabe_A_Wulf_220421_290421_Expl3_Ecoli_XL_DEB_S100_LB_bRPfrac_DL.raw_mrgd_perc_0.0100_XLs	2	225237	32366.7	568.92	0.00209269	3	FHNVTNGITPR	sp|P00490|PHSM_ECOLI	445	455	2.4238	568.921	G+C4H6O2	449.095	G	FhNVTNGITPR	1	0.232681	-2.4238	0.302445	1
E.coli	DEB	S100	M_Raabe_A_Wulf_220421_290421_bRPfrac_1.raw_to_M_Raabe_A_Wulf_220421_290421_Expl3_Ecoli_XL_DEB_S100_LB_bRPfrac_DL.raw_mrgd_perc_0.0100_XLs	2	247830	35785.7	568.92	4.23707e-06	3	FHNVTNGITPR	sp|P00490|PHSM_ECOLI	445	455	1.89615	568.921	G+C4H6O2	449.095	G	FhNVTNGITPR	1	3.02391	-1.89615	0.835423	1
E.coli	DEB	S100	M_Raabe_A_Wulf_220421_290421_bRPfrac_1.raw_to_M_Raabe_A_Wulf_220421_290421_Expl3_Ecoli_XL_DEB_S100_LB_bRPfrac_DL.raw_mrgd_perc_0.0100_XLs	2	247903	35795.8	568.92	3.35797e-06	3	FHNVTNGITPR	sp|P00490|PHSM_ECOLI	445	455	2.10196	568.921	G+C4H6O2	449.095	G	FhNVTNGITPR	1	2.85535	-2.10196	1	1
E.coli	DEB	S100	M_Raabe_A_Wulf_220421_290421_bRPfrac_1.raw_to_M_Raabe_A_Wulf_220421_290421_Expl3_Ecoli_XL_DEB_S100_LB_bRPfrac_DL.raw_mrgd_perc_0.0100_XLs	2	247979	35806.3	568.92	3.22569e-06	3	FHNVTNGITPR	sp|P00490|PHSM_ECOLI	445	455	1.67283	568.921	G+C4H6O2	449.095	G	FhNVTNGITPR	1	2.96866	-1.67283	1	1
E.coli	DEB	S100	M_Raabe_A_Wulf_220421_290421_bRPfrac_1.raw_to_M_Raabe_A_Wulf_220421_290421_Expl3_Ecoli_XL_DEB_S100_LB_bRPfrac_DL.raw_mrgd_perc_0.0100_XLs	2	248061	35817.4	568.92	3.17811e-06	3	FHNVTNGITPR	sp|P00490|PHSM_ECOLI	445	455	2.53108	568.921	G+C4H6O2	449.095	G	FhNVTNGITPR	1	3.3201	-2.53108	0.95739	1
E.coli	DEB	S100	M_Raabe_A_Wulf_220421_290421_bRPfrac_1.raw_to_M_Raabe_A_Wulf_220421_290421_Expl3_Ecoli_XL_DEB_S100_LB_bRPfrac_DL.raw_mrgd_perc_0.0100_XLs	2	248146	35829.1	568.921	3.56208e-06	3	FHNVTNGITPR	sp|P00490|PHSM_ECOLI	445	455	0.665746	568.921	G+C4H6O2	449.095	G	FhNVTNGITPR	1	3.10592	-0.665746	1	1
E.coli	DEB	S100	M_Raabe_A_Wulf_220421_290421_bRPfrac_1.raw_to_M_Raabe_A_Wulf_220421_290421_Expl3_Ecoli_XL_DEB_S100_LB_bRPfrac_DL.raw_mrgd_perc_0.0100_XLs	2	248233	35841	568.92	3.86869e-06	3	FHNVTNGITPR	sp|P00490|PHSM_ECOLI	445	455	2.31652	568.921	G+C4H6O2	449.095	G	fHNVTNGITPR	0	2.43216	-2.31652	1	1
E.coli	DEB	S100	M_Raabe_A_Wulf_220421_290421_bRPfrac_1.raw_to_M_Raabe_A_Wulf_220421_290421_Expl3_Ecoli_XL_DEB_S100_LB_bRPfrac_DL.raw_mrgd_perc_0.0100_XLs	2	248423	35866.9	568.92	0.000588598	3	FHNVTNGITPR	sp|P00490|PHSM_ECOLI	445	455	1.56554	568.921	G+C4H6O2	449.095	G	FHnVTnGITPR	5	0.966316	-1.56554	1	1
E.coli	DEB	S100	M_Raabe_A_Wulf_220421_290421_bRPfrac_1.raw_to_M_Raabe_A_Wulf_220421_290421_Expl3_Ecoli_XL_DEB_S100_LB_bRPfrac_DL.raw_mrgd_perc_0.0100_XLs	2	248525	35880.7	568.92	0.000173358	3	FHNVTNGITPR	sp|P00490|PHSM_ECOLI	445	455	1.45826	568.921	G+C4H6O2	449.095	G	FhNVTNGITPR	1	1.31699	-1.45826	0.641675	1
E.coli	DEB	S100	M_Raabe_A_Wulf_220421_290421_bRPfrac_1.raw_to_M_Raabe_A_Wulf_220421_290421_Expl3_Ecoli_XL_DEB_S100_LB_bRPfrac_DL.raw_mrgd_perc_0.0100_XLs	2	248781	35914.7	563.588	0.000173405	3	FHNVTNGITPR	sp|P00490|PHSM_ECOLI	445	455	2.71071	563.59	A+C4H6O2	433.1	A	FHnVTnGITPR	5	0.220741	-2.71071	0.195491	1
E.coli	DEB	S100	M_Raabe_A_Wulf_220421_290421_bRPfrac_1.raw_to_M_Raabe_A_Wulf_220421_290421_Expl3_Ecoli_XL_DEB_S100_LB_bRPfrac_DL.raw_mrgd_perc_0.0100_XLs	2	248897	35930.4	563.589	4.38604e-06	3	FHNVTNGITPR	sp|P00490|PHSM_ECOLI	445	455	1.19455	563.59	A+C4H6O2	433.1	A	FhNVTNGITPR	1	1.56915	-1.19455	0.675499	1
E.coli	DEB	S100	M_Raabe_A_Wulf_220421_290421_bRPfrac_1.raw_to_M_Raabe_A_Wulf_220421_290421_Expl3_Ecoli_XL_DEB_S100_LB_bRPfrac_DL.raw_mrgd_perc_0.0100_XLs	2	248899	35930.7	568.92	0.000843676	3	FHNVTNGITPR	sp|P00490|PHSM_ECOLI	445	455	2.4238	568.921	G+C4H6O2	449.095	G	fHNVTNGITPR	0	1.16536	-2.4238	0	1
E.coli	DEB	S100	M_Raabe_A_Wulf_220421_290421_bRPfrac_1.raw_to_M_Raabe_A_Wulf_220421_290421_Expl3_Ecoli_XL_DEB_S100_LB_bRPfrac_DL.raw_mrgd_perc_0.0100_XLs	2	10304	1458.19	614.257	0.00878848	3	AIWEQELTDM(Oxidation)R	sp|P00509|AAT_ECOLI	305	315	0.878707	614.257	A+C4H6O2	433.1	A	AIWEQELTDmR	9	1.0339	-0.878707	1	1
E.coli	DEB	S100	M_Raabe_A_Wulf_220421_290421_bRPfrac_1.raw_to_M_Raabe_A_Wulf_220421_290421_Expl3_Ecoli_XL_DEB_S100_LB_bRPfrac_DL.raw_mrgd_perc_0.0100_XLs	2	11405	1604.96	606.23	0.00559689	3	CTQELLFGK	sp|P00509|AAT_ECOLI	77	85	0.218787	606.23	AG+C4H6O2	778.147	A	CTQELLfGK	6	0.0489769	-0.218787	1	1
E.coli	DEB	S100	M_Raabe_A_Wulf_220421_290421_bRPfrac_1.raw_to_M_Raabe_A_Wulf_220421_290421_Expl3_Ecoli_XL_DEB_S100_LB_bRPfrac_DL.raw_mrgd_perc_0.0100_XLs	2	33617	4776.5	685.959	3.00494e-06	3	VGACTLVAADSETVDR	sp|P00509|AAT_ECOLI	255	270	3.13759	685.961	G+C4H6O2	449.095	G	VGAcTLVAADSETVDR	3	2.19457	-3.13759	1	1
E.coli	DEB	S100	M_Raabe_A_Wulf_220421_290421_bRPfrac_1.raw_to_M_Raabe_A_Wulf_220421_290421_Expl3_Ecoli_XL_DEB_S100_LB_bRPfrac_DL.raw_mrgd_perc_0.0100_XLs	2	33699	4787.4	685.961	4.47239e-06	3	VGACTLVAADSETVDR	sp|P00509|AAT_ECOLI	255	270	0.361148	685.961	G+C4H6O2	449.095	G	VGAcTLVAADSETVDR	3	0.351136	0.361148	0.550708	1
E.coli	DEB	S100	M_Raabe_A_Wulf_220421_290421_bRPfrac_1.raw_to_M_Raabe_A_Wulf_220421_290421_Expl3_Ecoli_XL_DEB_S100_LB_bRPfrac_DL.raw_mrgd_perc_0.0100_XLs	2	33794	4799.99	633.942	0.00186996	3	VWVSNPSWPNHK	sp|P00509|AAT_ECOLI	123	134	2.49789	633.944	G+C4H6O2	449.095	G	VWVsNPsWPNHK	6	0.187184	-2.49789	1	1
E.coli	DEB	S100	M_Raabe_A_Wulf_220421_290421_bRPfrac_1.raw_to_M_Raabe_A_Wulf_220421_290421_Expl3_Ecoli_XL_DEB_S100_LB_bRPfrac_DL.raw_mrgd_perc_0.0100_XLs	2	34003	4827.54	633.943	0.00850788	3	VWVSNPSWPNHK	sp|P00509|AAT_ECOLI	123	134	2.04361	633.944	G+C4H6O2	449.095	G	VWVSNPSWPNHk	11	0.459407	-2.04361	0.609618	1
E.coli	DEB	S100	M_Raabe_A_Wulf_220421_290421_bRPfrac_1.raw_to_M_Raabe_A_Wulf_220421_290421_Expl3_Ecoli_XL_DEB_S100_LB_bRPfrac_DL.raw_mrgd_perc_0.0100_XLs	2	52958	7682.69	474.883	0.00517247	3	GSALINDKR	sp|P00509|AAT_ECOLI	86	94	1.37401	474.884	G+C4H6O2	449.095	G	GSALINDkR	7	2.16362	-1.37401	0.629189	1
E.coli	DEB	S100	M_Raabe_A_Wulf_220421_290421_bRPfrac_1.raw_to_M_Raabe_A_Wulf_220421_290421_Expl3_Ecoli_XL_DEB_S100_LB_bRPfrac_DL.raw_mrgd_perc_0.0100_XLs	2	58177	8303.26	633.943	0.000326067	3	VWVSNPSWPNHK	sp|P00509|AAT_ECOLI	123	134	2.04361	633.944	G+C4H6O2	449.095	G	VWVSNPSWPNHk	11	1.37906	-2.04361	0.750278	1
E.coli	DEB	S100	M_Raabe_A_Wulf_220421_290421_bRPfrac_1.raw_to_M_Raabe_A_Wulf_220421_290421_Expl3_Ecoli_XL_DEB_S100_LB_bRPfrac_DL.raw_mrgd_perc_0.0100_XLs	2	107946	15380.9	614.256	0.0023216	3	AIWEQELTDM(Oxidation)R	sp|P00509|AAT_ECOLI	305	315	1.25359	614.257	A+C4H6O2	433.1	A	AIWEQELTDmR	9	1	-1.25359	1	1
E.coli	DEB	S100	M_Raabe_A_Wulf_220421_290421_bRPfrac_1.raw_to_M_Raabe_A_Wulf_220421_290421_Expl3_Ecoli_XL_DEB_S100_LB_bRPfrac_DL.raw_mrgd_perc_0.0100_XLs	2	131764	18902.4	744.314	4.09077e-06	2	CTQELLFGK	sp|P00509|AAT_ECOLI	77	85	1.54987	744.315	G+C4H6O2	449.095	G	cTQELLFGK	0	1.23299	-1.54987	1	1
E.coli	DEB	S100	M_Raabe_A_Wulf_220421_290421_bRPfrac_1.raw_to_M_Raabe_A_Wulf_220421_290421_Expl3_Ecoli_XL_DEB_S100_LB_bRPfrac_DL.raw_mrgd_perc_0.0100_XLs	2	131847	18913.7	744.315	4.03765e-06	2	CTQELLFGK	sp|P00509|AAT_ECOLI	77	85	1.01614	744.315	G+C4H6O2	449.095	G	cTQELLFGK	0	1.04348	-1.01614	1	1
E.coli	DEB	S100	M_Raabe_A_Wulf_220421_290421_bRPfrac_1.raw_to_M_Raabe_A_Wulf_220421_290421_Expl3_Ecoli_XL_DEB_S100_LB_bRPfrac_DL.raw_mrgd_perc_0.0100_XLs	2	131937	18926.1	744.315	4.72611e-06	2	CTQELLFGK	sp|P00509|AAT_ECOLI	77	85	1.01246	744.315	G+C4H6O2	449.095	G	cTQELLFGK	0	0.857874	-1.01246	0.534714	1
E.coli	DEB	S100	M_Raabe_A_Wulf_220421_290421_bRPfrac_1.raw_to_M_Raabe_A_Wulf_220421_290421_Expl3_Ecoli_XL_DEB_S100_LB_bRPfrac_DL.raw_mrgd_perc_0.0100_XLs	2	250029	36083.9	604.955	4.61881e-06	3	VAADFLAKNTSVK	sp|P00509|AAT_ECOLI	109	121	0.652323	604.956	G+C4H6O2	449.095	G	VAADFLAKNTSVk	12	3.16975	-0.652323	0.812569	1
E.coli	DEB	S100	M_Raabe_A_Wulf_220421_290421_bRPfrac_1.raw_to_M_Raabe_A_Wulf_220421_290421_Expl3_Ecoli_XL_DEB_S100_LB_bRPfrac_DL.raw_mrgd_perc_0.0100_XLs	2	250108	36094.5	604.954	4.85966e-06	3	VAADFLAKNTSVK	sp|P00509|AAT_ECOLI	109	121	2.46838	604.956	G+C4H6O2	449.095	G	VAADFLAKNTSVk	12	2.31735	-2.46838	1	1
E.coli	DEB	S100	M_Raabe_A_Wulf_220421_290421_bRPfrac_1.raw_to_M_Raabe_A_Wulf_220421_290421_Expl3_Ecoli_XL_DEB_S100_LB_bRPfrac_DL.raw_mrgd_perc_0.0100_XLs	2	251812	36322.8	556.925	0.000173407	3	QLFVNTLQEK	sp|P00509|AAT_ECOLI	323	332	0.833976	556.926	G+C4H6O2	449.095	G	QLFVNTLQeK	8	1.7563	-0.833976	0.813168	1
E.coli	DEB	S100	M_Raabe_A_Wulf_220421_290421_bRPfrac_1.raw_to_M_Raabe_A_Wulf_220421_290421_Expl3_Ecoli_XL_DEB_S100_LB_bRPfrac_DL.raw_mrgd_perc_0.0100_XLs	2	222613	32009.6	509.863	0.000173372	3	DDLSGM(Oxidation)DVAR	sp|P00561|AK1H_ECOLI	672	681	1.50266	509.864	A+C4H6O2	433.1	A	DDLSGmDVAR	5	1	-1.50266	0.896693	1
E.coli	DEB	S100	M_Raabe_A_Wulf_220421_290421_bRPfrac_1.raw_to_M_Raabe_A_Wulf_220421_290421_Expl3_Ecoli_XL_DEB_S100_LB_bRPfrac_DL.raw_mrgd_perc_0.0100_XLs	2	7997	1161.46	533.236	4.60859e-06	3	EM(Oxidation)GTVELLTR	sp|P00579|RPOD_ECOLI	104	113	0.120373	533.236	A+C4H6O2	433.1	A	EmGTVELLTR	1	1.01288	0.120373	1	1
E.coli	DEB	S100	M_Raabe_A_Wulf_220421_290421_bRPfrac_1.raw_to_M_Raabe_A_Wulf_220421_290421_Expl3_Ecoli_XL_DEB_S100_LB_bRPfrac_DL.raw_mrgd_perc_0.0100_XLs	2	31999	4569.26	653.03	3.76116e-06	4	QM(Oxidation)LQEM(Oxidation)GREPTPEELAER	sp|P00579|RPOD_ECOLI	469	486	1.32555	653.031	A+C4H6O2	433.1	A	QmLQEmGREPTPEELAER	5	1.05395	-1.32555	0.501481	1
E.coli	DEB	S100	M_Raabe_A_Wulf_220421_290421_bRPfrac_1.raw_to_M_Raabe_A_Wulf_220421_290421_Expl3_Ecoli_XL_DEB_S100_LB_bRPfrac_DL.raw_mrgd_perc_0.0100_XLs	2	128345	18455.1	683.622	0.000173275	3	IPVHM(Oxidation)IETINK	sp|P00579|RPOD_ECOLI	452	462	2.2426	683.623	AC+C4H6O2	738.141	A	iPVHMIETINK	0	0.0802004	-2.2426	0.918328	1
E.coli	DEB	S100	M_Raabe_A_Wulf_220421_290421_bRPfrac_1.raw_to_M_Raabe_A_Wulf_220421_290421_Expl3_Ecoli_XL_DEB_S100_LB_bRPfrac_DL.raw_mrgd_perc_0.0100_XLs	2	128425	18465.7	683.622	0.000173275	3	IPVHM(Oxidation)IETINK	sp|P00579|RPOD_ECOLI	452	462	2.09633	683.623	AC+C4H6O2	738.141	A	iPVHMIETINK	0	0.0506232	-2.09633	1	1
E.coli	DEB	S100	M_Raabe_A_Wulf_220421_290421_bRPfrac_1.raw_to_M_Raabe_A_Wulf_220421_290421_Expl3_Ecoli_XL_DEB_S100_LB_bRPfrac_DL.raw_mrgd_perc_0.0100_XLs	2	129471	18601.6	683.95	0.0023216	3	IPVHM(Oxidation)IETINK	sp|P00579|RPOD_ECOLI	452	462	1.8251	683.951	AU+C4H6O2	739.125	A	IPVHmIETINK	4	0.0883571	-1.8251	0.583874	1
E.coli	DEB	S100	M_Raabe_A_Wulf_220421_290421_bRPfrac_1.raw_to_M_Raabe_A_Wulf_220421_290421_Expl3_Ecoli_XL_DEB_S100_LB_bRPfrac_DL.raw_mrgd_perc_0.0100_XLs	2	153378	21981.6	587.273	4.79784e-06	3	IPVHM(Oxidation)IETINK	sp|P00579|RPOD_ECOLI	452	462	1.64376	587.274	G+C4H6O2	449.095	G	IPvHMIETINK	2	0.725615	-1.64376	0.966516	1
E.coli	DEB	S100	M_Raabe_A_Wulf_220421_290421_bRPfrac_1.raw_to_M_Raabe_A_Wulf_220421_290421_Expl3_Ecoli_XL_DEB_S100_LB_bRPfrac_DL.raw_mrgd_perc_0.0100_XLs	2	153455	21991.3	587.273	4.45696e-06	3	IPVHM(Oxidation)IETINK	sp|P00579|RPOD_ECOLI	452	462	1.74769	587.274	G+C4H6O2	449.095	G	IPvHMIETINK	2	0.714365	-1.74769	0.954315	1
E.coli	DEB	S100	M_Raabe_A_Wulf_220421_290421_bRPfrac_1.raw_to_M_Raabe_A_Wulf_220421_290421_Expl3_Ecoli_XL_DEB_S100_LB_bRPfrac_DL.raw_mrgd_perc_0.0100_XLs	2	153489	21995.8	581.941	0.000173397	3	IPVHMIETINK	sp|P00579|RPOD_ECOLI	452	462	2.58354	581.943	G+C4H6O2	449.095	G	IPVHmIETINK	4	0.322978	-2.58354	0.8102	1
E.coli	DEB	S100	M_Raabe_A_Wulf_220421_290421_bRPfrac_1.raw_to_M_Raabe_A_Wulf_220421_290421_Expl3_Ecoli_XL_DEB_S100_LB_bRPfrac_DL.raw_mrgd_perc_0.0100_XLs	2	153538	22002.5	587.274	3.63394e-06	3	IPVHM(Oxidation)IETINK	sp|P00579|RPOD_ECOLI	452	462	0.916258	587.274	G+C4H6O2	449.095	G	IPVhMIETINK	3	2.32431	-0.916258	0.893871	1
E.coli	DEB	S100	M_Raabe_A_Wulf_220421_290421_bRPfrac_1.raw_to_M_Raabe_A_Wulf_220421_290421_Expl3_Ecoli_XL_DEB_S100_LB_bRPfrac_DL.raw_mrgd_perc_0.0100_XLs	2	153563	22005.7	581.942	0.00125048	3	IPVHMIETINK	sp|P00579|RPOD_ECOLI	452	462	0.865661	581.943	G+C4H6O2	449.095	G	IPVhMIETINK	3	0.144771	-0.865661	1	1
E.coli	DEB	S100	M_Raabe_A_Wulf_220421_290421_bRPfrac_1.raw_to_M_Raabe_A_Wulf_220421_290421_Expl3_Ecoli_XL_DEB_S100_LB_bRPfrac_DL.raw_mrgd_perc_0.0100_XLs	2	153622	22013.7	587.274	3.68376e-06	3	IPVHM(Oxidation)IETINK	sp|P00579|RPOD_ECOLI	452	462	1.02019	587.274	G+C4H6O2	449.095	G	IPVhMIETINK	3	3.034	-1.02019	0.896214	1
E.coli	DEB	S100	M_Raabe_A_Wulf_220421_290421_bRPfrac_1.raw_to_M_Raabe_A_Wulf_220421_290421_Expl3_Ecoli_XL_DEB_S100_LB_bRPfrac_DL.raw_mrgd_perc_0.0100_XLs	2	153646	22016.8	581.942	0.000730177	3	IPVHM(Oxidation)IETINK	sp|P00579|RPOD_ECOLI	452	462	0.760779	581.943	A+C4H6O2	433.1	A	IPVHmIETINK	4	0.422614	-0.760779	1	1
E.coli	DEB	S100	M_Raabe_A_Wulf_220421_290421_bRPfrac_1.raw_to_M_Raabe_A_Wulf_220421_290421_Expl3_Ecoli_XL_DEB_S100_LB_bRPfrac_DL.raw_mrgd_perc_0.0100_XLs	2	153706	22024.9	587.273	3.77207e-06	3	IPVHM(Oxidation)IETINK	sp|P00579|RPOD_ECOLI	452	462	1.85162	587.274	G+C4H6O2	449.095	G	IPVhMIETINK	3	3.42876	-1.85162	0.83568	1
E.coli	DEB	S100	M_Raabe_A_Wulf_220421_290421_bRPfrac_1.raw_to_M_Raabe_A_Wulf_220421_290421_Expl3_Ecoli_XL_DEB_S100_LB_bRPfrac_DL.raw_mrgd_perc_0.0100_XLs	2	153793	22036.2	587.274	4.55637e-06	3	IPVHM(Oxidation)IETINK	sp|P00579|RPOD_ECOLI	452	462	1.33198	587.274	G+C4H6O2	449.095	G	IpVHMIETINK	1	0.824323	-1.33198	0.92099	1
E.coli	DEB	S100	M_Raabe_A_Wulf_220421_290421_bRPfrac_1.raw_to_M_Raabe_A_Wulf_220421_290421_Expl3_Ecoli_XL_DEB_S100_LB_bRPfrac_DL.raw_mrgd_perc_0.0100_XLs	2	153889	22048.4	587.274	4.66061e-06	3	IPVHM(Oxidation)IETINK	sp|P00579|RPOD_ECOLI	452	462	0.708398	587.274	G+C4H6O2	449.095	G	IPVhMIETINK	3	0.499943	-0.708398	0.232102	1
E.coli	DEB	S100	M_Raabe_A_Wulf_220421_290421_bRPfrac_1.raw_to_M_Raabe_A_Wulf_220421_290421_Expl3_Ecoli_XL_DEB_S100_LB_bRPfrac_DL.raw_mrgd_perc_0.0100_XLs	2	178451	25406.5	581.942	0.00017315	3	IPVHM(Oxidation)IETINK	sp|P00579|RPOD_ECOLI	452	462	1.8096	581.943	A+C4H6O2	433.1	A	IPvHMIETINK	2	0.333984	-1.8096	1	1
E.coli	DEB	S100	M_Raabe_A_Wulf_220421_290421_bRPfrac_1.raw_to_M_Raabe_A_Wulf_220421_290421_Expl3_Ecoli_XL_DEB_S100_LB_bRPfrac_DL.raw_mrgd_perc_0.0100_XLs	2	178532	25416.7	581.942	0.00058868	3	IPVHM(Oxidation)IETINK	sp|P00579|RPOD_ECOLI	452	462	0.551016	581.943	A+C4H6O2	433.1	A	IPvHMIETINK	2	0.437715	-0.551016	0.951952	1
E.coli	DEB	S100	M_Raabe_A_Wulf_220421_290421_bRPfrac_1.raw_to_M_Raabe_A_Wulf_220421_290421_Expl3_Ecoli_XL_DEB_S100_LB_bRPfrac_DL.raw_mrgd_perc_0.0100_XLs	2	178713	25440.3	587.273	0.0020927	3	IPVHM(Oxidation)IETINK	sp|P00579|RPOD_ECOLI	452	462	2.37127	587.274	G+C4H6O2	449.095	G	IPVHmIETINK	4	1.19481	-2.37127	1	1
E.coli	DEB	S100	M_Raabe_A_Wulf_220421_290421_bRPfrac_1.raw_to_M_Raabe_A_Wulf_220421_290421_Expl3_Ecoli_XL_DEB_S100_LB_bRPfrac_DL.raw_mrgd_perc_0.0100_XLs	2	179036	25481.5	587.273	3.78928e-06	3	IPVHM(Oxidation)IETINK	sp|P00579|RPOD_ECOLI	452	462	1.95555	587.274	G+C4H6O2	449.095	G	iPVHMIETINK	0	0.813676	-1.95555	0.978696	1
E.coli	DEB	S100	M_Raabe_A_Wulf_220421_290421_bRPfrac_1.raw_to_M_Raabe_A_Wulf_220421_290421_Expl3_Ecoli_XL_DEB_S100_LB_bRPfrac_DL.raw_mrgd_perc_0.0100_XLs	2	179117	25491.9	587.273	3.59585e-06	3	IPVHM(Oxidation)IETINK	sp|P00579|RPOD_ECOLI	452	462	1.53983	587.274	G+C4H6O2	449.095	G	IPVhMIETINK	3	3.37732	-1.53983	0.9942	1
E.coli	DEB	S100	M_Raabe_A_Wulf_220421_290421_bRPfrac_1.raw_to_M_Raabe_A_Wulf_220421_290421_Expl3_Ecoli_XL_DEB_S100_LB_bRPfrac_DL.raw_mrgd_perc_0.0100_XLs	2	179202	25502.4	587.273	4.15892e-06	3	IPVHM(Oxidation)IETINK	sp|P00579|RPOD_ECOLI	452	462	1.85162	587.274	G+C4H6O2	449.095	G	IPVhMIETINK	3	2.73107	-1.85162	1	1
E.coli	DEB	S100	M_Raabe_A_Wulf_220421_290421_bRPfrac_1.raw_to_M_Raabe_A_Wulf_220421_290421_Expl3_Ecoli_XL_DEB_S100_LB_bRPfrac_DL.raw_mrgd_perc_0.0100_XLs	2	179289	25513	587.273	4.11367e-06	3	IPVHM(Oxidation)IETINK	sp|P00579|RPOD_ECOLI	452	462	2.37127	587.274	G+C4H6O2	449.095	G	IPVhMIETINK	3	3.37519	-2.37127	0.765184	1
E.coli	DEB	S100	M_Raabe_A_Wulf_220421_290421_bRPfrac_1.raw_to_M_Raabe_A_Wulf_220421_290421_Expl3_Ecoli_XL_DEB_S100_LB_bRPfrac_DL.raw_mrgd_perc_0.0100_XLs	2	179378	25524.4	587.273	4.33921e-06	3	IPVHM(Oxidation)IETINK	sp|P00579|RPOD_ECOLI	452	462	1.74769	587.274	G+C4H6O2	449.095	G	IPVhMIETINK	3	1.85441	-1.74769	0.44245	1
E.coli	DEB	S100	M_Raabe_A_Wulf_220421_290421_bRPfrac_1.raw_to_M_Raabe_A_Wulf_220421_290421_Expl3_Ecoli_XL_DEB_S100_LB_bRPfrac_DL.raw_mrgd_perc_0.0100_XLs	2	179532	25544.1	587.276	0.000173272	3	IPVHM(Oxidation)IETINK	sp|P00579|RPOD_ECOLI	452	462	2.14243	587.274	G+C4H6O2	449.095	G	IPVHmIETINK	4	0.323613	2.14243	0.457728	1
E.coli	DEB	S100	M_Raabe_A_Wulf_220421_290421_bRPfrac_1.raw_to_M_Raabe_A_Wulf_220421_290421_Expl3_Ecoli_XL_DEB_S100_LB_bRPfrac_DL.raw_mrgd_perc_0.0100_XLs	2	179901	25591.3	581.942	4.64907e-06	3	IPVHM(Oxidation)IETINK	sp|P00579|RPOD_ECOLI	452	462	1.49495	581.943	A+C4H6O2	433.1	A	IPVHMIeTINK	6	2.10079	-1.49495	0.858598	1
E.coli	DEB	S100	M_Raabe_A_Wulf_220421_290421_bRPfrac_1.raw_to_M_Raabe_A_Wulf_220421_290421_Expl3_Ecoli_XL_DEB_S100_LB_bRPfrac_DL.raw_mrgd_perc_0.0100_XLs	2	179992	25603	581.942	4.86159e-06	3	IPVHM(Oxidation)IETINK	sp|P00579|RPOD_ECOLI	452	462	1.59983	581.943	A+C4H6O2	433.1	A	IPVHmIETINK	4	0.579291	-1.59983	0.595644	1
E.coli	DEB	S100	M_Raabe_A_Wulf_220421_290421_bRPfrac_1.raw_to_M_Raabe_A_Wulf_220421_290421_Expl3_Ecoli_XL_DEB_S100_LB_bRPfrac_DL.raw_mrgd_perc_0.0100_XLs	2	228163	32760.2	582.272	3.91802e-06	3	AATHDVLAGLTAR	sp|P00579|RPOD_ECOLI	542	554	0.342265	582.272	G+C4H6O2	449.095	G	aATHDVLAGLTAR	0	2.08406	-0.342265	0.373799	1
E.coli	DEB	S100	M_Raabe_A_Wulf_220421_290421_bRPfrac_1.raw_to_M_Raabe_A_Wulf_220421_290421_Expl3_Ecoli_XL_DEB_S100_LB_bRPfrac_DL.raw_mrgd_perc_0.0100_XLs	2	248605	35891.2	587.274	4.84781e-06	3	IPVHM(Oxidation)IETINK	sp|P00579|RPOD_ECOLI	452	462	0.922576	587.274	G+C4H6O2	449.095	G	IpVHMIETINK	1	1.35239	-0.922576	0.78359	1
E.coli	DEB	S100	M_Raabe_A_Wulf_220421_290421_bRPfrac_1.raw_to_M_Raabe_A_Wulf_220421_290421_Expl3_Ecoli_XL_DEB_S100_LB_bRPfrac_DL.raw_mrgd_perc_0.0100_XLs	2	248726	35907.3	587.273	0.000173246	3	IPVHM(Oxidation)IETINK	sp|P00579|RPOD_ECOLI	452	462	1.43591	587.274	G+C4H6O2	449.095	G	IpVHMIETINK	1	1.31286	-1.43591	0.409937	1
E.coli	DEB	S100	M_Raabe_A_Wulf_220421_290421_bRPfrac_1.raw_to_M_Raabe_A_Wulf_220421_290421_Expl3_Ecoli_XL_DEB_S100_LB_bRPfrac_DL.raw_mrgd_perc_0.0100_XLs	2	248812	35919.1	587.274	0.000173351	3	IPVHM(Oxidation)IETINK	sp|P00579|RPOD_ECOLI	452	462	0.226967	587.274	G+C4H6O2	449.095	G	IPVHmIETINK	4	1.44538	0.226967	0.899369	1
E.coli	DEB	S100	M_Raabe_A_Wulf_220421_290421_bRPfrac_1.raw_to_M_Raabe_A_Wulf_220421_290421_Expl3_Ecoli_XL_DEB_S100_LB_bRPfrac_DL.raw_mrgd_perc_0.0100_XLs	2	248907	35931.7	587.273	0.000173153	3	IPVHM(Oxidation)IETINK	sp|P00579|RPOD_ECOLI	452	462	1.94425	587.274	G+C4H6O2	449.095	G	IPVHmIETINK	4	2.09352	-1.94425	0.743363	1
E.coli	DEB	S100	M_Raabe_A_Wulf_220421_290421_bRPfrac_1.raw_to_M_Raabe_A_Wulf_220421_290421_Expl3_Ecoli_XL_DEB_S100_LB_bRPfrac_DL.raw_mrgd_perc_0.0100_XLs	2	249005	35945.1	587.274	0.0013763	3	IPVHM(Oxidation)IETINK	sp|P00579|RPOD_ECOLI	452	462	0.241464	587.274	G+C4H6O2	449.095	G	IPVHmIETINK	4	1.031	-0.241464	0.321798	1
E.coli	DEB	S100	M_Raabe_A_Wulf_220421_290421_bRPfrac_1.raw_to_M_Raabe_A_Wulf_220421_290421_Expl3_Ecoli_XL_DEB_S100_LB_bRPfrac_DL.raw_mrgd_perc_0.0100_XLs	2	268580	38962.2	660.914	0.00391526	3	MEQNPQSQLK	sp|P00579|RPOD_ECOLI	1	10	1.64508	660.915	AG+C4H6O2	778.147	A	mEQNPQSQLK	0	1.31923	-1.64508	0.796507	1
E.coli	DEB	S100	M_Raabe_A_Wulf_220421_290421_bRPfrac_1.raw_to_M_Raabe_A_Wulf_220421_290421_Expl3_Ecoli_XL_DEB_S100_LB_bRPfrac_DL.raw_mrgd_perc_0.0100_XLs	2	269013	39009.9	834.339	4.85098e-06	2	M(Oxidation)EQNPQSQLK	sp|P00579|RPOD_ECOLI	1	10	1.58452	834.34	G+C4H6O2	449.095	G	mEQNPQSQLK	0	0.912247	-1.58452	1	1
E.coli	DEB	S100	M_Raabe_A_Wulf_220421_290421_bRPfrac_1.raw_to_M_Raabe_A_Wulf_220421_290421_Expl3_Ecoli_XL_DEB_S100_LB_bRPfrac_DL.raw_mrgd_perc_0.0100_XLs	2	275002	39761.3	581.942	3.54881e-06	3	IPVHMIETINK	sp|P00579|RPOD_ECOLI	452	462	0.865158	581.943	G+C4H6O2	449.095	G	IPVhMIETINK	3	3.10481	-0.865158	1	1
E.coli	DEB	S100	M_Raabe_A_Wulf_220421_290421_bRPfrac_1.raw_to_M_Raabe_A_Wulf_220421_290421_Expl3_Ecoli_XL_DEB_S100_LB_bRPfrac_DL.raw_mrgd_perc_0.0100_XLs	2	275083	39771.8	581.942	4.82484e-06	3	IPVHMIETINK	sp|P00579|RPOD_ECOLI	452	462	0.970543	581.943	G+C4H6O2	449.095	G	IPVHMiETINK	5	1.19839	-0.970543	0	1
E.coli	DEB	S100	M_Raabe_A_Wulf_220421_290421_bRPfrac_1.raw_to_M_Raabe_A_Wulf_220421_290421_Expl3_Ecoli_XL_DEB_S100_LB_bRPfrac_DL.raw_mrgd_perc_0.0100_XLs	2	60150	8567.16	609.288	4.28376e-06	3	MNSLIAQYPLVK	sp|P00926|SDHD_ECOLI	6	17	2.52707	609.29	G+C4H6O2	449.095	G	mNSLIAQYPLVK	0	1.1433	-2.52707	1	1
E.coli	DEB	S100	M_Raabe_A_Wulf_220421_290421_bRPfrac_1.raw_to_M_Raabe_A_Wulf_220421_290421_Expl3_Ecoli_XL_DEB_S100_LB_bRPfrac_DL.raw_mrgd_perc_0.0100_XLs	2	60241	8579.47	609.289	4.07887e-06	3	M(Oxidation)NSLIAQYPLVK	sp|P00926|SDHD_ECOLI	6	17	2.32673	609.29	A+C4H6O2	433.1	A	MNSlIAQYPlVK	9	0.0630823	-2.32673	0.947325	1
E.coli	DEB	S100	M_Raabe_A_Wulf_220421_290421_bRPfrac_1.raw_to_M_Raabe_A_Wulf_220421_290421_Expl3_Ecoli_XL_DEB_S100_LB_bRPfrac_DL.raw_mrgd_perc_0.0100_XLs	2	60326	8590.87	609.288	4.72911e-06	3	MNSLIAQYPLVK	sp|P00926|SDHD_ECOLI	6	17	3.72916	609.29	G+C4H6O2	449.095	G	mNSLIAQYPLVK	0	1.05382	-3.72916	0.726473	1
E.coli	DEB	S100	M_Raabe_A_Wulf_220421_290421_bRPfrac_1.raw_to_M_Raabe_A_Wulf_220421_290421_Expl3_Ecoli_XL_DEB_S100_LB_bRPfrac_DL.raw_mrgd_perc_0.0100_XLs	2	109188	15552	579.26	4.32873e-06	3	GGIYEVLAHAEK	sp|P00926|SDHD_ECOLI	121	132	1.75915	579.261	G+C4H6O2	449.095	G	GGIYEVLAHAEk	11	2.92397	-1.75915	0.924692	1
E.coli	DEB	S100	M_Raabe_A_Wulf_220421_290421_bRPfrac_1.raw_to_M_Raabe_A_Wulf_220421_290421_Expl3_Ecoli_XL_DEB_S100_LB_bRPfrac_DL.raw_mrgd_perc_0.0100_XLs	2	109272	15563.6	579.26	4.66593e-06	3	GGIYEVLAHAEK	sp|P00926|SDHD_ECOLI	121	132	1.23232	579.261	G+C4H6O2	449.095	G	GGIYEVLAHAEk	11	2.79267	-1.23232	0.564848	1
E.coli	DEB	S100	M_Raabe_A_Wulf_220421_290421_bRPfrac_1.raw_to_M_Raabe_A_Wulf_220421_290421_Expl3_Ecoli_XL_DEB_S100_LB_bRPfrac_DL.raw_mrgd_perc_0.0100_XLs	2	153469	21993.1	577.608	0.000173359	3	KDSHLPISGSIK	sp|P00926|SDHD_ECOLI	107	118	1.42573	577.608	G+C4H6O2	449.095	G	kDSHLPISGSIK	0	0.997576	-1.42573	1	1
E.coli	DEB	S100	M_Raabe_A_Wulf_220421_290421_bRPfrac_1.raw_to_M_Raabe_A_Wulf_220421_290421_Expl3_Ecoli_XL_DEB_S100_LB_bRPfrac_DL.raw_mrgd_perc_0.0100_XLs	2	153577	22007.5	577.608	0.000173179	3	KDSHLPISGSIK	sp|P00926|SDHD_ECOLI	107	118	0.580382	577.608	G+C4H6O2	449.095	G	kDSHLPISGSIK	0	0.613432	-0.580382	0.213416	1
E.coli	DEB	S100	M_Raabe_A_Wulf_220421_290421_bRPfrac_1.raw_to_M_Raabe_A_Wulf_220421_290421_Expl3_Ecoli_XL_DEB_S100_LB_bRPfrac_DL.raw_mrgd_perc_0.0100_XLs	2	153721	22026.7	433.458	0.00476478	4	KDSHLPISGSIK	sp|P00926|SDHD_ECOLI	107	118	0.693313	433.458	G+C4H6O2	449.095	G	kDSHLPISGSIK	0	0.185445	-0.693313	0.24839	1
E.coli	DEB	S100	M_Raabe_A_Wulf_220421_290421_bRPfrac_1.raw_to_M_Raabe_A_Wulf_220421_290421_Expl3_Ecoli_XL_DEB_S100_LB_bRPfrac_DL.raw_mrgd_perc_0.0100_XLs	2	254760	36727.9	793.35	4.05588e-06	3	DHNEQVSFAQAVTQGLGK	sp|P00934|THRC_ECOLI	8	25	2.90987	793.352	G+C4H6O2	449.095	G	DHnEQVSFAQAVTQGLGK	2	0.275576	-2.90987	0	1
E.coli	DEB	S100	M_Raabe_A_Wulf_220421_290421_bRPfrac_1.raw_to_M_Raabe_A_Wulf_220421_290421_Expl3_Ecoli_XL_DEB_S100_LB_bRPfrac_DL.raw_mrgd_perc_0.0100_XLs	2	269368	39047.7	598.576	4.94659e-06	3	ENAAGIPMDAAER	sp|P00946|MANA_ECOLI	112	124	1.93965	598.577	G+C4H6O2	449.095	G	ENAAGIPmDAAER	7	2.04873	-1.93965	0.856595	1
E.coli	DEB	S100	M_Raabe_A_Wulf_220421_290421_bRPfrac_1.raw_to_M_Raabe_A_Wulf_220421_290421_Expl3_Ecoli_XL_DEB_S100_LB_bRPfrac_DL.raw_mrgd_perc_0.0100_XLs	2	6528	985.616	591.238	0.000173331	3	VMSLLEPTK	sp|P00954|SYW_ECOLI	186	194	1.00273	591.239	CG+C4H6O2	754.136	C	VmSLLEPTK	1	1.00393	-1.00273	0.768881	1
E.coli	DEB	S100	M_Raabe_A_Wulf_220421_290421_bRPfrac_1.raw_to_M_Raabe_A_Wulf_220421_290421_Expl3_Ecoli_XL_DEB_S100_LB_bRPfrac_DL.raw_mrgd_perc_0.0100_XLs	2	6633	998.156	591.238	4.82658e-06	3	VM(Oxidation)SLLEPTK	sp|P00954|SYW_ECOLI	186	194	0.589804	591.239	AC+C4H6O2	738.141	A	VmSLLEPTK	1	0.966184	-0.589804	0.86624	1
E.coli	DEB	S100	M_Raabe_A_Wulf_220421_290421_bRPfrac_1.raw_to_M_Raabe_A_Wulf_220421_290421_Expl3_Ecoli_XL_DEB_S100_LB_bRPfrac_DL.raw_mrgd_perc_0.0100_XLs	2	7619	1115.85	591.565	4.77934e-06	3	VM(Oxidation)SLLEPTK	sp|P00954|SYW_ECOLI	186	194	1.9348	591.567	AU+C4H6O2	739.125	A	VmSLLEPTK	1	1.02822	-1.9348	0.603029	1
E.coli	DEB	S100	M_Raabe_A_Wulf_220421_290421_bRPfrac_1.raw_to_M_Raabe_A_Wulf_220421_290421_Expl3_Ecoli_XL_DEB_S100_LB_bRPfrac_DL.raw_mrgd_perc_0.0100_XLs	2	7718	1127.62	591.566	0.000173174	3	VMSLLEPTK	sp|P00954|SYW_ECOLI	186	194	1.21257	591.567	GU+C4H6O2	755.12	G	VmSLLEPTK	1	1.91993	-1.21257	0.780911	1
E.coli	DEB	S100	M_Raabe_A_Wulf_220421_290421_bRPfrac_1.raw_to_M_Raabe_A_Wulf_220421_290421_Expl3_Ecoli_XL_DEB_S100_LB_bRPfrac_DL.raw_mrgd_perc_0.0100_XLs	2	7809	1138.4	591.566	0.000173236	3	VM(Oxidation)SLLEPTK	sp|P00954|SYW_ECOLI	186	194	1.00622	591.567	AU+C4H6O2	739.125	A	VmSLLEPTK	1	1.36327	-1.00622	0.412906	1
E.coli	DEB	S100	M_Raabe_A_Wulf_220421_290421_bRPfrac_1.raw_to_M_Raabe_A_Wulf_220421_290421_Expl3_Ecoli_XL_DEB_S100_LB_bRPfrac_DL.raw_mrgd_perc_0.0100_XLs	2	8656	1241.84	591.567	0.000173331	3	VM(Oxidation)SLLEPTK	sp|P00954|SYW_ECOLI	186	194	0.747759	591.567	AU+C4H6O2	739.125	A	VmSLLEPTK	1	0.204135	0.747759	0.855791	1
E.coli	DEB	S100	M_Raabe_A_Wulf_220421_290421_bRPfrac_1.raw_to_M_Raabe_A_Wulf_220421_290421_Expl3_Ecoli_XL_DEB_S100_LB_bRPfrac_DL.raw_mrgd_perc_0.0100_XLs	2	8823	1262.8	867.336	0.00186997	2	VMSLLEPTK	sp|P00954|SYW_ECOLI	186	194	0.512694	867.335	UU+C4H6O2	716.098	U	VmSLLEPTK	1	1.05861	0.512694	0.84287	1
E.coli	DEB	S100	M_Raabe_A_Wulf_220421_290421_bRPfrac_1.raw_to_M_Raabe_A_Wulf_220421_290421_Expl3_Ecoli_XL_DEB_S100_LB_bRPfrac_DL.raw_mrgd_perc_0.0100_XLs	2	8914	1274.91	867.335	0.00445013	2	VMSLLEPTK	sp|P00954|SYW_ECOLI	186	194	0.371952	867.335	UU+C4H6O2	716.098	U	VmSLLEPTK	1	1.70861	0.371952	0.52096	1
E.coli	DEB	S100	M_Raabe_A_Wulf_220421_290421_bRPfrac_1.raw_to_M_Raabe_A_Wulf_220421_290421_Expl3_Ecoli_XL_DEB_S100_LB_bRPfrac_DL.raw_mrgd_perc_0.0100_XLs	2	104215	14900.7	585.904	0.000173288	3	VMSLLEPTK	sp|P00954|SYW_ECOLI	186	194	4.1826	585.907	AC+C4H6O2	738.141	A	VmSLLEPTK	1	1.61894	-4.1826	0.276637	1
E.coli	DEB	S100	M_Raabe_A_Wulf_220421_290421_bRPfrac_1.raw_to_M_Raabe_A_Wulf_220421_290421_Expl3_Ecoli_XL_DEB_S100_LB_bRPfrac_DL.raw_mrgd_perc_0.0100_XLs	2	104341	14915.8	585.907	0.000173447	3	VMSLLEPTK	sp|P00954|SYW_ECOLI	186	194	0.536579	585.907	AC+C4H6O2	738.141	A	VmSLLEPTK	1	1.40406	-0.536579	0.363819	1
E.coli	DEB	S100	M_Raabe_A_Wulf_220421_290421_bRPfrac_1.raw_to_M_Raabe_A_Wulf_220421_290421_Expl3_Ecoli_XL_DEB_S100_LB_bRPfrac_DL.raw_mrgd_perc_0.0100_XLs	2	105144	15013.6	599.24	4.8548e-06	3	VM(Oxidation)SLLEPTK	sp|P00954|SYW_ECOLI	186	194	3.46919	599.242	AA+C4H6O2	762.152	A	VmSLLEPTK	1	1.83888	-3.46919	0.71801	1
E.coli	DEB	S100	M_Raabe_A_Wulf_220421_290421_bRPfrac_1.raw_to_M_Raabe_A_Wulf_220421_290421_Expl3_Ecoli_XL_DEB_S100_LB_bRPfrac_DL.raw_mrgd_perc_0.0100_XLs	2	105183	15018.6	578.23	0.000173249	3	VMSLLEPTK	sp|P00954|SYW_ECOLI	186	194	1.88341	578.231	CU+C4H6O2	715.114	C	VmSLLEPTK	1	0.37592	-1.88341	0.688645	1
E.coli	DEB	S100	M_Raabe_A_Wulf_220421_290421_bRPfrac_1.raw_to_M_Raabe_A_Wulf_220421_290421_Expl3_Ecoli_XL_DEB_S100_LB_bRPfrac_DL.raw_mrgd_perc_0.0100_XLs	2	105259	15028.5	578.231	0.000588599	3	VMSLLEPTK	sp|P00954|SYW_ECOLI	186	194	0.120107	578.231	CU+C4H6O2	715.114	C	VmSLLEPTK	1	0.448843	0.120107	0.964791	1
E.coli	DEB	S100	M_Raabe_A_Wulf_220421_290421_bRPfrac_1.raw_to_M_Raabe_A_Wulf_220421_290421_Expl3_Ecoli_XL_DEB_S100_LB_bRPfrac_DL.raw_mrgd_perc_0.0100_XLs	2	129209	18567.5	586.234	4.94491e-06	3	VMSLLEPTK	sp|P00954|SYW_ECOLI	186	194	1.78973	586.235	AU+C4H6O2	739.125	A	VmSLLEPTK	1	0.24575	-1.78973	0.630368	1
E.coli	DEB	S100	M_Raabe_A_Wulf_220421_290421_bRPfrac_1.raw_to_M_Raabe_A_Wulf_220421_290421_Expl3_Ecoli_XL_DEB_S100_LB_bRPfrac_DL.raw_mrgd_perc_0.0100_XLs	2	129289	18577.8	586.234	0.00017333	3	VMSLLEPTK	sp|P00954|SYW_ECOLI	186	194	1.47739	586.235	AU+C4H6O2	739.125	A	VmSLLEPTK	1	0.0137845	-1.47739	0.804205	1
E.coli	DEB	S100	M_Raabe_A_Wulf_220421_290421_bRPfrac_1.raw_to_M_Raabe_A_Wulf_220421_290421_Expl3_Ecoli_XL_DEB_S100_LB_bRPfrac_DL.raw_mrgd_perc_0.0100_XLs	2	129372	18588.7	586.234	0.000173276	3	VMSLLEPTK	sp|P00954|SYW_ECOLI	186	194	1.06093	586.235	AU+C4H6O2	739.125	A	VmSLLEPTK	1	0.462803	-1.06093	0.815576	1
E.coli	DEB	S100	M_Raabe_A_Wulf_220421_290421_bRPfrac_1.raw_to_M_Raabe_A_Wulf_220421_290421_Expl3_Ecoli_XL_DEB_S100_LB_bRPfrac_DL.raw_mrgd_perc_0.0100_XLs	2	152446	21860.3	489.557	4.91783e-06	3	VM(Oxidation)SLLEPTK	sp|P00954|SYW_ECOLI	186	194	1.75222	489.558	A+C4H6O2	433.1	A	VMSLLEPTK	-1	0	-1.75222	0.986954	1
E.coli	DEB	S100	M_Raabe_A_Wulf_220421_290421_bRPfrac_1.raw_to_M_Raabe_A_Wulf_220421_290421_Expl3_Ecoli_XL_DEB_S100_LB_bRPfrac_DL.raw_mrgd_perc_0.0100_XLs	2	152530	21871.3	489.557	0.000173194	3	VM(Oxidation)SLLEPTK	sp|P00954|SYW_ECOLI	186	194	2.00156	489.558	A+C4H6O2	433.1	A	VMSLLEPTK	-1	0	-2.00156	0.998878	1
E.coli	DEB	S100	M_Raabe_A_Wulf_220421_290421_bRPfrac_1.raw_to_M_Raabe_A_Wulf_220421_290421_Expl3_Ecoli_XL_DEB_S100_LB_bRPfrac_DL.raw_mrgd_perc_0.0100_XLs	2	152614	21882.3	489.557	4.87117e-06	3	VM(Oxidation)SLLEPTK	sp|P00954|SYW_ECOLI	186	194	1.62754	489.558	A+C4H6O2	433.1	A	VMSLLEPTK	-1	0	-1.62754	0.991555	1
E.coli	DEB	S100	M_Raabe_A_Wulf_220421_290421_bRPfrac_1.raw_to_M_Raabe_A_Wulf_220421_290421_Expl3_Ecoli_XL_DEB_S100_LB_bRPfrac_DL.raw_mrgd_perc_0.0100_XLs	2	152698	21893.4	489.557	4.61015e-06	3	VM(Oxidation)SLLEPTK	sp|P00954|SYW_ECOLI	186	194	1.25352	489.558	A+C4H6O2	433.1	A	VmSLLEPTK	1	1	-1.25352	0.99436	1
E.coli	DEB	S100	M_Raabe_A_Wulf_220421_290421_bRPfrac_1.raw_to_M_Raabe_A_Wulf_220421_290421_Expl3_Ecoli_XL_DEB_S100_LB_bRPfrac_DL.raw_mrgd_perc_0.0100_XLs	2	152784	21904.5	489.557	0.000173302	3	VM(Oxidation)SLLEPTK	sp|P00954|SYW_ECOLI	186	194	1.93923	489.558	A+C4H6O2	433.1	A	VMSllEPTK	4	0.0818055	-1.93923	0.963117	1
E.coli	DEB	S100	M_Raabe_A_Wulf_220421_290421_bRPfrac_1.raw_to_M_Raabe_A_Wulf_220421_290421_Expl3_Ecoli_XL_DEB_S100_LB_bRPfrac_DL.raw_mrgd_perc_0.0100_XLs	2	152868	21915.2	489.557	4.64561e-06	3	VMSLLEPTK	sp|P00954|SYW_ECOLI	186	194	1.62754	489.558	G+C4H6O2	449.095	G	VmSLLEPTK	1	2.0574	-1.62754	0.946934	1
E.coli	DEB	S100	M_Raabe_A_Wulf_220421_290421_bRPfrac_1.raw_to_M_Raabe_A_Wulf_220421_290421_Expl3_Ecoli_XL_DEB_S100_LB_bRPfrac_DL.raw_mrgd_perc_0.0100_XLs	2	153204	21959.6	489.557	4.8774e-06	3	VM(Oxidation)SLLEPTK	sp|P00954|SYW_ECOLI	186	194	1.68988	489.558	A+C4H6O2	433.1	A	VmSLLEPTK	1	1	-1.68988	0.94207	1
E.coli	DEB	S100	M_Raabe_A_Wulf_220421_290421_bRPfrac_1.raw_to_M_Raabe_A_Wulf_220421_290421_Expl3_Ecoli_XL_DEB_S100_LB_bRPfrac_DL.raw_mrgd_perc_0.0100_XLs	2	153584	22008.5	489.558	0.000173263	3	VM(Oxidation)SLLEPTK	sp|P00954|SYW_ECOLI	186	194	1.12885	489.558	A+C4H6O2	433.1	A	VmSLLEPTK	1	1.01148	-1.12885	1	1
E.coli	DEB	S100	M_Raabe_A_Wulf_220421_290421_bRPfrac_1.raw_to_M_Raabe_A_Wulf_220421_290421_Expl3_Ecoli_XL_DEB_S100_LB_bRPfrac_DL.raw_mrgd_perc_0.0100_XLs	2	154038	22067.6	489.558	4.81717e-06	3	VMSLLEPTK	sp|P00954|SYW_ECOLI	186	194	0.131453	489.558	G+C4H6O2	449.095	G	VmSLLEPTK	1	1.60525	-0.131453	0.497069	1
E.coli	DEB	S100	M_Raabe_A_Wulf_220421_290421_bRPfrac_1.raw_to_M_Raabe_A_Wulf_220421_290421_Expl3_Ecoli_XL_DEB_S100_LB_bRPfrac_DL.raw_mrgd_perc_0.0100_XLs	2	154457	22123.8	489.557	4.78038e-06	3	VMSLLEPTK	sp|P00954|SYW_ECOLI	186	194	1.68988	489.558	G+C4H6O2	449.095	G	VmSLLEPTK	1	1.42964	-1.68988	1	1
E.coli	DEB	S100	M_Raabe_A_Wulf_220421_290421_bRPfrac_1.raw_to_M_Raabe_A_Wulf_220421_290421_Expl3_Ecoli_XL_DEB_S100_LB_bRPfrac_DL.raw_mrgd_perc_0.0100_XLs	2	177904	25336.3	489.557	0.000173435	3	VM(Oxidation)SLLEPTK	sp|P00954|SYW_ECOLI	186	194	1.93923	489.558	A+C4H6O2	433.1	A	VmSLLEPTK	1	1	-1.93923	1	1
E.coli	DEB	S100	M_Raabe_A_Wulf_220421_290421_bRPfrac_1.raw_to_M_Raabe_A_Wulf_220421_290421_Expl3_Ecoli_XL_DEB_S100_LB_bRPfrac_DL.raw_mrgd_perc_0.0100_XLs	2	177923	25338.8	484.226	4.81813e-06	3	VMSLLEPTK	sp|P00954|SYW_ECOLI	186	194	0.629216	484.226	A+C4H6O2	433.1	A	VmSLLEPTK	1	2.29571	-0.629216	0.228878	1
E.coli	DEB	S100	M_Raabe_A_Wulf_220421_290421_bRPfrac_1.raw_to_M_Raabe_A_Wulf_220421_290421_Expl3_Ecoli_XL_DEB_S100_LB_bRPfrac_DL.raw_mrgd_perc_0.0100_XLs	2	178020	25351.4	484.225	0.000173285	3	VMSLLEPTK	sp|P00954|SYW_ECOLI	186	194	2.14762	484.226	A+C4H6O2	433.1	A	VmSLLEPTK	1	1.44545	-2.14762	0.294641	1
E.coli	DEB	S100	M_Raabe_A_Wulf_220421_290421_bRPfrac_1.raw_to_M_Raabe_A_Wulf_220421_290421_Expl3_Ecoli_XL_DEB_S100_LB_bRPfrac_DL.raw_mrgd_perc_0.0100_XLs	2	179126	25492.9	725.836	4.58221e-06	2	VMSLLEPTK	sp|P00954|SYW_ECOLI	186	194	0.55675	725.836	A+C4H6O2	433.1	A	VmSLLEPTK	1	1.58459	0.55675	1	1
E.coli	DEB	S100	M_Raabe_A_Wulf_220421_290421_bRPfrac_1.raw_to_M_Raabe_A_Wulf_220421_290421_Expl3_Ecoli_XL_DEB_S100_LB_bRPfrac_DL.raw_mrgd_perc_0.0100_XLs	2	179205	25502.7	725.835	4.76355e-06	2	VMSLLEPTK	sp|P00954|SYW_ECOLI	186	194	1.4614	725.836	A+C4H6O2	433.1	A	VmSLLEPTK	1	1.63622	-1.4614	0.913318	1
E.coli	DEB	S100	M_Raabe_A_Wulf_220421_290421_bRPfrac_1.raw_to_M_Raabe_A_Wulf_220421_290421_Expl3_Ecoli_XL_DEB_S100_LB_bRPfrac_DL.raw_mrgd_perc_0.0100_XLs	2	184483	26202.5	830.882	0.000173257	2	NNVIGLLEDPK	sp|P00954|SYW_ECOLI	204	214	0.708835	830.883	G+C4H6O2	449.095	G	NNVIGllEDPK	6	0.152956	-0.708835	0.719699	1
E.coli	DEB	S100	M_Raabe_A_Wulf_220421_290421_bRPfrac_1.raw_to_M_Raabe_A_Wulf_220421_290421_Expl3_Ecoli_XL_DEB_S100_LB_bRPfrac_DL.raw_mrgd_perc_0.0100_XLs	2	31391	4494.37	548.89	0.000843665	3	GALLHVEK	sp|P00956|SYI_ECOLI	391	398	0.783118	548.89	AG+C4H6O2	778.147	A	GaLLHVEK	1	0.119044	-0.783118	0.751077	1
E.coli	DEB	S100	M_Raabe_A_Wulf_220421_290421_bRPfrac_1.raw_to_M_Raabe_A_Wulf_220421_290421_Expl3_Ecoli_XL_DEB_S100_LB_bRPfrac_DL.raw_mrgd_perc_0.0100_XLs	2	31611	4520.77	675.958	3.65531e-06	3	DMVKPEEM(Oxidation)VVLDR	sp|P00956|SYI_ECOLI	674	686	2.50734	675.96	G+C4H6O2	449.095	G	DmVKPEEmVVLDR	7	1.90946	-2.50734	1	1
E.coli	DEB	S100	M_Raabe_A_Wulf_220421_290421_bRPfrac_1.raw_to_M_Raabe_A_Wulf_220421_290421_Expl3_Ecoli_XL_DEB_S100_LB_bRPfrac_DL.raw_mrgd_perc_0.0100_XLs	2	31708	4532.94	675.959	3.97073e-06	3	DM(Oxidation)VKPEEM(Oxidation)VVLDR	sp|P00956|SYI_ECOLI	674	686	2.1846	675.96	A+C4H6O2	433.1	A	DmVKPEEmVVLDR	7	0.45946	-2.1846	1	1
E.coli	DEB	S100	M_Raabe_A_Wulf_220421_290421_bRPfrac_1.raw_to_M_Raabe_A_Wulf_220421_290421_Expl3_Ecoli_XL_DEB_S100_LB_bRPfrac_DL.raw_mrgd_perc_0.0100_XLs	2	31795	4543.98	675.958	0.000173162	3	DMVKPEEM(Oxidation)VVLDR	sp|P00956|SYI_ECOLI	674	686	2.90695	675.96	G+C4H6O2	449.095	G	DmVKPEEmVVLDR	7	1.59334	-2.90695	0.898907	1
E.coli	DEB	S100	M_Raabe_A_Wulf_220421_290421_bRPfrac_1.raw_to_M_Raabe_A_Wulf_220421_290421_Expl3_Ecoli_XL_DEB_S100_LB_bRPfrac_DL.raw_mrgd_perc_0.0100_XLs	2	32011	4570.78	541.214	0.000173259	3	GALLHVEK	sp|P00956|SYI_ECOLI	391	398	1.2963	541.215	GU+C4H6O2	755.12	G	gALLHVEK	0	0.192622	-1.2963	1	1
E.coli	DEB	S100	M_Raabe_A_Wulf_220421_290421_bRPfrac_1.raw_to_M_Raabe_A_Wulf_220421_290421_Expl3_Ecoli_XL_DEB_S100_LB_bRPfrac_DL.raw_mrgd_perc_0.0100_XLs	2	35748	5056.88	799.369	0.0070705	3	STLNLPETGFPMRGDLAK	sp|P00956|SYI_ECOLI	6	23	1.02943	799.37	G+C4H6O2	449.095	G	STLNLPETGFPmRGDLAK	11	2.13077	-1.02943	1	1
E.coli	DEB	S100	M_Raabe_A_Wulf_220421_290421_bRPfrac_1.raw_to_M_Raabe_A_Wulf_220421_290421_Expl3_Ecoli_XL_DEB_S100_LB_bRPfrac_DL.raw_mrgd_perc_0.0100_XLs	2	35840	5068.72	599.779	0.00445014	4	STLNLPETGFPMRGDLAK	sp|P00956|SYI_ECOLI	6	23	0.602371	599.779	G+C4H6O2	449.095	G	STLNLPETGFPmRGDLAK	11	1.27015	-0.602371	0.773731	1
E.coli	DEB	S100	M_Raabe_A_Wulf_220421_290421_bRPfrac_1.raw_to_M_Raabe_A_Wulf_220421_290421_Expl3_Ecoli_XL_DEB_S100_LB_bRPfrac_DL.raw_mrgd_perc_0.0100_XLs	2	35926	5080.11	799.369	4.94539e-06	3	STLNLPETGFPMRGDLAK	sp|P00956|SYI_ECOLI	6	23	0.779236	799.37	G+C4H6O2	449.095	G	STLNLPETGFPmRGDLAK	11	2.10511	-0.779236	1	1
E.coli	DEB	S100	M_Raabe_A_Wulf_220421_290421_bRPfrac_1.raw_to_M_Raabe_A_Wulf_220421_290421_Expl3_Ecoli_XL_DEB_S100_LB_bRPfrac_DL.raw_mrgd_perc_0.0100_XLs	2	54766	7889.05	439.205	0.000173415	3	GALLHVEK	sp|P00956|SYI_ECOLI	391	398	1.72103	439.206	G+C4H6O2	449.095	G	GAllHVEK	3	0.536061	-1.72103	0.654415	1
E.coli	DEB	S100	M_Raabe_A_Wulf_220421_290421_bRPfrac_1.raw_to_M_Raabe_A_Wulf_220421_290421_Expl3_Ecoli_XL_DEB_S100_LB_bRPfrac_DL.raw_mrgd_perc_0.0100_XLs	2	54783	7890.91	439.206	0.000173338	3	GALLHVEK	sp|P00956|SYI_ECOLI	391	398	1.36139	439.206	G+C4H6O2	449.095	G	GALLHVEk	7	2.18085	-1.36139	0.704938	1
E.coli	DEB	S100	M_Raabe_A_Wulf_220421_290421_bRPfrac_1.raw_to_M_Raabe_A_Wulf_220421_290421_Expl3_Ecoli_XL_DEB_S100_LB_bRPfrac_DL.raw_mrgd_perc_0.0100_XLs	2	54883	7902.58	439.205	4.79877e-06	3	GALLHVEK	sp|P00956|SYI_ECOLI	391	398	2.05622	439.206	G+C4H6O2	449.095	G	gALLHVEK	0	0.660715	-2.05622	0.936816	1
E.coli	DEB	S100	M_Raabe_A_Wulf_220421_290421_bRPfrac_1.raw_to_M_Raabe_A_Wulf_220421_290421_Expl3_Ecoli_XL_DEB_S100_LB_bRPfrac_DL.raw_mrgd_perc_0.0100_XLs	2	54988	7914.44	439.206	4.94935e-06	3	GALLHVEK	sp|P00956|SYI_ECOLI	391	398	1.36139	439.206	G+C4H6O2	449.095	G	GAllHVEK	3	0.227935	-1.36139	0.746878	1
E.coli	DEB	S100	M_Raabe_A_Wulf_220421_290421_bRPfrac_1.raw_to_M_Raabe_A_Wulf_220421_290421_Expl3_Ecoli_XL_DEB_S100_LB_bRPfrac_DL.raw_mrgd_perc_0.0100_XLs	2	55096	7926.3	439.206	0.000173184	3	GALLHVEK	sp|P00956|SYI_ECOLI	391	398	0.944486	439.206	G+C4H6O2	449.095	G	GALLhVEK	4	1.84818	-0.944486	0.65056	1
E.coli	DEB	S100	M_Raabe_A_Wulf_220421_290421_bRPfrac_1.raw_to_M_Raabe_A_Wulf_220421_290421_Expl3_Ecoli_XL_DEB_S100_LB_bRPfrac_DL.raw_mrgd_perc_0.0100_XLs	2	55204	7938.48	439.206	0.000326074	3	GALLHVEK	sp|P00956|SYI_ECOLI	391	398	1.08345	439.206	G+C4H6O2	449.095	G	GALLHVEk	7	1.76485	-1.08345	0.751856	1
E.coli	DEB	S100	M_Raabe_A_Wulf_220421_290421_bRPfrac_1.raw_to_M_Raabe_A_Wulf_220421_290421_Expl3_Ecoli_XL_DEB_S100_LB_bRPfrac_DL.raw_mrgd_perc_0.0100_XLs	2	55318	7951.84	439.206	0.0020927	3	GALLHVEK	sp|P00956|SYI_ECOLI	391	398	1.50035	439.206	G+C4H6O2	449.095	G	GALLHVEk	7	2.10318	-1.50035	0.843347	1
E.coli	DEB	S100	M_Raabe_A_Wulf_220421_290421_bRPfrac_1.raw_to_M_Raabe_A_Wulf_220421_290421_Expl3_Ecoli_XL_DEB_S100_LB_bRPfrac_DL.raw_mrgd_perc_0.0100_XLs	2	78845	11336.1	433.875	0.00186995	3	GALLHVEK	sp|P00956|SYI_ECOLI	391	398	0.270943	433.875	A+C4H6O2	433.1	A	GALLHVEk	7	0.952278	-0.270943	1	1
E.coli	DEB	S100	M_Raabe_A_Wulf_220421_290421_bRPfrac_1.raw_to_M_Raabe_A_Wulf_220421_290421_Expl3_Ecoli_XL_DEB_S100_LB_bRPfrac_DL.raw_mrgd_perc_0.0100_XLs	2	79305	11390.6	439.205	0.00380608	3	GALLHVEK	sp|P00956|SYI_ECOLI	391	398	3.79331	439.206	G+C4H6O2	449.095	G	GAllHVEK	3	0.341802	-3.79331	0.859478	1
E.coli	DEB	S100	M_Raabe_A_Wulf_220421_290421_bRPfrac_1.raw_to_M_Raabe_A_Wulf_220421_290421_Expl3_Ecoli_XL_DEB_S100_LB_bRPfrac_DL.raw_mrgd_perc_0.0100_XLs	2	80490	11533.1	433.874	0.000173344	3	GALLHVEK	sp|P00956|SYI_ECOLI	391	398	2.21338	433.875	A+C4H6O2	433.1	A	GAllHVEK	3	0.401385	-2.21338	0.864929	1
E.coli	DEB	S100	M_Raabe_A_Wulf_220421_290421_bRPfrac_1.raw_to_M_Raabe_A_Wulf_220421_290421_Expl3_Ecoli_XL_DEB_S100_LB_bRPfrac_DL.raw_mrgd_perc_0.0100_XLs	2	175636	25043.8	479.892	0.00111599	3	IIGNGHLHK	sp|P00956|SYI_ECOLI	172	180	0.957238	479.893	G+C4H6O2	449.095	G	IIGNGHLhK	7	2.47659	-0.957238	0.853655	1
E.coli	DEB	S100	M_Raabe_A_Wulf_220421_290421_bRPfrac_1.raw_to_M_Raabe_A_Wulf_220421_290421_Expl3_Ecoli_XL_DEB_S100_LB_bRPfrac_DL.raw_mrgd_perc_0.0100_XLs	2	175716	25054.7	479.892	0.000173442	3	IIGNGHLHK	sp|P00956|SYI_ECOLI	172	180	1.78394	479.893	G+C4H6O2	449.095	G	IIGNGHLhK	7	2.36107	-1.78394	0.85025	1
E.coli	DEB	S100	M_Raabe_A_Wulf_220421_290421_bRPfrac_1.raw_to_M_Raabe_A_Wulf_220421_290421_Expl3_Ecoli_XL_DEB_S100_LB_bRPfrac_DL.raw_mrgd_perc_0.0100_XLs	2	175800	25066.1	479.892	0.000173352	3	IIGNGHLHK	sp|P00956|SYI_ECOLI	172	180	1.84753	479.893	G+C4H6O2	449.095	G	IIGNGHLhK	7	2.56055	-1.84753	0.856892	1
E.coli	DEB	S100	M_Raabe_A_Wulf_220421_290421_bRPfrac_1.raw_to_M_Raabe_A_Wulf_220421_290421_Expl3_Ecoli_XL_DEB_S100_LB_bRPfrac_DL.raw_mrgd_perc_0.0100_XLs	2	175883	25077.2	479.892	4.861e-06	3	IIGNGHLHK	sp|P00956|SYI_ECOLI	172	180	1.97472	479.893	G+C4H6O2	449.095	G	IIGnGHLHK	3	0.16665	-1.97472	0.868665	1
E.coli	DEB	S100	M_Raabe_A_Wulf_220421_290421_bRPfrac_1.raw_to_M_Raabe_A_Wulf_220421_290421_Expl3_Ecoli_XL_DEB_S100_LB_bRPfrac_DL.raw_mrgd_perc_0.0100_XLs	2	175968	25088.7	479.892	0.0001732	3	IIGNGHLHK	sp|P00956|SYI_ECOLI	172	180	0.512091	479.893	G+C4H6O2	449.095	G	IIGNGHLhK	7	2.54447	-0.512091	0.812991	1
E.coli	DEB	S100	M_Raabe_A_Wulf_220421_290421_bRPfrac_1.raw_to_M_Raabe_A_Wulf_220421_290421_Expl3_Ecoli_XL_DEB_S100_LB_bRPfrac_DL.raw_mrgd_perc_0.0100_XLs	2	176082	25103.8	479.892	0.00209271	3	IIGNGHLHK	sp|P00956|SYI_ECOLI	172	180	0.575683	479.893	G+C4H6O2	449.095	G	IIGNGHLhK	7	1.66045	-0.575683	0.497533	1
E.coli	DEB	S100	M_Raabe_A_Wulf_220421_290421_bRPfrac_1.raw_to_M_Raabe_A_Wulf_220421_290421_Expl3_Ecoli_XL_DEB_S100_LB_bRPfrac_DL.raw_mrgd_perc_0.0100_XLs	2	180596	25679	747.983	4.95385e-06	3	IESM(Oxidation)VANRPDWCISR	sp|P00956|SYI_ECOLI	452	466	2.85868	747.985	G+C4H6O2	449.095	G	IESmVANRPDWCISR	3	0.998119	-2.85868	1	1
E.coli	DEB	S100	M_Raabe_A_Wulf_220421_290421_bRPfrac_1.raw_to_M_Raabe_A_Wulf_220421_290421_Expl3_Ecoli_XL_DEB_S100_LB_bRPfrac_DL.raw_mrgd_perc_0.0100_XLs	2	5818	903.748	458.191	0.000173273	3	GAM(Oxidation)ALFGEK	sp|P00957|SYA_ECOLI	640	648	2.26073	458.192	A+C4H6O2	433.1	A	GAmALFGEK	2	1.00651	-2.26073	0.538258	1
E.coli	DEB	S100	M_Raabe_A_Wulf_220421_290421_bRPfrac_1.raw_to_M_Raabe_A_Wulf_220421_290421_Expl3_Ecoli_XL_DEB_S100_LB_bRPfrac_DL.raw_mrgd_perc_0.0100_XLs	2	5999	924.689	458.191	0.000173223	3	GAM(Oxidation)ALFGEK	sp|P00957|SYA_ECOLI	640	648	0.912547	458.192	A+C4H6O2	433.1	A	GAmALFGEK	2	1	-0.912547	0.630794	1
E.coli	DEB	S100	M_Raabe_A_Wulf_220421_290421_bRPfrac_1.raw_to_M_Raabe_A_Wulf_220421_290421_Expl3_Ecoli_XL_DEB_S100_LB_bRPfrac_DL.raw_mrgd_perc_0.0100_XLs	2	6106	937.098	458.191	0.000173408	3	GAM(Oxidation)ALFGEK	sp|P00957|SYA_ECOLI	640	648	1.52808	458.192	A+C4H6O2	433.1	A	GAmALFGEK	2	0.878905	-1.52808	0.151269	1
E.coli	DEB	S100	M_Raabe_A_Wulf_220421_290421_bRPfrac_1.raw_to_M_Raabe_A_Wulf_220421_290421_Expl3_Ecoli_XL_DEB_S100_LB_bRPfrac_DL.raw_mrgd_perc_0.0100_XLs	2	7720	1127.82	747.275	4.17809e-06	3	EASGFGADYNAMIR	sp|P00957|SYA_ECOLI	438	451	1.43686	747.277	AC+C4H6O2	738.141	A	EASGFGADYNAmIR	11	2.06785	-1.43686	0.831704	1
E.coli	DEB	S100	M_Raabe_A_Wulf_220421_290421_bRPfrac_1.raw_to_M_Raabe_A_Wulf_220421_290421_Expl3_Ecoli_XL_DEB_S100_LB_bRPfrac_DL.raw_mrgd_perc_0.0100_XLs	2	7823	1140.17	747.277	0.0015013	3	EASGFGADYNAMIR	sp|P00957|SYA_ECOLI	438	451	0.0986665	747.277	AC+C4H6O2	738.141	A	EASGFGADYNAmIR	11	1.20352	-0.0986665	0.352361	1
E.coli	DEB	S100	M_Raabe_A_Wulf_220421_290421_bRPfrac_1.raw_to_M_Raabe_A_Wulf_220421_290421_Expl3_Ecoli_XL_DEB_S100_LB_bRPfrac_DL.raw_mrgd_perc_0.0100_XLs	2	7828	1140.7	650.926	0.000588626	3	EASGFGADYNAM(Oxidation)IR	sp|P00957|SYA_ECOLI	438	451	2.60553	650.928	A+C4H6O2	433.1	A	EASGFGADYNAmIR	11	1.05993	-2.60553	0.782657	1
E.coli	DEB	S100	M_Raabe_A_Wulf_220421_290421_bRPfrac_1.raw_to_M_Raabe_A_Wulf_220421_290421_Expl3_Ecoli_XL_DEB_S100_LB_bRPfrac_DL.raw_mrgd_perc_0.0100_XLs	2	7905	1150.35	650.928	0.00687862	3	EASGFGADYNAM(Oxidation)IR	sp|P00957|SYA_ECOLI	438	451	0.0738411	650.928	A+C4H6O2	433.1	A	EASGFGAdYNAMIR	7	0.0253594	-0.0738411	0.854805	1
E.coli	DEB	S100	M_Raabe_A_Wulf_220421_290421_bRPfrac_1.raw_to_M_Raabe_A_Wulf_220421_290421_Expl3_Ecoli_XL_DEB_S100_LB_bRPfrac_DL.raw_mrgd_perc_0.0100_XLs	2	9133	1303.14	747.605	0.00253982	3	EASGFGADYNAMIR	sp|P00957|SYA_ECOLI	438	451	0.210371	747.605	AU+C4H6O2	739.125	A	EASGFGADYNAmIR	11	0.298761	0.210371	0.864344	1
E.coli	DEB	S100	M_Raabe_A_Wulf_220421_290421_bRPfrac_1.raw_to_M_Raabe_A_Wulf_220421_290421_Expl3_Ecoli_XL_DEB_S100_LB_bRPfrac_DL.raw_mrgd_perc_0.0100_XLs	2	9214	1313.65	747.605	0.0071665	3	EASGFGADYNAMIR	sp|P00957|SYA_ECOLI	438	451	0.0280177	747.605	AU+C4H6O2	739.125	A	EASGFGADYNAmIR	11	0.525267	0.0280177	1	1
E.coli	DEB	S100	M_Raabe_A_Wulf_220421_290421_bRPfrac_1.raw_to_M_Raabe_A_Wulf_220421_290421_Expl3_Ecoli_XL_DEB_S100_LB_bRPfrac_DL.raw_mrgd_perc_0.0100_XLs	2	27991	4104.66	426.175	0.0015013	3	HGNM(Oxidation)LGAK	sp|P00957|SYA_ECOLI	320	327	3.39543	426.176	A+C4H6O2	433.1	A	HGNmLGAK	3	0.00973768	-3.39543	0.628619	1
E.coli	DEB	S100	M_Raabe_A_Wulf_220421_290421_bRPfrac_1.raw_to_M_Raabe_A_Wulf_220421_290421_Expl3_Ecoli_XL_DEB_S100_LB_bRPfrac_DL.raw_mrgd_perc_0.0100_XLs	2	31226	4474.57	613.253	3.21076e-06	3	HNDLENVGYTAR	sp|P00957|SYA_ECOLI	75	86	2.75055	613.255	G+C4H6O2	449.095	G	hNDLENVGYTAR	0	3.02654	-2.75055	0.854177	1
E.coli	DEB	S100	M_Raabe_A_Wulf_220421_290421_bRPfrac_1.raw_to_M_Raabe_A_Wulf_220421_290421_Expl3_Ecoli_XL_DEB_S100_LB_bRPfrac_DL.raw_mrgd_perc_0.0100_XLs	2	31324	4486.46	613.254	3.61112e-06	3	HNDLENVGYTAR	sp|P00957|SYA_ECOLI	75	86	1.93523	613.255	G+C4H6O2	449.095	G	hNDLENVGYTAR	0	2.7884	-1.93523	0.855178	1
E.coli	DEB	S100	M_Raabe_A_Wulf_220421_290421_bRPfrac_1.raw_to_M_Raabe_A_Wulf_220421_290421_Expl3_Ecoli_XL_DEB_S100_LB_bRPfrac_DL.raw_mrgd_perc_0.0100_XLs	2	31406	4496.16	613.254	3.09683e-06	3	HNDLENVGYTAR	sp|P00957|SYA_ECOLI	75	86	1.79796	613.255	G+C4H6O2	449.095	G	hNDLENVGYTAR	0	2.82726	-1.79796	0.820551	1
E.coli	DEB	S100	M_Raabe_A_Wulf_220421_290421_bRPfrac_1.raw_to_M_Raabe_A_Wulf_220421_290421_Expl3_Ecoli_XL_DEB_S100_LB_bRPfrac_DL.raw_mrgd_perc_0.0100_XLs	2	31497	4507	613.254	3.46947e-06	3	HNDLENVGYTAR	sp|P00957|SYA_ECOLI	75	86	1.59891	613.255	G+C4H6O2	449.095	G	hNDLENVGYTAR	0	1.43547	-1.59891	0.714637	1
E.coli	DEB	S100	M_Raabe_A_Wulf_220421_290421_bRPfrac_1.raw_to_M_Raabe_A_Wulf_220421_290421_Expl3_Ecoli_XL_DEB_S100_LB_bRPfrac_DL.raw_mrgd_perc_0.0100_XLs	2	31689	4530.45	532.221	0.000173372	3	GYDHLELNGK	sp|P00957|SYA_ECOLI	460	469	2.94172	532.223	G+C4H6O2	449.095	G	GYDhLELNGK	3	0.416786	-2.94172	0.21686	1
E.coli	DEB	S100	M_Raabe_A_Wulf_220421_290421_bRPfrac_1.raw_to_M_Raabe_A_Wulf_220421_290421_Expl3_Ecoli_XL_DEB_S100_LB_bRPfrac_DL.raw_mrgd_perc_0.0100_XLs	2	33365	4743.67	636.296	3.72612e-06	3	AGELIGM(Oxidation)VAQQVGGK	sp|P00957|SYA_ECOLI	828	842	0.323593	636.296	A+C4H6O2	433.1	A	AGELIGmVAQQVGGK	6	1.07425	-0.323593	0.670353	1
E.coli	DEB	S100	M_Raabe_A_Wulf_220421_290421_bRPfrac_1.raw_to_M_Raabe_A_Wulf_220421_290421_Expl3_Ecoli_XL_DEB_S100_LB_bRPfrac_DL.raw_mrgd_perc_0.0100_XLs	2	33441	4753.76	636.295	3.97464e-06	3	AGELIGM(Oxidation)VAQQVGGK	sp|P00957|SYA_ECOLI	828	842	0.621951	636.296	A+C4H6O2	433.1	A	aGELIGMVaQQVGGK	8	0.0298005	-0.621951	1	1
E.coli	DEB	S100	M_Raabe_A_Wulf_220421_290421_bRPfrac_1.raw_to_M_Raabe_A_Wulf_220421_290421_Expl3_Ecoli_XL_DEB_S100_LB_bRPfrac_DL.raw_mrgd_perc_0.0100_XLs	2	33525	4764.97	636.295	4.00681e-06	3	AGELIGM(Oxidation)VAQQVGGK	sp|P00957|SYA_ECOLI	828	842	1.19749	636.296	A+C4H6O2	433.1	A	AGELIGmVAQQVGGK	6	0.94717	-1.19749	0.984237	1
E.coli	DEB	S100	M_Raabe_A_Wulf_220421_290421_bRPfrac_1.raw_to_M_Raabe_A_Wulf_220421_290421_Expl3_Ecoli_XL_DEB_S100_LB_bRPfrac_DL.raw_mrgd_perc_0.0100_XLs	2	33616	4776.43	636.294	4.48944e-06	3	AGELIGM(Oxidation)VAQQVGGK	sp|P00957|SYA_ECOLI	828	842	2.25264	636.296	A+C4H6O2	433.1	A	AGELIGmVAQQVGGK	6	1.31166	-2.25264	1	1
E.coli	DEB	S100	M_Raabe_A_Wulf_220421_290421_bRPfrac_1.raw_to_M_Raabe_A_Wulf_220421_290421_Expl3_Ecoli_XL_DEB_S100_LB_bRPfrac_DL.raw_mrgd_perc_0.0100_XLs	2	55877	8017.31	560.199	0.0070705	3	GAMALFGEK	sp|P00957|SYA_ECOLI	640	648	2.46989	560.2	GU+C4H6O2	755.12	G	GAmALFGEK	2	0.79932	-2.46989	0.68598	1
E.coli	DEB	S100	M_Raabe_A_Wulf_220421_290421_bRPfrac_1.raw_to_M_Raabe_A_Wulf_220421_290421_Expl3_Ecoli_XL_DEB_S100_LB_bRPfrac_DL.raw_mrgd_perc_0.0100_XLs	2	58850	8392.69	630.963	4.08063e-06	3	AGELIGMVAQQVGGK	sp|P00957|SYA_ECOLI	828	842	2.0238	630.964	A+C4H6O2	433.1	A	AGELIGmVAQQVGGK	6	1.63431	-2.0238	0.828042	1
E.coli	DEB	S100	M_Raabe_A_Wulf_220421_290421_bRPfrac_1.raw_to_M_Raabe_A_Wulf_220421_290421_Expl3_Ecoli_XL_DEB_S100_LB_bRPfrac_DL.raw_mrgd_perc_0.0100_XLs	2	63397	9014.54	563.573	4.8266e-06	3	QAFLDFFHSK	sp|P00957|SYA_ECOLI	10	19	2.70071	563.575	G+C4H6O2	449.095	G	QAFLDFFhSK	7	1.83864	-2.70071	0.845368	1
E.coli	DEB	S100	M_Raabe_A_Wulf_220421_290421_bRPfrac_1.raw_to_M_Raabe_A_Wulf_220421_290421_Expl3_Ecoli_XL_DEB_S100_LB_bRPfrac_DL.raw_mrgd_perc_0.0100_XLs	2	63469	9024.61	563.573	4.66845e-06	3	QAFLDFFHSK	sp|P00957|SYA_ECOLI	10	19	2.70071	563.575	G+C4H6O2	449.095	G	QAFLDFFhSK	7	1.95537	-2.70071	1	1
E.coli	DEB	S100	M_Raabe_A_Wulf_220421_290421_bRPfrac_1.raw_to_M_Raabe_A_Wulf_220421_290421_Expl3_Ecoli_XL_DEB_S100_LB_bRPfrac_DL.raw_mrgd_perc_0.0100_XLs	2	81810	11699.6	739.6	0.00265379	3	EASGFGADYNAMIR	sp|P00957|SYA_ECOLI	438	451	1.39903	739.601	CU+C4H6O2	715.114	C	EASGFGADYNAmIR	11	0.344787	-1.39903	0.973138	1
E.coli	DEB	S100	M_Raabe_A_Wulf_220421_290421_bRPfrac_1.raw_to_M_Raabe_A_Wulf_220421_290421_Expl3_Ecoli_XL_DEB_S100_LB_bRPfrac_DL.raw_mrgd_perc_0.0100_XLs	2	81896	11710.9	739.6	0.00843466	3	EASGFGADYNAMIR	sp|P00957|SYA_ECOLI	438	451	0.748997	739.601	CU+C4H6O2	715.114	C	EASGFGADYNAmIR	11	0.404182	-0.748997	1	1
E.coli	DEB	S100	M_Raabe_A_Wulf_220421_290421_bRPfrac_1.raw_to_M_Raabe_A_Wulf_220421_290421_Expl3_Ecoli_XL_DEB_S100_LB_bRPfrac_DL.raw_mrgd_perc_0.0100_XLs	2	82661	11810.4	752.936	0.00221366	3	EASGFGADYNAM(Oxidation)IR	sp|P00957|SYA_ECOLI	438	451	0.89053	752.936	AU+C4H6O2	739.125	A	EASGFGADYNAmIR	11	0.21965	-0.89053	1	1
E.coli	DEB	S100	M_Raabe_A_Wulf_220421_290421_bRPfrac_1.raw_to_M_Raabe_A_Wulf_220421_290421_Expl3_Ecoli_XL_DEB_S100_LB_bRPfrac_DL.raw_mrgd_perc_0.0100_XLs	2	103613	14826.2	458.191	0.000173227	3	GAM(Oxidation)ALFGEK	sp|P00957|SYA_ECOLI	640	648	1.39487	458.192	A+C4H6O2	433.1	A	GAmALFGEK	2	1	-1.39487	0.83189	1
E.coli	DEB	S100	M_Raabe_A_Wulf_220421_290421_bRPfrac_1.raw_to_M_Raabe_A_Wulf_220421_290421_Expl3_Ecoli_XL_DEB_S100_LB_bRPfrac_DL.raw_mrgd_perc_0.0100_XLs	2	103706	14837.8	458.191	4.78446e-06	3	GAM(Oxidation)ALFGEK	sp|P00957|SYA_ECOLI	640	648	1.1308	458.192	A+C4H6O2	433.1	A	GAmALFGEK	2	1	-1.1308	0.982609	1
E.coli	DEB	S100	M_Raabe_A_Wulf_220421_290421_bRPfrac_1.raw_to_M_Raabe_A_Wulf_220421_290421_Expl3_Ecoli_XL_DEB_S100_LB_bRPfrac_DL.raw_mrgd_perc_0.0100_XLs	2	103788	14848.1	458.191	0.000173315	3	GAM(Oxidation)ALFGEK	sp|P00957|SYA_ECOLI	640	648	1.99431	458.192	A+C4H6O2	433.1	A	GAMALFGEk	8	0.00699832	-1.99431	1	1
E.coli	DEB	S100	M_Raabe_A_Wulf_220421_290421_bRPfrac_1.raw_to_M_Raabe_A_Wulf_220421_290421_Expl3_Ecoli_XL_DEB_S100_LB_bRPfrac_DL.raw_mrgd_perc_0.0100_XLs	2	103873	14858.8	458.191	4.85245e-06	3	GAM(Oxidation)ALFGEK	sp|P00957|SYA_ECOLI	640	648	1.8611	458.192	A+C4H6O2	433.1	A	GAmALFGEK	2	1	-1.8611	0.980718	1
E.coli	DEB	S100	M_Raabe_A_Wulf_220421_290421_bRPfrac_1.raw_to_M_Raabe_A_Wulf_220421_290421_Expl3_Ecoli_XL_DEB_S100_LB_bRPfrac_DL.raw_mrgd_perc_0.0100_XLs	2	103958	14868.8	458.191	0.00017336	3	GAM(Oxidation)ALFGEK	sp|P00957|SYA_ECOLI	640	648	2.32733	458.192	A+C4H6O2	433.1	A	GAMALFGEk	8	0.051893	-2.32733	0.837957	1
E.coli	DEB	S100	M_Raabe_A_Wulf_220421_290421_bRPfrac_1.raw_to_M_Raabe_A_Wulf_220421_290421_Expl3_Ecoli_XL_DEB_S100_LB_bRPfrac_DL.raw_mrgd_perc_0.0100_XLs	2	104041	14879	458.191	0.000173304	3	GAM(Oxidation)ALFGEK	sp|P00957|SYA_ECOLI	640	648	2.26073	458.192	A+C4H6O2	433.1	A	GAmALFGEK	2	1.02833	-2.26073	1	1
E.coli	DEB	S100	M_Raabe_A_Wulf_220421_290421_bRPfrac_1.raw_to_M_Raabe_A_Wulf_220421_290421_Expl3_Ecoli_XL_DEB_S100_LB_bRPfrac_DL.raw_mrgd_perc_0.0100_XLs	2	104244	14904.3	458.191	0.00368619	3	GAMALFGEK	sp|P00957|SYA_ECOLI	640	648	1.56729	458.192	G+C4H6O2	449.095	G	GAmALFGEK	2	1.84395	-1.56729	1	1
E.coli	DEB	S100	M_Raabe_A_Wulf_220421_290421_bRPfrac_1.raw_to_M_Raabe_A_Wulf_220421_290421_Expl3_Ecoli_XL_DEB_S100_LB_bRPfrac_DL.raw_mrgd_perc_0.0100_XLs	2	105466	15054.3	645.596	0.000173187	3	EASGFGADYNAMIR	sp|P00957|SYA_ECOLI	438	451	0.683062	645.596	A+C4H6O2	433.1	A	EASGFGADYNAmIR	11	2.22787	-0.683062	0.913671	1
E.coli	DEB	S100	M_Raabe_A_Wulf_220421_290421_bRPfrac_1.raw_to_M_Raabe_A_Wulf_220421_290421_Expl3_Ecoli_XL_DEB_S100_LB_bRPfrac_DL.raw_mrgd_perc_0.0100_XLs	2	105563	15066.2	645.594	0.00517247	3	EASGFGADYNAMIR	sp|P00957|SYA_ECOLI	438	451	3.32113	645.596	A+C4H6O2	433.1	A	EASGFGADYNAmIR	11	2.62789	-3.32113	0.628382	1
E.coli	DEB	S100	M_Raabe_A_Wulf_220421_290421_bRPfrac_1.raw_to_M_Raabe_A_Wulf_220421_290421_Expl3_Ecoli_XL_DEB_S100_LB_bRPfrac_DL.raw_mrgd_perc_0.0100_XLs	2	106439	15177.5	645.596	4.17558e-06	3	EASGFGADYNAMIR	sp|P00957|SYA_ECOLI	438	451	0.997693	645.596	A+C4H6O2	433.1	A	EASGFGADYNAmIR	11	1.55797	-0.997693	0.731681	1
E.coli	DEB	S100	M_Raabe_A_Wulf_220421_290421_bRPfrac_1.raw_to_M_Raabe_A_Wulf_220421_290421_Expl3_Ecoli_XL_DEB_S100_LB_bRPfrac_DL.raw_mrgd_perc_0.0100_XLs	2	106521	15188.4	645.595	4.231e-06	3	EASGFGADYNAMIR	sp|P00957|SYA_ECOLI	438	451	2.3848	645.596	A+C4H6O2	433.1	A	EASGFGADYNAmIR	11	1.61386	-2.3848	1	1
E.coli	DEB	S100	M_Raabe_A_Wulf_220421_290421_bRPfrac_1.raw_to_M_Raabe_A_Wulf_220421_290421_Expl3_Ecoli_XL_DEB_S100_LB_bRPfrac_DL.raw_mrgd_perc_0.0100_XLs	2	109487	15593.1	763.647	3.3532e-06	3	SCAFLIADGVM(Oxidation)PSNENR	sp|P00957|SYA_ECOLI	290	306	1.86499	763.649	G+C4H6O2	449.095	G	sCAFLIADGVMPSNENR	0	1.17143	-1.86499	0.76726	1
E.coli	DEB	S100	M_Raabe_A_Wulf_220421_290421_bRPfrac_1.raw_to_M_Raabe_A_Wulf_220421_290421_Expl3_Ecoli_XL_DEB_S100_LB_bRPfrac_DL.raw_mrgd_perc_0.0100_XLs	2	127236	18311.8	604.282	0.000173293	3	VTGATDLSNKSLR	sp|P00957|SYA_ECOLI	270	282	0.642711	604.283	G+C4H6O2	449.095	G	VTGATDLsNKsLR	10	0.0196671	-0.642711	0.821921	1
E.coli	DEB	S100	M_Raabe_A_Wulf_220421_290421_bRPfrac_1.raw_to_M_Raabe_A_Wulf_220421_290421_Expl3_Ecoli_XL_DEB_S100_LB_bRPfrac_DL.raw_mrgd_perc_0.0100_XLs	2	128644	18493.6	678.785	0.000173236	2	GAMALFGEK	sp|P00957|SYA_ECOLI	640	648	1.73132	678.786	A+C4H6O2	433.1	A	GAmALFGEK	2	1.5139	-1.73132	1	1
E.coli	DEB	S100	M_Raabe_A_Wulf_220421_290421_bRPfrac_1.raw_to_M_Raabe_A_Wulf_220421_290421_Expl3_Ecoli_XL_DEB_S100_LB_bRPfrac_DL.raw_mrgd_perc_0.0100_XLs	2	132992	19071.1	763.648	2.42081e-06	3	SCAFLIADGVM(Oxidation)PSNENR	sp|P00957|SYA_ECOLI	290	306	0.666106	763.649	G+C4H6O2	449.095	G	sCAFLIADGVMPSNENR	0	1.25821	-0.666106	0.541013	1
E.coli	DEB	S100	M_Raabe_A_Wulf_220421_290421_bRPfrac_1.raw_to_M_Raabe_A_Wulf_220421_290421_Expl3_Ecoli_XL_DEB_S100_LB_bRPfrac_DL.raw_mrgd_perc_0.0100_XLs	2	178016	25350.9	565.523	0.00265379	4	QVLGTHVSQKGSLVNDK	sp|P00957|SYA_ECOLI	576	592	2.90055	565.525	G+C4H6O2	449.095	G	QVlGTHVSQKGSlVNDK	12	0.139333	-2.90055	0.68704	1
E.coli	DEB	S100	M_Raabe_A_Wulf_220421_290421_bRPfrac_1.raw_to_M_Raabe_A_Wulf_220421_290421_Expl3_Ecoli_XL_DEB_S100_LB_bRPfrac_DL.raw_mrgd_perc_0.0100_XLs	2	227176	32630.2	583.251	0.00137631	3	LSEVAHLLK	sp|P00957|SYA_ECOLI	714	722	3.3866	583.253	AC+C4H6O2	738.141	A	LSEVAHLLk	8	0.183042	-3.3866	0.418124	1
E.coli	DEB	S100	M_Raabe_A_Wulf_220421_290421_bRPfrac_1.raw_to_M_Raabe_A_Wulf_220421_290421_Expl3_Ecoli_XL_DEB_S100_LB_bRPfrac_DL.raw_mrgd_perc_0.0100_XLs	2	227950	32731.6	738.304	3.8322e-06	3	AGELIGMVAQQVGGK	sp|P00957|SYA_ECOLI	828	842	0.221724	738.304	GU+C4H6O2	755.12	G	AGELIGmVAQQVGGK	6	1.86808	-0.221724	0.867872	1
E.coli	DEB	S100	M_Raabe_A_Wulf_220421_290421_bRPfrac_1.raw_to_M_Raabe_A_Wulf_220421_290421_Expl3_Ecoli_XL_DEB_S100_LB_bRPfrac_DL.raw_mrgd_perc_0.0100_XLs	2	247092	35684.5	677.597	4.81241e-06	3	VDEAGFEAAM(Oxidation)EEQR	sp|P00957|SYA_ECOLI	420	433	1.46923	677.598	A+C4H6O2	433.1	A	VDeAGFeAAMeeQR	11	0.0144508	-1.46923	0.9473	1
E.coli	DEB	S100	M_Raabe_A_Wulf_220421_290421_bRPfrac_1.raw_to_M_Raabe_A_Wulf_220421_290421_Expl3_Ecoli_XL_DEB_S100_LB_bRPfrac_DL.raw_mrgd_perc_0.0100_XLs	2	247176	35696.1	677.597	4.63407e-06	3	VDEAGFEAAMEEQR	sp|P00957|SYA_ECOLI	420	433	1.47947	677.598	G+C4H6O2	449.095	G	VDEAGFEAAmEEQR	9	1.17595	-1.47947	0.982958	1
E.coli	DEB	S100	M_Raabe_A_Wulf_220421_290421_bRPfrac_1.raw_to_M_Raabe_A_Wulf_220421_290421_Expl3_Ecoli_XL_DEB_S100_LB_bRPfrac_DL.raw_mrgd_perc_0.0100_XLs	2	247260	35707.6	677.597	4.81672e-06	3	VDEAGFEAAM(Oxidation)EEQR	sp|P00957|SYA_ECOLI	420	433	1.37916	677.598	A+C4H6O2	433.1	A	VDEAGFEAAmEEQR	9	0.0104853	-1.37916	0.848481	1
E.coli	DEB	S100	M_Raabe_A_Wulf_220421_290421_bRPfrac_1.raw_to_M_Raabe_A_Wulf_220421_290421_Expl3_Ecoli_XL_DEB_S100_LB_bRPfrac_DL.raw_mrgd_perc_0.0100_XLs	2	247347	35719.6	677.598	0.000173341	3	VDEAGFEAAM(Oxidation)EEQR	sp|P00957|SYA_ECOLI	420	433	0.388324	677.598	A+C4H6O2	433.1	A	VDEAGFEAAmEEQR	9	0.0310904	-0.388324	0.80489	1
E.coli	DEB	S100	M_Raabe_A_Wulf_220421_290421_bRPfrac_1.raw_to_M_Raabe_A_Wulf_220421_290421_Expl3_Ecoli_XL_DEB_S100_LB_bRPfrac_DL.raw_mrgd_perc_0.0100_XLs	2	248239	35841.8	509.983	0.00186997	4	LNHSATHLM(Oxidation)HAALR	sp|P00957|SYA_ECOLI	562	575	1.7527	509.983	G+C4H6O2	449.095	G	LNHSATHLmHAALR	8	1.06573	-1.7527	0.547928	1
E.coli	DEB	S100	M_Raabe_A_Wulf_220421_290421_bRPfrac_1.raw_to_M_Raabe_A_Wulf_220421_290421_Expl3_Ecoli_XL_DEB_S100_LB_bRPfrac_DL.raw_mrgd_perc_0.0100_XLs	2	248478	35874.3	509.983	4.95636e-06	4	LNHSATHLM(Oxidation)HAALR	sp|P00957|SYA_ECOLI	562	575	0.914931	509.983	G+C4H6O2	449.095	G	LNHSATHLmHAALR	8	2.13762	-0.914931	0.825045	1
E.coli	DEB	S100	M_Raabe_A_Wulf_220421_290421_bRPfrac_1.raw_to_M_Raabe_A_Wulf_220421_290421_Expl3_Ecoli_XL_DEB_S100_LB_bRPfrac_DL.raw_mrgd_perc_0.0100_XLs	2	248733	35908.2	509.982	0.00199204	4	LNHSATHLM(Oxidation)HAALR	sp|P00957|SYA_ECOLI	562	575	2.29088	509.983	G+C4H6O2	449.095	G	LNHSATHLmHAALR	8	2.19018	-2.29088	0.146272	1
E.coli	DEB	S100	M_Raabe_A_Wulf_220421_290421_bRPfrac_1.raw_to_M_Raabe_A_Wulf_220421_290421_Expl3_Ecoli_XL_DEB_S100_LB_bRPfrac_DL.raw_mrgd_perc_0.0100_XLs	2	250036	36084.8	737.974	4.82923e-06	3	AGELIGMVAQQVGGK	sp|P00957|SYA_ECOLI	828	842	3.57129	737.976	CG+C4H6O2	754.136	C	AGELIGMVAQQVgGK	12	0.277945	-3.57129	1	1
E.coli	DEB	S100	M_Raabe_A_Wulf_220421_290421_bRPfrac_1.raw_to_M_Raabe_A_Wulf_220421_290421_Expl3_Ecoli_XL_DEB_S100_LB_bRPfrac_DL.raw_mrgd_perc_0.0100_XLs	2	250137	36098.2	486.903	0.000326058	3	LSEVAHLLK	sp|P00957|SYA_ECOLI	714	722	2.66576	486.904	G+C4H6O2	449.095	G	LSEVAHLLk	8	1.60478	-2.66576	1	1
E.coli	DEB	S100	M_Raabe_A_Wulf_220421_290421_bRPfrac_1.raw_to_M_Raabe_A_Wulf_220421_290421_Expl3_Ecoli_XL_DEB_S100_LB_bRPfrac_DL.raw_mrgd_perc_0.0100_XLs	2	250214	36108.4	486.904	0.000588599	3	LSEVAHLLK	sp|P00957|SYA_ECOLI	714	722	0.751058	486.904	G+C4H6O2	449.095	G	LSEVAHLLk	8	0.448213	-0.751058	0.522338	1
E.coli	DEB	S100	M_Raabe_A_Wulf_220421_290421_bRPfrac_1.raw_to_M_Raabe_A_Wulf_220421_290421_Expl3_Ecoli_XL_DEB_S100_LB_bRPfrac_DL.raw_mrgd_perc_0.0100_XLs	2	250557	36153.4	745.978	3.98888e-06	3	AGELIGMVAQQVGGK	sp|P00957|SYA_ECOLI	828	842	3.02648	745.98	AG+C4H6O2	778.147	A	AGELIGmVAQQVGGK	6	0.682877	-3.02648	1	1
E.coli	DEB	S100	M_Raabe_A_Wulf_220421_290421_bRPfrac_1.raw_to_M_Raabe_A_Wulf_220421_290421_Expl3_Ecoli_XL_DEB_S100_LB_bRPfrac_DL.raw_mrgd_perc_0.0100_XLs	2	250560	36153.8	486.903	4.87251e-06	3	LSEVAHLLK	sp|P00957|SYA_ECOLI	714	722	2.60308	486.904	G+C4H6O2	449.095	G	LSEVAHLLk	8	3.08484	-2.60308	1	1
E.coli	DEB	S100	M_Raabe_A_Wulf_220421_290421_bRPfrac_1.raw_to_M_Raabe_A_Wulf_220421_290421_Expl3_Ecoli_XL_DEB_S100_LB_bRPfrac_DL.raw_mrgd_perc_0.0100_XLs	2	250630	36163.6	486.904	4.77805e-06	3	LSEVAHLLK	sp|P00957|SYA_ECOLI	714	722	0.3403	486.904	G+C4H6O2	449.095	G	LSEVAhLLK	5	0.386506	-0.3403	1	1
E.coli	DEB	S100	M_Raabe_A_Wulf_220421_290421_bRPfrac_1.raw_to_M_Raabe_A_Wulf_220421_290421_Expl3_Ecoli_XL_DEB_S100_LB_bRPfrac_DL.raw_mrgd_perc_0.0100_XLs	2	252226	36378.5	738.302	3.79804e-06	3	AGELIGM(Oxidation)VAQQVGGK	sp|P00957|SYA_ECOLI	828	842	3.44146	738.304	AU+C4H6O2	739.125	A	AGELIGmVAQQVGGK	6	0.395842	-3.44146	1	1
E.coli	DEB	S100	M_Raabe_A_Wulf_220421_290421_bRPfrac_1.raw_to_M_Raabe_A_Wulf_220421_290421_Expl3_Ecoli_XL_DEB_S100_LB_bRPfrac_DL.raw_mrgd_perc_0.0100_XLs	2	252311	36390.2	738.303	3.98131e-06	3	AGELIGMVAQQVGGK	sp|P00957|SYA_ECOLI	828	842	1.68067	738.304	GU+C4H6O2	755.12	G	AGELIGmVAQQVGGK	6	0.477606	-1.68067	0.865274	1
E.coli	DEB	S100	M_Raabe_A_Wulf_220421_290421_bRPfrac_1.raw_to_M_Raabe_A_Wulf_220421_290421_Expl3_Ecoli_XL_DEB_S100_LB_bRPfrac_DL.raw_mrgd_perc_0.0100_XLs	2	252370	36398.3	725.295	4.75198e-06	3	AGELIGMVAQQVGGK	sp|P00957|SYA_ECOLI	828	842	2.25625	725.297	UU+C4H6O2	716.098	U	AGELIGmVAQQVGGK	6	1.10004	-2.25625	0.837926	1
E.coli	DEB	S100	M_Raabe_A_Wulf_220421_290421_bRPfrac_1.raw_to_M_Raabe_A_Wulf_220421_290421_Expl3_Ecoli_XL_DEB_S100_LB_bRPfrac_DL.raw_mrgd_perc_0.0100_XLs	2	271243	39270.7	598.581	0.000173189	3	VGDAVQADVDEAR	sp|P00957|SYA_ECOLI	544	556	2.27185	598.583	G+C4H6O2	449.095	G	VgDAVQADVDEAR	1	0.0513227	-2.27185	0.466528	1
E.coli	DEB	S100	M_Raabe_A_Wulf_220421_290421_bRPfrac_1.raw_to_M_Raabe_A_Wulf_220421_290421_Expl3_Ecoli_XL_DEB_S100_LB_bRPfrac_DL.raw_mrgd_perc_0.0100_XLs	2	271445	39296.6	672.266	0.00476478	3	VDEAGFEAAMEEQR	sp|P00957|SYA_ECOLI	420	433	0.340338	672.266	A+C4H6O2	433.1	A	VDEAGFEAAmEEQR	9	0.328133	-0.340338	0.341605	1
E.coli	DEB	S100	M_Raabe_A_Wulf_220421_290421_bRPfrac_1.raw_to_M_Raabe_A_Wulf_220421_290421_Expl3_Ecoli_XL_DEB_S100_LB_bRPfrac_DL.raw_mrgd_perc_0.0100_XLs	2	273276	39529	732.643	0.000173223	3	AGELIGMVAQQVGGK	sp|P00957|SYA_ECOLI	828	842	2.04354	732.645	AC+C4H6O2	738.141	A	AGELIGmVAQQVGGK	6	0.432014	-2.04354	0.703596	1
E.coli	DEB	S100	M_Raabe_A_Wulf_220421_290421_bRPfrac_1.raw_to_M_Raabe_A_Wulf_220421_290421_Expl3_Ecoli_XL_DEB_S100_LB_bRPfrac_DL.raw_mrgd_perc_0.0100_XLs	2	273693	39583.7	486.904	0.000173223	3	LSEVAHLLK	sp|P00957|SYA_ECOLI	714	722	1.22419	486.904	G+C4H6O2	449.095	G	LSEVAHLLk	8	2.11291	-1.22419	0.788976	1
E.coli	DEB	S100	M_Raabe_A_Wulf_220421_290421_bRPfrac_1.raw_to_M_Raabe_A_Wulf_220421_290421_Expl3_Ecoli_XL_DEB_S100_LB_bRPfrac_DL.raw_mrgd_perc_0.0100_XLs	2	274722	39722.9	724.969	4.36947e-06	3	AGELIGMVAQQVGGK	sp|P00957|SYA_ECOLI	828	842	0.356128	724.969	CU+C4H6O2	715.114	C	AGELIGmVAQQVGGK	6	0.420772	-0.356128	0.69949	1
E.coli	DEB	S100	M_Raabe_A_Wulf_220421_290421_bRPfrac_1.raw_to_M_Raabe_A_Wulf_220421_290421_Expl3_Ecoli_XL_DEB_S100_LB_bRPfrac_DL.raw_mrgd_perc_0.0100_XLs	2	274803	39734	725.301	0.000173179	3	AGELIGMVAQQVGGK	sp|P00957|SYA_ECOLI	828	842	5.06497	725.297	UU+C4H6O2	716.098	U	AGELIGmVAQQVGGK	6	0.552165	5.06497	1	1
E.coli	DEB	S100	M_Raabe_A_Wulf_220421_290421_bRPfrac_1.raw_to_M_Raabe_A_Wulf_220421_290421_Expl3_Ecoli_XL_DEB_S100_LB_bRPfrac_DL.raw_mrgd_perc_0.0100_XLs	2	275123	39777.2	732.97	4.23904e-06	3	AGELIGMVAQQVGGK	sp|P00957|SYA_ECOLI	828	842	3.55063	732.973	AU+C4H6O2	739.125	A	AGELIGmVAQQVGGK	6	0.494959	-3.55063	0	1
E.coli	DEB	S100	M_Raabe_A_Wulf_220421_290421_bRPfrac_1.raw_to_M_Raabe_A_Wulf_220421_290421_Expl3_Ecoli_XL_DEB_S100_LB_bRPfrac_DL.raw_mrgd_perc_0.0100_XLs	2	179199	25502	658.608	3.33791e-06	3	FGISEGMVM(Oxidation)AAGPGGK	sp|P00959|SYM_ECOLI	644	659	1.71647	658.609	G+C4H6O2	449.095	G	FGISEGmVmAAGPGGK	8	2.18284	-1.71647	0.632299	1
E.coli	DEB	S100	M_Raabe_A_Wulf_220421_290421_bRPfrac_1.raw_to_M_Raabe_A_Wulf_220421_290421_Expl3_Ecoli_XL_DEB_S100_LB_bRPfrac_DL.raw_mrgd_perc_0.0100_XLs	2	179296	25513.9	658.609	4.7291e-06	3	FGISEGM(Oxidation)VM(Oxidation)AAGPGGK	sp|P00959|SYM_ECOLI	644	659	0.28056	658.609	A+C4H6O2	433.1	A	FGISEGmVmAAGPGGK	8	0.0608374	-0.28056	0.623168	1
E.coli	DEB	S100	M_Raabe_A_Wulf_220421_290421_bRPfrac_1.raw_to_M_Raabe_A_Wulf_220421_290421_Expl3_Ecoli_XL_DEB_S100_LB_bRPfrac_DL.raw_mrgd_perc_0.0100_XLs	2	226793	32579	563.258	4.72357e-06	3	HTIM(Oxidation)VANLAPR	sp|P00959|SYM_ECOLI	630	640	1.97846	563.259	G+C4H6O2	449.095	G	hTIMVANLAPR	0	3.50387	-1.97846	1	1
E.coli	DEB	S100	M_Raabe_A_Wulf_220421_290421_bRPfrac_1.raw_to_M_Raabe_A_Wulf_220421_290421_Expl3_Ecoli_XL_DEB_S100_LB_bRPfrac_DL.raw_mrgd_perc_0.0100_XLs	2	226885	32591.3	563.259	4.54093e-06	3	HTIM(Oxidation)VANLAPR	sp|P00959|SYM_ECOLI	630	640	0.427665	563.259	G+C4H6O2	449.095	G	hTIMVANLAPR	0	2.28604	0.427665	1	1
E.coli	DEB	S100	M_Raabe_A_Wulf_220421_290421_bRPfrac_1.raw_to_M_Raabe_A_Wulf_220421_290421_Expl3_Ecoli_XL_DEB_S100_LB_bRPfrac_DL.raw_mrgd_perc_0.0100_XLs	2	226985	32605	563.258	3.58629e-06	3	HTIM(Oxidation)VANLAPR	sp|P00959|SYM_ECOLI	630	640	1.08939	563.259	G+C4H6O2	449.095	G	hTIMVANLAPR	0	2.18914	-1.08939	0.34453	1
E.coli	DEB	S100	M_Raabe_A_Wulf_220421_290421_bRPfrac_1.raw_to_M_Raabe_A_Wulf_220421_290421_Expl3_Ecoli_XL_DEB_S100_LB_bRPfrac_DL.raw_mrgd_perc_0.0100_XLs	2	227060	32615.1	563.259	3.0299e-06	3	HTIM(Oxidation)VANLAPR	sp|P00959|SYM_ECOLI	630	640	0.33086	563.259	G+C4H6O2	449.095	G	hTIMVANLAPR	0	4.56217	-0.33086	0.791311	1
E.coli	DEB	S100	M_Raabe_A_Wulf_220421_290421_bRPfrac_1.raw_to_M_Raabe_A_Wulf_220421_290421_Expl3_Ecoli_XL_DEB_S100_LB_bRPfrac_DL.raw_mrgd_perc_0.0100_XLs	2	227156	32627.7	563.258	4.44297e-06	3	HTIM(Oxidation)VANLAPR	sp|P00959|SYM_ECOLI	630	640	1.63119	563.259	G+C4H6O2	449.095	G	hTIMVANLAPR	0	1.05567	-1.63119	0.727706	1
E.coli	DEB	S100	M_Raabe_A_Wulf_220421_290421_bRPfrac_1.raw_to_M_Raabe_A_Wulf_220421_290421_Expl3_Ecoli_XL_DEB_S100_LB_bRPfrac_DL.raw_mrgd_perc_0.0100_XLs	2	58430	8336.34	920.814	0.000326063	2	EALGFPM(Oxidation)CNK	sp|P00960|SYGA_ECOLI	292	301	0.453617	920.814	CU+C4H6O2	715.114	C	EALGFPmCNK	6	0.13079	0.453617	1	1
E.coli	DEB	S100	M_Raabe_A_Wulf_220421_290421_bRPfrac_1.raw_to_M_Raabe_A_Wulf_220421_290421_Expl3_Ecoli_XL_DEB_S100_LB_bRPfrac_DL.raw_mrgd_perc_0.0100_XLs	2	59450	8471.92	940.817	0.00497731	2	EALGFPM(Oxidation)CNK	sp|P00960|SYGA_ECOLI	292	301	0.4766	940.817	GU+C4H6O2	755.12	G	EALGFPmCNK	6	0.0955444	-0.4766	1	1
E.coli	DEB	S100	M_Raabe_A_Wulf_220421_290421_bRPfrac_1.raw_to_M_Raabe_A_Wulf_220421_290421_Expl3_Ecoli_XL_DEB_S100_LB_bRPfrac_DL.raw_mrgd_perc_0.0100_XLs	2	59531	8482.9	940.817	0.00465853	2	EALGFPM(Oxidation)CNK	sp|P00960|SYGA_ECOLI	292	301	0.582891	940.817	GU+C4H6O2	755.12	G	EALGFPmCNK	6	0.0517871	-0.582891	0.458173	1
E.coli	DEB	S100	M_Raabe_A_Wulf_220421_290421_bRPfrac_1.raw_to_M_Raabe_A_Wulf_220421_290421_Expl3_Ecoli_XL_DEB_S100_LB_bRPfrac_DL.raw_mrgd_perc_0.0100_XLs	2	81316	11635.8	787.804	4.77465e-06	2	EALGFPM(Oxidation)CNK	sp|P00960|SYGA_ECOLI	292	301	0.756499	787.804	G+C4H6O2	449.095	G	EALGFPMcNK	7	2.41495	-0.756499	1	1
E.coli	DEB	S100	M_Raabe_A_Wulf_220421_290421_bRPfrac_1.raw_to_M_Raabe_A_Wulf_220421_290421_Expl3_Ecoli_XL_DEB_S100_LB_bRPfrac_DL.raw_mrgd_perc_0.0100_XLs	2	81413	11648.2	525.538	0.000173215	3	EALGFPM(Oxidation)CNK	sp|P00960|SYGA_ECOLI	292	301	1.61296	525.539	G+C4H6O2	449.095	G	EALGFPMcNK	7	2.21788	-1.61296	1	1
E.coli	DEB	S100	M_Raabe_A_Wulf_220421_290421_bRPfrac_1.raw_to_M_Raabe_A_Wulf_220421_290421_Expl3_Ecoli_XL_DEB_S100_LB_bRPfrac_DL.raw_mrgd_perc_0.0100_XLs	2	81496	11658.7	525.538	4.87976e-06	3	EALGFPM(Oxidation)CNK	sp|P00960|SYGA_ECOLI	292	301	1.61296	525.539	G+C4H6O2	449.095	G	EALGFPMcNK	7	2.11832	-1.61296	1	1
E.coli	DEB	S100	M_Raabe_A_Wulf_220421_290421_bRPfrac_1.raw_to_M_Raabe_A_Wulf_220421_290421_Expl3_Ecoli_XL_DEB_S100_LB_bRPfrac_DL.raw_mrgd_perc_0.0100_XLs	2	81589	11671	525.537	0.00517247	3	EALGFPM(Oxidation)CNK	sp|P00960|SYGA_ECOLI	292	301	2.30979	525.539	G+C4H6O2	449.095	G	EALGFPmCNK	6	0.3139	-2.30979	0.375008	1
E.coli	DEB	S100	M_Raabe_A_Wulf_220421_290421_bRPfrac_1.raw_to_M_Raabe_A_Wulf_220421_290421_Expl3_Ecoli_XL_DEB_S100_LB_bRPfrac_DL.raw_mrgd_perc_0.0100_XLs	2	107304	15293.8	520.206	0.00592634	3	EALGFPM(Oxidation)CNK	sp|P00960|SYGA_ECOLI	292	301	1.09419	520.207	A+C4H6O2	433.1	A	EALGFPmCNK	6	0.0911239	-1.09419	0.306681	1
E.coli	DEB	S100	M_Raabe_A_Wulf_220421_290421_bRPfrac_1.raw_to_M_Raabe_A_Wulf_220421_290421_Expl3_Ecoli_XL_DEB_S100_LB_bRPfrac_DL.raw_mrgd_perc_0.0100_XLs	2	157279	22503.5	643.917	0.000588669	3	AAHSFNLLDAR	sp|P00960|SYGA_ECOLI	251	261	2.04167	643.919	CU+C4H6O2	715.114	C	AAHSFNllDAR	7	0.00968507	-2.04167	1	1
E.coli	DEB	S100	M_Raabe_A_Wulf_220421_290421_bRPfrac_1.raw_to_M_Raabe_A_Wulf_220421_290421_Expl3_Ecoli_XL_DEB_S100_LB_bRPfrac_DL.raw_mrgd_perc_0.0100_XLs	2	181722	25825.3	555.245	3.91805e-06	3	AAHSFNLLDAR	sp|P00960|SYGA_ECOLI	251	261	1.01287	555.246	G+C4H6O2	449.095	G	AAhSFNLLDAR	2	2.60247	-1.01287	1	1
E.coli	DEB	S100	M_Raabe_A_Wulf_220421_290421_bRPfrac_1.raw_to_M_Raabe_A_Wulf_220421_290421_Expl3_Ecoli_XL_DEB_S100_LB_bRPfrac_DL.raw_mrgd_perc_0.0100_XLs	2	181807	25836.8	555.245	3.294e-06	3	AAHSFNLLDAR	sp|P00960|SYGA_ECOLI	251	261	1.64146	555.246	G+C4H6O2	449.095	G	AAhSFNLLDAR	2	3.42297	-1.64146	0.974178	1
E.coli	DEB	S100	M_Raabe_A_Wulf_220421_290421_bRPfrac_1.raw_to_M_Raabe_A_Wulf_220421_290421_Expl3_Ecoli_XL_DEB_S100_LB_bRPfrac_DL.raw_mrgd_perc_0.0100_XLs	2	181901	25849.6	555.245	4.59459e-06	3	AAHSFNLLDAR	sp|P00960|SYGA_ECOLI	251	261	1.42161	555.246	G+C4H6O2	449.095	G	AAhSFNLLDAR	2	3.0414	-1.42161	1	1
E.coli	DEB	S100	M_Raabe_A_Wulf_220421_290421_bRPfrac_1.raw_to_M_Raabe_A_Wulf_220421_290421_Expl3_Ecoli_XL_DEB_S100_LB_bRPfrac_DL.raw_mrgd_perc_0.0100_XLs	2	205348	29297.1	555.245	4.02737e-06	3	AAHSFNLLDAR	sp|P00960|SYGA_ECOLI	251	261	1.64146	555.246	G+C4H6O2	449.095	G	AAhSFNLLDAR	2	2.72121	-1.64146	1	1
E.coli	DEB	S100	M_Raabe_A_Wulf_220421_290421_bRPfrac_1.raw_to_M_Raabe_A_Wulf_220421_290421_Expl3_Ecoli_XL_DEB_S100_LB_bRPfrac_DL.raw_mrgd_perc_0.0100_XLs	2	205423	29307.4	555.245	3.53385e-06	3	AAHSFNLLDAR	sp|P00960|SYGA_ECOLI	251	261	1.97124	555.246	G+C4H6O2	449.095	G	AAhSFNLLDAR	2	2.742	-1.97124	0.991353	1
E.coli	DEB	S100	M_Raabe_A_Wulf_220421_290421_bRPfrac_1.raw_to_M_Raabe_A_Wulf_220421_290421_Expl3_Ecoli_XL_DEB_S100_LB_bRPfrac_DL.raw_mrgd_perc_0.0100_XLs	2	205505	29318.5	555.245	4.15634e-06	3	AAHSFNLLDAR	sp|P00960|SYGA_ECOLI	251	261	1.86131	555.246	G+C4H6O2	449.095	G	AAhSFNLLDAR	2	2.88243	-1.86131	1	1
E.coli	DEB	S100	M_Raabe_A_Wulf_220421_290421_bRPfrac_1.raw_to_M_Raabe_A_Wulf_220421_290421_Expl3_Ecoli_XL_DEB_S100_LB_bRPfrac_DL.raw_mrgd_perc_0.0100_XLs	2	205586	29329.6	555.245	3.35419e-06	3	AAHSFNLLDAR	sp|P00960|SYGA_ECOLI	251	261	1.09184	555.246	G+C4H6O2	449.095	G	AAhSFNLLDAR	2	2.67754	-1.09184	1	1
E.coli	DEB	S100	M_Raabe_A_Wulf_220421_290421_bRPfrac_1.raw_to_M_Raabe_A_Wulf_220421_290421_Expl3_Ecoli_XL_DEB_S100_LB_bRPfrac_DL.raw_mrgd_perc_0.0100_XLs	2	205673	29341.7	555.245	4.00289e-06	3	AAHSFNLLDAR	sp|P00960|SYGA_ECOLI	251	261	1.53154	555.246	G+C4H6O2	449.095	G	AAhSFNLLDAR	2	2.30782	-1.53154	1	1
E.coli	DEB	S100	M_Raabe_A_Wulf_220421_290421_bRPfrac_1.raw_to_M_Raabe_A_Wulf_220421_290421_Expl3_Ecoli_XL_DEB_S100_LB_bRPfrac_DL.raw_mrgd_perc_0.0100_XLs	2	205756	29353.3	555.245	3.21895e-06	3	AAHSFNLLDAR	sp|P00960|SYGA_ECOLI	251	261	0.65267	555.246	G+C4H6O2	449.095	G	AAhSFNLLDAR	2	1.98375	-0.65267	1	1
E.coli	DEB	S100	M_Raabe_A_Wulf_220421_290421_bRPfrac_1.raw_to_M_Raabe_A_Wulf_220421_290421_Expl3_Ecoli_XL_DEB_S100_LB_bRPfrac_DL.raw_mrgd_perc_0.0100_XLs	2	205842	29365	555.245	4.06319e-06	3	AAHSFNLLDAR	sp|P00960|SYGA_ECOLI	251	261	2.08116	555.246	G+C4H6O2	449.095	G	AAhSFNLLDAR	2	1.78852	-2.08116	0.88037	1
E.coli	DEB	S100	M_Raabe_A_Wulf_220421_290421_bRPfrac_1.raw_to_M_Raabe_A_Wulf_220421_290421_Expl3_Ecoli_XL_DEB_S100_LB_bRPfrac_DL.raw_mrgd_perc_0.0100_XLs	2	205931	29377.3	555.244	4.30129e-06	3	AAHSFNLLDAR	sp|P00960|SYGA_ECOLI	251	261	3.40026	555.246	G+C4H6O2	449.095	G	aAHSFNLLDAR	0	1.82295	-3.40026	1	1
E.coli	DEB	S100	M_Raabe_A_Wulf_220421_290421_bRPfrac_1.raw_to_M_Raabe_A_Wulf_220421_290421_Expl3_Ecoli_XL_DEB_S100_LB_bRPfrac_DL.raw_mrgd_perc_0.0100_XLs	2	206250	29421.2	555.244	0.0058224	3	AAHSFNLLDAR	sp|P00960|SYGA_ECOLI	251	261	3.51018	555.246	G+C4H6O2	449.095	G	aAHSFNLLDAR	0	0.318324	-3.51018	0.252578	1
E.coli	DEB	S100	M_Raabe_A_Wulf_220421_290421_bRPfrac_1.raw_to_M_Raabe_A_Wulf_220421_290421_Expl3_Ecoli_XL_DEB_S100_LB_bRPfrac_DL.raw_mrgd_perc_0.0100_XLs	2	206413	29443.7	555.245	0.000588678	3	AAHSFNLLDAR	sp|P00960|SYGA_ECOLI	251	261	1.20177	555.246	G+C4H6O2	449.095	G	aAHSFNLLDAR	0	0.223931	-1.20177	0.345358	1
E.coli	DEB	S100	M_Raabe_A_Wulf_220421_290421_bRPfrac_1.raw_to_M_Raabe_A_Wulf_220421_290421_Expl3_Ecoli_XL_DEB_S100_LB_bRPfrac_DL.raw_mrgd_perc_0.0100_XLs	2	228221	32767.8	549.914	0.000173362	3	AAHSFNLLDAR	sp|P00960|SYGA_ECOLI	251	261	0.374057	549.914	A+C4H6O2	433.1	A	aAHSFNLLDAR	0	1.9586	-0.374057	0.567188	1
E.coli	DEB	S100	M_Raabe_A_Wulf_220421_290421_bRPfrac_1.raw_to_M_Raabe_A_Wulf_220421_290421_Expl3_Ecoli_XL_DEB_S100_LB_bRPfrac_DL.raw_mrgd_perc_0.0100_XLs	2	228410	32793.1	555.244	4.76012e-06	3	AAHSFNLLDAR	sp|P00960|SYGA_ECOLI	251	261	3.35418	555.246	G+C4H6O2	449.095	G	aAHSFNLLDAR	0	2.05071	-3.35418	0.793742	1
E.coli	DEB	S100	M_Raabe_A_Wulf_220421_290421_bRPfrac_1.raw_to_M_Raabe_A_Wulf_220421_290421_Expl3_Ecoli_XL_DEB_S100_LB_bRPfrac_DL.raw_mrgd_perc_0.0100_XLs	2	229581	32951.6	549.914	3.88134e-06	3	AAHSFNLLDAR	sp|P00960|SYGA_ECOLI	251	261	0.513866	549.914	A+C4H6O2	433.1	A	aAHSFNLLDAR	0	1.3605	0.513866	0.896256	1
E.coli	DEB	S100	M_Raabe_A_Wulf_220421_290421_bRPfrac_1.raw_to_M_Raabe_A_Wulf_220421_290421_Expl3_Ecoli_XL_DEB_S100_LB_bRPfrac_DL.raw_mrgd_perc_0.0100_XLs	2	229663	32962.6	549.914	3.68766e-06	3	AAHSFNLLDAR	sp|P00960|SYGA_ECOLI	251	261	0.929009	549.914	A+C4H6O2	433.1	A	aAHSFNLLDAR	0	1.86562	-0.929009	1	1
E.coli	DEB	S100	M_Raabe_A_Wulf_220421_290421_bRPfrac_1.raw_to_M_Raabe_A_Wulf_220421_290421_Expl3_Ecoli_XL_DEB_S100_LB_bRPfrac_DL.raw_mrgd_perc_0.0100_XLs	2	229751	32974.8	549.913	4.6769e-06	3	AAHSFNLLDAR	sp|P00960|SYGA_ECOLI	251	261	2.70485	549.914	A+C4H6O2	433.1	A	aAHSFNLLDAR	0	0.254662	-2.70485	0.196636	1
E.coli	DEB	S100	M_Raabe_A_Wulf_220421_290421_bRPfrac_1.raw_to_M_Raabe_A_Wulf_220421_290421_Expl3_Ecoli_XL_DEB_S100_LB_bRPfrac_DL.raw_mrgd_perc_0.0100_XLs	2	32142	4587.15	493.245	0.000326046	3	LAMQVVVLR	sp|P00961|SYGB_ECOLI	614	622	2.05085	493.246	G+C4H6O2	449.095	G	LAmQVVVLR	2	0.970697	-2.05085	0.907765	1
E.coli	DEB	S100	M_Raabe_A_Wulf_220421_290421_bRPfrac_1.raw_to_M_Raabe_A_Wulf_220421_290421_Expl3_Ecoli_XL_DEB_S100_LB_bRPfrac_DL.raw_mrgd_perc_0.0100_XLs	2	32223	4597.59	493.245	4.81425e-06	3	LAMQVVVLR	sp|P00961|SYGB_ECOLI	614	622	1.37027	493.246	G+C4H6O2	449.095	G	LAmQVVVLR	2	1.04313	-1.37027	0.982312	1
E.coli	DEB	S100	M_Raabe_A_Wulf_220421_290421_bRPfrac_1.raw_to_M_Raabe_A_Wulf_220421_290421_Expl3_Ecoli_XL_DEB_S100_LB_bRPfrac_DL.raw_mrgd_perc_0.0100_XLs	2	32391	4618.02	493.245	0.000326082	3	LAM(Oxidation)QVVVLR	sp|P00961|SYGB_ECOLI	614	622	1.7415	493.246	A+C4H6O2	433.1	A	LAMQVVVLR	-1	0	-1.7415	0.847176	1
E.coli	DEB	S100	M_Raabe_A_Wulf_220421_290421_bRPfrac_1.raw_to_M_Raabe_A_Wulf_220421_290421_Expl3_Ecoli_XL_DEB_S100_LB_bRPfrac_DL.raw_mrgd_perc_0.0100_XLs	2	32476	4628.53	493.245	0.000173264	3	LAM(Oxidation)QVVVLR	sp|P00961|SYGB_ECOLI	614	622	1.43214	493.246	A+C4H6O2	433.1	A	LAmQVVVLR	2	1.02056	-1.43214	0.768966	1
E.coli	DEB	S100	M_Raabe_A_Wulf_220421_290421_bRPfrac_1.raw_to_M_Raabe_A_Wulf_220421_290421_Expl3_Ecoli_XL_DEB_S100_LB_bRPfrac_DL.raw_mrgd_perc_0.0100_XLs	2	32563	4639.79	493.245	0.000479342	3	LAM(Oxidation)QVVVLR	sp|P00961|SYGB_ECOLI	614	622	1.80337	493.246	A+C4H6O2	433.1	A	LAmQVVVLR	2	0.0280434	-1.80337	0.659596	1
E.coli	DEB	S100	M_Raabe_A_Wulf_220421_290421_bRPfrac_1.raw_to_M_Raabe_A_Wulf_220421_290421_Expl3_Ecoli_XL_DEB_S100_LB_bRPfrac_DL.raw_mrgd_perc_0.0100_XLs	2	33528	4765.3	487.914	4.88705e-06	3	LAMQVVVLR	sp|P00961|SYGB_ECOLI	614	622	0.939604	487.914	A+C4H6O2	433.1	A	LAmQVVVLR	2	1.39335	-0.939604	0.817277	1
E.coli	DEB	S100	M_Raabe_A_Wulf_220421_290421_bRPfrac_1.raw_to_M_Raabe_A_Wulf_220421_290421_Expl3_Ecoli_XL_DEB_S100_LB_bRPfrac_DL.raw_mrgd_perc_0.0100_XLs	2	33620	4776.9	487.914	0.000173446	3	LAMQVVVLR	sp|P00961|SYGB_ECOLI	614	622	0.626869	487.914	A+C4H6O2	433.1	A	LAmQVVVLR	2	1.58019	-0.626869	0.673951	1
E.coli	DEB	S100	M_Raabe_A_Wulf_220421_290421_bRPfrac_1.raw_to_M_Raabe_A_Wulf_220421_290421_Expl3_Ecoli_XL_DEB_S100_LB_bRPfrac_DL.raw_mrgd_perc_0.0100_XLs	2	76785	11092.8	389.163	0.00221366	3	AVSHFR	sp|P00961|SYGB_ECOLI	566	571	4.60139	389.164	G+C4H6O2	449.095	G	AVShFR	3	2.03276	-4.60139	0.727141	1
E.coli	DEB	S100	M_Raabe_A_Wulf_220421_290421_bRPfrac_1.raw_to_M_Raabe_A_Wulf_220421_290421_Expl3_Ecoli_XL_DEB_S100_LB_bRPfrac_DL.raw_mrgd_perc_0.0100_XLs	2	203513	29049.1	589.922	0.000173311	3	LAMQVVVLR	sp|P00961|SYGB_ECOLI	614	622	1.88399	589.923	AU+C4H6O2	739.125	A	LAmQVVVLR	2	0.0627844	-1.88399	0.224769	1
E.coli	DEB	S100	M_Raabe_A_Wulf_220421_290421_bRPfrac_1.raw_to_M_Raabe_A_Wulf_220421_290421_Expl3_Ecoli_XL_DEB_S100_LB_bRPfrac_DL.raw_mrgd_perc_0.0100_XLs	2	203592	29059.6	589.922	0.000843684	3	LAMQVVVLR	sp|P00961|SYGB_ECOLI	614	622	1.76679	589.923	AU+C4H6O2	739.125	A	LAmQVVVLR	2	0.193095	-1.76679	0.238676	1
E.coli	DEB	S100	M_Raabe_A_Wulf_220421_290421_bRPfrac_1.raw_to_M_Raabe_A_Wulf_220421_290421_Expl3_Ecoli_XL_DEB_S100_LB_bRPfrac_DL.raw_mrgd_perc_0.0100_XLs	2	203964	29108.4	595.253	4.90453e-06	3	LAM(Oxidation)QVVVLR	sp|P00961|SYGB_ECOLI	614	622	2.02733	595.254	AU+C4H6O2	739.125	A	LAmQVVVLR	2	1	-2.02733	0.927783	1
E.coli	DEB	S100	M_Raabe_A_Wulf_220421_290421_bRPfrac_1.raw_to_M_Raabe_A_Wulf_220421_290421_Expl3_Ecoli_XL_DEB_S100_LB_bRPfrac_DL.raw_mrgd_perc_0.0100_XLs	2	204052	29120.4	595.254	0.000173295	3	LAM(Oxidation)QVVVLR	sp|P00961|SYGB_ECOLI	614	622	1.47937	595.254	AU+C4H6O2	739.125	A	LAmQVVVLR	2	0.0330158	-1.47937	0.833646	1
E.coli	DEB	S100	M_Raabe_A_Wulf_220421_290421_bRPfrac_1.raw_to_M_Raabe_A_Wulf_220421_290421_Expl3_Ecoli_XL_DEB_S100_LB_bRPfrac_DL.raw_mrgd_perc_0.0100_XLs	2	205174	29272.9	872.865	0.00243216	2	LAMQVVVLR	sp|P00961|SYGB_ECOLI	614	622	1.87002	872.867	UU+C4H6O2	716.098	U	LAmQVVVLR	2	0.260753	-1.87002	1	1
E.coli	DEB	S100	M_Raabe_A_Wulf_220421_290421_bRPfrac_1.raw_to_M_Raabe_A_Wulf_220421_290421_Expl3_Ecoli_XL_DEB_S100_LB_bRPfrac_DL.raw_mrgd_perc_0.0100_XLs	2	205244	29282.8	872.866	0.0015013	2	LAMQVVVLR	sp|P00961|SYGB_ECOLI	614	622	0.821149	872.867	UU+C4H6O2	716.098	U	LAmQVVVLR	2	0.299431	-0.821149	0.875342	1
E.coli	DEB	S100	M_Raabe_A_Wulf_220421_290421_bRPfrac_1.raw_to_M_Raabe_A_Wulf_220421_290421_Expl3_Ecoli_XL_DEB_S100_LB_bRPfrac_DL.raw_mrgd_perc_0.0100_XLs	2	226345	32517.4	602.928	0.000173323	3	LAMQVVVLR	sp|P00961|SYGB_ECOLI	614	622	3.34967	602.93	AG+C4H6O2	778.147	A	LAmQVVVLR	2	1.86379	-3.34967	0	1
E.coli	DEB	S100	M_Raabe_A_Wulf_220421_290421_bRPfrac_1.raw_to_M_Raabe_A_Wulf_220421_290421_Expl3_Ecoli_XL_DEB_S100_LB_bRPfrac_DL.raw_mrgd_perc_0.0100_XLs	2	226455	32533.2	602.928	0.000173257	3	LAMQVVVLR	sp|P00961|SYGB_ECOLI	614	622	2.84254	602.93	AG+C4H6O2	778.147	A	LAmQVVVLR	2	1.64526	-2.84254	1	1
E.coli	DEB	S100	M_Raabe_A_Wulf_220421_290421_bRPfrac_1.raw_to_M_Raabe_A_Wulf_220421_290421_Expl3_Ecoli_XL_DEB_S100_LB_bRPfrac_DL.raw_mrgd_perc_0.0100_XLs	2	226536	32545	602.928	0.000173258	3	LAMQVVVLR	sp|P00961|SYGB_ECOLI	614	622	3.34869	602.93	AG+C4H6O2	778.147	A	LAmQVVVLR	2	1.6466	-3.34869	0.716447	1
E.coli	DEB	S100	M_Raabe_A_Wulf_220421_290421_bRPfrac_1.raw_to_M_Raabe_A_Wulf_220421_290421_Expl3_Ecoli_XL_DEB_S100_LB_bRPfrac_DL.raw_mrgd_perc_0.0100_XLs	2	226619	32556.3	602.928	0.000843672	3	LAMQVVVLR	sp|P00961|SYGB_ECOLI	614	622	3.01795	602.93	AG+C4H6O2	778.147	A	LAmQVVVLR	2	0.46611	-3.01795	1	1
E.coli	DEB	S100	M_Raabe_A_Wulf_220421_290421_bRPfrac_1.raw_to_M_Raabe_A_Wulf_220421_290421_Expl3_Ecoli_XL_DEB_S100_LB_bRPfrac_DL.raw_mrgd_perc_0.0100_XLs	2	226712	32568.4	602.93	0.00186996	3	LAMQVVVLR	sp|P00961|SYGB_ECOLI	614	622	0.49808	602.93	AG+C4H6O2	778.147	A	LAmQVVVLR	2	0.291786	0.49808	0.750379	1
E.coli	DEB	S100	M_Raabe_A_Wulf_220421_290421_bRPfrac_1.raw_to_M_Raabe_A_Wulf_220421_290421_Expl3_Ecoli_XL_DEB_S100_LB_bRPfrac_DL.raw_mrgd_perc_0.0100_XLs	2	227971	32734.5	595.253	0.000173213	3	LAM(Oxidation)QVVVLR	sp|P00961|SYGB_ECOLI	614	622	1.92479	595.254	AU+C4H6O2	739.125	A	LAmQVVVLR	2	0.247439	-1.92479	0.627811	1
E.coli	DEB	S100	M_Raabe_A_Wulf_220421_290421_bRPfrac_1.raw_to_M_Raabe_A_Wulf_220421_290421_Expl3_Ecoli_XL_DEB_S100_LB_bRPfrac_DL.raw_mrgd_perc_0.0100_XLs	2	228043	32744.3	595.254	0.000173355	3	LAM(Oxidation)QVVVLR	sp|P00961|SYGB_ECOLI	614	622	1.1045	595.254	AU+C4H6O2	739.125	A	LAmQVVVLR	2	0.145298	-1.1045	0.96658	1
E.coli	DEB	S100	M_Raabe_A_Wulf_220421_290421_bRPfrac_1.raw_to_M_Raabe_A_Wulf_220421_290421_Expl3_Ecoli_XL_DEB_S100_LB_bRPfrac_DL.raw_mrgd_perc_0.0100_XLs	2	228129	32755.7	595.253	4.71903e-06	3	LAM(Oxidation)QVVVLR	sp|P00961|SYGB_ECOLI	614	622	2.02733	595.254	AU+C4H6O2	739.125	A	LAmQVVVLR	2	0.181284	-2.02733	0.735632	1
E.coli	DEB	S100	M_Raabe_A_Wulf_220421_290421_bRPfrac_1.raw_to_M_Raabe_A_Wulf_220421_290421_Expl3_Ecoli_XL_DEB_S100_LB_bRPfrac_DL.raw_mrgd_perc_0.0100_XLs	2	228142	32757.3	872.866	0.00186995	2	LAMQVVVLR	sp|P00961|SYGB_ECOLI	614	622	1.5204	872.867	UU+C4H6O2	716.098	U	LAmQVVVLR	2	0.355421	-1.5204	1	1
E.coli	DEB	S100	M_Raabe_A_Wulf_220421_290421_bRPfrac_1.raw_to_M_Raabe_A_Wulf_220421_290421_Expl3_Ecoli_XL_DEB_S100_LB_bRPfrac_DL.raw_mrgd_perc_0.0100_XLs	2	228218	32767.4	595.254	0.000173215	3	LAM(Oxidation)QVVVLR	sp|P00961|SYGB_ECOLI	614	622	0.13541	595.254	AU+C4H6O2	739.125	A	LAmQVVVLR	2	0.378167	-0.13541	0.412547	1
E.coli	DEB	S100	M_Raabe_A_Wulf_220421_290421_bRPfrac_1.raw_to_M_Raabe_A_Wulf_220421_290421_Expl3_Ecoli_XL_DEB_S100_LB_bRPfrac_DL.raw_mrgd_perc_0.0100_XLs	2	228234	32769.7	872.866	0.00346372	2	LAMQVVVLR	sp|P00961|SYGB_ECOLI	614	622	1.2407	872.867	UU+C4H6O2	716.098	U	LAmQVVVLR	2	0.272668	-1.2407	1	1
E.coli	DEB	S100	M_Raabe_A_Wulf_220421_290421_bRPfrac_1.raw_to_M_Raabe_A_Wulf_220421_290421_Expl3_Ecoli_XL_DEB_S100_LB_bRPfrac_DL.raw_mrgd_perc_0.0100_XLs	2	248683	35901.4	589.594	0.000173414	3	LAMQVVVLR	sp|P00961|SYGB_ECOLI	614	622	2.08802	589.595	AC+C4H6O2	738.141	A	LAmQVVVLR	2	0.484506	-2.08802	0.341609	1
E.coli	DEB	S100	M_Raabe_A_Wulf_220421_290421_bRPfrac_1.raw_to_M_Raabe_A_Wulf_220421_290421_Expl3_Ecoli_XL_DEB_S100_LB_bRPfrac_DL.raw_mrgd_perc_0.0100_XLs	2	248768	35913.1	589.595	0.000173438	3	LAMQVVVLR	sp|P00961|SYGB_ECOLI	614	622	0.232274	589.595	AC+C4H6O2	738.141	A	LAmQVVVLR	2	1.15521	-0.232274	0.360724	1
E.coli	DEB	S100	M_Raabe_A_Wulf_220421_290421_bRPfrac_1.raw_to_M_Raabe_A_Wulf_220421_290421_Expl3_Ecoli_XL_DEB_S100_LB_bRPfrac_DL.raw_mrgd_perc_0.0100_XLs	2	248861	35925.7	589.594	0.00346372	3	LAMQVVVLR	sp|P00961|SYGB_ECOLI	614	622	0.57149	589.595	AC+C4H6O2	738.141	A	LAmQVVVLR	2	1.69765	-0.57149	0.186914	1
E.coli	DEB	S100	M_Raabe_A_Wulf_220421_290421_bRPfrac_1.raw_to_M_Raabe_A_Wulf_220421_290421_Expl3_Ecoli_XL_DEB_S100_LB_bRPfrac_DL.raw_mrgd_perc_0.0100_XLs	2	248896	35930.3	594.925	0.00896998	3	LAMQVVVLR	sp|P00961|SYGB_ECOLI	614	622	2.63998	594.926	CG+C4H6O2	754.136	C	LAMQVVVLR	-1	0	-2.63998	0.343432	1
E.coli	DEB	S100	M_Raabe_A_Wulf_220421_290421_bRPfrac_1.raw_to_M_Raabe_A_Wulf_220421_290421_Expl3_Ecoli_XL_DEB_S100_LB_bRPfrac_DL.raw_mrgd_perc_0.0100_XLs	2	249064	35953.1	597.597	0.00032605	3	LAMQVVVLR	sp|P00961|SYGB_ECOLI	614	622	2.98073	597.598	AA+C4H6O2	762.152	A	LAmQVVVLR	2	2.03134	-2.98073	0.333893	1
E.coli	DEB	S100	M_Raabe_A_Wulf_220421_290421_bRPfrac_1.raw_to_M_Raabe_A_Wulf_220421_290421_Expl3_Ecoli_XL_DEB_S100_LB_bRPfrac_DL.raw_mrgd_perc_0.0100_XLs	2	249154	35965.5	597.598	0.000173303	3	LAMQVVVLR	sp|P00961|SYGB_ECOLI	614	622	0.972695	597.598	AA+C4H6O2	762.152	A	LAmQVVVLR	2	1.88107	-0.972695	0.739823	1
E.coli	DEB	S100	M_Raabe_A_Wulf_220421_290421_bRPfrac_1.raw_to_M_Raabe_A_Wulf_220421_290421_Expl3_Ecoli_XL_DEB_S100_LB_bRPfrac_DL.raw_mrgd_perc_0.0100_XLs	2	249234	35976.5	597.597	0.000843697	3	LAMQVVVLR	sp|P00961|SYGB_ECOLI	614	622	2.81045	597.598	AA+C4H6O2	762.152	A	LAmQVVVLR	2	1.0797	-2.81045	0.628821	1
E.coli	DEB	S100	M_Raabe_A_Wulf_220421_290421_bRPfrac_1.raw_to_M_Raabe_A_Wulf_220421_290421_Expl3_Ecoli_XL_DEB_S100_LB_bRPfrac_DL.raw_mrgd_perc_0.0100_XLs	2	249961	36075	581.918	0.000730179	3	LAMQVVVLR	sp|P00961|SYGB_ECOLI	614	622	1.45395	581.919	CU+C4H6O2	715.114	C	LAmQVVVLR	2	0.306077	-1.45395	1	1
E.coli	DEB	S100	M_Raabe_A_Wulf_220421_290421_bRPfrac_1.raw_to_M_Raabe_A_Wulf_220421_290421_Expl3_Ecoli_XL_DEB_S100_LB_bRPfrac_DL.raw_mrgd_perc_0.0100_XLs	2	250422	36135.9	589.922	0.000173164	3	LAMQVVVLR	sp|P00961|SYGB_ECOLI	614	622	0.952827	589.923	AU+C4H6O2	739.125	A	LAmQVVVLR	2	1.02091	-0.952827	0.432153	1
E.coli	DEB	S100	M_Raabe_A_Wulf_220421_290421_bRPfrac_1.raw_to_M_Raabe_A_Wulf_220421_290421_Expl3_Ecoli_XL_DEB_S100_LB_bRPfrac_DL.raw_mrgd_perc_0.0100_XLs	2	250506	36146.8	589.921	0.00137631	3	LAMQVVVLR	sp|P00961|SYGB_ECOLI	614	622	2.29785	589.923	AU+C4H6O2	739.125	A	LAmQVVVLR	2	0.026019	-2.29785	0.673218	1
E.coli	DEB	S100	M_Raabe_A_Wulf_220421_290421_bRPfrac_1.raw_to_M_Raabe_A_Wulf_220421_290421_Expl3_Ecoli_XL_DEB_S100_LB_bRPfrac_DL.raw_mrgd_perc_0.0100_XLs	2	152594	21879.6	454.897	0.00209269	3	LVLGKEVR	sp|P00962|SYQ_ECOLI	404	411	1.65936	454.897	G+C4H6O2	449.095	G	LVLGkEVR	4	1.68435	-1.65936	0.804811	1
E.coli	DEB	S100	M_Raabe_A_Wulf_220421_290421_bRPfrac_1.raw_to_M_Raabe_A_Wulf_220421_290421_Expl3_Ecoli_XL_DEB_S100_LB_bRPfrac_DL.raw_mrgd_perc_0.0100_XLs	2	204701	29207.9	498.251	4.05498e-06	3	KLNLLVTDK	sp|P00962|SYQ_ECOLI	273	281	2.418	498.252	G+C4H6O2	449.095	G	kLNLLVTDK	0	0.506846	-2.418	0.77754	1
E.coli	DEB	S100	M_Raabe_A_Wulf_220421_290421_bRPfrac_1.raw_to_M_Raabe_A_Wulf_220421_290421_Expl3_Ecoli_XL_DEB_S100_LB_bRPfrac_DL.raw_mrgd_perc_0.0100_XLs	2	204783	29219.2	498.251	4.33613e-06	3	KLNLLVTDK	sp|P00962|SYQ_ECOLI	273	281	1.68301	498.252	G+C4H6O2	449.095	G	kLNLLVTDK	0	0.454825	-1.68301	0.778298	1
E.coli	DEB	S100	M_Raabe_A_Wulf_220421_290421_bRPfrac_1.raw_to_M_Raabe_A_Wulf_220421_290421_Expl3_Ecoli_XL_DEB_S100_LB_bRPfrac_DL.raw_mrgd_perc_0.0100_XLs	2	268063	38905.8	434.184	4.63873e-06	3	HTTVHTR	sp|P00962|SYQ_ECOLI	25	31	4.29382	434.186	G+C4H6O2	449.095	G	HTtVHTR	2	0.54277	-4.29382	0.895695	1
E.coli	DEB	S100	M_Raabe_A_Wulf_220421_290421_bRPfrac_1.raw_to_M_Raabe_A_Wulf_220421_290421_Expl3_Ecoli_XL_DEB_S100_LB_bRPfrac_DL.raw_mrgd_perc_0.0100_XLs	2	253933	36613.4	626.282	0.0070705	3	FPGVDPLLGPEM(Oxidation)R	sp|P00968|CARB_ECOLI	900	912	0.165255	626.281	A+C4H6O2	433.1	A	FPGvDPLLGPEMR	3	0.0385591	0.165255	1	1
E.coli	DEB	S100	M_Raabe_A_Wulf_220421_290421_bRPfrac_1.raw_to_M_Raabe_A_Wulf_220421_290421_Expl3_Ecoli_XL_DEB_S100_LB_bRPfrac_DL.raw_mrgd_perc_0.0100_XLs	2	254003	36623	626.281	4.73769e-06	3	FPGVDPLLGPEMR	sp|P00968|CARB_ECOLI	900	912	1.36816	626.281	G+C4H6O2	449.095	G	FPGVDPLLGPEmR	11	1.14098	-1.36816	0.975862	1
E.coli	DEB	S100	M_Raabe_A_Wulf_220421_290421_bRPfrac_1.raw_to_M_Raabe_A_Wulf_220421_290421_Expl3_Ecoli_XL_DEB_S100_LB_bRPfrac_DL.raw_mrgd_perc_0.0100_XLs	2	254087	36634.7	626.282	0.00559689	3	FPGVDPLLGPEM(Oxidation)R	sp|P00968|CARB_ECOLI	900	912	0.4846	626.281	A+C4H6O2	433.1	A	FPGVDPLLGPEmR	11	1.01684	0.4846	1	1
E.coli	DEB	S100	M_Raabe_A_Wulf_220421_290421_bRPfrac_1.raw_to_M_Raabe_A_Wulf_220421_290421_Expl3_Ecoli_XL_DEB_S100_LB_bRPfrac_DL.raw_mrgd_perc_0.0100_XLs	2	273272	39528.5	625.26	4.90147e-06	3	AMEIVYDEADLR	sp|P00968|CARB_ECOLI	724	735	1.02414	625.261	G+C4H6O2	449.095	G	AmEIVYDEADLR	1	0.970161	-1.02414	0.594158	1
E.coli	DEB	S100	M_Raabe_A_Wulf_220421_290421_bRPfrac_1.raw_to_M_Raabe_A_Wulf_220421_290421_Expl3_Ecoli_XL_DEB_S100_LB_bRPfrac_DL.raw_mrgd_perc_0.0100_XLs	2	4026	692.975	534.904	4.74305e-06	3	HAVTEASPMVK	sp|P02358|RS6_ECOLI	94	104	0.70857	534.904	A+C4H6O2	433.1	A	HAVTEASPmVK	8	1.67009	-0.70857	0.91273	1
E.coli	DEB	S100	M_Raabe_A_Wulf_220421_290421_bRPfrac_1.raw_to_M_Raabe_A_Wulf_220421_290421_Expl3_Ecoli_XL_DEB_S100_LB_bRPfrac_DL.raw_mrgd_perc_0.0100_XLs	2	28366	4144.89	540.235	4.39195e-06	3	HAVTEASPM(Oxidation)VK	sp|P02358|RS6_ECOLI	94	104	2.34682	540.236	A+C4H6O2	433.1	A	HAvTEASPMvK	9	1.09113	-2.34682	0.434256	1
E.coli	DEB	S100	M_Raabe_A_Wulf_220421_290421_bRPfrac_1.raw_to_M_Raabe_A_Wulf_220421_290421_Expl3_Ecoli_XL_DEB_S100_LB_bRPfrac_DL.raw_mrgd_perc_0.0100_XLs	2	28426	4151.56	641.915	4.76041e-06	3	HAVTEASPM(Oxidation)VK	sp|P02358|RS6_ECOLI	94	104	2.36262	641.916	AC+C4H6O2	738.141	A	HAVTEASPmVK	8	0.450862	-2.36262	0.628167	1
E.coli	DEB	S100	M_Raabe_A_Wulf_220421_290421_bRPfrac_1.raw_to_M_Raabe_A_Wulf_220421_290421_Expl3_Ecoli_XL_DEB_S100_LB_bRPfrac_DL.raw_mrgd_perc_0.0100_XLs	2	28527	4163.42	642.242	4.25936e-06	3	HAVTEASPM(Oxidation)VK	sp|P02358|RS6_ECOLI	94	104	3.77104	642.244	AU+C4H6O2	739.125	A	hAVTEASPMVK	0	0.0723158	-3.77104	0.892436	1
E.coli	DEB	S100	M_Raabe_A_Wulf_220421_290421_bRPfrac_1.raw_to_M_Raabe_A_Wulf_220421_290421_Expl3_Ecoli_XL_DEB_S100_LB_bRPfrac_DL.raw_mrgd_perc_0.0100_XLs	2	28553	4166.31	545.566	3.4776e-06	3	HAVTEASPM(Oxidation)VK	sp|P02358|RS6_ECOLI	94	104	2.27494	545.568	G+C4H6O2	449.095	G	hAVTEASPMVK	0	4.35655	-2.27494	0.934122	1
E.coli	DEB	S100	M_Raabe_A_Wulf_220421_290421_bRPfrac_1.raw_to_M_Raabe_A_Wulf_220421_290421_Expl3_Ecoli_XL_DEB_S100_LB_bRPfrac_DL.raw_mrgd_perc_0.0100_XLs	2	28655	4177.62	545.566	3.28554e-06	3	HAVTEASPM(Oxidation)VK	sp|P02358|RS6_ECOLI	94	104	1.93932	545.568	G+C4H6O2	449.095	G	hAVTEASPMVK	0	3.9996	-1.93932	0.872927	1
E.coli	DEB	S100	M_Raabe_A_Wulf_220421_290421_bRPfrac_1.raw_to_M_Raabe_A_Wulf_220421_290421_Expl3_Ecoli_XL_DEB_S100_LB_bRPfrac_DL.raw_mrgd_perc_0.0100_XLs	2	28763	4189.32	545.566	3.69884e-06	3	HAVTEASPM(Oxidation)VK	sp|P02358|RS6_ECOLI	94	104	1.93932	545.568	G+C4H6O2	449.095	G	hAVTEASPMVK	0	0.561016	-1.93932	0.410725	1
E.coli	DEB	S100	M_Raabe_A_Wulf_220421_290421_bRPfrac_1.raw_to_M_Raabe_A_Wulf_220421_290421_Expl3_Ecoli_XL_DEB_S100_LB_bRPfrac_DL.raw_mrgd_perc_0.0100_XLs	2	28874	4200.87	545.567	4.32067e-06	3	HAVTEASPM(Oxidation)VK	sp|P02358|RS6_ECOLI	94	104	1.37994	545.568	G+C4H6O2	449.095	G	hAVTEASPMVK	0	0.273849	-1.37994	0.296299	1
E.coli	DEB	S100	M_Raabe_A_Wulf_220421_290421_bRPfrac_1.raw_to_M_Raabe_A_Wulf_220421_290421_Expl3_Ecoli_XL_DEB_S100_LB_bRPfrac_DL.raw_mrgd_perc_0.0100_XLs	2	28876	4201.13	655.253	4.89224e-06	3	HAVTEASPM(Oxidation)VK	sp|P02358|RS6_ECOLI	94	104	1.22202	655.252	AG+C4H6O2	778.147	A	HAVTEASPmVK	8	0.22838	1.22202	0.573528	1
E.coli	DEB	S100	M_Raabe_A_Wulf_220421_290421_bRPfrac_1.raw_to_M_Raabe_A_Wulf_220421_290421_Expl3_Ecoli_XL_DEB_S100_LB_bRPfrac_DL.raw_mrgd_perc_0.0100_XLs	2	29236	4240.83	642.244	0.00186996	3	HAVTEASPM(Oxidation)VK	sp|P02358|RS6_ECOLI	94	104	0.852498	642.244	AU+C4H6O2	739.125	A	HAVTEASPmVK	8	0.542287	-0.852498	0.848697	1
E.coli	DEB	S100	M_Raabe_A_Wulf_220421_290421_bRPfrac_1.raw_to_M_Raabe_A_Wulf_220421_290421_Expl3_Ecoli_XL_DEB_S100_LB_bRPfrac_DL.raw_mrgd_perc_0.0100_XLs	2	52231	7600.63	809.848	4.53487e-06	2	HAVTEASPMVK	sp|P02358|RS6_ECOLI	94	104	2.60386	809.85	G+C4H6O2	449.095	G	HAVTEASPmVK	8	1.1848	-2.60386	0.877757	1
E.coli	DEB	S100	M_Raabe_A_Wulf_220421_290421_bRPfrac_1.raw_to_M_Raabe_A_Wulf_220421_290421_Expl3_Ecoli_XL_DEB_S100_LB_bRPfrac_DL.raw_mrgd_perc_0.0100_XLs	2	52325	7611.52	540.233	0.000173357	3	HAVTEASPMVK	sp|P02358|RS6_ECOLI	94	104	4.94533	540.236	G+C4H6O2	449.095	G	HAVTEASPmVK	8	1.19213	-4.94533	0.789097	1
E.coli	DEB	S100	M_Raabe_A_Wulf_220421_290421_bRPfrac_1.raw_to_M_Raabe_A_Wulf_220421_290421_Expl3_Ecoli_XL_DEB_S100_LB_bRPfrac_DL.raw_mrgd_perc_0.0100_XLs	2	52413	7621.84	540.234	0.00648649	3	HAVTEASPMVK	sp|P02358|RS6_ECOLI	94	104	3.13768	540.236	G+C4H6O2	449.095	G	HAVTEASPmVK	8	1.26538	-3.13768	0.719453	1
E.coli	DEB	S100	M_Raabe_A_Wulf_220421_290421_bRPfrac_1.raw_to_M_Raabe_A_Wulf_220421_290421_Expl3_Ecoli_XL_DEB_S100_LB_bRPfrac_DL.raw_mrgd_perc_0.0100_XLs	2	52659	7650.24	628.907	0.000588664	3	HAVTEASPMVK	sp|P02358|RS6_ECOLI	94	104	2.52918	628.909	CU+C4H6O2	715.114	C	HAVTEASPmVK	8	0.3856	-2.52918	0.858017	1
E.coli	DEB	S100	M_Raabe_A_Wulf_220421_290421_bRPfrac_1.raw_to_M_Raabe_A_Wulf_220421_290421_Expl3_Ecoli_XL_DEB_S100_LB_bRPfrac_DL.raw_mrgd_perc_0.0100_XLs	2	52969	7683.98	636.913	0.000588661	3	HAVTEASPMVK	sp|P02358|RS6_ECOLI	94	104	0.230757	636.913	AU+C4H6O2	739.125	A	HAVTEASPmVK	8	0.0915361	-0.230757	1	1
E.coli	DEB	S100	M_Raabe_A_Wulf_220421_290421_bRPfrac_1.raw_to_M_Raabe_A_Wulf_220421_290421_Expl3_Ecoli_XL_DEB_S100_LB_bRPfrac_DL.raw_mrgd_perc_0.0100_XLs	2	53235	7714.08	642.243	0.000173423	3	HAVTEASPM(Oxidation)VK	sp|P02358|RS6_ECOLI	94	104	2.56311	642.244	AU+C4H6O2	739.125	A	HAvTEASPMvK	9	0.0402563	-2.56311	1	1
E.coli	DEB	S100	M_Raabe_A_Wulf_220421_290421_bRPfrac_1.raw_to_M_Raabe_A_Wulf_220421_290421_Expl3_Ecoli_XL_DEB_S100_LB_bRPfrac_DL.raw_mrgd_perc_0.0100_XLs	2	53333	7724.54	642.243	0.00186995	3	HAVTEASPM(Oxidation)VK	sp|P02358|RS6_ECOLI	94	104	2.08794	642.244	AU+C4H6O2	739.125	A	HAVTEASPmVK	8	0.402479	-2.08794	0.927278	1
E.coli	DEB	S100	M_Raabe_A_Wulf_220421_290421_bRPfrac_1.raw_to_M_Raabe_A_Wulf_220421_290421_Expl3_Ecoli_XL_DEB_S100_LB_bRPfrac_DL.raw_mrgd_perc_0.0100_XLs	2	53494	7741.79	809.848	3.75134e-06	2	HAVTEASPM(Oxidation)VK	sp|P02358|RS6_ECOLI	94	104	2.70696	809.85	A+C4H6O2	433.1	A	hAVTEASPMVK	0	0.609656	-2.70696	1	1
E.coli	DEB	S100	M_Raabe_A_Wulf_220421_290421_bRPfrac_1.raw_to_M_Raabe_A_Wulf_220421_290421_Expl3_Ecoli_XL_DEB_S100_LB_bRPfrac_DL.raw_mrgd_perc_0.0100_XLs	2	76697	11082.1	540.234	0.00017343	3	HAVTEASPM(Oxidation)VK	sp|P02358|RS6_ECOLI	94	104	4.15448	540.236	A+C4H6O2	433.1	A	HAvTEASPMvK	9	0.0285397	-4.15448	0.980919	1
E.coli	DEB	S100	M_Raabe_A_Wulf_220421_290421_bRPfrac_1.raw_to_M_Raabe_A_Wulf_220421_290421_Expl3_Ecoli_XL_DEB_S100_LB_bRPfrac_DL.raw_mrgd_perc_0.0100_XLs	2	76874	11104.4	540.234	0.00668856	3	HAVTEASPM(Oxidation)VK	sp|P02358|RS6_ECOLI	94	104	3.13768	540.236	A+C4H6O2	433.1	A	HAvTEASPMvK	9	0.0222625	-3.13768	0.332726	1
E.coli	DEB	S100	M_Raabe_A_Wulf_220421_290421_bRPfrac_1.raw_to_M_Raabe_A_Wulf_220421_290421_Expl3_Ecoli_XL_DEB_S100_LB_bRPfrac_DL.raw_mrgd_perc_0.0100_XLs	2	77157	11138.1	545.567	4.72123e-06	3	HAVTEASPM(Oxidation)VK	sp|P02358|RS6_ECOLI	94	104	1.71557	545.568	G+C4H6O2	449.095	G	hAVTEASPMVK	0	0.561967	-1.71557	0.431349	1
E.coli	DEB	S100	M_Raabe_A_Wulf_220421_290421_bRPfrac_1.raw_to_M_Raabe_A_Wulf_220421_290421_Expl3_Ecoli_XL_DEB_S100_LB_bRPfrac_DL.raw_mrgd_perc_0.0100_XLs	2	153194	21958.2	544.241	0.00125048	3	IHRLEDWGR	sp|P02358|RS6_ECOLI	36	44	1.46433	544.242	G+C4H6O2	449.095	G	IHrLEDWGr	8	0.00512444	-1.46433	0.629954	1
E.coli	DEB	S100	M_Raabe_A_Wulf_220421_290421_bRPfrac_1.raw_to_M_Raabe_A_Wulf_220421_290421_Expl3_Ecoli_XL_DEB_S100_LB_bRPfrac_DL.raw_mrgd_perc_0.0100_XLs	2	153322	21974.4	544.241	0.00058866	3	IHRLEDWGR	sp|P02358|RS6_ECOLI	36	44	2.5858	544.242	G+C4H6O2	449.095	G	IHRLEDWGr	8	0.0447018	-2.5858	0.797541	1
E.coli	DEB	S100	M_Raabe_A_Wulf_220421_290421_bRPfrac_1.raw_to_M_Raabe_A_Wulf_220421_290421_Expl3_Ecoli_XL_DEB_S100_LB_bRPfrac_DL.raw_mrgd_perc_0.0100_XLs	2	153420	21986.7	544.242	0.000173412	3	IHRLEDWGR	sp|P02358|RS6_ECOLI	36	44	1.01574	544.242	G+C4H6O2	449.095	G	iHRLEDWGR	0	0.219099	-1.01574	0.9206	1
E.coli	DEB	S100	M_Raabe_A_Wulf_220421_290421_bRPfrac_1.raw_to_M_Raabe_A_Wulf_220421_290421_Expl3_Ecoli_XL_DEB_S100_LB_bRPfrac_DL.raw_mrgd_perc_0.0100_XLs	2	153526	22000.8	544.241	0.000588619	3	IHRLEDWGR	sp|P02358|RS6_ECOLI	36	44	2.24936	544.242	G+C4H6O2	449.095	G	IHRlEDWGR	3	0.0293592	-2.24936	0.846575	1
E.coli	DEB	S100	M_Raabe_A_Wulf_220421_290421_bRPfrac_1.raw_to_M_Raabe_A_Wulf_220421_290421_Expl3_Ecoli_XL_DEB_S100_LB_bRPfrac_DL.raw_mrgd_perc_0.0100_XLs	2	153610	22012	544.242	0.00125048	3	IHRLEDWGR	sp|P02358|RS6_ECOLI	36	44	0.442173	544.242	G+C4H6O2	449.095	G	IHRlEDWGR	3	0.00596437	0.442173	0.668319	1
E.coli	DEB	S100	M_Raabe_A_Wulf_220421_290421_bRPfrac_1.raw_to_M_Raabe_A_Wulf_220421_290421_Expl3_Ecoli_XL_DEB_S100_LB_bRPfrac_DL.raw_mrgd_perc_0.0100_XLs	2	153695	22023.3	544.241	0.000326064	3	IHRLEDWGR	sp|P02358|RS6_ECOLI	36	44	1.46433	544.242	G+C4H6O2	449.095	G	IHRLEDWGR	-1	0	-1.46433	0.819426	1
E.coli	DEB	S100	M_Raabe_A_Wulf_220421_290421_bRPfrac_1.raw_to_M_Raabe_A_Wulf_220421_290421_Expl3_Ecoli_XL_DEB_S100_LB_bRPfrac_DL.raw_mrgd_perc_0.0100_XLs	2	4862	792.721	399.832	0.000173305	3	AFAHYR	sp|P02359|RS7_ECOLI	150	155	0.887628	399.833	A+C4H6O2	433.1	A	AfAHYR	1	0.609699	-0.887628	0.686331	1
E.coli	DEB	S100	M_Raabe_A_Wulf_220421_290421_bRPfrac_1.raw_to_M_Raabe_A_Wulf_220421_290421_Expl3_Ecoli_XL_DEB_S100_LB_bRPfrac_DL.raw_mrgd_perc_0.0100_XLs	2	4967	805.113	399.832	4.91217e-06	3	AFAHYR	sp|P02359|RS7_ECOLI	150	155	0.811302	399.833	A+C4H6O2	433.1	A	AFaHYR	2	1.41017	-0.811302	0.597087	1
E.coli	DEB	S100	M_Raabe_A_Wulf_220421_290421_bRPfrac_1.raw_to_M_Raabe_A_Wulf_220421_290421_Expl3_Ecoli_XL_DEB_S100_LB_bRPfrac_DL.raw_mrgd_perc_0.0100_XLs	2	5063	816.718	399.832	0.000173212	3	AFAHYR	sp|P02359|RS7_ECOLI	150	155	2.8721	399.833	A+C4H6O2	433.1	A	AFaHYR	2	1.25277	-2.8721	0.677665	1
E.coli	DEB	S100	M_Raabe_A_Wulf_220421_290421_bRPfrac_1.raw_to_M_Raabe_A_Wulf_220421_290421_Expl3_Ecoli_XL_DEB_S100_LB_bRPfrac_DL.raw_mrgd_perc_0.0100_XLs	2	55032	7919.08	575.243	4.34085e-06	3	LANELSDAAENK	sp|P02359|RS7_ECOLI	120	131	1.6628	575.244	G+C4H6O2	449.095	G	LANELSDAAeNK	9	4.90355	-1.6628	0.818248	1
E.coli	DEB	S100	M_Raabe_A_Wulf_220421_290421_bRPfrac_1.raw_to_M_Raabe_A_Wulf_220421_290421_Expl3_Ecoli_XL_DEB_S100_LB_bRPfrac_DL.raw_mrgd_perc_0.0100_XLs	2	55141	7931.3	575.243	4.50697e-06	3	LANELSDAAENK	sp|P02359|RS7_ECOLI	120	131	1.55669	575.244	G+C4H6O2	449.095	G	LANELSDAAeNK	9	5.08629	-1.55669	1	1
E.coli	DEB	S100	M_Raabe_A_Wulf_220421_290421_bRPfrac_1.raw_to_M_Raabe_A_Wulf_220421_290421_Expl3_Ecoli_XL_DEB_S100_LB_bRPfrac_DL.raw_mrgd_perc_0.0100_XLs	2	55876	8017.18	684.928	0.000588685	3	LANELSDAAENK	sp|P02359|RS7_ECOLI	120	131	0.518842	684.928	AG+C4H6O2	778.147	A	LaNELSDaaENK	8	0.0209085	0.518842	0.72664	1
E.coli	DEB	S100	M_Raabe_A_Wulf_220421_290421_bRPfrac_1.raw_to_M_Raabe_A_Wulf_220421_290421_Expl3_Ecoli_XL_DEB_S100_LB_bRPfrac_DL.raw_mrgd_perc_0.0100_XLs	2	59012	8414.25	731.354	4.50189e-06	3	VGGSTYQVPVEVRPVR	sp|P02359|RS7_ECOLI	80	95	1.24772	731.355	G+C4H6O2	449.095	G	VgGSTYQVPVEVRPVR	1	0.180146	-1.24772	0.918938	1
E.coli	DEB	S100	M_Raabe_A_Wulf_220421_290421_bRPfrac_1.raw_to_M_Raabe_A_Wulf_220421_290421_Expl3_Ecoli_XL_DEB_S100_LB_bRPfrac_DL.raw_mrgd_perc_0.0100_XLs	2	59096	8425.31	731.356	0.000588606	3	VGGSTYQVPVEVRPVR	sp|P02359|RS7_ECOLI	80	95	1.07673	731.355	G+C4H6O2	449.095	G	VgGSTYQVPVEVRPVR	1	0.0949148	1.07673	0.498997	1
E.coli	DEB	S100	M_Raabe_A_Wulf_220421_290421_bRPfrac_1.raw_to_M_Raabe_A_Wulf_220421_290421_Expl3_Ecoli_XL_DEB_S100_LB_bRPfrac_DL.raw_mrgd_perc_0.0100_XLs	2	77357	11161.5	405.164	4.79e-06	3	AFAHYR	sp|P02359|RS7_ECOLI	150	155	2.01518	405.164	G+C4H6O2	449.095	G	aFAHYR	0	0.115531	-2.01518	0.967401	1
E.coli	DEB	S100	M_Raabe_A_Wulf_220421_290421_bRPfrac_1.raw_to_M_Raabe_A_Wulf_220421_290421_Expl3_Ecoli_XL_DEB_S100_LB_bRPfrac_DL.raw_mrgd_perc_0.0100_XLs	2	77463	11173.2	405.164	0.000173285	3	AFAHYR	sp|P02359|RS7_ECOLI	150	155	2.16582	405.164	G+C4H6O2	449.095	G	aFAHYR	0	0.124185	-2.16582	0.98939	1
E.coli	DEB	S100	M_Raabe_A_Wulf_220421_290421_bRPfrac_1.raw_to_M_Raabe_A_Wulf_220421_290421_Expl3_Ecoli_XL_DEB_S100_LB_bRPfrac_DL.raw_mrgd_perc_0.0100_XLs	2	77548	11183.1	405.164	0.00253982	3	AFAHYR	sp|P02359|RS7_ECOLI	150	155	1.70473	405.164	G+C4H6O2	449.095	G	AFAHYr	5	2.71465	-1.70473	0.806569	1
E.coli	DEB	S100	M_Raabe_A_Wulf_220421_290421_bRPfrac_1.raw_to_M_Raabe_A_Wulf_220421_290421_Expl3_Ecoli_XL_DEB_S100_LB_bRPfrac_DL.raw_mrgd_perc_0.0100_XLs	2	77761	11208	405.164	0.00668856	3	AFAHYR	sp|P02359|RS7_ECOLI	150	155	1.78921	405.164	G+C4H6O2	449.095	G	aFAHYR	0	0.223528	-1.78921	0.506238	1
E.coli	DEB	S100	M_Raabe_A_Wulf_220421_290421_bRPfrac_1.raw_to_M_Raabe_A_Wulf_220421_290421_Expl3_Ecoli_XL_DEB_S100_LB_bRPfrac_DL.raw_mrgd_perc_0.0100_XLs	2	77846	11218.2	405.164	0.000588677	3	AFAHYR	sp|P02359|RS7_ECOLI	150	155	1.11132	405.164	G+C4H6O2	449.095	G	aFAHYR	0	0.188441	-1.11132	0.637076	1
E.coli	DEB	S100	M_Raabe_A_Wulf_220421_290421_bRPfrac_1.raw_to_M_Raabe_A_Wulf_220421_290421_Expl3_Ecoli_XL_DEB_S100_LB_bRPfrac_DL.raw_mrgd_perc_0.0100_XLs	2	78062	11244.1	405.163	0.00445013	3	AFAHYR	sp|P02359|RS7_ECOLI	150	155	2.84371	405.164	G+C4H6O2	449.095	G	aFAHYR	0	0.227485	-2.84371	0.881512	1
E.coli	DEB	S100	M_Raabe_A_Wulf_220421_290421_bRPfrac_1.raw_to_M_Raabe_A_Wulf_220421_290421_Expl3_Ecoli_XL_DEB_S100_LB_bRPfrac_DL.raw_mrgd_perc_0.0100_XLs	2	78171	11257.3	405.164	0.0013763	3	AFAHYR	sp|P02359|RS7_ECOLI	150	155	2.16582	405.164	G+C4H6O2	449.095	G	AFAhYR	3	2.44753	-2.16582	0.729422	1
E.coli	DEB	S100	M_Raabe_A_Wulf_220421_290421_bRPfrac_1.raw_to_M_Raabe_A_Wulf_220421_290421_Expl3_Ecoli_XL_DEB_S100_LB_bRPfrac_DL.raw_mrgd_perc_0.0100_XLs	2	78312	11274.1	420.538	0.000173205	3	KILPDPK	sp|P02359|RS7_ECOLI	11	17	2.73209	420.539	G+C4H6O2	449.095	G	kILPDPK	0	1.63296	-2.73209	0.849904	1
E.coli	DEB	S100	M_Raabe_A_Wulf_220421_290421_bRPfrac_1.raw_to_M_Raabe_A_Wulf_220421_290421_Expl3_Ecoli_XL_DEB_S100_LB_bRPfrac_DL.raw_mrgd_perc_0.0100_XLs	2	78408	11285.9	420.539	4.83292e-06	3	KILPDPK	sp|P02359|RS7_ECOLI	11	17	1.57101	420.539	G+C4H6O2	449.095	G	kILPDPK	0	1.5907	-1.57101	0.884852	1
E.coli	DEB	S100	M_Raabe_A_Wulf_220421_290421_bRPfrac_1.raw_to_M_Raabe_A_Wulf_220421_290421_Expl3_Ecoli_XL_DEB_S100_LB_bRPfrac_DL.raw_mrgd_perc_0.0100_XLs	2	78504	11296.7	420.538	0.00125048	3	KILPDPK	sp|P02359|RS7_ECOLI	11	17	2.29668	420.539	G+C4H6O2	449.095	G	kILPDPK	0	1.60193	-2.29668	0.792109	1
E.coli	DEB	S100	M_Raabe_A_Wulf_220421_290421_bRPfrac_1.raw_to_M_Raabe_A_Wulf_220421_290421_Expl3_Ecoli_XL_DEB_S100_LB_bRPfrac_DL.raw_mrgd_perc_0.0100_XLs	2	78650	11313.3	420.538	0.0086802	3	KILPDPK	sp|P02359|RS7_ECOLI	11	17	1.86128	420.539	G+C4H6O2	449.095	G	kILPDPK	0	1.64137	-1.86128	0.627001	1
E.coli	DEB	S100	M_Raabe_A_Wulf_220421_290421_bRPfrac_1.raw_to_M_Raabe_A_Wulf_220421_290421_Expl3_Ecoli_XL_DEB_S100_LB_bRPfrac_DL.raw_mrgd_perc_0.0100_XLs	2	101397	14542.1	420.842	0.0070705	3	REDVHR	sp|P02359|RS7_ECOLI	138	143	0.982029	420.842	G+C4H6O2	449.095	G	REDVhR	4	0.420103	-0.982029	0.404493	1
E.coli	DEB	S100	M_Raabe_A_Wulf_220421_290421_bRPfrac_1.raw_to_M_Raabe_A_Wulf_220421_290421_Expl3_Ecoli_XL_DEB_S100_LB_bRPfrac_DL.raw_mrgd_perc_0.0100_XLs	2	102873	14733.4	399.832	4.56395e-06	3	AFAHYR	sp|P02359|RS7_ECOLI	150	155	2.10884	399.833	A+C4H6O2	433.1	A	AFAhYR	3	2.36024	-2.10884	0.968998	1
E.coli	DEB	S100	M_Raabe_A_Wulf_220421_290421_bRPfrac_1.raw_to_M_Raabe_A_Wulf_220421_290421_Expl3_Ecoli_XL_DEB_S100_LB_bRPfrac_DL.raw_mrgd_perc_0.0100_XLs	2	102957	14744.5	399.832	4.78543e-06	3	AFAHYR	sp|P02359|RS7_ECOLI	150	155	1.65089	399.833	A+C4H6O2	433.1	A	AFAhYR	3	2.39063	-1.65089	0.729088	1
E.coli	DEB	S100	M_Raabe_A_Wulf_220421_290421_bRPfrac_1.raw_to_M_Raabe_A_Wulf_220421_290421_Expl3_Ecoli_XL_DEB_S100_LB_bRPfrac_DL.raw_mrgd_perc_0.0100_XLs	2	109276	15564.1	528.908	0.000173222	3	FVNILM(Oxidation)VDGK	sp|P02359|RS7_ECOLI	26	35	1.9473	528.909	A+C4H6O2	433.1	A	FVNILmVDGK	5	1.01848	-1.9473	0.893019	1
E.coli	DEB	S100	M_Raabe_A_Wulf_220421_290421_bRPfrac_1.raw_to_M_Raabe_A_Wulf_220421_290421_Expl3_Ecoli_XL_DEB_S100_LB_bRPfrac_DL.raw_mrgd_perc_0.0100_XLs	2	154659	22150.5	541.542	0.000843693	3	WIVEAAR	sp|P02359|RS7_ECOLI	103	109	1.78408	541.543	AG+C4H6O2	778.147	A	WIVEaAR	4	0.0458839	-1.78408	0.732592	1
E.coli	DEB	S100	M_Raabe_A_Wulf_220421_290421_bRPfrac_1.raw_to_M_Raabe_A_Wulf_220421_290421_Expl3_Ecoli_XL_DEB_S100_LB_bRPfrac_DL.raw_mrgd_perc_0.0100_XLs	2	156252	22363.5	723.631	4.9366e-06	3	VGGSTYQVPVEVR	sp|P02359|RS7_ECOLI	80	92	0.993897	723.631	AG+C4H6O2	778.147	A	vGGSTYQVPVEVR	0	0.0698033	-0.993897	1	1
E.coli	DEB	S100	M_Raabe_A_Wulf_220421_290421_bRPfrac_1.raw_to_M_Raabe_A_Wulf_220421_290421_Expl3_Ecoli_XL_DEB_S100_LB_bRPfrac_DL.raw_mrgd_perc_0.0100_XLs	2	181001	25729.8	710.296	0.000173338	3	VGGSTYQVPVEVR	sp|P02359|RS7_ECOLI	80	92	0.0967555	710.296	AC+C4H6O2	738.141	A	vGGSTYQVPVEVR	0	0.0587004	0.0967555	0.93324	1
E.coli	DEB	S100	M_Raabe_A_Wulf_220421_290421_bRPfrac_1.raw_to_M_Raabe_A_Wulf_220421_290421_Expl3_Ecoli_XL_DEB_S100_LB_bRPfrac_DL.raw_mrgd_perc_0.0100_XLs	2	181358	25776.3	718.299	0.000173305	3	VGGSTYQVPVEVR	sp|P02359|RS7_ECOLI	80	92	0.999842	718.3	AA+C4H6O2	762.152	A	VGGSTYQVPVEvR	11	0.404442	-0.999842	1	1
E.coli	DEB	S100	M_Raabe_A_Wulf_220421_290421_bRPfrac_1.raw_to_M_Raabe_A_Wulf_220421_290421_Expl3_Ecoli_XL_DEB_S100_LB_bRPfrac_DL.raw_mrgd_perc_0.0100_XLs	2	204854	29228.9	613.947	4.56154e-06	3	VGGSTYQVPVEVR	sp|P02359|RS7_ECOLI	80	92	0.94888	613.947	G+C4H6O2	449.095	G	VGGsTYQVPVEVR	3	0.0575107	-0.94888	0.77495	1
E.coli	DEB	S100	M_Raabe_A_Wulf_220421_290421_bRPfrac_1.raw_to_M_Raabe_A_Wulf_220421_290421_Expl3_Ecoli_XL_DEB_S100_LB_bRPfrac_DL.raw_mrgd_perc_0.0100_XLs	2	204929	29239.3	613.947	3.72573e-06	3	VGGSTYQVPVEVR	sp|P02359|RS7_ECOLI	80	92	0.297358	613.947	G+C4H6O2	449.095	G	VGGSTYQVPVeVR	10	2.23436	-0.297358	1	1
E.coli	DEB	S100	M_Raabe_A_Wulf_220421_290421_bRPfrac_1.raw_to_M_Raabe_A_Wulf_220421_290421_Expl3_Ecoli_XL_DEB_S100_LB_bRPfrac_DL.raw_mrgd_perc_0.0100_XLs	2	205012	29250.7	613.946	4.22384e-06	3	VGGSTYQVPVEVR	sp|P02359|RS7_ECOLI	80	92	1.91646	613.947	G+C4H6O2	449.095	G	VGGSTYQVPVeVR	10	2.31044	-1.91646	0.9545	1
E.coli	DEB	S100	M_Raabe_A_Wulf_220421_290421_bRPfrac_1.raw_to_M_Raabe_A_Wulf_220421_290421_Expl3_Ecoli_XL_DEB_S100_LB_bRPfrac_DL.raw_mrgd_perc_0.0100_XLs	2	205106	29263.6	613.947	0.00209271	3	VGGSTYQVPVEVR	sp|P02359|RS7_ECOLI	80	92	1.02173	613.947	G+C4H6O2	449.095	G	VgGSTYQVPVEVR	1	0.182845	-1.02173	0.593987	1
E.coli	DEB	S100	M_Raabe_A_Wulf_220421_290421_bRPfrac_1.raw_to_M_Raabe_A_Wulf_220421_290421_Expl3_Ecoli_XL_DEB_S100_LB_bRPfrac_DL.raw_mrgd_perc_0.0100_XLs	2	226518	32542.4	647.284	0.00199205	2	WIVEAAR	sp|P02359|RS7_ECOLI	103	109	1.87399	647.285	G+C4H6O2	449.095	G	WIVeAAR	3	1.40527	-1.87399	0.904857	1
E.coli	DEB	S100	M_Raabe_A_Wulf_220421_290421_bRPfrac_1.raw_to_M_Raabe_A_Wulf_220421_290421_Expl3_Ecoli_XL_DEB_S100_LB_bRPfrac_DL.raw_mrgd_perc_0.0100_XLs	2	226543	32546	647.283	0.0013763	2	WIVEAAR	sp|P02359|RS7_ECOLI	103	109	2.77001	647.285	G+C4H6O2	449.095	G	WIVEAAr	6	1.49808	-2.77001	0.934362	1
E.coli	DEB	S100	M_Raabe_A_Wulf_220421_290421_bRPfrac_1.raw_to_M_Raabe_A_Wulf_220421_290421_Expl3_Ecoli_XL_DEB_S100_LB_bRPfrac_DL.raw_mrgd_perc_0.0100_XLs	2	226618	32556.2	647.284	0.000843697	2	WIVEAAR	sp|P02359|RS7_ECOLI	103	109	1.3556	647.285	G+C4H6O2	449.095	G	WIVeAAR	3	1.56594	-1.3556	0.791095	1
E.coli	DEB	S100	M_Raabe_A_Wulf_220421_290421_bRPfrac_1.raw_to_M_Raabe_A_Wulf_220421_290421_Expl3_Ecoli_XL_DEB_S100_LB_bRPfrac_DL.raw_mrgd_perc_0.0100_XLs	2	226713	32568.5	647.285	0.00454844	2	WIVEAAR	sp|P02359|RS7_ECOLI	103	109	0.0354784	647.285	G+C4H6O2	449.095	G	WIVeAAR	3	1.20304	-0.0354784	1	1
E.coli	DEB	S100	M_Raabe_A_Wulf_220421_290421_bRPfrac_1.raw_to_M_Raabe_A_Wulf_220421_290421_Expl3_Ecoli_XL_DEB_S100_LB_bRPfrac_DL.raw_mrgd_perc_0.0100_XLs	2	226775	32576.6	657.292	0.000173296	2	FGSELLAK	sp|P02359|RS7_ECOLI	18	25	0.567351	657.292	G+C4H6O2	449.095	G	FGSeLLAK	3	0.813054	-0.567351	0.933499	1
E.coli	DEB	S100	M_Raabe_A_Wulf_220421_290421_bRPfrac_1.raw_to_M_Raabe_A_Wulf_220421_290421_Expl3_Ecoli_XL_DEB_S100_LB_bRPfrac_DL.raw_mrgd_perc_0.0100_XLs	2	226848	32586.3	657.292	0.000173393	2	FGSELLAK	sp|P02359|RS7_ECOLI	18	25	0.381634	657.292	G+C4H6O2	449.095	G	FGSeLLAK	3	0.772118	-0.381634	1	1
E.coli	DEB	S100	M_Raabe_A_Wulf_220421_290421_bRPfrac_1.raw_to_M_Raabe_A_Wulf_220421_290421_Expl3_Ecoli_XL_DEB_S100_LB_bRPfrac_DL.raw_mrgd_perc_0.0100_XLs	2	228782	32843.7	608.613	4.51771e-06	3	VGGSTYQVPVEVR	sp|P02359|RS7_ECOLI	80	92	3.58169	608.616	A+C4H6O2	433.1	A	VGGsTYQVPVEVR	3	0.290799	-3.58169	0.785268	1
E.coli	DEB	S100	M_Raabe_A_Wulf_220421_290421_bRPfrac_1.raw_to_M_Raabe_A_Wulf_220421_290421_Expl3_Ecoli_XL_DEB_S100_LB_bRPfrac_DL.raw_mrgd_perc_0.0100_XLs	2	228864	32854.8	608.615	0.00209271	3	VGGSTYQVPVEVR	sp|P02359|RS7_ECOLI	80	92	0.974275	608.616	A+C4H6O2	433.1	A	VgGSTYQVPVEVR	1	0.19128	-0.974275	0.434977	1
E.coli	DEB	S100	M_Raabe_A_Wulf_220421_290421_bRPfrac_1.raw_to_M_Raabe_A_Wulf_220421_290421_Expl3_Ecoli_XL_DEB_S100_LB_bRPfrac_DL.raw_mrgd_perc_0.0100_XLs	2	249522	36015.6	647.284	0.00084367	2	WIVEAAR	sp|P02359|RS7_ECOLI	103	109	1.73277	647.285	G+C4H6O2	449.095	G	WIVEAAR	-1	0	-1.73277	0.886095	1
E.coli	DEB	S100	M_Raabe_A_Wulf_220421_290421_bRPfrac_1.raw_to_M_Raabe_A_Wulf_220421_290421_Expl3_Ecoli_XL_DEB_S100_LB_bRPfrac_DL.raw_mrgd_perc_0.0100_XLs	2	249602	36026.3	647.284	0.000326045	2	WIVEAAR	sp|P02359|RS7_ECOLI	103	109	2.01566	647.285	G+C4H6O2	449.095	G	WIVeAAR	3	0.0055026	-2.01566	0.985799	1
E.coli	DEB	S100	M_Raabe_A_Wulf_220421_290421_bRPfrac_1.raw_to_M_Raabe_A_Wulf_220421_290421_Expl3_Ecoli_XL_DEB_S100_LB_bRPfrac_DL.raw_mrgd_perc_0.0100_XLs	2	249687	36037.7	647.284	0.00084367	2	WIVEAAR	sp|P02359|RS7_ECOLI	103	109	1.565	647.285	G+C4H6O2	449.095	G	WIVeAAR	3	1.66402	-1.565	0.836785	1
E.coli	DEB	S100	M_Raabe_A_Wulf_220421_290421_bRPfrac_1.raw_to_M_Raabe_A_Wulf_220421_290421_Expl3_Ecoli_XL_DEB_S100_LB_bRPfrac_DL.raw_mrgd_perc_0.0100_XLs	2	249777	36049.9	647.283	0.00614498	2	WIVEAAR	sp|P02359|RS7_ECOLI	103	109	3.24148	647.285	G+C4H6O2	449.095	G	WIVeAAR	3	1.49872	-3.24148	0.677816	1
E.coli	DEB	S100	M_Raabe_A_Wulf_220421_290421_bRPfrac_1.raw_to_M_Raabe_A_Wulf_220421_290421_Expl3_Ecoli_XL_DEB_S100_LB_bRPfrac_DL.raw_mrgd_perc_0.0100_XLs	2	250827	36189.9	426.526	0.00548743	3	WIVEAAR	sp|P02359|RS7_ECOLI	103	109	2.17843	426.527	A+C4H6O2	433.1	A	WIVeAAR	3	0.431067	-2.17843	0.235816	1
E.coli	DEB	S100	M_Raabe_A_Wulf_220421_290421_bRPfrac_1.raw_to_M_Raabe_A_Wulf_220421_290421_Expl3_Ecoli_XL_DEB_S100_LB_bRPfrac_DL.raw_mrgd_perc_0.0100_XLs	2	251064	36221.2	649.295	0.00687862	2	FGSELLAK	sp|P02359|RS7_ECOLI	18	25	0.773999	649.295	A+C4H6O2	433.1	A	FGSELLAk	7	0.0956238	0.773999	0.753335	1
E.coli	DEB	S100	M_Raabe_A_Wulf_220421_290421_bRPfrac_1.raw_to_M_Raabe_A_Wulf_220421_290421_Expl3_Ecoli_XL_DEB_S100_LB_bRPfrac_DL.raw_mrgd_perc_0.0100_XLs	2	253968	36618.2	534.24	3.7285e-06	3	FVNILM(Oxidation)VDGK	sp|P02359|RS7_ECOLI	26	35	1.40261	534.241	G+C4H6O2	449.095	G	fVNILMVDGK	0	1.91083	-1.40261	0.646964	1
E.coli	DEB	S100	M_Raabe_A_Wulf_220421_290421_bRPfrac_1.raw_to_M_Raabe_A_Wulf_220421_290421_Expl3_Ecoli_XL_DEB_S100_LB_bRPfrac_DL.raw_mrgd_perc_0.0100_XLs	2	4700	773.675	623.61	4.78722e-06	3	M(Oxidation)RLNTLSPAEGSK	sp|P02413|RL15_ECOLI	1	13	2.41118	623.612	G+C4H6O2	449.095	G	mRLNTLSPAEGSK	0	1.24633	-2.41118	1	1
E.coli	DEB	S100	M_Raabe_A_Wulf_220421_290421_bRPfrac_1.raw_to_M_Raabe_A_Wulf_220421_290421_Expl3_Ecoli_XL_DEB_S100_LB_bRPfrac_DL.raw_mrgd_perc_0.0100_XLs	2	4769	781.624	565.264	0.00243216	3	LNTLSPAEGSKK	sp|P02413|RL15_ECOLI	3	14	1.12239	565.265	G+C4H6O2	449.095	G	LNTLSPAEGSkK	10	2.0037	-1.12239	0.775364	1
E.coli	DEB	S100	M_Raabe_A_Wulf_220421_290421_bRPfrac_1.raw_to_M_Raabe_A_Wulf_220421_290421_Expl3_Ecoli_XL_DEB_S100_LB_bRPfrac_DL.raw_mrgd_perc_0.0100_XLs	2	5608	879.741	623.611	3.7266e-06	3	M(Oxidation)RLNTLSPAEGSK	sp|P02413|RL15_ECOLI	1	13	1.53032	623.612	G+C4H6O2	449.095	G	mRLNTLSPAEGSK	0	0.417283	-1.53032	1	1
E.coli	DEB	S100	M_Raabe_A_Wulf_220421_290421_bRPfrac_1.raw_to_M_Raabe_A_Wulf_220421_290421_Expl3_Ecoli_XL_DEB_S100_LB_bRPfrac_DL.raw_mrgd_perc_0.0100_XLs	2	5702	890.363	623.611	3.65263e-06	3	M(Oxidation)RLNTLSPAEGSK	sp|P02413|RL15_ECOLI	1	13	1.11315	623.612	G+C4H6O2	449.095	G	mRLNTLSPAEGSK	0	0.113599	-1.11315	0.976589	1
E.coli	DEB	S100	M_Raabe_A_Wulf_220421_290421_bRPfrac_1.raw_to_M_Raabe_A_Wulf_220421_290421_Expl3_Ecoli_XL_DEB_S100_LB_bRPfrac_DL.raw_mrgd_perc_0.0100_XLs	2	5785	900.025	623.611	4.22241e-06	3	M(Oxidation)RLNTLSPAEGSK	sp|P02413|RL15_ECOLI	1	13	1.82394	623.612	G+C4H6O2	449.095	G	mRLNTLSPAEGSK	0	0.134743	-1.82394	1	1
E.coli	DEB	S100	M_Raabe_A_Wulf_220421_290421_bRPfrac_1.raw_to_M_Raabe_A_Wulf_220421_290421_Expl3_Ecoli_XL_DEB_S100_LB_bRPfrac_DL.raw_mrgd_perc_0.0100_XLs	2	5797	901.241	664.915	0.000173384	3	GFEGGQMPLYR	sp|P02413|RL15_ECOLI	49	59	1.69634	664.916	AC+C4H6O2	738.141	A	GFEGGQmPLYR	6	0.424979	-1.69634	0.818651	1
E.coli	DEB	S100	M_Raabe_A_Wulf_220421_290421_bRPfrac_1.raw_to_M_Raabe_A_Wulf_220421_290421_Expl3_Ecoli_XL_DEB_S100_LB_bRPfrac_DL.raw_mrgd_perc_0.0100_XLs	2	5888	912.065	664.915	0.00253982	3	GFEGGQMPLYR	sp|P02413|RL15_ECOLI	49	59	2.29792	664.916	AC+C4H6O2	738.141	A	GFEGGQmPLYR	6	0.711186	-2.29792	0.90458	1
E.coli	DEB	S100	M_Raabe_A_Wulf_220421_290421_bRPfrac_1.raw_to_M_Raabe_A_Wulf_220421_290421_Expl3_Ecoli_XL_DEB_S100_LB_bRPfrac_DL.raw_mrgd_perc_0.0100_XLs	2	5922	915.697	623.611	4.77307e-06	3	M(Oxidation)RLNTLSPAEGSK	sp|P02413|RL15_ECOLI	1	13	1.91493	623.612	G+C4H6O2	449.095	G	mRLNTLSPAEGSK	0	0.848458	-1.91493	0.684399	1
E.coli	DEB	S100	M_Raabe_A_Wulf_220421_290421_bRPfrac_1.raw_to_M_Raabe_A_Wulf_220421_290421_Expl3_Ecoli_XL_DEB_S100_LB_bRPfrac_DL.raw_mrgd_perc_0.0100_XLs	2	6236	951.796	672.92	0.000173262	3	GFEGGQMPLYR	sp|P02413|RL15_ECOLI	49	59	0.107382	672.92	AA+C4H6O2	762.152	A	GFEGGQmPLYR	6	0.840317	-0.107382	0.945781	1
E.coli	DEB	S100	M_Raabe_A_Wulf_220421_290421_bRPfrac_1.raw_to_M_Raabe_A_Wulf_220421_290421_Expl3_Ecoli_XL_DEB_S100_LB_bRPfrac_DL.raw_mrgd_perc_0.0100_XLs	2	6331	962.693	672.919	0.000173322	3	GFEGGQMPLYR	sp|P02413|RL15_ECOLI	49	59	1.1884	672.92	AA+C4H6O2	762.152	A	GFEGGQmPLYR	6	0.767479	-1.1884	1	1
E.coli	DEB	S100	M_Raabe_A_Wulf_220421_290421_bRPfrac_1.raw_to_M_Raabe_A_Wulf_220421_290421_Expl3_Ecoli_XL_DEB_S100_LB_bRPfrac_DL.raw_mrgd_perc_0.0100_XLs	2	6417	972.676	672.92	0.000173244	3	GFEGGQMPLYR	sp|P02413|RL15_ECOLI	49	59	0.107382	672.92	AA+C4H6O2	762.152	A	GFEGGQmPLYR	6	0.889703	-0.107382	0.933812	1
E.coli	DEB	S100	M_Raabe_A_Wulf_220421_290421_bRPfrac_1.raw_to_M_Raabe_A_Wulf_220421_290421_Expl3_Ecoli_XL_DEB_S100_LB_bRPfrac_DL.raw_mrgd_perc_0.0100_XLs	2	6509	983.528	672.92	0.00538397	3	GFEGGQMPLYR	sp|P02413|RL15_ECOLI	49	59	0.172125	672.92	AA+C4H6O2	762.152	A	GFEGGQmPLYR	6	1.24458	0.172125	1	1
E.coli	DEB	S100	M_Raabe_A_Wulf_220421_290421_bRPfrac_1.raw_to_M_Raabe_A_Wulf_220421_290421_Expl3_Ecoli_XL_DEB_S100_LB_bRPfrac_DL.raw_mrgd_perc_0.0100_XLs	2	7594	1112.91	665.243	0.00221366	3	GFEGGQMPLYR	sp|P02413|RL15_ECOLI	49	59	1.55319	665.244	AU+C4H6O2	739.125	A	GFEGGQmPLYR	6	0.0304338	-1.55319	0.942948	1
E.coli	DEB	S100	M_Raabe_A_Wulf_220421_290421_bRPfrac_1.raw_to_M_Raabe_A_Wulf_220421_290421_Expl3_Ecoli_XL_DEB_S100_LB_bRPfrac_DL.raw_mrgd_perc_0.0100_XLs	2	7700	1125.33	665.245	0.00592634	3	GFEGGQMPLYR	sp|P02413|RL15_ECOLI	49	59	0.400982	665.244	AU+C4H6O2	739.125	A	GFEGGQmPLYR	6	0.309232	0.400982	0.933249	1
E.coli	DEB	S100	M_Raabe_A_Wulf_220421_290421_bRPfrac_1.raw_to_M_Raabe_A_Wulf_220421_290421_Expl3_Ecoli_XL_DEB_S100_LB_bRPfrac_DL.raw_mrgd_perc_0.0100_XLs	2	78972	11351.2	707.28	0.00199204	3	MRLNTLSPAEGSK	sp|P02413|RL15_ECOLI	1	13	2.19199	707.281	UU+C4H6O2	716.098	U	mRLNTLSPAEGSK	0	1.00141	-2.19199	0.709338	1
E.coli	DEB	S100	M_Raabe_A_Wulf_220421_290421_bRPfrac_1.raw_to_M_Raabe_A_Wulf_220421_290421_Expl3_Ecoli_XL_DEB_S100_LB_bRPfrac_DL.raw_mrgd_perc_0.0100_XLs	2	79088	11364.6	720.287	0.000479341	3	MRLNTLSPAEGSK	sp|P02413|RL15_ECOLI	1	13	2.0697	720.289	GU+C4H6O2	755.12	G	mRLNTLSPAEGSK	0	1.67184	-2.0697	1	1
E.coli	DEB	S100	M_Raabe_A_Wulf_220421_290421_bRPfrac_1.raw_to_M_Raabe_A_Wulf_220421_290421_Expl3_Ecoli_XL_DEB_S100_LB_bRPfrac_DL.raw_mrgd_perc_0.0100_XLs	2	79663	11434.3	678.251	0.000843705	3	GFEGGQMPLYR	sp|P02413|RL15_ECOLI	49	59	1.19512	678.252	AG+C4H6O2	778.147	A	GFEGGQmPLYR	6	0.339709	-1.19512	0.929683	1
E.coli	DEB	S100	M_Raabe_A_Wulf_220421_290421_bRPfrac_1.raw_to_M_Raabe_A_Wulf_220421_290421_Expl3_Ecoli_XL_DEB_S100_LB_bRPfrac_DL.raw_mrgd_perc_0.0100_XLs	2	79751	11445.5	665.244	0.000173387	3	GFEGGQMPLYR	sp|P02413|RL15_ECOLI	49	59	0.951904	665.244	AU+C4H6O2	739.125	A	GFEGGQmPLYR	6	0.463929	-0.951904	0.943777	1
E.coli	DEB	S100	M_Raabe_A_Wulf_220421_290421_bRPfrac_1.raw_to_M_Raabe_A_Wulf_220421_290421_Expl3_Ecoli_XL_DEB_S100_LB_bRPfrac_DL.raw_mrgd_perc_0.0100_XLs	2	79773	11448.1	678.253	0.00177086	3	GFEGGQMPLYR	sp|P02413|RL15_ECOLI	49	59	1.01645	678.252	AG+C4H6O2	778.147	A	GFEGGQmPLYR	6	0.325795	1.01645	0.937346	1
E.coli	DEB	S100	M_Raabe_A_Wulf_220421_290421_bRPfrac_1.raw_to_M_Raabe_A_Wulf_220421_290421_Expl3_Ecoli_XL_DEB_S100_LB_bRPfrac_DL.raw_mrgd_perc_0.0100_XLs	2	79836	11456.1	665.244	0.000173259	3	GFEGGQMPLYR	sp|P02413|RL15_ECOLI	49	59	1.40287	665.244	AU+C4H6O2	739.125	A	GFEGGQmPLYR	6	0.42919	-1.40287	0.941546	1
E.coli	DEB	S100	M_Raabe_A_Wulf_220421_290421_bRPfrac_1.raw_to_M_Raabe_A_Wulf_220421_290421_Expl3_Ecoli_XL_DEB_S100_LB_bRPfrac_DL.raw_mrgd_perc_0.0100_XLs	2	79860	11458.6	678.251	0.00454844	3	GFEGGQMPLYR	sp|P02413|RL15_ECOLI	49	59	0.605369	678.252	AG+C4H6O2	778.147	A	GFEGGQmPLYR	6	0.353067	-0.605369	0.90052	1
E.coli	DEB	S100	M_Raabe_A_Wulf_220421_290421_bRPfrac_1.raw_to_M_Raabe_A_Wulf_220421_290421_Expl3_Ecoli_XL_DEB_S100_LB_bRPfrac_DL.raw_mrgd_perc_0.0100_XLs	2	81143	11614.2	670.249	0.00486008	3	GFEGGQM(Oxidation)PLYR	sp|P02413|RL15_ECOLI	49	59	1.98992	670.248	AC+C4H6O2	738.141	A	GFEGGQmPLYR	6	0.101333	1.98992	0.125631	1
E.coli	DEB	S100	M_Raabe_A_Wulf_220421_290421_bRPfrac_1.raw_to_M_Raabe_A_Wulf_220421_290421_Expl3_Ecoli_XL_DEB_S100_LB_bRPfrac_DL.raw_mrgd_perc_0.0100_XLs	2	102692	14710.5	618.279	4.39031e-06	3	MRLNTLSPAEGSK	sp|P02413|RL15_ECOLI	1	13	2.37645	618.28	G+C4H6O2	449.095	G	mRLNTLSPAEGSK	0	2.16701	-2.37645	0.908267	1
E.coli	DEB	S100	M_Raabe_A_Wulf_220421_290421_bRPfrac_1.raw_to_M_Raabe_A_Wulf_220421_290421_Expl3_Ecoli_XL_DEB_S100_LB_bRPfrac_DL.raw_mrgd_perc_0.0100_XLs	2	102784	14722.2	618.28	4.77702e-06	3	MRLNTLSPAEGSK	sp|P02413|RL15_ECOLI	1	13	0.737267	618.28	G+C4H6O2	449.095	G	mRLNTLSPAEGSK	0	2.138	-0.737267	0.971326	1
E.coli	DEB	S100	M_Raabe_A_Wulf_220421_290421_bRPfrac_1.raw_to_M_Raabe_A_Wulf_220421_290421_Expl3_Ecoli_XL_DEB_S100_LB_bRPfrac_DL.raw_mrgd_perc_0.0100_XLs	2	102868	14732.9	618.28	3.49608e-06	3	MRLNTLSPAEGSK	sp|P02413|RL15_ECOLI	1	13	0.994406	618.28	G+C4H6O2	449.095	G	mRLNTLSPAEGSK	0	2.14191	-0.994406	0.977431	1
E.coli	DEB	S100	M_Raabe_A_Wulf_220421_290421_bRPfrac_1.raw_to_M_Raabe_A_Wulf_220421_290421_Expl3_Ecoli_XL_DEB_S100_LB_bRPfrac_DL.raw_mrgd_perc_0.0100_XLs	2	102955	14744.2	618.28	4.57397e-06	3	M(Oxidation)RLNTLSPAEGSK	sp|P02413|RL15_ECOLI	1	13	0.25205	618.28	A+C4H6O2	433.1	A	mRLNTLSPAEGSK	0	1.06789	-0.25205	0.950077	1
E.coli	DEB	S100	M_Raabe_A_Wulf_220421_290421_bRPfrac_1.raw_to_M_Raabe_A_Wulf_220421_290421_Expl3_Ecoli_XL_DEB_S100_LB_bRPfrac_DL.raw_mrgd_perc_0.0100_XLs	2	103055	14757	618.279	4.14383e-06	3	M(Oxidation)RLNTLSPAEGSK	sp|P02413|RL15_ECOLI	1	13	1.7077	618.28	A+C4H6O2	433.1	A	mRLNTLSPAEGSK	0	1.03628	-1.7077	0.836873	1
E.coli	DEB	S100	M_Raabe_A_Wulf_220421_290421_bRPfrac_1.raw_to_M_Raabe_A_Wulf_220421_290421_Expl3_Ecoli_XL_DEB_S100_LB_bRPfrac_DL.raw_mrgd_perc_0.0100_XLs	2	103142	14768	618.28	4.34948e-06	3	MRLNTLSPAEGSK	sp|P02413|RL15_ECOLI	1	13	0.303383	618.28	G+C4H6O2	449.095	G	mRLNTLSPAEGSK	0	2.15451	-0.303383	1	1
E.coli	DEB	S100	M_Raabe_A_Wulf_220421_290421_bRPfrac_1.raw_to_M_Raabe_A_Wulf_220421_290421_Expl3_Ecoli_XL_DEB_S100_LB_bRPfrac_DL.raw_mrgd_perc_0.0100_XLs	2	103234	14779.8	618.279	4.83918e-06	3	MRLNTLSPAEGSK	sp|P02413|RL15_ECOLI	1	13	1.54596	618.28	G+C4H6O2	449.095	G	mRLNTLSPAEGSK	0	2.11532	-1.54596	0.680018	1
E.coli	DEB	S100	M_Raabe_A_Wulf_220421_290421_bRPfrac_1.raw_to_M_Raabe_A_Wulf_220421_290421_Expl3_Ecoli_XL_DEB_S100_LB_bRPfrac_DL.raw_mrgd_perc_0.0100_XLs	2	103365	14795.4	618.28	0.000173427	3	MRLNTLSPAEGSK	sp|P02413|RL15_ECOLI	1	13	0.737267	618.28	G+C4H6O2	449.095	G	mRLNTLSPAEGSK	0	2.11934	-0.737267	1	1
E.coli	DEB	S100	M_Raabe_A_Wulf_220421_290421_bRPfrac_1.raw_to_M_Raabe_A_Wulf_220421_290421_Expl3_Ecoli_XL_DEB_S100_LB_bRPfrac_DL.raw_mrgd_perc_0.0100_XLs	2	103429	14803.3	522.566	0.000326091	3	LNTLSPAEGSK	sp|P02413|RL15_ECOLI	3	13	1.17984	522.566	G+C4H6O2	449.095	G	LNTLSPAeGSK	7	0.828283	-1.17984	0.494158	1
E.coli	DEB	S100	M_Raabe_A_Wulf_220421_290421_bRPfrac_1.raw_to_M_Raabe_A_Wulf_220421_290421_Expl3_Ecoli_XL_DEB_S100_LB_bRPfrac_DL.raw_mrgd_perc_0.0100_XLs	2	103826	14852.9	568.568	0.00186995	3	GFEGGQM(Oxidation)PLYR	sp|P02413|RL15_ECOLI	49	59	0.734414	568.568	A+C4H6O2	433.1	A	GFEGGQmPLYR	6	0.0274601	0.734414	0.746562	1
E.coli	DEB	S100	M_Raabe_A_Wulf_220421_290421_bRPfrac_1.raw_to_M_Raabe_A_Wulf_220421_290421_Expl3_Ecoli_XL_DEB_S100_LB_bRPfrac_DL.raw_mrgd_perc_0.0100_XLs	2	103914	14863.7	568.567	0.00058864	3	GFEGGQM(Oxidation)PLYR	sp|P02413|RL15_ECOLI	49	59	1.51991	568.568	A+C4H6O2	433.1	A	GFEGGQmPLYR	6	1	-1.51991	0.98151	1
E.coli	DEB	S100	M_Raabe_A_Wulf_220421_290421_bRPfrac_1.raw_to_M_Raabe_A_Wulf_220421_290421_Expl3_Ecoli_XL_DEB_S100_LB_bRPfrac_DL.raw_mrgd_perc_0.0100_XLs	2	103999	14873.8	568.567	0.0020927	3	GFEGGQM(Oxidation)PLYR	sp|P02413|RL15_ECOLI	49	59	1.30522	568.568	A+C4H6O2	433.1	A	gFEGGQMPLYR	0	0.0166255	-1.30522	0.997077	1
E.coli	DEB	S100	M_Raabe_A_Wulf_220421_290421_bRPfrac_1.raw_to_M_Raabe_A_Wulf_220421_290421_Expl3_Ecoli_XL_DEB_S100_LB_bRPfrac_DL.raw_mrgd_perc_0.0100_XLs	2	104085	14884.5	568.567	0.000588691	3	GFEGGQM(Oxidation)PLYR	sp|P02413|RL15_ECOLI	49	59	1.51991	568.568	A+C4H6O2	433.1	A	GFEGGQmPLYR	6	0.953024	-1.51991	1	1
E.coli	DEB	S100	M_Raabe_A_Wulf_220421_290421_bRPfrac_1.raw_to_M_Raabe_A_Wulf_220421_290421_Expl3_Ecoli_XL_DEB_S100_LB_bRPfrac_DL.raw_mrgd_perc_0.0100_XLs	2	104167	14894.7	568.567	0.00209269	3	GFEGGQM(Oxidation)PLYR	sp|P02413|RL15_ECOLI	49	59	0.768472	568.568	A+C4H6O2	433.1	A	GfEGGQMPLYR	1	0.0193353	-0.768472	0.992707	1
E.coli	DEB	S100	M_Raabe_A_Wulf_220421_290421_bRPfrac_1.raw_to_M_Raabe_A_Wulf_220421_290421_Expl3_Ecoli_XL_DEB_S100_LB_bRPfrac_DL.raw_mrgd_perc_0.0100_XLs	2	104251	14905.2	568.567	0.000588637	3	GFEGGQM(Oxidation)PLYR	sp|P02413|RL15_ECOLI	49	59	1.19787	568.568	A+C4H6O2	433.1	A	GFEGGQmPLYR	6	0.918514	-1.19787	0.934738	1
E.coli	DEB	S100	M_Raabe_A_Wulf_220421_290421_bRPfrac_1.raw_to_M_Raabe_A_Wulf_220421_290421_Expl3_Ecoli_XL_DEB_S100_LB_bRPfrac_DL.raw_mrgd_perc_0.0100_XLs	2	104335	14915.1	568.567	0.00232159	3	GFEGGQM(Oxidation)PLYR	sp|P02413|RL15_ECOLI	49	59	1.62726	568.568	A+C4H6O2	433.1	A	GFEGGQmPLYR	6	1.05787	-1.62726	0.695447	1
E.coli	DEB	S100	M_Raabe_A_Wulf_220421_290421_bRPfrac_1.raw_to_M_Raabe_A_Wulf_220421_290421_Expl3_Ecoli_XL_DEB_S100_LB_bRPfrac_DL.raw_mrgd_perc_0.0100_XLs	2	104508	14936.2	568.566	0.00592634	3	GFEGGQM(Oxidation)PLYR	sp|P02413|RL15_ECOLI	49	59	2.16401	568.568	A+C4H6O2	433.1	A	GFEGGQmPLYR	6	1.10757	-2.16401	0.761224	1
E.coli	DEB	S100	M_Raabe_A_Wulf_220421_290421_bRPfrac_1.raw_to_M_Raabe_A_Wulf_220421_290421_Expl3_Ecoli_XL_DEB_S100_LB_bRPfrac_DL.raw_mrgd_perc_0.0100_XLs	2	104593	14946.5	568.566	0.00929274	3	GFEGGQM(Oxidation)PLYR	sp|P02413|RL15_ECOLI	49	59	2.16401	568.568	A+C4H6O2	433.1	A	GFEGGQmPLYR	6	0.403579	-2.16401	0.751815	1
E.coli	DEB	S100	M_Raabe_A_Wulf_220421_290421_bRPfrac_1.raw_to_M_Raabe_A_Wulf_220421_290421_Expl3_Ecoli_XL_DEB_S100_LB_bRPfrac_DL.raw_mrgd_perc_0.0100_XLs	2	127534	18349.7	568.567	0.000588671	3	GFEGGQM(Oxidation)PLYR	sp|P02413|RL15_ECOLI	49	59	1.62726	568.568	A+C4H6O2	433.1	A	GFEGGQmPLYR	6	0.399548	-1.62726	0.556504	1
E.coli	DEB	S100	M_Raabe_A_Wulf_220421_290421_bRPfrac_1.raw_to_M_Raabe_A_Wulf_220421_290421_Expl3_Ecoli_XL_DEB_S100_LB_bRPfrac_DL.raw_mrgd_perc_0.0100_XLs	2	128451	18469	563.235	0.00288892	3	GFEGGQMPLYR	sp|P02413|RL15_ECOLI	49	59	1.94999	563.236	A+C4H6O2	433.1	A	GFEGGQmPLYR	6	1.46121	-1.94999	0.878961	1
E.coli	DEB	S100	M_Raabe_A_Wulf_220421_290421_bRPfrac_1.raw_to_M_Raabe_A_Wulf_220421_290421_Expl3_Ecoli_XL_DEB_S100_LB_bRPfrac_DL.raw_mrgd_perc_0.0100_XLs	2	128529	18478.9	563.235	0.000588657	3	GFEGGQMPLYR	sp|P02413|RL15_ECOLI	49	59	1.90681	563.236	A+C4H6O2	433.1	A	GFEGGQmPLYR	6	1.4671	-1.90681	0.973962	1
E.coli	DEB	S100	M_Raabe_A_Wulf_220421_290421_bRPfrac_1.raw_to_M_Raabe_A_Wulf_220421_290421_Expl3_Ecoli_XL_DEB_S100_LB_bRPfrac_DL.raw_mrgd_perc_0.0100_XLs	2	128614	18489.9	563.235	0.000326079	3	GFEGGQMPLYR	sp|P02413|RL15_ECOLI	49	59	1.2398	563.236	A+C4H6O2	433.1	A	GFEGGQmPLYR	6	1.49406	-1.2398	1	1
E.coli	DEB	S100	M_Raabe_A_Wulf_220421_290421_bRPfrac_1.raw_to_M_Raabe_A_Wulf_220421_290421_Expl3_Ecoli_XL_DEB_S100_LB_bRPfrac_DL.raw_mrgd_perc_0.0100_XLs	2	227065	32615.7	649.936	0.000173207	3	APSTFNPLYSM(Oxidation)DR	sp|P02918|PBPA_ECOLI	205	217	0.735157	649.936	A+C4H6O2	433.1	A	APSTFNPLYSmDR	10	0.953956	-0.735157	1	1
E.coli	DEB	S100	M_Raabe_A_Wulf_220421_290421_bRPfrac_1.raw_to_M_Raabe_A_Wulf_220421_290421_Expl3_Ecoli_XL_DEB_S100_LB_bRPfrac_DL.raw_mrgd_perc_0.0100_XLs	2	227149	32626.7	649.935	0.000173295	3	APSTFNPLYSMDR	sp|P02918|PBPA_ECOLI	205	217	2.15762	649.936	G+C4H6O2	449.095	G	APSTFNPLYSmDR	10	2.14238	-2.15762	0.869273	1
E.coli	DEB	S100	M_Raabe_A_Wulf_220421_290421_bRPfrac_1.raw_to_M_Raabe_A_Wulf_220421_290421_Expl3_Ecoli_XL_DEB_S100_LB_bRPfrac_DL.raw_mrgd_perc_0.0100_XLs	2	227237	32638.3	649.936	0.00486008	3	APSTFNPLYSM(Oxidation)DR	sp|P02918|PBPA_ECOLI	205	217	0.889019	649.936	A+C4H6O2	433.1	A	APSTFNPLYSmDR	10	1.11497	-0.889019	0	1
E.coli	DEB	S100	M_Raabe_A_Wulf_220421_290421_bRPfrac_1.raw_to_M_Raabe_A_Wulf_220421_290421_Expl3_Ecoli_XL_DEB_S100_LB_bRPfrac_DL.raw_mrgd_perc_0.0100_XLs	2	53960	7796.12	562.753	0.00538396	2	SIGSLAK	sp|P02919|PBPB_ECOLI	507	513	0.55433	562.753	G+C4H6O2	449.095	G	sIGSLAK	0	0.430615	-0.55433	0.812448	1
E.coli	DEB	S100	M_Raabe_A_Wulf_220421_290421_bRPfrac_1.raw_to_M_Raabe_A_Wulf_220421_290421_Expl3_Ecoli_XL_DEB_S100_LB_bRPfrac_DL.raw_mrgd_perc_0.0100_XLs	2	54128	7815.47	562.752	0.00346372	2	SIGSLAK	sp|P02919|PBPB_ECOLI	507	513	1.31354	562.753	G+C4H6O2	449.095	G	sIGSLAK	0	0.43197	-1.31354	0.952249	1
E.coli	DEB	S100	M_Raabe_A_Wulf_220421_290421_bRPfrac_1.raw_to_M_Raabe_A_Wulf_220421_290421_Expl3_Ecoli_XL_DEB_S100_LB_bRPfrac_DL.raw_mrgd_perc_0.0100_XLs	2	54218	7825.47	562.752	0.00538397	2	SIGSLAK	sp|P02919|PBPB_ECOLI	507	513	1.74737	562.753	G+C4H6O2	449.095	G	sIGSLAK	0	0.35138	-1.74737	0.729682	1
E.coli	DEB	S100	M_Raabe_A_Wulf_220421_290421_bRPfrac_1.raw_to_M_Raabe_A_Wulf_220421_290421_Expl3_Ecoli_XL_DEB_S100_LB_bRPfrac_DL.raw_mrgd_perc_0.0100_XLs	2	224715	32296.4	632.284	0.000173437	3	LITM(Oxidation)ISSPNGEQR	sp|P02919|PBPB_ECOLI	201	213	0.0355453	632.284	A+C4H6O2	433.1	A	LITmISSPNGEQR	3	0.953573	0.0355453	0.812052	1
E.coli	DEB	S100	M_Raabe_A_Wulf_220421_290421_bRPfrac_1.raw_to_M_Raabe_A_Wulf_220421_290421_Expl3_Ecoli_XL_DEB_S100_LB_bRPfrac_DL.raw_mrgd_perc_0.0100_XLs	2	276459	39958	668.979	4.13099e-06	3	M(Oxidation)ANQANIPVITLDR	sp|P02925|RBSB_ECOLI	102	115	0.781841	668.978	A+C4H6O2	433.1	A	MANQANiPViTLDR	9	0.0764821	0.781841	0.944861	1
E.coli	DEB	S100	M_Raabe_A_Wulf_220421_290421_bRPfrac_1.raw_to_M_Raabe_A_Wulf_220421_290421_Expl3_Ecoli_XL_DEB_S100_LB_bRPfrac_DL.raw_mrgd_perc_0.0100_XLs	2	276541	39969.5	668.978	4.00816e-06	3	M(Oxidation)ANQANIPVITLDR	sp|P02925|RBSB_ECOLI	102	115	1.40199	668.978	A+C4H6O2	433.1	A	MANQANiPViTLDR	9	0.07412	-1.40199	0.775285	1
E.coli	DEB	S100	M_Raabe_A_Wulf_220421_290421_bRPfrac_1.raw_to_M_Raabe_A_Wulf_220421_290421_Expl3_Ecoli_XL_DEB_S100_LB_bRPfrac_DL.raw_mrgd_perc_0.0100_XLs	2	273369	39541.1	490.885	0.000326059	3	AVGLHYFSK	sp|P02931|OMPF_ECOLI	39	47	1.07625	490.885	G+C4H6O2	449.095	G	AVGLHYFSk	8	0.78527	-1.07625	0.772985	1
E.coli	DEB	S100	M_Raabe_A_Wulf_220421_290421_bRPfrac_1.raw_to_M_Raabe_A_Wulf_220421_290421_Expl3_Ecoli_XL_DEB_S100_LB_bRPfrac_DL.raw_mrgd_perc_0.0100_XLs	2	77050	11125.6	391.497	0.000479344	3	KM(Oxidation)FPGK	sp|P03007|DPO3E_ECOLI	136	141	2.49295	391.498	G+C4H6O2	449.095	G	KmFPGK	1	0.168845	-2.49295	0.663869	1
E.coli	DEB	S100	M_Raabe_A_Wulf_220421_290421_bRPfrac_1.raw_to_M_Raabe_A_Wulf_220421_290421_Expl3_Ecoli_XL_DEB_S100_LB_bRPfrac_DL.raw_mrgd_perc_0.0100_XLs	2	77159	11138.3	391.497	0.00221365	3	KM(Oxidation)FPGK	sp|P03007|DPO3E_ECOLI	136	141	2.80476	391.498	G+C4H6O2	449.095	G	KmFPGK	1	0.0278463	-2.80476	0.435044	1
E.coli	DEB	S100	M_Raabe_A_Wulf_220421_290421_bRPfrac_1.raw_to_M_Raabe_A_Wulf_220421_290421_Expl3_Ecoli_XL_DEB_S100_LB_bRPfrac_DL.raw_mrgd_perc_0.0100_XLs	2	184273	26173.4	654.61	4.93472e-06	3	M(Oxidation)DVSYLLDSLNDK	sp|P03018|UVRD_ECOLI	1	13	1.50711	654.611	A+C4H6O2	433.1	A	mDVSYLLDSLNDK	0	1.04369	-1.50711	0	1
E.coli	DEB	S100	M_Raabe_A_Wulf_220421_290421_bRPfrac_1.raw_to_M_Raabe_A_Wulf_220421_290421_Expl3_Ecoli_XL_DEB_S100_LB_bRPfrac_DL.raw_mrgd_perc_0.0100_XLs	2	4119	704.137	472.53	4.91661e-06	3	M(Oxidation)TFANGAVR	sp|P04036|DAPB_ECOLI	241	249	2.11887	472.531	A+C4H6O2	433.1	A	mTFANGAVR	0	1.02137	-2.11887	0.923993	1
E.coli	DEB	S100	M_Raabe_A_Wulf_220421_290421_bRPfrac_1.raw_to_M_Raabe_A_Wulf_220421_290421_Expl3_Ecoli_XL_DEB_S100_LB_bRPfrac_DL.raw_mrgd_perc_0.0100_XLs	2	4215	715.299	472.53	4.91181e-06	3	M(Oxidation)TFANGAVR	sp|P04036|DAPB_ECOLI	241	249	1.79595	472.531	A+C4H6O2	433.1	A	mTFANGAVR	0	1.01083	-1.79595	0.895233	1
E.coli	DEB	S100	M_Raabe_A_Wulf_220421_290421_bRPfrac_1.raw_to_M_Raabe_A_Wulf_220421_290421_Expl3_Ecoli_XL_DEB_S100_LB_bRPfrac_DL.raw_mrgd_perc_0.0100_XLs	2	268082	38907.9	435.838	4.9329e-06	3	M(Oxidation)HDANIR	sp|P04036|DAPB_ECOLI	1	7	2.6828	435.84	A+C4H6O2	433.1	A	MHDaNIR	3	1.07802	-2.6828	0.981994	1
E.coli	DEB	S100	M_Raabe_A_Wulf_220421_290421_bRPfrac_1.raw_to_M_Raabe_A_Wulf_220421_290421_Expl3_Ecoli_XL_DEB_S100_LB_bRPfrac_DL.raw_mrgd_perc_0.0100_XLs	2	4202	713.852	498.886	0.000173193	3	SHHNVGGLPK	sp|P04079|GUAA_ECOLI	357	366	2.81848	498.888	G+C4H6O2	449.095	G	ShHNVGGLPK	1	0.0686575	-2.81848	0.19168	1
E.coli	DEB	S100	M_Raabe_A_Wulf_220421_290421_bRPfrac_1.raw_to_M_Raabe_A_Wulf_220421_290421_Expl3_Ecoli_XL_DEB_S100_LB_bRPfrac_DL.raw_mrgd_perc_0.0100_XLs	2	4353	731.751	498.888	4.77581e-06	3	SHHNVGGLPK	sp|P04079|GUAA_ECOLI	357	366	0.362425	498.888	G+C4H6O2	449.095	G	ShHNVGGLPK	1	0.139891	0.362425	0.116014	1
E.coli	DEB	S100	M_Raabe_A_Wulf_220421_290421_bRPfrac_1.raw_to_M_Raabe_A_Wulf_220421_290421_Expl3_Ecoli_XL_DEB_S100_LB_bRPfrac_DL.raw_mrgd_perc_0.0100_XLs	2	4493	748.308	498.887	0.000173246	3	SHHNVGGLPK	sp|P04079|GUAA_ECOLI	357	366	1.16686	498.888	G+C4H6O2	449.095	G	ShHNVGGLPK	1	0.132491	-1.16686	0.142509	1
E.coli	DEB	S100	M_Raabe_A_Wulf_220421_290421_bRPfrac_1.raw_to_M_Raabe_A_Wulf_220421_290421_Expl3_Ecoli_XL_DEB_S100_LB_bRPfrac_DL.raw_mrgd_perc_0.0100_XLs	2	77181	11140.9	498.887	4.84136e-06	3	SHHNVGGLPK	sp|P04079|GUAA_ECOLI	357	366	0.922171	498.888	G+C4H6O2	449.095	G	ShHNVGGLPK	1	0.29836	-0.922171	0.180814	1
E.coli	DEB	S100	M_Raabe_A_Wulf_220421_290421_bRPfrac_1.raw_to_M_Raabe_A_Wulf_220421_290421_Expl3_Ecoli_XL_DEB_S100_LB_bRPfrac_DL.raw_mrgd_perc_0.0100_XLs	2	77273	11152	498.886	0.000326072	3	SHHNVGGLPK	sp|P04079|GUAA_ECOLI	357	366	2.51262	498.888	G+C4H6O2	449.095	G	ShHNVGGLPK	1	0.26027	-2.51262	0.236193	1
E.coli	DEB	S100	M_Raabe_A_Wulf_220421_290421_bRPfrac_1.raw_to_M_Raabe_A_Wulf_220421_290421_Expl3_Ecoli_XL_DEB_S100_LB_bRPfrac_DL.raw_mrgd_perc_0.0100_XLs	2	77361	11161.8	498.887	4.26101e-06	3	SHHNVGGLPK	sp|P04079|GUAA_ECOLI	357	366	1.41154	498.888	G+C4H6O2	449.095	G	ShHNVGGLPK	1	0.578426	-1.41154	0.31355	1
E.coli	DEB	S100	M_Raabe_A_Wulf_220421_290421_bRPfrac_1.raw_to_M_Raabe_A_Wulf_220421_290421_Expl3_Ecoli_XL_DEB_S100_LB_bRPfrac_DL.raw_mrgd_perc_0.0100_XLs	2	77465	11173.4	498.887	4.53971e-06	3	SHHNVGGLPK	sp|P04079|GUAA_ECOLI	357	366	1.65623	498.888	G+C4H6O2	449.095	G	ShHNVGGLPK	1	0.492985	-1.65623	0.35855	1
E.coli	DEB	S100	M_Raabe_A_Wulf_220421_290421_bRPfrac_1.raw_to_M_Raabe_A_Wulf_220421_290421_Expl3_Ecoli_XL_DEB_S100_LB_bRPfrac_DL.raw_mrgd_perc_0.0100_XLs	2	77550	11183.3	498.887	4.51683e-06	3	SHHNVGGLPK	sp|P04079|GUAA_ECOLI	357	366	2.20011	498.888	G+C4H6O2	449.095	G	ShHNVGGLPK	1	0.355612	-2.20011	0.35607	1
E.coli	DEB	S100	M_Raabe_A_Wulf_220421_290421_bRPfrac_1.raw_to_M_Raabe_A_Wulf_220421_290421_Expl3_Ecoli_XL_DEB_S100_LB_bRPfrac_DL.raw_mrgd_perc_0.0100_XLs	2	77637	11193.5	498.887	4.40335e-06	3	SHHNVGGLPK	sp|P04079|GUAA_ECOLI	357	366	2.20677	498.888	G+C4H6O2	449.095	G	ShHNVGGLPK	1	0.291188	-2.20677	0.192269	1
E.coli	DEB	S100	M_Raabe_A_Wulf_220421_290421_bRPfrac_1.raw_to_M_Raabe_A_Wulf_220421_290421_Expl3_Ecoli_XL_DEB_S100_LB_bRPfrac_DL.raw_mrgd_perc_0.0100_XLs	2	77752	11206.8	498.886	4.6851e-06	3	SHHNVGGLPK	sp|P04079|GUAA_ECOLI	357	366	3.20234	498.888	G+C4H6O2	449.095	G	ShHNVGGLPK	1	0.532886	-3.20234	0.186841	1
E.coli	DEB	S100	M_Raabe_A_Wulf_220421_290421_bRPfrac_1.raw_to_M_Raabe_A_Wulf_220421_290421_Expl3_Ecoli_XL_DEB_S100_LB_bRPfrac_DL.raw_mrgd_perc_0.0100_XLs	2	77854	11219.1	498.886	0.000588637	3	SHHNVGGLPK	sp|P04079|GUAA_ECOLI	357	366	4.34776	498.888	G+C4H6O2	449.095	G	ShHNVGGLPK	1	0.0602817	-4.34776	0.172389	1
E.coli	DEB	S100	M_Raabe_A_Wulf_220421_290421_bRPfrac_1.raw_to_M_Raabe_A_Wulf_220421_290421_Expl3_Ecoli_XL_DEB_S100_LB_bRPfrac_DL.raw_mrgd_perc_0.0100_XLs	2	267019	38720.2	441.179	0.0015013	3	M(Oxidation)TENIHK	sp|P04079|GUAA_ECOLI	1	7	1.87927	441.18	A+C4H6O2	433.1	A	mTENIHK	0	1	-1.87927	0.374065	1
E.coli	DEB	S100	M_Raabe_A_Wulf_220421_290421_bRPfrac_1.raw_to_M_Raabe_A_Wulf_220421_290421_Expl3_Ecoli_XL_DEB_S100_LB_bRPfrac_DL.raw_mrgd_perc_0.0100_XLs	2	275370	39810.3	542.49	4.2744e-06	4	FYGVQFHPEVTHTR	sp|P04079|GUAA_ECOLI	175	188	0.154182	542.49	G+C4H6O2	449.095	G	FYGVQFHPEVThTR	11	1.79988	-0.154182	0.900291	1
E.coli	DEB	S100	M_Raabe_A_Wulf_220421_290421_bRPfrac_1.raw_to_M_Raabe_A_Wulf_220421_290421_Expl3_Ecoli_XL_DEB_S100_LB_bRPfrac_DL.raw_mrgd_perc_0.0100_XLs	2	275517	39830.3	542.49	4.64858e-06	4	FYGVQFHPEVTHTR	sp|P04079|GUAA_ECOLI	175	188	1.44093	542.49	G+C4H6O2	449.095	G	FYGVQFHPEVThTR	11	0.927029	-1.44093	0.714857	1
E.coli	DEB	S100	M_Raabe_A_Wulf_220421_290421_bRPfrac_1.raw_to_M_Raabe_A_Wulf_220421_290421_Expl3_Ecoli_XL_DEB_S100_LB_bRPfrac_DL.raw_mrgd_perc_0.0100_XLs	2	128795	18513.3	705.647	3.09968e-06	3	FNHGAQPPVQSALDGK	sp|P04335|FRSA_ECOLI	27	42	0.844662	705.648	G+C4H6O2	449.095	G	FNHGAQppVQSALDGK	7	0.401107	-0.844662	0.790236	1
E.coli	DEB	S100	M_Raabe_A_Wulf_220421_290421_bRPfrac_1.raw_to_M_Raabe_A_Wulf_220421_290421_Expl3_Ecoli_XL_DEB_S100_LB_bRPfrac_DL.raw_mrgd_perc_0.0100_XLs	2	128963	18535	705.648	2.93531e-06	3	FNHGAQPPVQSALDGK	sp|P04335|FRSA_ECOLI	27	42	0.430762	705.648	G+C4H6O2	449.095	G	FNHGAQPPvQSALDGK	8	0.709479	0.430762	0.712717	1
E.coli	DEB	S100	M_Raabe_A_Wulf_220421_290421_bRPfrac_1.raw_to_M_Raabe_A_Wulf_220421_290421_Expl3_Ecoli_XL_DEB_S100_LB_bRPfrac_DL.raw_mrgd_perc_0.0100_XLs	2	178106	25362.5	588.607	0.00843467	3	FKHPETSTLVR	sp|P04335|FRSA_ECOLI	15	25	2.93624	588.609	G+C4H6O2	449.095	G	FKHPETSTLvR	9	0.245919	-2.93624	1	1
E.coli	DEB	S100	M_Raabe_A_Wulf_220421_290421_bRPfrac_1.raw_to_M_Raabe_A_Wulf_220421_290421_Expl3_Ecoli_XL_DEB_S100_LB_bRPfrac_DL.raw_mrgd_perc_0.0100_XLs	2	57917	8268.57	622.577	4.26187e-06	3	CSFEVAAYDQGAR	sp|P04391|OTC1_ECOLI	61	73	0.167529	622.577	G+C4H6O2	449.095	G	cSFEVAAYDQGAR	0	2.63286	0.167529	0.9191	1
E.coli	DEB	S100	M_Raabe_A_Wulf_220421_290421_bRPfrac_1.raw_to_M_Raabe_A_Wulf_220421_290421_Expl3_Ecoli_XL_DEB_S100_LB_bRPfrac_DL.raw_mrgd_perc_0.0100_XLs	2	57996	8279.42	622.576	3.64088e-06	3	CSFEVAAYDQGAR	sp|P04391|OTC1_ECOLI	61	73	0.616762	622.577	G+C4H6O2	449.095	G	cSFEVAAYDQGAR	0	2.32008	-0.616762	0.877914	1
E.coli	DEB	S100	M_Raabe_A_Wulf_220421_290421_bRPfrac_1.raw_to_M_Raabe_A_Wulf_220421_290421_Expl3_Ecoli_XL_DEB_S100_LB_bRPfrac_DL.raw_mrgd_perc_0.0100_XLs	2	3772	660.262	433.209	0.00232159	3	HLRPVAR	sp|P04805|SYE_ECOLI	379	385	2.15442	433.21	G+C4H6O2	449.095	G	hLRPVAR	0	0.124835	-2.15442	0.680223	1
E.coli	DEB	S100	M_Raabe_A_Wulf_220421_290421_bRPfrac_1.raw_to_M_Raabe_A_Wulf_220421_290421_Expl3_Ecoli_XL_DEB_S100_LB_bRPfrac_DL.raw_mrgd_perc_0.0100_XLs	2	3855	671.074	433.209	0.000843669	3	HLRPVAR	sp|P04805|SYE_ECOLI	379	385	1.87264	433.21	G+C4H6O2	449.095	G	hLRPVAR	0	0.184556	-1.87264	0.814886	1
E.coli	DEB	S100	M_Raabe_A_Wulf_220421_290421_bRPfrac_1.raw_to_M_Raabe_A_Wulf_220421_290421_Expl3_Ecoli_XL_DEB_S100_LB_bRPfrac_DL.raw_mrgd_perc_0.0100_XLs	2	3939	682.091	433.21	0.000588659	3	HLRPVAR	sp|P04805|SYE_ECOLI	379	385	0.0527856	433.21	G+C4H6O2	449.095	G	hLRPVAR	0	0.182502	-0.0527856	0.63472	1
E.coli	DEB	S100	M_Raabe_A_Wulf_220421_290421_bRPfrac_1.raw_to_M_Raabe_A_Wulf_220421_290421_Expl3_Ecoli_XL_DEB_S100_LB_bRPfrac_DL.raw_mrgd_perc_0.0100_XLs	2	35561	5032	660.298	4.66461e-06	3	FAPSPTGYLHVGGAR	sp|P04805|SYE_ECOLI	7	21	0.797541	660.298	G+C4H6O2	449.095	G	FAPSPTGYLhVGGAR	9	2.25763	-0.797541	0.640434	1
E.coli	DEB	S100	M_Raabe_A_Wulf_220421_290421_bRPfrac_1.raw_to_M_Raabe_A_Wulf_220421_290421_Expl3_Ecoli_XL_DEB_S100_LB_bRPfrac_DL.raw_mrgd_perc_0.0100_XLs	2	57416	8203.27	581.884	0.00570872	3	NHGGEFVLR	sp|P04805|SYE_ECOLI	32	40	1.94802	581.885	CU+C4H6O2	715.114	C	NHGGeFVLR	4	0.195818	-1.94802	0.223667	1
E.coli	DEB	S100	M_Raabe_A_Wulf_220421_290421_bRPfrac_1.raw_to_M_Raabe_A_Wulf_220421_290421_Expl3_Ecoli_XL_DEB_S100_LB_bRPfrac_DL.raw_mrgd_perc_0.0100_XLs	2	59623	8495.46	660.298	4.44604e-06	3	FAPSPTGYLHVGGAR	sp|P04805|SYE_ECOLI	7	21	0.870898	660.298	G+C4H6O2	449.095	G	FAPSPTGYLhVGGAR	9	3.19574	-0.870898	0.842202	1
E.coli	DEB	S100	M_Raabe_A_Wulf_220421_290421_bRPfrac_1.raw_to_M_Raabe_A_Wulf_220421_290421_Expl3_Ecoli_XL_DEB_S100_LB_bRPfrac_DL.raw_mrgd_perc_0.0100_XLs	2	59745	8512.13	660.297	4.83833e-06	3	FAPSPTGYLHVGGAR	sp|P04805|SYE_ECOLI	7	21	2.31201	660.298	G+C4H6O2	449.095	G	FAPSPTGYLhVGGAR	9	1.41343	-2.31201	0.456008	1
E.coli	DEB	S100	M_Raabe_A_Wulf_220421_290421_bRPfrac_1.raw_to_M_Raabe_A_Wulf_220421_290421_Expl3_Ecoli_XL_DEB_S100_LB_bRPfrac_DL.raw_mrgd_perc_0.0100_XLs	2	77879	11222	538.224	4.23132e-06	3	HGAVSVM(Oxidation)QYR	sp|P04805|SYE_ECOLI	242	251	0.193778	538.224	G+C4H6O2	449.095	G	hGAVSVMQYR	0	1.81033	-0.193778	0.721279	1
E.coli	DEB	S100	M_Raabe_A_Wulf_220421_290421_bRPfrac_1.raw_to_M_Raabe_A_Wulf_220421_290421_Expl3_Ecoli_XL_DEB_S100_LB_bRPfrac_DL.raw_mrgd_perc_0.0100_XLs	2	77970	11232.7	538.224	3.55402e-06	3	HGAVSVM(Oxidation)QYR	sp|P04805|SYE_ECOLI	242	251	0.647382	538.224	G+C4H6O2	449.095	G	hGAVSVMQYR	0	1.75604	-0.647382	0.844618	1
E.coli	DEB	S100	M_Raabe_A_Wulf_220421_290421_bRPfrac_1.raw_to_M_Raabe_A_Wulf_220421_290421_Expl3_Ecoli_XL_DEB_S100_LB_bRPfrac_DL.raw_mrgd_perc_0.0100_XLs	2	80372	11518.7	493.211	3.99088e-06	3	NHGGEFVLR	sp|P04805|SYE_ECOLI	32	40	1.58399	493.212	G+C4H6O2	449.095	G	NhGGEFVLR	1	1.69845	-1.58399	0.958469	1
E.coli	DEB	S100	M_Raabe_A_Wulf_220421_290421_bRPfrac_1.raw_to_M_Raabe_A_Wulf_220421_290421_Expl3_Ecoli_XL_DEB_S100_LB_bRPfrac_DL.raw_mrgd_perc_0.0100_XLs	2	80466	11530.5	493.212	4.2294e-06	3	NHGGEFVLR	sp|P04805|SYE_ECOLI	32	40	1.03672	493.212	G+C4H6O2	449.095	G	NhGGEFVLR	1	1.49649	-1.03672	1	1
E.coli	DEB	S100	M_Raabe_A_Wulf_220421_290421_bRPfrac_1.raw_to_M_Raabe_A_Wulf_220421_290421_Expl3_Ecoli_XL_DEB_S100_LB_bRPfrac_DL.raw_mrgd_perc_0.0100_XLs	2	80549	11540.7	493.211	4.11885e-06	3	NHGGEFVLR	sp|P04805|SYE_ECOLI	32	40	2.33609	493.212	G+C4H6O2	449.095	G	NhGGEFVLR	1	1.97662	-2.33609	1	1
E.coli	DEB	S100	M_Raabe_A_Wulf_220421_290421_bRPfrac_1.raw_to_M_Raabe_A_Wulf_220421_290421_Expl3_Ecoli_XL_DEB_S100_LB_bRPfrac_DL.raw_mrgd_perc_0.0100_XLs	2	80633	11551.1	493.211	4.02662e-06	3	NHGGEFVLR	sp|P04805|SYE_ECOLI	32	40	2.02672	493.212	G+C4H6O2	449.095	G	NhGGEFVLR	1	1.9476	-2.02672	0.970693	1
E.coli	DEB	S100	M_Raabe_A_Wulf_220421_290421_bRPfrac_1.raw_to_M_Raabe_A_Wulf_220421_290421_Expl3_Ecoli_XL_DEB_S100_LB_bRPfrac_DL.raw_mrgd_perc_0.0100_XLs	2	80718	11561.5	493.212	4.25104e-06	3	NHGGEFVLR	sp|P04805|SYE_ECOLI	32	40	1.34609	493.212	G+C4H6O2	449.095	G	NhGGEFVLR	1	2.03516	-1.34609	1	1
E.coli	DEB	S100	M_Raabe_A_Wulf_220421_290421_bRPfrac_1.raw_to_M_Raabe_A_Wulf_220421_290421_Expl3_Ecoli_XL_DEB_S100_LB_bRPfrac_DL.raw_mrgd_perc_0.0100_XLs	2	80808	11572.9	493.211	4.40826e-06	3	NHGGEFVLR	sp|P04805|SYE_ECOLI	32	40	1.58399	493.212	G+C4H6O2	449.095	G	NhGGEFVLR	1	0.165266	-1.58399	0.807723	1
E.coli	DEB	S100	M_Raabe_A_Wulf_220421_290421_bRPfrac_1.raw_to_M_Raabe_A_Wulf_220421_290421_Expl3_Ecoli_XL_DEB_S100_LB_bRPfrac_DL.raw_mrgd_perc_0.0100_XLs	2	80902	11584.7	493.212	4.41408e-06	3	NHGGEFVLR	sp|P04805|SYE_ECOLI	32	40	0.164722	493.212	G+C4H6O2	449.095	G	NhGGEFVLR	1	0.45132	-0.164722	0.592607	1
E.coli	DEB	S100	M_Raabe_A_Wulf_220421_290421_bRPfrac_1.raw_to_M_Raabe_A_Wulf_220421_290421_Expl3_Ecoli_XL_DEB_S100_LB_bRPfrac_DL.raw_mrgd_perc_0.0100_XLs	2	180594	25678.8	862.348	4.10971e-06	3	APVPVYAHVSMINGDDGK	sp|P04805|SYE_ECOLI	219	236	0.68077	862.348	CU+C4H6O2	715.114	C	APVPVYAHVSmINGDDGK	10	0.656059	-0.68077	1	1
E.coli	DEB	S100	M_Raabe_A_Wulf_220421_290421_bRPfrac_1.raw_to_M_Raabe_A_Wulf_220421_290421_Expl3_Ecoli_XL_DEB_S100_LB_bRPfrac_DL.raw_mrgd_perc_0.0100_XLs	2	181461	25790	875.683	4.16502e-06	3	APVPVYAHVSM(Oxidation)INGDDGK	sp|P04805|SYE_ECOLI	219	236	0.435264	875.684	AU+C4H6O2	739.125	A	APVPvYAHVSMINGDDGK	4	0.0354367	-0.435264	0.242974	1
E.coli	DEB	S100	M_Raabe_A_Wulf_220421_290421_bRPfrac_1.raw_to_M_Raabe_A_Wulf_220421_290421_Expl3_Ecoli_XL_DEB_S100_LB_bRPfrac_DL.raw_mrgd_perc_0.0100_XLs	2	182191	25888.1	665.617	3.69241e-06	3	LGWSHGDQEIFTR	sp|P04805|SYE_ECOLI	267	279	1.03368	665.618	G+C4H6O2	449.095	G	LGWShGDQEIFTR	4	0.15189	-1.03368	1	1
E.coli	DEB	S100	M_Raabe_A_Wulf_220421_290421_bRPfrac_1.raw_to_M_Raabe_A_Wulf_220421_290421_Expl3_Ecoli_XL_DEB_S100_LB_bRPfrac_DL.raw_mrgd_perc_0.0100_XLs	2	203617	29062.8	580.507	4.35441e-06	4	APVPVYAHVSMINGDDGK	sp|P04805|SYE_ECOLI	219	236	2.31728	580.508	G+C4H6O2	449.095	G	APVPVYAHVSmINGDDGK	10	1.01976	-2.31728	1	1
E.coli	DEB	S100	M_Raabe_A_Wulf_220421_290421_bRPfrac_1.raw_to_M_Raabe_A_Wulf_220421_290421_Expl3_Ecoli_XL_DEB_S100_LB_bRPfrac_DL.raw_mrgd_perc_0.0100_XLs	2	203697	29073.5	580.508	3.80421e-06	4	APVPVYAHVSMINGDDGK	sp|P04805|SYE_ECOLI	219	236	0.939181	580.508	G+C4H6O2	449.095	G	APVPVYAHVSmINGDDGK	10	1.10681	-0.939181	1	1
E.coli	DEB	S100	M_Raabe_A_Wulf_220421_290421_bRPfrac_1.raw_to_M_Raabe_A_Wulf_220421_290421_Expl3_Ecoli_XL_DEB_S100_LB_bRPfrac_DL.raw_mrgd_perc_0.0100_XLs	2	203780	29084.5	580.507	4.38244e-06	4	APVPVYAHVSMINGDDGK	sp|P04805|SYE_ECOLI	219	236	1.45597	580.508	G+C4H6O2	449.095	G	APVPVYAHVSmINGDDGK	10	1.09271	-1.45597	0.979316	1
E.coli	DEB	S100	M_Raabe_A_Wulf_220421_290421_bRPfrac_1.raw_to_M_Raabe_A_Wulf_220421_290421_Expl3_Ecoli_XL_DEB_S100_LB_bRPfrac_DL.raw_mrgd_perc_0.0100_XLs	2	203872	29096.3	580.508	0.000173355	4	APVPVYAHVSMINGDDGK	sp|P04805|SYE_ECOLI	219	236	0.766918	580.508	G+C4H6O2	449.095	G	APVPVYAHVSmINGDDGK	10	1.50265	-0.766918	0.7342	1
E.coli	DEB	S100	M_Raabe_A_Wulf_220421_290421_bRPfrac_1.raw_to_M_Raabe_A_Wulf_220421_290421_Expl3_Ecoli_XL_DEB_S100_LB_bRPfrac_DL.raw_mrgd_perc_0.0100_XLs	2	203956	29107.4	580.508	0.000173294	4	APVPVYAHVSM(Oxidation)INGDDGK	sp|P04805|SYE_ECOLI	219	236	0.745385	580.508	A+C4H6O2	433.1	A	APVPVYAHVSmINGDDGK	10	0.256571	-0.745385	0.451165	1
E.coli	DEB	S100	M_Raabe_A_Wulf_220421_290421_bRPfrac_1.raw_to_M_Raabe_A_Wulf_220421_290421_Expl3_Ecoli_XL_DEB_S100_LB_bRPfrac_DL.raw_mrgd_perc_0.0100_XLs	2	227290	32645.4	768.343	4.24589e-06	3	APVPVYAHVSMINGDDGK	sp|P04805|SYE_ECOLI	219	236	0.673961	768.344	A+C4H6O2	433.1	A	APVPVYAHVSmINGDDGK	10	1.80229	-0.673961	0.816079	1
E.coli	DEB	S100	M_Raabe_A_Wulf_220421_290421_bRPfrac_1.raw_to_M_Raabe_A_Wulf_220421_290421_Expl3_Ecoli_XL_DEB_S100_LB_bRPfrac_DL.raw_mrgd_perc_0.0100_XLs	2	270133	39135.4	480.526	0.00186996	3	IEDTDLER	sp|P04805|SYE_ECOLI	41	48	2.96387	480.528	G+C4H6O2	449.095	G	IEDTDLEr	7	0.107315	-2.96387	0.619194	1
E.coli	DEB	S100	M_Raabe_A_Wulf_220421_290421_bRPfrac_1.raw_to_M_Raabe_A_Wulf_220421_290421_Expl3_Ecoli_XL_DEB_S100_LB_bRPfrac_DL.raw_mrgd_perc_0.0100_XLs	2	125189	18041.9	463.86	4.64849e-06	3	VEHEDIAK	sp|P04825|AMPN_ECOLI	670	677	2.15916	463.861	G+C4H6O2	449.095	G	VEhEDIAK	2	1.20548	-2.15916	0.847839	1
E.coli	DEB	S100	M_Raabe_A_Wulf_220421_290421_bRPfrac_1.raw_to_M_Raabe_A_Wulf_220421_290421_Expl3_Ecoli_XL_DEB_S100_LB_bRPfrac_DL.raw_mrgd_perc_0.0100_XLs	2	178826	25454.9	495.904	4.59027e-06	3	FTTKIIADK	sp|P04825|AMPN_ECOLI	141	149	1.65442	495.904	G+C4H6O2	449.095	G	FTTKIIADk	8	1.14932	-1.65442	0.929563	1
E.coli	DEB	S100	M_Raabe_A_Wulf_220421_290421_bRPfrac_1.raw_to_M_Raabe_A_Wulf_220421_290421_Expl3_Ecoli_XL_DEB_S100_LB_bRPfrac_DL.raw_mrgd_perc_0.0100_XLs	2	178909	25465.3	495.903	0.000173319	3	FTTKIIADK	sp|P04825|AMPN_ECOLI	141	149	2.33135	495.904	G+C4H6O2	449.095	G	FTTkIIADk	8	0.343342	-2.33135	0.862497	1
E.coli	DEB	S100	M_Raabe_A_Wulf_220421_290421_bRPfrac_1.raw_to_M_Raabe_A_Wulf_220421_290421_Expl3_Ecoli_XL_DEB_S100_LB_bRPfrac_DL.raw_mrgd_perc_0.0100_XLs	2	268592	38963.5	458.192	4.60098e-06	3	HGASDAPLR	sp|P04825|AMPN_ECOLI	45	53	2.39024	458.193	G+C4H6O2	449.095	G	hGASDAPLR	0	0.702495	-2.39024	0.572522	1
E.coli	DEB	S100	M_Raabe_A_Wulf_220421_290421_bRPfrac_1.raw_to_M_Raabe_A_Wulf_220421_290421_Expl3_Ecoli_XL_DEB_S100_LB_bRPfrac_DL.raw_mrgd_perc_0.0100_XLs	2	248834	35922.1	483.56	0.000173298	3	YIALHNIR	sp|P04968|ILVA_ECOLI	299	306	2.16341	483.561	G+C4H6O2	449.095	G	YIALhNIR	4	1.82912	-2.16341	0.754352	1
E.coli	DEB	S100	M_Raabe_A_Wulf_220421_290421_bRPfrac_1.raw_to_M_Raabe_A_Wulf_220421_290421_Expl3_Ecoli_XL_DEB_S100_LB_bRPfrac_DL.raw_mrgd_perc_0.0100_XLs	2	248913	35932.7	483.56	4.93288e-06	3	YIALHNIR	sp|P04968|ILVA_ECOLI	299	306	1.4692	483.561	G+C4H6O2	449.095	G	YIALhNIR	4	1.78096	-1.4692	0.918077	1
E.coli	DEB	S100	M_Raabe_A_Wulf_220421_290421_bRPfrac_1.raw_to_M_Raabe_A_Wulf_220421_290421_Expl3_Ecoli_XL_DEB_S100_LB_bRPfrac_DL.raw_mrgd_perc_0.0100_XLs	2	248997	35944.1	483.56	4.73662e-06	3	YIALHNIR	sp|P04968|ILVA_ECOLI	299	306	1.40609	483.561	G+C4H6O2	449.095	G	YIaLHNIR	2	0.0364103	-1.40609	0.95138	1
E.coli	DEB	S100	M_Raabe_A_Wulf_220421_290421_bRPfrac_1.raw_to_M_Raabe_A_Wulf_220421_290421_Expl3_Ecoli_XL_DEB_S100_LB_bRPfrac_DL.raw_mrgd_perc_0.0100_XLs	2	249082	35955.6	483.56	0.000173292	3	YIALHNIR	sp|P04968|ILVA_ECOLI	299	306	2.79451	483.561	G+C4H6O2	449.095	G	YIALhNIR	4	1.80361	-2.79451	0.879896	1
E.coli	DEB	S100	M_Raabe_A_Wulf_220421_290421_bRPfrac_1.raw_to_M_Raabe_A_Wulf_220421_290421_Expl3_Ecoli_XL_DEB_S100_LB_bRPfrac_DL.raw_mrgd_perc_0.0100_XLs	2	249169	35967.7	483.559	0.0005886	3	YIALHNIR	sp|P04968|ILVA_ECOLI	299	306	2.98384	483.561	G+C4H6O2	449.095	G	YIALHNiR	6	1.81744	-2.98384	0.863099	1
E.coli	DEB	S100	M_Raabe_A_Wulf_220421_290421_bRPfrac_1.raw_to_M_Raabe_A_Wulf_220421_290421_Expl3_Ecoli_XL_DEB_S100_LB_bRPfrac_DL.raw_mrgd_perc_0.0100_XLs	2	249304	35986	483.559	0.00497731	3	YIALHNIR	sp|P04968|ILVA_ECOLI	299	306	3.76712	483.561	G+C4H6O2	449.095	G	YIALHNiR	6	1.96946	-3.76712	0.448795	1
E.coli	DEB	S100	M_Raabe_A_Wulf_220421_290421_bRPfrac_1.raw_to_M_Raabe_A_Wulf_220421_290421_Expl3_Ecoli_XL_DEB_S100_LB_bRPfrac_DL.raw_mrgd_perc_0.0100_XLs	2	105379	15043.6	652.26	4.46898e-06	3	LEM(Oxidation)AM(Oxidation)DYYLANR	sp|P04994|EX7L_ECOLI	281	292	2.68791	652.262	A+C4H6O2	433.1	A	LEmAmDYYLANR	4	1.29666	-2.68791	1	1
E.coli	DEB	S100	M_Raabe_A_Wulf_220421_290421_bRPfrac_1.raw_to_M_Raabe_A_Wulf_220421_290421_Expl3_Ecoli_XL_DEB_S100_LB_bRPfrac_DL.raw_mrgd_perc_0.0100_XLs	2	83223	11884.9	575.264	0.000173401	3	LM(Oxidation)ALIDVPQM(Oxidation)K	sp|P04995|EX1_ECOLI	217	227	1.00579	575.265	A+C4H6O2	433.1	A	LmALIDVPQmK	9	0.0488428	-1.00579	0.598483	1
E.coli	DEB	S100	M_Raabe_A_Wulf_220421_290421_bRPfrac_1.raw_to_M_Raabe_A_Wulf_220421_290421_Expl3_Ecoli_XL_DEB_S100_LB_bRPfrac_DL.raw_mrgd_perc_0.0100_XLs	2	175931	25083.6	391.519	0.000588665	3	LVHINK	sp|P04995|EX1_ECOLI	300	305	1.72267	391.52	G+C4H6O2	449.095	G	LVhINK	2	0.202689	-1.72267	0.401591	1
E.coli	DEB	S100	M_Raabe_A_Wulf_220421_290421_bRPfrac_1.raw_to_M_Raabe_A_Wulf_220421_290421_Expl3_Ecoli_XL_DEB_S100_LB_bRPfrac_DL.raw_mrgd_perc_0.0100_XLs	2	274647	39712.6	575.264	4.18463e-06	3	LM(Oxidation)ALIDVPQM(Oxidation)K	sp|P04995|EX1_ECOLI	217	227	1.74848	575.265	A+C4H6O2	433.1	A	LmALIDVPQmK	9	1.01413	-1.74848	0.938739	1
E.coli	DEB	S100	M_Raabe_A_Wulf_220421_290421_bRPfrac_1.raw_to_M_Raabe_A_Wulf_220421_290421_Expl3_Ecoli_XL_DEB_S100_LB_bRPfrac_DL.raw_mrgd_perc_0.0100_XLs	2	274715	39722.1	575.264	4.54752e-06	3	LM(Oxidation)ALIDVPQM(Oxidation)K	sp|P04995|EX1_ECOLI	217	227	1.43019	575.265	A+C4H6O2	433.1	A	LmALIDVPQmK	9	1.00553	-1.43019	0.945002	1
E.coli	DEB	S100	M_Raabe_A_Wulf_220421_290421_bRPfrac_1.raw_to_M_Raabe_A_Wulf_220421_290421_Expl3_Ecoli_XL_DEB_S100_LB_bRPfrac_DL.raw_mrgd_perc_0.0100_XLs	2	274801	39733.7	575.264	4.70615e-06	3	LM(Oxidation)ALIDVPQM(Oxidation)K	sp|P04995|EX1_ECOLI	217	227	1.87343	575.265	A+C4H6O2	433.1	A	LmALIDVPQmK	9	1.01638	-1.87343	0.934843	1
E.coli	DEB	S100	M_Raabe_A_Wulf_220421_290421_bRPfrac_1.raw_to_M_Raabe_A_Wulf_220421_290421_Expl3_Ecoli_XL_DEB_S100_LB_bRPfrac_DL.raw_mrgd_perc_0.0100_XLs	2	153082	21943.2	573.921	4.32597e-06	3	VFLGTDSAPHAR	sp|P05020|PYRC_ECOLI	246	257	0.465978	573.921	G+C4H6O2	449.095	G	VFLGTDSAPHAr	11	3.6593	-0.465978	0.953315	1
E.coli	DEB	S100	M_Raabe_A_Wulf_220421_290421_bRPfrac_1.raw_to_M_Raabe_A_Wulf_220421_290421_Expl3_Ecoli_XL_DEB_S100_LB_bRPfrac_DL.raw_mrgd_perc_0.0100_XLs	2	153160	21953.8	573.92	4.68619e-06	3	VFLGTDSAPHAR	sp|P05020|PYRC_ECOLI	246	257	1.25159	573.921	G+C4H6O2	449.095	G	VFlGTDSAPHAR	2	0.134412	-1.25159	0.986145	1
E.coli	DEB	S100	M_Raabe_A_Wulf_220421_290421_bRPfrac_1.raw_to_M_Raabe_A_Wulf_220421_290421_Expl3_Ecoli_XL_DEB_S100_LB_bRPfrac_DL.raw_mrgd_perc_0.0100_XLs	2	153244	21964.6	573.92	4.32281e-06	3	VFLGTDSAPHAR	sp|P05020|PYRC_ECOLI	246	257	1.14524	573.921	G+C4H6O2	449.095	G	VFLGTDSAPhAR	9	3.90196	-1.14524	0.94586	1
E.coli	DEB	S100	M_Raabe_A_Wulf_220421_290421_bRPfrac_1.raw_to_M_Raabe_A_Wulf_220421_290421_Expl3_Ecoli_XL_DEB_S100_LB_bRPfrac_DL.raw_mrgd_perc_0.0100_XLs	2	153330	21975.5	573.92	4.82294e-06	3	VFLGTDSAPHAR	sp|P05020|PYRC_ECOLI	246	257	1.46428	573.921	G+C4H6O2	449.095	G	VFLGTDSAPhAR	9	3.8475	-1.46428	0.889054	1
E.coli	DEB	S100	M_Raabe_A_Wulf_220421_290421_bRPfrac_1.raw_to_M_Raabe_A_Wulf_220421_290421_Expl3_Ecoli_XL_DEB_S100_LB_bRPfrac_DL.raw_mrgd_perc_0.0100_XLs	2	153417	21986.3	573.921	4.75881e-06	3	VFLGTDSAPHAR	sp|P05020|PYRC_ECOLI	246	257	0.932546	573.921	G+C4H6O2	449.095	G	VFLGTDSAPhAR	9	4.08398	-0.932546	0.95193	1
E.coli	DEB	S100	M_Raabe_A_Wulf_220421_290421_bRPfrac_1.raw_to_M_Raabe_A_Wulf_220421_290421_Expl3_Ecoli_XL_DEB_S100_LB_bRPfrac_DL.raw_mrgd_perc_0.0100_XLs	2	153501	21997.5	573.92	0.000173281	3	VFLGTDSAPHAR	sp|P05020|PYRC_ECOLI	246	257	1.88968	573.921	G+C4H6O2	449.095	G	VFlGTDSAPHAR	2	0.146682	-1.88968	0.843096	1
E.coli	DEB	S100	M_Raabe_A_Wulf_220421_290421_bRPfrac_1.raw_to_M_Raabe_A_Wulf_220421_290421_Expl3_Ecoli_XL_DEB_S100_LB_bRPfrac_DL.raw_mrgd_perc_0.0100_XLs	2	153613	22012.4	573.921	0.000588689	3	VFLGTDSAPHAR	sp|P05020|PYRC_ECOLI	246	257	0.814458	573.921	G+C4H6O2	449.095	G	VFlGTDSAPHAR	2	0.0869598	-0.814458	0.282728	1
E.coli	DEB	S100	M_Raabe_A_Wulf_220421_290421_bRPfrac_1.raw_to_M_Raabe_A_Wulf_220421_290421_Expl3_Ecoli_XL_DEB_S100_LB_bRPfrac_DL.raw_mrgd_perc_0.0100_XLs	2	153692	22022.9	573.92	0.0013763	3	VFLGTDSAPHAR	sp|P05020|PYRC_ECOLI	246	257	1.03889	573.921	G+C4H6O2	449.095	G	VFlGTDSAPHAR	2	0.00565524	-1.03889	0.61904	1
E.coli	DEB	S100	M_Raabe_A_Wulf_220421_290421_bRPfrac_1.raw_to_M_Raabe_A_Wulf_220421_290421_Expl3_Ecoli_XL_DEB_S100_LB_bRPfrac_DL.raw_mrgd_perc_0.0100_XLs	2	153788	22035.4	573.92	0.0020927	3	VFLGTDSAPHAR	sp|P05020|PYRC_ECOLI	246	257	1.51142	573.921	G+C4H6O2	449.095	G	VFlGTDSAPHAR	2	0.201431	-1.51142	0.450167	1
E.coli	DEB	S100	M_Raabe_A_Wulf_220421_290421_bRPfrac_1.raw_to_M_Raabe_A_Wulf_220421_290421_Expl3_Ecoli_XL_DEB_S100_LB_bRPfrac_DL.raw_mrgd_perc_0.0100_XLs	2	153805	22037.8	573.92	0.00058868	3	VFLGTDSAPHAR	sp|P05020|PYRC_ECOLI	246	257	2.20872	573.921	G+C4H6O2	449.095	G	VFLGTDSAPHaR	10	1.10784	-2.20872	0.266046	1
E.coli	DEB	S100	M_Raabe_A_Wulf_220421_290421_bRPfrac_1.raw_to_M_Raabe_A_Wulf_220421_290421_Expl3_Ecoli_XL_DEB_S100_LB_bRPfrac_DL.raw_mrgd_perc_0.0100_XLs	2	154078	22073	573.92	0.000730179	3	VFLGTDSAPHAR	sp|P05020|PYRC_ECOLI	246	257	0.988698	573.921	G+C4H6O2	449.095	G	vFLGTDSAPHAR	0	0.290577	-0.988698	0.524738	1
E.coli	DEB	S100	M_Raabe_A_Wulf_220421_290421_bRPfrac_1.raw_to_M_Raabe_A_Wulf_220421_290421_Expl3_Ecoli_XL_DEB_S100_LB_bRPfrac_DL.raw_mrgd_perc_0.0100_XLs	2	154180	22086.5	573.921	0.00232159	3	VFLGTDSAPHAR	sp|P05020|PYRC_ECOLI	246	257	0.613503	573.921	G+C4H6O2	449.095	G	VFlGTDSAPHAR	2	0.110137	-0.613503	0.631656	1
E.coli	DEB	S100	M_Raabe_A_Wulf_220421_290421_bRPfrac_1.raw_to_M_Raabe_A_Wulf_220421_290421_Expl3_Ecoli_XL_DEB_S100_LB_bRPfrac_DL.raw_mrgd_perc_0.0100_XLs	2	178617	25427.8	573.92	4.87119e-06	3	VFLGTDSAPHAR	sp|P05020|PYRC_ECOLI	246	257	1.46428	573.921	G+C4H6O2	449.095	G	VFlGTDSAPHAR	2	0.24418	-1.46428	0.891371	1
E.coli	DEB	S100	M_Raabe_A_Wulf_220421_290421_bRPfrac_1.raw_to_M_Raabe_A_Wulf_220421_290421_Expl3_Ecoli_XL_DEB_S100_LB_bRPfrac_DL.raw_mrgd_perc_0.0100_XLs	2	178699	25438.4	573.92	0.000173439	3	VFLGTDSAPHAR	sp|P05020|PYRC_ECOLI	246	257	1.46428	573.921	G+C4H6O2	449.095	G	VFlGTDSAPHAR	2	0.262961	-1.46428	0.825583	1
E.coli	DEB	S100	M_Raabe_A_Wulf_220421_290421_bRPfrac_1.raw_to_M_Raabe_A_Wulf_220421_290421_Expl3_Ecoli_XL_DEB_S100_LB_bRPfrac_DL.raw_mrgd_perc_0.0100_XLs	2	270227	39146.4	556.559	4.24981e-06	3	DSMGAIDVPADK	sp|P05042|FUMC_ECOLI	9	20	0.0131199	556.559	G+C4H6O2	449.095	G	DSmGAIDVPADK	2	2.16494	-0.0131199	0.602373	1
E.coli	DEB	S100	M_Raabe_A_Wulf_220421_290421_bRPfrac_1.raw_to_M_Raabe_A_Wulf_220421_290421_Expl3_Ecoli_XL_DEB_S100_LB_bRPfrac_DL.raw_mrgd_perc_0.0100_XLs	2	270329	39157.9	556.558	0.000173264	3	DSM(Oxidation)GAIDVPADK	sp|P05042|FUMC_ECOLI	9	20	1.04169	556.559	A+C4H6O2	433.1	A	DSmGAIDVPADK	2	0.694451	-1.04169	0.507078	1
E.coli	DEB	S100	M_Raabe_A_Wulf_220421_290421_bRPfrac_1.raw_to_M_Raabe_A_Wulf_220421_290421_Expl3_Ecoli_XL_DEB_S100_LB_bRPfrac_DL.raw_mrgd_perc_0.0100_XLs	2	271200	39265.4	551.226	0.000173451	3	DSMGAIDVPADK	sp|P05042|FUMC_ECOLI	9	20	2.20748	551.227	A+C4H6O2	433.1	A	DSmGAIDVPADK	2	0.339006	-2.20748	0.22101	1
E.coli	DEB	S100	M_Raabe_A_Wulf_220421_290421_bRPfrac_1.raw_to_M_Raabe_A_Wulf_220421_290421_Expl3_Ecoli_XL_DEB_S100_LB_bRPfrac_DL.raw_mrgd_perc_0.0100_XLs	2	4430	740.668	595.763	0.00648649	2	VLAGEPR	sp|P05055|PNP_ECOLI	309	315	1.81137	595.764	G+C4H6O2	449.095	G	VLAGePR	4	2.3895	-1.81137	0.906626	1
E.coli	DEB	S100	M_Raabe_A_Wulf_220421_290421_bRPfrac_1.raw_to_M_Raabe_A_Wulf_220421_290421_Expl3_Ecoli_XL_DEB_S100_LB_bRPfrac_DL.raw_mrgd_perc_0.0100_XLs	2	8300	1198.11	779.799	0.00438577	2	MLNPIVR	sp|P05055|PNP_ECOLI	1	7	0.0905109	779.798	UU+C4H6O2	716.098	U	mLNPIVR	0	0.374968	0.0905109	1	1
E.coli	DEB	S100	M_Raabe_A_Wulf_220421_290421_bRPfrac_1.raw_to_M_Raabe_A_Wulf_220421_290421_Expl3_Ecoli_XL_DEB_S100_LB_bRPfrac_DL.raw_mrgd_perc_0.0100_XLs	2	9531	1355.84	799.309	0.000588662	2	M(Oxidation)LNPIVR	sp|P05055|PNP_ECOLI	1	7	0.851353	799.31	AU+C4H6O2	739.125	A	mLNPIVR	0	0.15659	-0.851353	1	1
E.coli	DEB	S100	M_Raabe_A_Wulf_220421_290421_bRPfrac_1.raw_to_M_Raabe_A_Wulf_220421_290421_Expl3_Ecoli_XL_DEB_S100_LB_bRPfrac_DL.raw_mrgd_perc_0.0100_XLs	2	9849	1397.31	586.94	4.92936e-06	3	EGLVHISQIADK	sp|P05055|PNP_ECOLI	646	657	0.728973	586.94	G+C4H6O2	449.095	G	EGLVHISQIADk	11	0.133306	-0.728973	0.17343	1
E.coli	DEB	S100	M_Raabe_A_Wulf_220421_290421_bRPfrac_1.raw_to_M_Raabe_A_Wulf_220421_290421_Expl3_Ecoli_XL_DEB_S100_LB_bRPfrac_DL.raw_mrgd_perc_0.0100_XLs	2	11529	1621.58	614.251	0.000173433	3	DAQVLDELM(Oxidation)GER	sp|P05055|PNP_ECOLI	361	372	1.22873	614.252	G+C4H6O2	449.095	G	DAQVLDELmGER	8	0.682934	-1.22873	0.908173	1
E.coli	DEB	S100	M_Raabe_A_Wulf_220421_290421_bRPfrac_1.raw_to_M_Raabe_A_Wulf_220421_290421_Expl3_Ecoli_XL_DEB_S100_LB_bRPfrac_DL.raw_mrgd_perc_0.0100_XLs	2	34355	4873.38	603.588	0.0013763	3	DAQVLDELMGER	sp|P05055|PNP_ECOLI	361	372	1.02926	603.589	A+C4H6O2	433.1	A	DAQVLDELmGER	8	2.30147	-1.02926	0.769662	1
E.coli	DEB	S100	M_Raabe_A_Wulf_220421_290421_bRPfrac_1.raw_to_M_Raabe_A_Wulf_220421_290421_Expl3_Ecoli_XL_DEB_S100_LB_bRPfrac_DL.raw_mrgd_perc_0.0100_XLs	2	34728	4921.69	713.271	0.00850788	3	DAQVLDELMGER	sp|P05055|PNP_ECOLI	361	372	3.43773	713.273	AA+C4H6O2	762.152	A	DAQVLDELmGER	8	1.10546	-3.43773	1	1
E.coli	DEB	S100	M_Raabe_A_Wulf_220421_290421_bRPfrac_1.raw_to_M_Raabe_A_Wulf_220421_290421_Expl3_Ecoli_XL_DEB_S100_LB_bRPfrac_DL.raw_mrgd_perc_0.0100_XLs	2	36034	5094.49	614.252	0.000173256	3	DAQVLDELM(Oxidation)GER	sp|P05055|PNP_ECOLI	361	372	0.427613	614.252	G+C4H6O2	449.095	G	DAQVLDELmGER	8	0.640499	-0.427613	0.90635	1
E.coli	DEB	S100	M_Raabe_A_Wulf_220421_290421_bRPfrac_1.raw_to_M_Raabe_A_Wulf_220421_290421_Expl3_Ecoli_XL_DEB_S100_LB_bRPfrac_DL.raw_mrgd_perc_0.0100_XLs	2	36114	5105.13	614.251	0.000173321	3	DAQVLDELM(Oxidation)GER	sp|P05055|PNP_ECOLI	361	372	1.71713	614.252	G+C4H6O2	449.095	G	DAQVLDELmGER	8	0.92674	-1.71713	0.815505	1
E.coli	DEB	S100	M_Raabe_A_Wulf_220421_290421_bRPfrac_1.raw_to_M_Raabe_A_Wulf_220421_290421_Expl3_Ecoli_XL_DEB_S100_LB_bRPfrac_DL.raw_mrgd_perc_0.0100_XLs	2	36284	5127.56	601.773	4.52716e-06	4	GVLAVM(Oxidation)PDM(Oxidation)DKFPYTVR	sp|P05055|PNP_ECOLI	410	426	0.0499819	601.773	A+C4H6O2	433.1	A	GVLAVmPDmDKFPYTVR	8	0.133478	-0.0499819	0.949932	1
E.coli	DEB	S100	M_Raabe_A_Wulf_220421_290421_bRPfrac_1.raw_to_M_Raabe_A_Wulf_220421_290421_Expl3_Ecoli_XL_DEB_S100_LB_bRPfrac_DL.raw_mrgd_perc_0.0100_XLs	2	36409	5144.54	601.773	4.77092e-06	4	GVLAVM(Oxidation)PDM(Oxidation)DKFPYTVR	sp|P05055|PNP_ECOLI	410	426	0.191979	601.773	A+C4H6O2	433.1	A	GVLAVmPDmDKFPYTVR	8	0.130873	0.191979	0.913208	1
E.coli	DEB	S100	M_Raabe_A_Wulf_220421_290421_bRPfrac_1.raw_to_M_Raabe_A_Wulf_220421_290421_Expl3_Ecoli_XL_DEB_S100_LB_bRPfrac_DL.raw_mrgd_perc_0.0100_XLs	2	36521	5159.48	601.772	0.000173286	4	GVLAVM(Oxidation)PDMDKFPYTVR	sp|P05055|PNP_ECOLI	410	426	2.38277	601.773	G+C4H6O2	449.095	G	GVLAVmPDMDKFPYTVR	5	1.09264	-2.38277	1	1
E.coli	DEB	S100	M_Raabe_A_Wulf_220421_290421_bRPfrac_1.raw_to_M_Raabe_A_Wulf_220421_290421_Expl3_Ecoli_XL_DEB_S100_LB_bRPfrac_DL.raw_mrgd_perc_0.0100_XLs	2	36876	5207.59	723.936	0.000588603	3	DAQVLDELM(Oxidation)GER	sp|P05055|PNP_ECOLI	361	372	1.14473	723.936	AG+C4H6O2	778.147	A	DAQVLDELmGER	8	0.0874289	-1.14473	0.887439	1
E.coli	DEB	S100	M_Raabe_A_Wulf_220421_290421_bRPfrac_1.raw_to_M_Raabe_A_Wulf_220421_290421_Expl3_Ecoli_XL_DEB_S100_LB_bRPfrac_DL.raw_mrgd_perc_0.0100_XLs	2	36959	5218.71	723.933	0.000588686	3	DAQVLDELM(Oxidation)GER	sp|P05055|PNP_ECOLI	361	372	4.03083	723.936	AG+C4H6O2	778.147	A	DAQVLDELMGeR	10	0.262352	-4.03083	0.828383	1
E.coli	DEB	S100	M_Raabe_A_Wulf_220421_290421_bRPfrac_1.raw_to_M_Raabe_A_Wulf_220421_290421_Expl3_Ecoli_XL_DEB_S100_LB_bRPfrac_DL.raw_mrgd_perc_0.0100_XLs	2	59909	8534.67	614.252	4.47034e-06	3	DAQVLDELM(Oxidation)GER	sp|P05055|PNP_ECOLI	361	372	0.626343	614.252	G+C4H6O2	449.095	G	DAQVLDELmGER	8	1.68765	-0.626343	0.465109	1
E.coli	DEB	S100	M_Raabe_A_Wulf_220421_290421_bRPfrac_1.raw_to_M_Raabe_A_Wulf_220421_290421_Expl3_Ecoli_XL_DEB_S100_LB_bRPfrac_DL.raw_mrgd_perc_0.0100_XLs	2	59996	8546.42	614.251	4.24575e-06	3	DAQVLDELM(Oxidation)GER	sp|P05055|PNP_ECOLI	361	372	1.55433	614.252	G+C4H6O2	449.095	G	DAQVLDELmGER	8	0.930487	-1.55433	0.532996	1
E.coli	DEB	S100	M_Raabe_A_Wulf_220421_290421_bRPfrac_1.raw_to_M_Raabe_A_Wulf_220421_290421_Expl3_Ecoli_XL_DEB_S100_LB_bRPfrac_DL.raw_mrgd_perc_0.0100_XLs	2	60120	8563.12	614.25	0.000173303	3	DAQVLDELM(Oxidation)GER	sp|P05055|PNP_ECOLI	361	372	2.69393	614.252	G+C4H6O2	449.095	G	DAQVLDELmGER	8	0.360607	-2.69393	0.538465	1
E.coli	DEB	S100	M_Raabe_A_Wulf_220421_290421_bRPfrac_1.raw_to_M_Raabe_A_Wulf_220421_290421_Expl3_Ecoli_XL_DEB_S100_LB_bRPfrac_DL.raw_mrgd_perc_0.0100_XLs	2	60198	8573.67	614.251	4.94731e-06	3	DAQVLDELM(Oxidation)GER	sp|P05055|PNP_ECOLI	361	372	2.51428	614.252	G+C4H6O2	449.095	G	dAQVLdELMGER	5	0.349149	-2.51428	0.630547	1
E.coli	DEB	S100	M_Raabe_A_Wulf_220421_290421_bRPfrac_1.raw_to_M_Raabe_A_Wulf_220421_290421_Expl3_Ecoli_XL_DEB_S100_LB_bRPfrac_DL.raw_mrgd_perc_0.0100_XLs	2	60280	8584.74	614.251	4.82872e-06	3	DAQVLDELM(Oxidation)GER	sp|P05055|PNP_ECOLI	361	372	2.31555	614.252	G+C4H6O2	449.095	G	DAQVLDELMGeR	10	3.3169	-2.31555	0.959345	1
E.coli	DEB	S100	M_Raabe_A_Wulf_220421_290421_bRPfrac_1.raw_to_M_Raabe_A_Wulf_220421_290421_Expl3_Ecoli_XL_DEB_S100_LB_bRPfrac_DL.raw_mrgd_perc_0.0100_XLs	2	60364	8595.8	920.873	4.70904e-06	2	DAQVLDELM(Oxidation)GER	sp|P05055|PNP_ECOLI	361	372	1.87879	920.875	G+C4H6O2	449.095	G	DAQVLDELmGER	8	0.478791	-1.87879	0	1
E.coli	DEB	S100	M_Raabe_A_Wulf_220421_290421_bRPfrac_1.raw_to_M_Raabe_A_Wulf_220421_290421_Expl3_Ecoli_XL_DEB_S100_LB_bRPfrac_DL.raw_mrgd_perc_0.0100_XLs	2	60366	8596.06	614.25	0.000173198	3	DAQVLDELM(Oxidation)GER	sp|P05055|PNP_ECOLI	361	372	3.11047	614.252	G+C4H6O2	449.095	G	DAQVLDELmGER	8	1.49313	-3.11047	1	1
E.coli	DEB	S100	M_Raabe_A_Wulf_220421_290421_bRPfrac_1.raw_to_M_Raabe_A_Wulf_220421_290421_Expl3_Ecoli_XL_DEB_S100_LB_bRPfrac_DL.raw_mrgd_perc_0.0100_XLs	2	60393	8599.9	608.918	0.00346372	3	DAQVLDELM(Oxidation)GER	sp|P05055|PNP_ECOLI	361	372	4.62527	608.921	A+C4H6O2	433.1	A	DAQVLDELmGER	8	0.32714	-4.62527	0	1
E.coli	DEB	S100	M_Raabe_A_Wulf_220421_290421_bRPfrac_1.raw_to_M_Raabe_A_Wulf_220421_290421_Expl3_Ecoli_XL_DEB_S100_LB_bRPfrac_DL.raw_mrgd_perc_0.0100_XLs	2	60438	8606.06	614.25	0.000173199	3	DAQVLDELM(Oxidation)GER	sp|P05055|PNP_ECOLI	361	372	3.11047	614.252	G+C4H6O2	449.095	G	DAQVLDELmGER	8	1.74738	-3.11047	1	1
E.coli	DEB	S100	M_Raabe_A_Wulf_220421_290421_bRPfrac_1.raw_to_M_Raabe_A_Wulf_220421_290421_Expl3_Ecoli_XL_DEB_S100_LB_bRPfrac_DL.raw_mrgd_perc_0.0100_XLs	2	60575	8624.58	718.603	0.000843676	3	DAQVLDELM(Oxidation)GER	sp|P05055|PNP_ECOLI	361	372	2.21315	718.605	AA+C4H6O2	762.152	A	DAQVLDELmGER	8	0.0801457	-2.21315	0.890253	1
E.coli	DEB	S100	M_Raabe_A_Wulf_220421_290421_bRPfrac_1.raw_to_M_Raabe_A_Wulf_220421_290421_Expl3_Ecoli_XL_DEB_S100_LB_bRPfrac_DL.raw_mrgd_perc_0.0100_XLs	2	60657	8635.93	718.605	0.00253982	3	DAQVLDELM(Oxidation)GER	sp|P05055|PNP_ECOLI	361	372	0.105926	718.605	AA+C4H6O2	762.152	A	DAQVLDELmGER	8	0.161294	-0.105926	0.690037	1
E.coli	DEB	S100	M_Raabe_A_Wulf_220421_290421_bRPfrac_1.raw_to_M_Raabe_A_Wulf_220421_290421_Expl3_Ecoli_XL_DEB_S100_LB_bRPfrac_DL.raw_mrgd_perc_0.0100_XLs	2	77218	11145.3	522.747	0.00678815	2	IHTIK	sp|P05055|PNP_ECOLI	555	559	1.32236	522.747	A+C4H6O2	433.1	A	IhTIK	1	0.558711	-1.32236	0.847122	1
E.coli	DEB	S100	M_Raabe_A_Wulf_220421_290421_bRPfrac_1.raw_to_M_Raabe_A_Wulf_220421_290421_Expl3_Ecoli_XL_DEB_S100_LB_bRPfrac_DL.raw_mrgd_perc_0.0100_XLs	2	81400	11646.4	546.215	0.0013763	3	M(Oxidation)LNPIVR	sp|P05055|PNP_ECOLI	1	7	1.9416	546.216	AG+C4H6O2	778.147	A	mLNPIVR	0	0.153685	-1.9416	0.29767	1
E.coli	DEB	S100	M_Raabe_A_Wulf_220421_290421_bRPfrac_1.raw_to_M_Raabe_A_Wulf_220421_290421_Expl3_Ecoli_XL_DEB_S100_LB_bRPfrac_DL.raw_mrgd_perc_0.0100_XLs	2	83474	11919	787.795	0.000843681	2	M(Oxidation)LNPIVR	sp|P05055|PNP_ECOLI	1	7	0.866745	787.796	UU+C4H6O2	716.098	U	mLNPIVR	0	1.18592	-0.866745	0.461008	1
E.coli	DEB	S100	M_Raabe_A_Wulf_220421_290421_bRPfrac_1.raw_to_M_Raabe_A_Wulf_220421_290421_Expl3_Ecoli_XL_DEB_S100_LB_bRPfrac_DL.raw_mrgd_perc_0.0100_XLs	2	85329	12172.9	608.92	0.000588615	3	DAQVLDELM(Oxidation)GER	sp|P05055|PNP_ECOLI	361	372	1.2771	608.921	A+C4H6O2	433.1	A	DAQVLDELmGER	8	0.430206	-1.2771	0.280781	1
E.coli	DEB	S100	M_Raabe_A_Wulf_220421_290421_bRPfrac_1.raw_to_M_Raabe_A_Wulf_220421_290421_Expl3_Ecoli_XL_DEB_S100_LB_bRPfrac_DL.raw_mrgd_perc_0.0100_XLs	2	102708	14712.4	407.867	0.00017344	3	IKDVIGK	sp|P05055|PNP_ECOLI	565	571	1.52451	407.867	G+C4H6O2	449.095	G	IkDVIGK	1	1.21996	-1.52451	0.66757	1
E.coli	DEB	S100	M_Raabe_A_Wulf_220421_290421_bRPfrac_1.raw_to_M_Raabe_A_Wulf_220421_290421_Expl3_Ecoli_XL_DEB_S100_LB_bRPfrac_DL.raw_mrgd_perc_0.0100_XLs	2	105443	15051.5	654.294	0.000173352	2	M(Oxidation)LNPIVR	sp|P05055|PNP_ECOLI	1	7	0.857806	654.294	G+C4H6O2	449.095	G	mLNPIVR	0	0.0866014	-0.857806	0.95396	1
E.coli	DEB	S100	M_Raabe_A_Wulf_220421_290421_bRPfrac_1.raw_to_M_Raabe_A_Wulf_220421_290421_Expl3_Ecoli_XL_DEB_S100_LB_bRPfrac_DL.raw_mrgd_perc_0.0100_XLs	2	105531	15062.5	654.293	4.90611e-06	2	M(Oxidation)LNPIVR	sp|P05055|PNP_ECOLI	1	7	1.60408	654.294	G+C4H6O2	449.095	G	MlNPIVR	1	0.0623332	-1.60408	0.996408	1
E.coli	DEB	S100	M_Raabe_A_Wulf_220421_290421_bRPfrac_1.raw_to_M_Raabe_A_Wulf_220421_290421_Expl3_Ecoli_XL_DEB_S100_LB_bRPfrac_DL.raw_mrgd_perc_0.0100_XLs	2	105616	15073	654.293	0.000173188	2	M(Oxidation)LNPIVR	sp|P05055|PNP_ECOLI	1	7	1.32423	654.294	G+C4H6O2	449.095	G	MlNPIVR	1	0.0634314	-1.32423	0.980384	1
E.coli	DEB	S100	M_Raabe_A_Wulf_220421_290421_bRPfrac_1.raw_to_M_Raabe_A_Wulf_220421_290421_Expl3_Ecoli_XL_DEB_S100_LB_bRPfrac_DL.raw_mrgd_perc_0.0100_XLs	2	105704	15084	654.294	0.000173264	2	M(Oxidation)LNPIVR	sp|P05055|PNP_ECOLI	1	7	1.10572	654.294	G+C4H6O2	449.095	G	mLNPIVR	0	0.470506	-1.10572	0.949869	1
E.coli	DEB	S100	M_Raabe_A_Wulf_220421_290421_bRPfrac_1.raw_to_M_Raabe_A_Wulf_220421_290421_Expl3_Ecoli_XL_DEB_S100_LB_bRPfrac_DL.raw_mrgd_perc_0.0100_XLs	2	105798	15095.6	654.294	0.000730183	2	M(Oxidation)LNPIVR	sp|P05055|PNP_ECOLI	1	7	0.952881	654.294	G+C4H6O2	449.095	G	mLNPIVR	0	0.819784	-0.952881	0.593934	1
E.coli	DEB	S100	M_Raabe_A_Wulf_220421_290421_bRPfrac_1.raw_to_M_Raabe_A_Wulf_220421_290421_Expl3_Ecoli_XL_DEB_S100_LB_bRPfrac_DL.raw_mrgd_perc_0.0100_XLs	2	105975	15118	533.208	0.000173376	3	MLNPIVR	sp|P05055|PNP_ECOLI	1	7	1.20252	533.209	GU+C4H6O2	755.12	G	mLNPIVR	0	0.260984	-1.20252	0.761802	1
E.coli	DEB	S100	M_Raabe_A_Wulf_220421_290421_bRPfrac_1.raw_to_M_Raabe_A_Wulf_220421_290421_Expl3_Ecoli_XL_DEB_S100_LB_bRPfrac_DL.raw_mrgd_perc_0.0100_XLs	2	106451	15179	720.792	0.00265379	2	GDISEFAPR	sp|P05055|PNP_ECOLI	546	554	1.24874	720.793	G+C4H6O2	449.095	G	gDISEFAPR	0	0.22025	-1.24874	1	1
E.coli	DEB	S100	M_Raabe_A_Wulf_220421_290421_bRPfrac_1.raw_to_M_Raabe_A_Wulf_220421_290421_Expl3_Ecoli_XL_DEB_S100_LB_bRPfrac_DL.raw_mrgd_perc_0.0100_XLs	2	128198	18436.2	517.25	0.000979605	3	DVIGKGGSVIR	sp|P05055|PNP_ECOLI	567	577	1.48649	517.251	G+C4H6O2	449.095	G	DVIGkGGSVIR	4	0.0885492	-1.48649	0.549533	1
E.coli	DEB	S100	M_Raabe_A_Wulf_220421_290421_bRPfrac_1.raw_to_M_Raabe_A_Wulf_220421_290421_Expl3_Ecoli_XL_DEB_S100_LB_bRPfrac_DL.raw_mrgd_perc_0.0100_XLs	2	128209	18437.6	519.873	0.00209271	3	MLNPIVR	sp|P05055|PNP_ECOLI	1	7	1.36139	519.873	CU+C4H6O2	715.114	C	mLNPIVR	0	0.200376	-1.36139	0.247533	1
E.coli	DEB	S100	M_Raabe_A_Wulf_220421_290421_bRPfrac_1.raw_to_M_Raabe_A_Wulf_220421_290421_Expl3_Ecoli_XL_DEB_S100_LB_bRPfrac_DL.raw_mrgd_perc_0.0100_XLs	2	129020	18542.8	654.294	0.00850788	2	M(Oxidation)LNPIVR	sp|P05055|PNP_ECOLI	1	7	0.764522	654.294	G+C4H6O2	449.095	G	mLNPIVR	0	0.472807	-0.764522	0.793134	1
E.coli	DEB	S100	M_Raabe_A_Wulf_220421_290421_bRPfrac_1.raw_to_M_Raabe_A_Wulf_220421_290421_Expl3_Ecoli_XL_DEB_S100_LB_bRPfrac_DL.raw_mrgd_perc_0.0100_XLs	2	129676	18627.3	795.657	4.46245e-06	3	VTDYLQM(Oxidation)GQEVPVK	sp|P05055|PNP_ECOLI	662	675	1.87928	795.659	AA+C4H6O2	762.152	A	VTDYLQmGQEVPVK	6	1.8171	-1.87928	1	1
E.coli	DEB	S100	M_Raabe_A_Wulf_220421_290421_bRPfrac_1.raw_to_M_Raabe_A_Wulf_220421_290421_Expl3_Ecoli_XL_DEB_S100_LB_bRPfrac_DL.raw_mrgd_perc_0.0100_XLs	2	129964	18663.3	787.982	4.3651e-06	3	VTDYLQM(Oxidation)GQEVPVK	sp|P05055|PNP_ECOLI	662	675	0.705924	787.983	AU+C4H6O2	739.125	A	VTDYLQmGQEVPVK	6	1.16365	-0.705924	0.798652	1
E.coli	DEB	S100	M_Raabe_A_Wulf_220421_290421_bRPfrac_1.raw_to_M_Raabe_A_Wulf_220421_290421_Expl3_Ecoli_XL_DEB_S100_LB_bRPfrac_DL.raw_mrgd_perc_0.0100_XLs	2	130116	18683.1	774.646	4.48616e-06	3	VTDYLQMGQEVPVK	sp|P05055|PNP_ECOLI	662	675	2.03136	774.648	CU+C4H6O2	715.114	C	VTDYLQmGQEVPVK	6	0.277799	-2.03136	0.74395	1
E.coli	DEB	S100	M_Raabe_A_Wulf_220421_290421_bRPfrac_1.raw_to_M_Raabe_A_Wulf_220421_290421_Expl3_Ecoli_XL_DEB_S100_LB_bRPfrac_DL.raw_mrgd_perc_0.0100_XLs	2	130386	18718.2	431.2	0.000173188	3	M(Oxidation)LNPIVR	sp|P05055|PNP_ECOLI	1	7	0.468122	431.2	A+C4H6O2	433.1	A	MlNPIVR	1	0.19855	-0.468122	0.483214	1
E.coli	DEB	S100	M_Raabe_A_Wulf_220421_290421_bRPfrac_1.raw_to_M_Raabe_A_Wulf_220421_290421_Expl3_Ecoli_XL_DEB_S100_LB_bRPfrac_DL.raw_mrgd_perc_0.0100_XLs	2	130463	18728.3	431.2	0.000173321	3	MLNPIVR	sp|P05055|PNP_ECOLI	1	7	1.52973	431.2	G+C4H6O2	449.095	G	MlNPIVR	1	0.0802842	-1.52973	0.471397	1
E.coli	DEB	S100	M_Raabe_A_Wulf_220421_290421_bRPfrac_1.raw_to_M_Raabe_A_Wulf_220421_290421_Expl3_Ecoli_XL_DEB_S100_LB_bRPfrac_DL.raw_mrgd_perc_0.0100_XLs	2	130908	18787	787.981	4.39317e-06	3	VTDYLQM(Oxidation)GQEVPVK	sp|P05055|PNP_ECOLI	662	675	1.97499	787.983	AU+C4H6O2	739.125	A	VTDYLQmGQEVPVK	6	0.583399	-1.97499	0.768865	1
E.coli	DEB	S100	M_Raabe_A_Wulf_220421_290421_bRPfrac_1.raw_to_M_Raabe_A_Wulf_220421_290421_Expl3_Ecoli_XL_DEB_S100_LB_bRPfrac_DL.raw_mrgd_perc_0.0100_XLs	2	130972	18795.8	793.31	4.86922e-06	3	VTDYLQM(Oxidation)GQEVPVK	sp|P05055|PNP_ECOLI	662	675	5.61302	793.315	GU+C4H6O2	755.12	G	VTDYLQmGQEVPVK	6	0.276743	-5.61302	1	1
E.coli	DEB	S100	M_Raabe_A_Wulf_220421_290421_bRPfrac_1.raw_to_M_Raabe_A_Wulf_220421_290421_Expl3_Ecoli_XL_DEB_S100_LB_bRPfrac_DL.raw_mrgd_perc_0.0100_XLs	2	130991	18798.3	787.983	4.58699e-06	3	VTDYLQM(Oxidation)GQEVPVK	sp|P05055|PNP_ECOLI	662	675	0.495239	787.983	AU+C4H6O2	739.125	A	VTDYLQmGQEVPVK	6	0.896104	-0.495239	1	1
E.coli	DEB	S100	M_Raabe_A_Wulf_220421_290421_bRPfrac_1.raw_to_M_Raabe_A_Wulf_220421_290421_Expl3_Ecoli_XL_DEB_S100_LB_bRPfrac_DL.raw_mrgd_perc_0.0100_XLs	2	131103	18813.1	774.975	4.46852e-06	3	VTDYLQMGQEVPVK	sp|P05055|PNP_ECOLI	662	675	1.00508	774.976	UU+C4H6O2	716.098	U	VTDYLQmGQEVPVK	6	1.33535	-1.00508	1	1
E.coli	DEB	S100	M_Raabe_A_Wulf_220421_290421_bRPfrac_1.raw_to_M_Raabe_A_Wulf_220421_290421_Expl3_Ecoli_XL_DEB_S100_LB_bRPfrac_DL.raw_mrgd_perc_0.0100_XLs	2	152877	21916.3	665.309	0.00548743	3	EIM(Oxidation)QVALNQAKGAR	sp|P05055|PNP_ECOLI	517	530	1.26169	665.31	G+C4H6O2	449.095	G	EImQVALNQAKGAR	2	0.607721	-1.26169	0	1
E.coli	DEB	S100	M_Raabe_A_Wulf_220421_290421_bRPfrac_1.raw_to_M_Raabe_A_Wulf_220421_290421_Expl3_Ecoli_XL_DEB_S100_LB_bRPfrac_DL.raw_mrgd_perc_0.0100_XLs	2	153635	22015.3	782.323	4.34908e-06	3	VTDYLQMGQEVPVK	sp|P05055|PNP_ECOLI	662	675	0.5299	782.323	AC+C4H6O2	738.141	A	VTDYLQmGQEVPVK	6	1.82058	-0.5299	1	1
E.coli	DEB	S100	M_Raabe_A_Wulf_220421_290421_bRPfrac_1.raw_to_M_Raabe_A_Wulf_220421_290421_Expl3_Ecoli_XL_DEB_S100_LB_bRPfrac_DL.raw_mrgd_perc_0.0100_XLs	2	153672	22020.2	654.293	0.000843667	2	M(Oxidation)LNPIVR	sp|P05055|PNP_ECOLI	1	7	1.60408	654.294	G+C4H6O2	449.095	G	mLNPIVR	0	0.117656	-1.60408	0.732505	1
E.coli	DEB	S100	M_Raabe_A_Wulf_220421_290421_bRPfrac_1.raw_to_M_Raabe_A_Wulf_220421_290421_Expl3_Ecoli_XL_DEB_S100_LB_bRPfrac_DL.raw_mrgd_perc_0.0100_XLs	2	153754	22031.1	654.294	0.0015013	2	M(Oxidation)LNPIVR	sp|P05055|PNP_ECOLI	1	7	1.04437	654.294	G+C4H6O2	449.095	G	mLNPIVR	0	0.252538	-1.04437	0.589655	1
E.coli	DEB	S100	M_Raabe_A_Wulf_220421_290421_bRPfrac_1.raw_to_M_Raabe_A_Wulf_220421_290421_Expl3_Ecoli_XL_DEB_S100_LB_bRPfrac_DL.raw_mrgd_perc_0.0100_XLs	2	153801	22037.2	685.973	4.57457e-06	3	VTDYLQM(Oxidation)GQEVPVK	sp|P05055|PNP_ECOLI	662	675	2.65507	685.975	A+C4H6O2	433.1	A	VTDYLQmGQEVPVK	6	0.966166	-2.65507	1	1
E.coli	DEB	S100	M_Raabe_A_Wulf_220421_290421_bRPfrac_1.raw_to_M_Raabe_A_Wulf_220421_290421_Expl3_Ecoli_XL_DEB_S100_LB_bRPfrac_DL.raw_mrgd_perc_0.0100_XLs	2	153892	22048.8	685.972	0.00538396	3	VTDYLQM(Oxidation)GQEVPVK	sp|P05055|PNP_ECOLI	662	675	3.23818	685.975	A+C4H6O2	433.1	A	VTDYLQmGQEVPVK	6	1.03646	-3.23818	0	1
E.coli	DEB	S100	M_Raabe_A_Wulf_220421_290421_bRPfrac_1.raw_to_M_Raabe_A_Wulf_220421_290421_Expl3_Ecoli_XL_DEB_S100_LB_bRPfrac_DL.raw_mrgd_perc_0.0100_XLs	2	153983	22060.4	790.325	4.72588e-06	3	VTDYLQMGQEVPVK	sp|P05055|PNP_ECOLI	662	675	2.22305	790.327	AA+C4H6O2	762.152	A	VTDYLQmGQEVPVK	6	1.68871	-2.22305	0.938746	1
E.coli	DEB	S100	M_Raabe_A_Wulf_220421_290421_bRPfrac_1.raw_to_M_Raabe_A_Wulf_220421_290421_Expl3_Ecoli_XL_DEB_S100_LB_bRPfrac_DL.raw_mrgd_perc_0.0100_XLs	2	154706	22156.7	782.656	0.000173436	3	VTDYLQMGQEVPVK	sp|P05055|PNP_ECOLI	662	675	5.47124	782.651	AU+C4H6O2	739.125	A	VTDYLQmGQEVPVK	6	0.383579	5.47124	1	1
E.coli	DEB	S100	M_Raabe_A_Wulf_220421_290421_bRPfrac_1.raw_to_M_Raabe_A_Wulf_220421_290421_Expl3_Ecoli_XL_DEB_S100_LB_bRPfrac_DL.raw_mrgd_perc_0.0100_XLs	2	155075	22204.8	782.65	4.46159e-06	3	VTDYLQMGQEVPVK	sp|P05055|PNP_ECOLI	662	675	1.2346	782.651	AU+C4H6O2	739.125	A	VTDYLQmGQEVPVK	6	0.221315	-1.2346	1	1
E.coli	DEB	S100	M_Raabe_A_Wulf_220421_290421_bRPfrac_1.raw_to_M_Raabe_A_Wulf_220421_290421_Expl3_Ecoli_XL_DEB_S100_LB_bRPfrac_DL.raw_mrgd_perc_0.0100_XLs	2	155160	22215.8	782.65	4.6862e-06	3	VTDYLQMGQEVPVK	sp|P05055|PNP_ECOLI	662	675	1.68392	782.651	AU+C4H6O2	739.125	A	VTDYLQmGQEVPVK	6	0.250966	-1.68392	1	1
E.coli	DEB	S100	M_Raabe_A_Wulf_220421_290421_bRPfrac_1.raw_to_M_Raabe_A_Wulf_220421_290421_Expl3_Ecoli_XL_DEB_S100_LB_bRPfrac_DL.raw_mrgd_perc_0.0100_XLs	2	177292	25257.8	431.2	0.00265379	3	M(Oxidation)LNPIVR	sp|P05055|PNP_ECOLI	1	7	1.52973	431.2	A+C4H6O2	433.1	A	MLNPiVR	4	0.00442564	-1.52973	0.655028	1
E.coli	DEB	S100	M_Raabe_A_Wulf_220421_290421_bRPfrac_1.raw_to_M_Raabe_A_Wulf_220421_290421_Expl3_Ecoli_XL_DEB_S100_LB_bRPfrac_DL.raw_mrgd_perc_0.0100_XLs	2	177374	25268.6	431.199	0.00111599	3	MLNPIVR	sp|P05055|PNP_ECOLI	1	7	2.52056	431.2	G+C4H6O2	449.095	G	mLNPIVR	0	0.873509	-2.52056	0.965599	1
E.coli	DEB	S100	M_Raabe_A_Wulf_220421_290421_bRPfrac_1.raw_to_M_Raabe_A_Wulf_220421_290421_Expl3_Ecoli_XL_DEB_S100_LB_bRPfrac_DL.raw_mrgd_perc_0.0100_XLs	2	177458	25279.6	431.2	4.82373e-06	3	M(Oxidation)LNPIVR	sp|P05055|PNP_ECOLI	1	7	1.81282	431.2	A+C4H6O2	433.1	A	mLNPIVR	0	1	-1.81282	0.955932	1
E.coli	DEB	S100	M_Raabe_A_Wulf_220421_290421_bRPfrac_1.raw_to_M_Raabe_A_Wulf_220421_290421_Expl3_Ecoli_XL_DEB_S100_LB_bRPfrac_DL.raw_mrgd_perc_0.0100_XLs	2	177543	25290.4	431.2	0.00199205	3	M(Oxidation)LNPIVR	sp|P05055|PNP_ECOLI	1	7	1.67127	431.2	A+C4H6O2	433.1	A	MLNPIVR	-1	0	-1.67127	0.918693	1
E.coli	DEB	S100	M_Raabe_A_Wulf_220421_290421_bRPfrac_1.raw_to_M_Raabe_A_Wulf_220421_290421_Expl3_Ecoli_XL_DEB_S100_LB_bRPfrac_DL.raw_mrgd_perc_0.0100_XLs	2	177626	25301.1	431.2	0.000326055	3	M(Oxidation)LNPIVR	sp|P05055|PNP_ECOLI	1	7	1.45895	431.2	A+C4H6O2	433.1	A	mLNPIVR	0	1	-1.45895	0.778323	1
E.coli	DEB	S100	M_Raabe_A_Wulf_220421_290421_bRPfrac_1.raw_to_M_Raabe_A_Wulf_220421_290421_Expl3_Ecoli_XL_DEB_S100_LB_bRPfrac_DL.raw_mrgd_perc_0.0100_XLs	2	177711	25311.7	431.2	0.00232159	3	M(Oxidation)LNPIVR	sp|P05055|PNP_ECOLI	1	7	1.03431	431.2	A+C4H6O2	433.1	A	MLNPIVR	-1	0	-1.03431	0.715584	1
E.coli	DEB	S100	M_Raabe_A_Wulf_220421_290421_bRPfrac_1.raw_to_M_Raabe_A_Wulf_220421_290421_Expl3_Ecoli_XL_DEB_S100_LB_bRPfrac_DL.raw_mrgd_perc_0.0100_XLs	2	177797	25322.5	431.2	0.000173451	3	M(Oxidation)LNPIVR	sp|P05055|PNP_ECOLI	1	7	1.74205	431.2	A+C4H6O2	433.1	A	mLNPIVR	0	1.0052	-1.74205	0.650359	1
E.coli	DEB	S100	M_Raabe_A_Wulf_220421_290421_bRPfrac_1.raw_to_M_Raabe_A_Wulf_220421_290421_Expl3_Ecoli_XL_DEB_S100_LB_bRPfrac_DL.raw_mrgd_perc_0.0100_XLs	2	177885	25333.7	431.199	0.00265379	3	M(Oxidation)LNPIVR	sp|P05055|PNP_ECOLI	1	7	2.59133	431.2	A+C4H6O2	433.1	A	MLNPIVR	-1	0	-2.59133	0.606574	1
E.coli	DEB	S100	M_Raabe_A_Wulf_220421_290421_bRPfrac_1.raw_to_M_Raabe_A_Wulf_220421_290421_Expl3_Ecoli_XL_DEB_S100_LB_bRPfrac_DL.raw_mrgd_perc_0.0100_XLs	2	178054	25355.5	431.2	0.00137631	3	M(Oxidation)LNPIVR	sp|P05055|PNP_ECOLI	1	7	0.751217	431.2	A+C4H6O2	433.1	A	mLNPIVR	0	0.158277	-0.751217	0.461466	1
E.coli	DEB	S100	M_Raabe_A_Wulf_220421_290421_bRPfrac_1.raw_to_M_Raabe_A_Wulf_220421_290421_Expl3_Ecoli_XL_DEB_S100_LB_bRPfrac_DL.raw_mrgd_perc_0.0100_XLs	2	178138	25366.4	431.199	0.00357357	3	M(Oxidation)LNPIVR	sp|P05055|PNP_ECOLI	1	7	2.02514	431.2	A+C4H6O2	433.1	A	mLNPIVR	0	0.0877738	-2.02514	0.388798	1
E.coli	DEB	S100	M_Raabe_A_Wulf_220421_290421_bRPfrac_1.raw_to_M_Raabe_A_Wulf_220421_290421_Expl3_Ecoli_XL_DEB_S100_LB_bRPfrac_DL.raw_mrgd_perc_0.0100_XLs	2	178353	25393.7	431.2	0.00426565	3	M(Oxidation)LNPIVR	sp|P05055|PNP_ECOLI	1	7	1.38818	431.2	A+C4H6O2	433.1	A	mLNPIVR	0	1.02567	-1.38818	0.263316	1
E.coli	DEB	S100	M_Raabe_A_Wulf_220421_290421_bRPfrac_1.raw_to_M_Raabe_A_Wulf_220421_290421_Expl3_Ecoli_XL_DEB_S100_LB_bRPfrac_DL.raw_mrgd_perc_0.0100_XLs	2	178479	25409.9	431.2	0.000588626	3	MLNPIVR	sp|P05055|PNP_ECOLI	1	7	0.098066	431.2	G+C4H6O2	449.095	G	mLNPIVR	0	1.80154	0.098066	0.357626	1
E.coli	DEB	S100	M_Raabe_A_Wulf_220421_290421_bRPfrac_1.raw_to_M_Raabe_A_Wulf_220421_290421_Expl3_Ecoli_XL_DEB_S100_LB_bRPfrac_DL.raw_mrgd_perc_0.0100_XLs	2	179147	25495.3	680.641	4.33041e-06	3	VTDYLQMGQEVPVK	sp|P05055|PNP_ECOLI	662	675	2.61955	680.643	A+C4H6O2	433.1	A	VTDYLQmGQEVPVK	6	1.53608	-2.61955	1	1
E.coli	DEB	S100	M_Raabe_A_Wulf_220421_290421_bRPfrac_1.raw_to_M_Raabe_A_Wulf_220421_290421_Expl3_Ecoli_XL_DEB_S100_LB_bRPfrac_DL.raw_mrgd_perc_0.0100_XLs	2	179227	25505.3	685.973	4.36261e-06	3	VTDYLQMGQEVPVK	sp|P05055|PNP_ECOLI	662	675	1.63462	685.975	G+C4H6O2	449.095	G	VTDYLQmGQEVPVK	6	1.20624	-1.63462	0.94819	1
E.coli	DEB	S100	M_Raabe_A_Wulf_220421_290421_bRPfrac_1.raw_to_M_Raabe_A_Wulf_220421_290421_Expl3_Ecoli_XL_DEB_S100_LB_bRPfrac_DL.raw_mrgd_perc_0.0100_XLs	2	179233	25506	680.643	0.000173441	3	VTDYLQMGQEVPVK	sp|P05055|PNP_ECOLI	662	675	0.562667	680.643	A+C4H6O2	433.1	A	VTDYLQmGQEVPVK	6	0.530224	-0.562667	0.450412	1
E.coli	DEB	S100	M_Raabe_A_Wulf_220421_290421_bRPfrac_1.raw_to_M_Raabe_A_Wulf_220421_290421_Expl3_Ecoli_XL_DEB_S100_LB_bRPfrac_DL.raw_mrgd_perc_0.0100_XLs	2	179238	25506.7	436.531	0.00017345	3	M(Oxidation)LNPIVR	sp|P05055|PNP_ECOLI	1	7	1.7295	436.532	G+C4H6O2	449.095	G	mLNPIVR	0	0.410056	-1.7295	0.197621	1
E.coli	DEB	S100	M_Raabe_A_Wulf_220421_290421_bRPfrac_1.raw_to_M_Raabe_A_Wulf_220421_290421_Expl3_Ecoli_XL_DEB_S100_LB_bRPfrac_DL.raw_mrgd_perc_0.0100_XLs	2	179307	25515.3	685.974	4.38286e-06	3	VTDYLQMGQEVPVK	sp|P05055|PNP_ECOLI	662	675	1.19729	685.975	G+C4H6O2	449.095	G	VTDYLQmGQEVPVK	6	1.19794	-1.19729	0.994339	1
E.coli	DEB	S100	M_Raabe_A_Wulf_220421_290421_bRPfrac_1.raw_to_M_Raabe_A_Wulf_220421_290421_Expl3_Ecoli_XL_DEB_S100_LB_bRPfrac_DL.raw_mrgd_perc_0.0100_XLs	2	179392	25526.3	685.974	3.68825e-06	3	VTDYLQMGQEVPVK	sp|P05055|PNP_ECOLI	662	675	1.61896	685.975	G+C4H6O2	449.095	G	VTDYLQmGQEVPVK	6	2.19689	-1.61896	0.84885	1
E.coli	DEB	S100	M_Raabe_A_Wulf_220421_290421_bRPfrac_1.raw_to_M_Raabe_A_Wulf_220421_290421_Expl3_Ecoli_XL_DEB_S100_LB_bRPfrac_DL.raw_mrgd_perc_0.0100_XLs	2	179485	25538.1	685.974	4.57393e-06	3	VTDYLQM(Oxidation)GQEVPVK	sp|P05055|PNP_ECOLI	662	675	0.468398	685.975	A+C4H6O2	433.1	A	VTDYLQmGQEVPVK	6	1.05141	-0.468398	0.536695	1
E.coli	DEB	S100	M_Raabe_A_Wulf_220421_290421_bRPfrac_1.raw_to_M_Raabe_A_Wulf_220421_290421_Expl3_Ecoli_XL_DEB_S100_LB_bRPfrac_DL.raw_mrgd_perc_0.0100_XLs	2	180281	25639.5	680.643	3.87224e-06	3	VTDYLQMGQEVPVK	sp|P05055|PNP_ECOLI	662	675	0.121908	680.643	A+C4H6O2	433.1	A	VTDYLQmGQEVPVK	6	1.61446	-0.121908	0.874232	1
E.coli	DEB	S100	M_Raabe_A_Wulf_220421_290421_bRPfrac_1.raw_to_M_Raabe_A_Wulf_220421_290421_Expl3_Ecoli_XL_DEB_S100_LB_bRPfrac_DL.raw_mrgd_perc_0.0100_XLs	2	180358	25649.7	680.642	4.17752e-06	3	VTDYLQMGQEVPVK	sp|P05055|PNP_ECOLI	662	675	1.67088	680.643	A+C4H6O2	433.1	A	VTDYLQmGQEVPVK	6	1.50448	-1.67088	0.918736	1
E.coli	DEB	S100	M_Raabe_A_Wulf_220421_290421_bRPfrac_1.raw_to_M_Raabe_A_Wulf_220421_290421_Expl3_Ecoli_XL_DEB_S100_LB_bRPfrac_DL.raw_mrgd_perc_0.0100_XLs	2	202989	28978.3	436.531	0.000173324	3	M(Oxidation)LNPIVR	sp|P05055|PNP_ECOLI	1	7	2.35868	436.532	G+C4H6O2	449.095	G	MlNPIVR	1	0.460237	-2.35868	0.366246	1
E.coli	DEB	S100	M_Raabe_A_Wulf_220421_290421_bRPfrac_1.raw_to_M_Raabe_A_Wulf_220421_290421_Expl3_Ecoli_XL_DEB_S100_LB_bRPfrac_DL.raw_mrgd_perc_0.0100_XLs	2	204542	29186.4	431.199	0.000588633	3	MLNPIVR	sp|P05055|PNP_ECOLI	1	7	3.29906	431.2	G+C4H6O2	449.095	G	mLNPIVR	0	0.274499	-3.29906	0.276215	1
E.coli	DEB	S100	M_Raabe_A_Wulf_220421_290421_bRPfrac_1.raw_to_M_Raabe_A_Wulf_220421_290421_Expl3_Ecoli_XL_DEB_S100_LB_bRPfrac_DL.raw_mrgd_perc_0.0100_XLs	2	271070	39248.9	844.345	4.05414e-06	3	EATEQSQPAAAPEAPAAEQGE	sp|P05055|PNP_ECOLI	691	711	0.650105	844.345	G+C4H6O2	449.095	G	EATEQSQPAAAPEAPAAEQGe	20	2.13825	-0.650105	0.87291	1
E.coli	DEB	S100	M_Raabe_A_Wulf_220421_290421_bRPfrac_1.raw_to_M_Raabe_A_Wulf_220421_290421_Expl3_Ecoli_XL_DEB_S100_LB_bRPfrac_DL.raw_mrgd_perc_0.0100_XLs	2	271161	39260.7	844.345	0.000173409	3	EATEQSQPAAAPEAPAAEQGE	sp|P05055|PNP_ECOLI	691	711	0.176365	844.345	G+C4H6O2	449.095	G	EATEQSQPAAAPEAPAAEQGe	20	0.956252	-0.176365	1	1
E.coli	DEB	S100	M_Raabe_A_Wulf_220421_290421_bRPfrac_1.raw_to_M_Raabe_A_Wulf_220421_290421_Expl3_Ecoli_XL_DEB_S100_LB_bRPfrac_DL.raw_mrgd_perc_0.0100_XLs	2	274167	39647.9	608.919	4.95388e-06	3	DAQVLDELMGER	sp|P05055|PNP_ECOLI	361	372	2.98301	608.921	G+C4H6O2	449.095	G	DAQVLDELmGER	8	0.979878	-2.98301	0.827651	1
E.coli	DEB	S100	M_Raabe_A_Wulf_220421_290421_bRPfrac_1.raw_to_M_Raabe_A_Wulf_220421_290421_Expl3_Ecoli_XL_DEB_S100_LB_bRPfrac_DL.raw_mrgd_perc_0.0100_XLs	2	274253	39659.6	608.919	0.000173443	3	DAQVLDELM(Oxidation)GER	sp|P05055|PNP_ECOLI	361	372	1.66921	608.921	A+C4H6O2	433.1	A	DAQvLDELMGER	3	0.0311364	-1.66921	0.786847	1
E.coli	DEB	S100	M_Raabe_A_Wulf_220421_290421_bRPfrac_1.raw_to_M_Raabe_A_Wulf_220421_290421_Expl3_Ecoli_XL_DEB_S100_LB_bRPfrac_DL.raw_mrgd_perc_0.0100_XLs	2	274340	39671.5	608.921	0.0020927	3	DAQVLDELMGER	sp|P05055|PNP_ECOLI	361	372	0.794161	608.921	G+C4H6O2	449.095	G	DAQVLDELmGER	8	2.01495	0.794161	0.753174	1
E.coli	DEB	S100	M_Raabe_A_Wulf_220421_290421_bRPfrac_1.raw_to_M_Raabe_A_Wulf_220421_290421_Expl3_Ecoli_XL_DEB_S100_LB_bRPfrac_DL.raw_mrgd_perc_0.0100_XLs	2	276297	39935.9	709.673	2.83774e-06	3	LHILGVM(Oxidation)EQAINAPR	sp|P05055|PNP_ECOLI	531	545	0.812211	709.673	G+C4H6O2	449.095	G	LhILGVMEQAINAPR	1	4.96284	-0.812211	0.736098	1
E.coli	DEB	S100	M_Raabe_A_Wulf_220421_290421_bRPfrac_1.raw_to_M_Raabe_A_Wulf_220421_290421_Expl3_Ecoli_XL_DEB_S100_LB_bRPfrac_DL.raw_mrgd_perc_0.0100_XLs	2	276374	39946.3	709.672	3.0374e-06	3	LHILGVM(Oxidation)EQAINAPR	sp|P05055|PNP_ECOLI	531	545	1.45869	709.673	G+C4H6O2	449.095	G	lHILGVMEQAINAPR	0	4.01108	-1.45869	0.912409	1
E.coli	DEB	S100	M_Raabe_A_Wulf_220421_290421_bRPfrac_1.raw_to_M_Raabe_A_Wulf_220421_290421_Expl3_Ecoli_XL_DEB_S100_LB_bRPfrac_DL.raw_mrgd_perc_0.0100_XLs	2	224568	32276.6	556.586	0.000326073	3	LGFNAVHHPAR	sp|P05459|PDXB_ECOLI	368	378	0.413339	556.586	G+C4H6O2	449.095	G	LGFNAVHhPAR	7	1.68594	-0.413339	0.165491	1
E.coli	DEB	S100	M_Raabe_A_Wulf_220421_290421_bRPfrac_1.raw_to_M_Raabe_A_Wulf_220421_290421_Expl3_Ecoli_XL_DEB_S100_LB_bRPfrac_DL.raw_mrgd_perc_0.0100_XLs	2	224660	32288.9	417.691	4.57021e-06	4	LGFNAVHHPAR	sp|P05459|PDXB_ECOLI	368	378	1.12086	417.691	G+C4H6O2	449.095	G	LGFNAVHhPAR	7	4.85712	-1.12086	0.698799	1
E.coli	DEB	S100	M_Raabe_A_Wulf_220421_290421_bRPfrac_1.raw_to_M_Raabe_A_Wulf_220421_290421_Expl3_Ecoli_XL_DEB_S100_LB_bRPfrac_DL.raw_mrgd_perc_0.0100_XLs	2	224744	32300.3	417.691	4.66691e-06	4	LGFNAVHHPAR	sp|P05459|PDXB_ECOLI	368	378	0.758121	417.691	G+C4H6O2	449.095	G	LGFNAVHhPAR	7	5.09013	-0.758121	0.8345	1
E.coli	DEB	S100	M_Raabe_A_Wulf_220421_290421_bRPfrac_1.raw_to_M_Raabe_A_Wulf_220421_290421_Expl3_Ecoli_XL_DEB_S100_LB_bRPfrac_DL.raw_mrgd_perc_0.0100_XLs	2	224827	32311.5	556.586	0.000588666	3	LGFNAVHHPAR	sp|P05459|PDXB_ECOLI	368	378	0.236304	556.586	G+C4H6O2	449.095	G	LGFNAVHhPAR	7	2.18751	-0.236304	0.477307	1
E.coli	DEB	S100	M_Raabe_A_Wulf_220421_290421_bRPfrac_1.raw_to_M_Raabe_A_Wulf_220421_290421_Expl3_Ecoli_XL_DEB_S100_LB_bRPfrac_DL.raw_mrgd_perc_0.0100_XLs	2	224912	32323.1	417.691	4.57082e-06	4	LGFNAVHHPAR	sp|P05459|PDXB_ECOLI	368	378	1.95518	417.691	G+C4H6O2	449.095	G	LGFNAVHhPAR	7	5.36817	-1.95518	0.870715	1
E.coli	DEB	S100	M_Raabe_A_Wulf_220421_290421_bRPfrac_1.raw_to_M_Raabe_A_Wulf_220421_290421_Expl3_Ecoli_XL_DEB_S100_LB_bRPfrac_DL.raw_mrgd_perc_0.0100_XLs	2	225068	32344.3	556.585	0.000588629	3	LGFNAVHHPAR	sp|P05459|PDXB_ECOLI	368	378	2.10052	556.586	G+C4H6O2	449.095	G	LGFNAVHhPAR	7	2.13383	-2.10052	1	1
E.coli	DEB	S100	M_Raabe_A_Wulf_220421_290421_bRPfrac_1.raw_to_M_Raabe_A_Wulf_220421_290421_Expl3_Ecoli_XL_DEB_S100_LB_bRPfrac_DL.raw_mrgd_perc_0.0100_XLs	2	229020	32875.4	627.973	0.000588642	3	ITLHGPLDQPTLK	sp|P05459|PDXB_ECOLI	298	310	2.9635	627.975	G+C4H6O2	449.095	G	ITLhGPLDQPTLK	3	0.424108	-2.9635	0.344047	1
E.coli	DEB	S100	M_Raabe_A_Wulf_220421_290421_bRPfrac_1.raw_to_M_Raabe_A_Wulf_220421_290421_Expl3_Ecoli_XL_DEB_S100_LB_bRPfrac_DL.raw_mrgd_perc_0.0100_XLs	2	248264	35845.2	551.254	0.00299666	3	LGFNAVHHPAR	sp|P05459|PDXB_ECOLI	368	378	0.951358	551.254	A+C4H6O2	433.1	A	LGFnAVHHPAR	3	0.316535	-0.951358	0.726334	1
E.coli	DEB	S100	M_Raabe_A_Wulf_220421_290421_bRPfrac_1.raw_to_M_Raabe_A_Wulf_220421_290421_Expl3_Ecoli_XL_DEB_S100_LB_bRPfrac_DL.raw_mrgd_perc_0.0100_XLs	2	248336	35855	551.253	0.000173262	3	LGFNAVHHPAR	sp|P05459|PDXB_ECOLI	368	378	2.72289	551.254	A+C4H6O2	433.1	A	LGFNAVHhPAR	7	1.99089	-2.72289	1	1
E.coli	DEB	S100	M_Raabe_A_Wulf_220421_290421_bRPfrac_1.raw_to_M_Raabe_A_Wulf_220421_290421_Expl3_Ecoli_XL_DEB_S100_LB_bRPfrac_DL.raw_mrgd_perc_0.0100_XLs	2	248417	35866.2	551.254	0.000173179	3	LGFNAVHHPAR	sp|P05459|PDXB_ECOLI	368	378	1.28352	551.254	A+C4H6O2	433.1	A	LGFNAVHhPAR	7	2.02983	-1.28352	1	1
E.coli	DEB	S100	M_Raabe_A_Wulf_220421_290421_bRPfrac_1.raw_to_M_Raabe_A_Wulf_220421_290421_Expl3_Ecoli_XL_DEB_S100_LB_bRPfrac_DL.raw_mrgd_perc_0.0100_XLs	2	31022	4450.19	684.783	0.00209271	2	ACALITDGR	sp|P05791|ILVD_ECOLI	507	515	2.43382	684.784	G+C4H6O2	449.095	G	aCALITDGR	0	0.135908	-2.43382	0.261366	1
E.coli	DEB	S100	M_Raabe_A_Wulf_220421_290421_bRPfrac_1.raw_to_M_Raabe_A_Wulf_220421_290421_Expl3_Ecoli_XL_DEB_S100_LB_bRPfrac_DL.raw_mrgd_perc_0.0100_XLs	2	108222	15418.7	645.625	4.60659e-06	3	LDLVDAM(Oxidation)IQGADPK	sp|P05791|ILVD_ECOLI	162	175	1.82464	645.624	A+C4H6O2	433.1	A	LDLVDAmIQGADPK	6	1.00657	1.82464	0.932896	1
E.coli	DEB	S100	M_Raabe_A_Wulf_220421_290421_bRPfrac_1.raw_to_M_Raabe_A_Wulf_220421_290421_Expl3_Ecoli_XL_DEB_S100_LB_bRPfrac_DL.raw_mrgd_perc_0.0100_XLs	2	204406	29168.2	602.287	3.84719e-06	3	LVAEQIEAAGGVAK	sp|P05791|ILVD_ECOLI	59	72	1.11757	602.287	G+C4H6O2	449.095	G	LVAeQIeAAGGVAK	6	0.46714	-1.11757	1	1
E.coli	DEB	S100	M_Raabe_A_Wulf_220421_290421_bRPfrac_1.raw_to_M_Raabe_A_Wulf_220421_290421_Expl3_Ecoli_XL_DEB_S100_LB_bRPfrac_DL.raw_mrgd_perc_0.0100_XLs	2	225480	32399.7	489.904	4.32865e-06	3	KQLFLNAGK	sp|P05791|ILVD_ECOLI	229	237	0.696414	489.905	G+C4H6O2	449.095	G	KQLFLNAGk	8	0.47928	-0.696414	0.355104	1
E.coli	DEB	S100	M_Raabe_A_Wulf_220421_290421_bRPfrac_1.raw_to_M_Raabe_A_Wulf_220421_290421_Expl3_Ecoli_XL_DEB_S100_LB_bRPfrac_DL.raw_mrgd_perc_0.0100_XLs	2	225570	32411.7	489.903	0.000173187	3	KQLFLNAGK	sp|P05791|ILVD_ECOLI	229	237	2.37832	489.905	G+C4H6O2	449.095	G	KQLFLNAGk	8	0.761959	-2.37832	0	1
E.coli	DEB	S100	M_Raabe_A_Wulf_220421_290421_bRPfrac_1.raw_to_M_Raabe_A_Wulf_220421_290421_Expl3_Ecoli_XL_DEB_S100_LB_bRPfrac_DL.raw_mrgd_perc_0.0100_XLs	2	59563	8487.14	765.352	1.99578e-06	3	VVIVGCGAQGLNQGLNM(Oxidation)R	sp|P05793|ILVC_ECOLI	40	57	0.61916	765.352	G+C4H6O2	449.095	G	VVIVGcGAQGLNQGLNMR	5	1.79107	-0.61916	0.819436	1
E.coli	DEB	S100	M_Raabe_A_Wulf_220421_290421_bRPfrac_1.raw_to_M_Raabe_A_Wulf_220421_290421_Expl3_Ecoli_XL_DEB_S100_LB_bRPfrac_DL.raw_mrgd_perc_0.0100_XLs	2	59651	8499.25	765.352	2.2255e-06	3	VVIVGCGAQGLNQGLNM(Oxidation)R	sp|P05793|ILVC_ECOLI	40	57	0.61916	765.352	G+C4H6O2	449.095	G	VVIVGcGAQGLNQGLNMR	5	1.93782	-0.61916	0.849087	1
E.coli	DEB	S100	M_Raabe_A_Wulf_220421_290421_bRPfrac_1.raw_to_M_Raabe_A_Wulf_220421_290421_Expl3_Ecoli_XL_DEB_S100_LB_bRPfrac_DL.raw_mrgd_perc_0.0100_XLs	2	60180	8571.28	765.351	3.76931e-06	3	VVIVGCGAQGLNQGLNM(Oxidation)R	sp|P05793|ILVC_ECOLI	40	57	1.04189	765.352	G+C4H6O2	449.095	G	VVIVGCGAQGLNQGLNmR	16	1.08165	-1.04189	0.626582	1
E.coli	DEB	S100	M_Raabe_A_Wulf_220421_290421_bRPfrac_1.raw_to_M_Raabe_A_Wulf_220421_290421_Expl3_Ecoli_XL_DEB_S100_LB_bRPfrac_DL.raw_mrgd_perc_0.0100_XLs	2	82489	11788.2	659.945	0.000173161	3	DEFADGASYLQGKK	sp|P05793|ILVC_ECOLI	26	39	1.69597	659.946	G+C4H6O2	449.095	G	DEFaDGaSYLQGKK	6	0.0360262	-1.69597	0.89542	1
E.coli	DEB	S100	M_Raabe_A_Wulf_220421_290421_bRPfrac_1.raw_to_M_Raabe_A_Wulf_220421_290421_Expl3_Ecoli_XL_DEB_S100_LB_bRPfrac_DL.raw_mrgd_perc_0.0100_XLs	2	252134	36366	880.368	4.90283e-06	3	VVIVGCGAQGLNQGLNM(Oxidation)R	sp|P05793|ILVC_ECOLI	40	57	0.238197	880.368	GG+C4H6O2	794.142	G	VVIVGCGAQGLNQGLNmR	16	0.373556	-0.238197	1	1
E.coli	DEB	S100	M_Raabe_A_Wulf_220421_290421_bRPfrac_1.raw_to_M_Raabe_A_Wulf_220421_290421_Expl3_Ecoli_XL_DEB_S100_LB_bRPfrac_DL.raw_mrgd_perc_0.0100_XLs	2	252153	36368.6	765.348	0.00454843	3	VVIVGCGAQGLNQGLNM(Oxidation)R	sp|P05793|ILVC_ECOLI	40	57	5.09231	765.352	G+C4H6O2	449.095	G	VVIVGCGAQGLNQGLNmR	16	0.412342	-5.09231	0.619124	1
E.coli	DEB	S100	M_Raabe_A_Wulf_220421_290421_bRPfrac_1.raw_to_M_Raabe_A_Wulf_220421_290421_Expl3_Ecoli_XL_DEB_S100_LB_bRPfrac_DL.raw_mrgd_perc_0.0100_XLs	2	33678	4784.57	418.681	4.90886e-06	4	FFRPHFTDR	sp|P06149|DLD_ECOLI	356	364	1.49905	418.682	G+C4H6O2	449.095	G	FFRPhFTDR	4	1.44513	-1.49905	0.68721	1
E.coli	DEB	S100	M_Raabe_A_Wulf_220421_290421_bRPfrac_1.raw_to_M_Raabe_A_Wulf_220421_290421_Expl3_Ecoli_XL_DEB_S100_LB_bRPfrac_DL.raw_mrgd_perc_0.0100_XLs	2	33808	4801.89	557.906	0.000326085	3	FFRPHFTDR	sp|P06149|DLD_ECOLI	356	364	1.96609	557.907	G+C4H6O2	449.095	G	FFrPHFTDr	8	0.0356541	-1.96609	0.641188	1
E.coli	DEB	S100	M_Raabe_A_Wulf_220421_290421_bRPfrac_1.raw_to_M_Raabe_A_Wulf_220421_290421_Expl3_Ecoli_XL_DEB_S100_LB_bRPfrac_DL.raw_mrgd_perc_0.0100_XLs	2	33917	4816.23	557.907	0.00859861	3	FFRPHFTDR	sp|P06149|DLD_ECOLI	356	364	0.861582	557.907	G+C4H6O2	449.095	G	FFRPhFTDR	4	0.0105933	-0.861582	0.57239	1
E.coli	DEB	S100	M_Raabe_A_Wulf_220421_290421_bRPfrac_1.raw_to_M_Raabe_A_Wulf_220421_290421_Expl3_Ecoli_XL_DEB_S100_LB_bRPfrac_DL.raw_mrgd_perc_0.0100_XLs	2	226552	32547.2	596.282	4.26361e-06	3	LVGSSHLLTDPAK	sp|P06149|DLD_ECOLI	19	31	2.8997	596.284	G+C4H6O2	449.095	G	LVGssHLLTDPAK	4	0.834392	-2.8997	0.79027	1
E.coli	DEB	S100	M_Raabe_A_Wulf_220421_290421_bRPfrac_1.raw_to_M_Raabe_A_Wulf_220421_290421_Expl3_Ecoli_XL_DEB_S100_LB_bRPfrac_DL.raw_mrgd_perc_0.0100_XLs	2	226580	32551	596.283	4.60241e-06	3	LVGSSHLLTDPAK	sp|P06149|DLD_ECOLI	19	31	2.17107	596.284	G+C4H6O2	449.095	G	LVGssHLLTDPAK	4	0.629883	-2.17107	0.646258	1
E.coli	DEB	S100	M_Raabe_A_Wulf_220421_290421_bRPfrac_1.raw_to_M_Raabe_A_Wulf_220421_290421_Expl3_Ecoli_XL_DEB_S100_LB_bRPfrac_DL.raw_mrgd_perc_0.0100_XLs	2	226661	32561.9	596.284	0.000843666	3	LVGSSHLLTDPAK	sp|P06149|DLD_ECOLI	19	31	0.326309	596.284	G+C4H6O2	449.095	G	LVGSSHLLTDPAk	12	0.179239	-0.326309	0.230962	1
E.coli	DEB	S100	M_Raabe_A_Wulf_220421_290421_bRPfrac_1.raw_to_M_Raabe_A_Wulf_220421_290421_Expl3_Ecoli_XL_DEB_S100_LB_bRPfrac_DL.raw_mrgd_perc_0.0100_XLs	2	205040	29254.5	561.926	4.18877e-06	3	MQDSILTTVVK	sp|P06610|BTUE_ECOLI	1	11	2.08494	561.927	G+C4H6O2	449.095	G	mQDSILTTVVK	0	2.12955	-2.08494	0.799812	1
E.coli	DEB	S100	M_Raabe_A_Wulf_220421_290421_bRPfrac_1.raw_to_M_Raabe_A_Wulf_220421_290421_Expl3_Ecoli_XL_DEB_S100_LB_bRPfrac_DL.raw_mrgd_perc_0.0100_XLs	2	205097	29262.5	561.926	3.89267e-06	3	MQDSILTTVVK	sp|P06610|BTUE_ECOLI	1	11	0.766582	561.927	G+C4H6O2	449.095	G	mQDSILTTVVK	0	2.20137	-0.766582	0.858591	1
E.coli	DEB	S100	M_Raabe_A_Wulf_220421_290421_bRPfrac_1.raw_to_M_Raabe_A_Wulf_220421_290421_Expl3_Ecoli_XL_DEB_S100_LB_bRPfrac_DL.raw_mrgd_perc_0.0100_XLs	2	205183	29274.3	561.926	4.78772e-06	3	M(Oxidation)QDSILTTVVK	sp|P06610|BTUE_ECOLI	1	11	2.19356	561.927	A+C4H6O2	433.1	A	MQDSiLTTVVK	4	0.180857	-2.19356	0.944757	1
E.coli	DEB	S100	M_Raabe_A_Wulf_220421_290421_bRPfrac_1.raw_to_M_Raabe_A_Wulf_220421_290421_Expl3_Ecoli_XL_DEB_S100_LB_bRPfrac_DL.raw_mrgd_perc_0.0100_XLs	2	58302	8319.44	626.914	4.40568e-06	3	CGTAM(Oxidation)DSYLIDPK	sp|P06612|TOP1_ECOLI	665	677	0.277577	626.914	G+C4H6O2	449.095	G	CGTAMDSYLIDPk	12	0.103191	-0.277577	0.616777	1
E.coli	DEB	S100	M_Raabe_A_Wulf_220421_290421_bRPfrac_1.raw_to_M_Raabe_A_Wulf_220421_290421_Expl3_Ecoli_XL_DEB_S100_LB_bRPfrac_DL.raw_mrgd_perc_0.0100_XLs	2	101866	14605.4	379.17	0.00445013	3	VM(Oxidation)PALR	sp|P06612|TOP1_ECOLI	437	442	0.993408	379.17	A+C4H6O2	433.1	A	VmPALR	1	0.811401	-0.993408	0.851299	1
E.coli	DEB	S100	M_Raabe_A_Wulf_220421_290421_bRPfrac_1.raw_to_M_Raabe_A_Wulf_220421_290421_Expl3_Ecoli_XL_DEB_S100_LB_bRPfrac_DL.raw_mrgd_perc_0.0100_XLs	2	152863	21914.5	407.851	0.0015013	3	THLFVR	sp|P06715|GSHR_ECOLI	193	198	1.70971	407.852	G+C4H6O2	449.095	G	tHLFVR	0	1.86232	-1.70971	1	1
E.coli	DEB	S100	M_Raabe_A_Wulf_220421_290421_bRPfrac_1.raw_to_M_Raabe_A_Wulf_220421_290421_Expl3_Ecoli_XL_DEB_S100_LB_bRPfrac_DL.raw_mrgd_perc_0.0100_XLs	2	152969	21928.3	407.851	0.00186997	3	THLFVR	sp|P06715|GSHR_ECOLI	193	198	1.93419	407.852	G+C4H6O2	449.095	G	tHLFVR	0	1.85327	-1.93419	0.637852	1
E.coli	DEB	S100	M_Raabe_A_Wulf_220421_290421_bRPfrac_1.raw_to_M_Raabe_A_Wulf_220421_290421_Expl3_Ecoli_XL_DEB_S100_LB_bRPfrac_DL.raw_mrgd_perc_0.0100_XLs	2	28348	4142.77	520.532	0.000326049	3	ELMTISK	sp|P06959|ODP2_ECOLI	525	531	1.99584	520.533	AC+C4H6O2	738.141	A	ELmTISK	2	0.569999	-1.99584	0.724435	1
E.coli	DEB	S100	M_Raabe_A_Wulf_220421_290421_bRPfrac_1.raw_to_M_Raabe_A_Wulf_220421_290421_Expl3_Ecoli_XL_DEB_S100_LB_bRPfrac_DL.raw_mrgd_perc_0.0100_XLs	2	37300	5264.96	877.708	0.00357357	3	AEAAPAATGGGIPGMLPWPK	sp|P06959|ODP2_ECOLI	372	391	4.24413	877.704	AU+C4H6O2	739.125	A	AEAAPAATGGGIPGmLPWPK	14	1.85842	4.24413	1	1
E.coli	DEB	S100	M_Raabe_A_Wulf_220421_290421_bRPfrac_1.raw_to_M_Raabe_A_Wulf_220421_290421_Expl3_Ecoli_XL_DEB_S100_LB_bRPfrac_DL.raw_mrgd_perc_0.0100_XLs	2	37375	5275.22	658.282	4.66416e-06	4	AEAAPAATGGGIPGMLPWPK	sp|P06959|ODP2_ECOLI	372	391	2.76282	658.284	AC+C4H6O2	738.141	A	AEAAPAATGGGIPGmLPWPK	14	0.623578	-2.76282	0.908874	1
E.coli	DEB	S100	M_Raabe_A_Wulf_220421_290421_bRPfrac_1.raw_to_M_Raabe_A_Wulf_220421_290421_Expl3_Ecoli_XL_DEB_S100_LB_bRPfrac_DL.raw_mrgd_perc_0.0100_XLs	2	37407	5279.5	882.707	0.00445012	3	AEAAPAATGGGIPGMLPWPK	sp|P06959|ODP2_ECOLI	372	391	1.27859	882.708	CG+C4H6O2	754.136	C	AEAAPAATGGGIPGmLPWPK	14	0.540991	-1.27859	0.596508	1
E.coli	DEB	S100	M_Raabe_A_Wulf_220421_290421_bRPfrac_1.raw_to_M_Raabe_A_Wulf_220421_290421_Expl3_Ecoli_XL_DEB_S100_LB_bRPfrac_DL.raw_mrgd_perc_0.0100_XLs	2	37444	5284.61	701.554	4.24798e-06	4	RAEAAPAATGGGIPGMLPWPK	sp|P06959|ODP2_ECOLI	371	391	0.754476	701.554	GU+C4H6O2	755.12	G	RAEAAPAATGGGIPGmLPWPK	15	1.84611	-0.754476	1	1
E.coli	DEB	S100	M_Raabe_A_Wulf_220421_290421_bRPfrac_1.raw_to_M_Raabe_A_Wulf_220421_290421_Expl3_Ecoli_XL_DEB_S100_LB_bRPfrac_DL.raw_mrgd_perc_0.0100_XLs	2	37672	5315.47	885.379	4.11882e-06	3	AEAAPAATGGGIPGMLPWPK	sp|P06959|ODP2_ECOLI	372	391	1.74366	885.38	AA+C4H6O2	762.152	A	AEAAPAATGGGIPGmLPWPK	14	1.26902	-1.74366	1	1
E.coli	DEB	S100	M_Raabe_A_Wulf_220421_290421_bRPfrac_1.raw_to_M_Raabe_A_Wulf_220421_290421_Expl3_Ecoli_XL_DEB_S100_LB_bRPfrac_DL.raw_mrgd_perc_0.0100_XLs	2	38710	5457.87	869.7	4.86449e-06	3	AEAAPAATGGGIPGMLPWPK	sp|P06959|ODP2_ECOLI	372	391	1.21934	869.701	CU+C4H6O2	715.114	C	AEAAPAATGGGIPGmLPWPK	14	0.645928	-1.21934	0.774283	1
E.coli	DEB	S100	M_Raabe_A_Wulf_220421_290421_bRPfrac_1.raw_to_M_Raabe_A_Wulf_220421_290421_Expl3_Ecoli_XL_DEB_S100_LB_bRPfrac_DL.raw_mrgd_perc_0.0100_XLs	2	38819	5473.04	869.701	0.000326082	3	AEAAPAATGGGIPGMLPWPK	sp|P06959|ODP2_ECOLI	372	391	0.3775	869.701	CU+C4H6O2	715.114	C	AEAAPAATGGGIPGmLPWPK	14	0.70279	0.3775	1	1
E.coli	DEB	S100	M_Raabe_A_Wulf_220421_290421_bRPfrac_1.raw_to_M_Raabe_A_Wulf_220421_290421_Expl3_Ecoli_XL_DEB_S100_LB_bRPfrac_DL.raw_mrgd_perc_0.0100_XLs	2	39028	5502.05	877.704	4.81237e-06	3	AEAAPAATGGGIPGMLPWPK	sp|P06959|ODP2_ECOLI	372	391	0.461193	877.704	AU+C4H6O2	739.125	A	AEAAPAATGGGIPGmLPWPK	14	0.201152	-0.461193	0.918002	1
E.coli	DEB	S100	M_Raabe_A_Wulf_220421_290421_bRPfrac_1.raw_to_M_Raabe_A_Wulf_220421_290421_Expl3_Ecoli_XL_DEB_S100_LB_bRPfrac_DL.raw_mrgd_perc_0.0100_XLs	2	39110	5513.5	877.703	4.29075e-06	3	AEAAPAATGGGIPGMLPWPK	sp|P06959|ODP2_ECOLI	372	391	1.17995	877.704	AU+C4H6O2	739.125	A	AEAAPAATgggIPgMLPWPK	13	0.171344	-1.17995	1	1
E.coli	DEB	S100	M_Raabe_A_Wulf_220421_290421_bRPfrac_1.raw_to_M_Raabe_A_Wulf_220421_290421_Expl3_Ecoli_XL_DEB_S100_LB_bRPfrac_DL.raw_mrgd_perc_0.0100_XLs	2	52726	7657.75	528.536	0.00687863	3	ELMTISK	sp|P06959|ODP2_ECOLI	525	531	1.89022	528.537	AA+C4H6O2	762.152	A	ELmTISK	2	0.22667	-1.89022	0.196225	1
E.coli	DEB	S100	M_Raabe_A_Wulf_220421_290421_bRPfrac_1.raw_to_M_Raabe_A_Wulf_220421_290421_Expl3_Ecoli_XL_DEB_S100_LB_bRPfrac_DL.raw_mrgd_perc_0.0100_XLs	2	53230	7713.48	627.774	0.00445012	2	ELMTISK	sp|P06959|ODP2_ECOLI	525	531	2.12244	627.775	A+C4H6O2	433.1	A	ELmTISK	2	1.11474	-2.12244	0.447809	1
E.coli	DEB	S100	M_Raabe_A_Wulf_220421_290421_bRPfrac_1.raw_to_M_Raabe_A_Wulf_220421_290421_Expl3_Ecoli_XL_DEB_S100_LB_bRPfrac_DL.raw_mrgd_perc_0.0100_XLs	2	54052	7806.55	523.213	0.000173222	3	SAMEPVWNGK	sp|P06959|ODP2_ECOLI	578	587	0.949456	523.213	G+C4H6O2	449.095	G	SAmEPVWNGK	2	0.983807	-0.949456	0.745332	1
E.coli	DEB	S100	M_Raabe_A_Wulf_220421_290421_bRPfrac_1.raw_to_M_Raabe_A_Wulf_220421_290421_Expl3_Ecoli_XL_DEB_S100_LB_bRPfrac_DL.raw_mrgd_perc_0.0100_XLs	2	61402	8737.84	781.026	3.86822e-06	3	AEAAPAATGGGIPGM(Oxidation)LPWPK	sp|P06959|ODP2_ECOLI	372	391	2.05905	781.028	A+C4H6O2	433.1	A	AEAAPAATgggIPgMLPWPK	13	0.0358637	-2.05905	1	1
E.coli	DEB	S100	M_Raabe_A_Wulf_220421_290421_bRPfrac_1.raw_to_M_Raabe_A_Wulf_220421_290421_Expl3_Ecoli_XL_DEB_S100_LB_bRPfrac_DL.raw_mrgd_perc_0.0100_XLs	2	61473	8747.52	781.027	3.35914e-06	3	AEAAPAATGGGIPGMLPWPK	sp|P06959|ODP2_ECOLI	372	391	1.41887	781.028	G+C4H6O2	449.095	G	AEAAPAATGGGIPGmLPWPK	14	1.22741	-1.41887	0.977573	1
E.coli	DEB	S100	M_Raabe_A_Wulf_220421_290421_bRPfrac_1.raw_to_M_Raabe_A_Wulf_220421_290421_Expl3_Ecoli_XL_DEB_S100_LB_bRPfrac_DL.raw_mrgd_perc_0.0100_XLs	2	61556	8759.01	781.026	4.15819e-06	3	AEAAPAATGGGIPGM(Oxidation)LPWPK	sp|P06959|ODP2_ECOLI	372	391	1.93102	781.028	A+C4H6O2	433.1	A	aEaaPaaTGGGIPGMLPWPK	6	0.0238247	-1.93102	1	1
E.coli	DEB	S100	M_Raabe_A_Wulf_220421_290421_bRPfrac_1.raw_to_M_Raabe_A_Wulf_220421_290421_Expl3_Ecoli_XL_DEB_S100_LB_bRPfrac_DL.raw_mrgd_perc_0.0100_XLs	2	61638	8770.37	781.027	3.93777e-06	3	AEAAPAATGGGIPGM(Oxidation)LPWPK	sp|P06959|ODP2_ECOLI	372	391	1.03476	781.028	A+C4H6O2	433.1	A	AEAAPAATgggIPgMLPWPK	13	0.0279107	-1.03476	1	1
E.coli	DEB	S100	M_Raabe_A_Wulf_220421_290421_bRPfrac_1.raw_to_M_Raabe_A_Wulf_220421_290421_Expl3_Ecoli_XL_DEB_S100_LB_bRPfrac_DL.raw_mrgd_perc_0.0100_XLs	2	61724	8782.19	781.027	3.74622e-06	3	AEAAPAATGGGIPGM(Oxidation)LPWPK	sp|P06959|ODP2_ECOLI	372	391	1.29083	781.028	A+C4H6O2	433.1	A	AEAAPAATGGGIPGmLPWPK	14	0.778186	-1.29083	0.921572	1
E.coli	DEB	S100	M_Raabe_A_Wulf_220421_290421_bRPfrac_1.raw_to_M_Raabe_A_Wulf_220421_290421_Expl3_Ecoli_XL_DEB_S100_LB_bRPfrac_DL.raw_mrgd_perc_0.0100_XLs	2	84622	12075.8	863.868	3.8688e-06	2	FGEIEEVELGR	sp|P06959|ODP2_ECOLI	397	407	1.56366	863.87	G+C4H6O2	449.095	G	FGEIeEVELGR	4	0.39764	-1.56366	0	1
E.coli	DEB	S100	M_Raabe_A_Wulf_220421_290421_bRPfrac_1.raw_to_M_Raabe_A_Wulf_220421_290421_Expl3_Ecoli_XL_DEB_S100_LB_bRPfrac_DL.raw_mrgd_perc_0.0100_XLs	2	84711	12087.8	576.247	3.77892e-06	3	FGEIEEVELGR	sp|P06959|ODP2_ECOLI	397	407	2.45309	576.249	G+C4H6O2	449.095	G	FGEIEEVeLGR	7	1.08835	-2.45309	1	1
E.coli	DEB	S100	M_Raabe_A_Wulf_220421_290421_bRPfrac_1.raw_to_M_Raabe_A_Wulf_220421_290421_Expl3_Ecoli_XL_DEB_S100_LB_bRPfrac_DL.raw_mrgd_perc_0.0100_XLs	2	85958	12259.1	781.028	4.81114e-06	3	AEAAPAATGGGIPGM(Oxidation)LPWPK	sp|P06959|ODP2_ECOLI	372	391	0.117566	781.028	A+C4H6O2	433.1	A	AEAAPAATGGGIPGmLPWPK	14	0.78701	0.117566	0.812151	1
E.coli	DEB	S100	M_Raabe_A_Wulf_220421_290421_bRPfrac_1.raw_to_M_Raabe_A_Wulf_220421_290421_Expl3_Ecoli_XL_DEB_S100_LB_bRPfrac_DL.raw_mrgd_perc_0.0100_XLs	2	103060	14757.6	535.908	0.00465853	3	AVAAALEQM(Oxidation)PR	sp|P06959|ODP2_ECOLI	466	476	0.485966	535.908	A+C4H6O2	433.1	A	AVAAALEQmPR	8	0.836893	0.485966	0.344382	1
E.coli	DEB	S100	M_Raabe_A_Wulf_220421_290421_bRPfrac_1.raw_to_M_Raabe_A_Wulf_220421_290421_Expl3_Ecoli_XL_DEB_S100_LB_bRPfrac_DL.raw_mrgd_perc_0.0100_XLs	2	104527	14938.7	621.616	4.61175e-06	3	ASMEVPSPQAGIVK	sp|P06959|ODP2_ECOLI	42	55	1.20776	621.617	G+C4H6O2	449.095	G	ASmEVPSPQAGIVK	2	2.22557	-1.20776	1	1
E.coli	DEB	S100	M_Raabe_A_Wulf_220421_290421_bRPfrac_1.raw_to_M_Raabe_A_Wulf_220421_290421_Expl3_Ecoli_XL_DEB_S100_LB_bRPfrac_DL.raw_mrgd_perc_0.0100_XLs	2	104620	14949.8	621.617	0.000173299	3	ASMEVPSPQAGIVK	sp|P06959|ODP2_ECOLI	42	55	0.0686813	621.617	G+C4H6O2	449.095	G	ASmEVPSPQAGIVK	2	2.10589	0.0686813	0.760152	1
E.coli	DEB	S100	M_Raabe_A_Wulf_220421_290421_bRPfrac_1.raw_to_M_Raabe_A_Wulf_220421_290421_Expl3_Ecoli_XL_DEB_S100_LB_bRPfrac_DL.raw_mrgd_perc_0.0100_XLs	2	152564	21875.6	541.238	4.8549e-06	3	AVAAALEQM(Oxidation)PR	sp|P06959|ODP2_ECOLI	466	476	3.07809	541.24	G+C4H6O2	449.095	G	AVAAALeQMPR	6	2.20449	-3.07809	1	1
E.coli	DEB	S100	M_Raabe_A_Wulf_220421_290421_bRPfrac_1.raw_to_M_Raabe_A_Wulf_220421_290421_Expl3_Ecoli_XL_DEB_S100_LB_bRPfrac_DL.raw_mrgd_perc_0.0100_XLs	2	205350	29297.3	777.37	4.94095e-06	2	EFGVNLAKVK	sp|P06959|ODP2_ECOLI	339	348	1.69467	777.372	G+C4H6O2	449.095	G	EFGvNLAKvK	8	0.0250043	-1.69467	1	1
E.coli	DEB	S100	M_Raabe_A_Wulf_220421_290421_bRPfrac_1.raw_to_M_Raabe_A_Wulf_220421_290421_Expl3_Ecoli_XL_DEB_S100_LB_bRPfrac_DL.raw_mrgd_perc_0.0100_XLs	2	252279	36385.8	617.949	0.000173324	3	ASM(Oxidation)EVPAPFAGVVK	sp|P06959|ODP2_ECOLI	246	259	0.755827	617.95	A+C4H6O2	433.1	A	ASmEVPAPFAGVVK	2	1.00561	-0.755827	1	1
E.coli	DEB	S100	M_Raabe_A_Wulf_220421_290421_bRPfrac_1.raw_to_M_Raabe_A_Wulf_220421_290421_Expl3_Ecoli_XL_DEB_S100_LB_bRPfrac_DL.raw_mrgd_perc_0.0100_XLs	2	252354	36396.1	617.949	4.17467e-06	3	ASMEVPAPFAGVVK	sp|P06959|ODP2_ECOLI	246	259	0.884939	617.95	G+C4H6O2	449.095	G	ASmEVPAPFAGVVK	2	2.21874	-0.884939	1	1
E.coli	DEB	S100	M_Raabe_A_Wulf_220421_290421_bRPfrac_1.raw_to_M_Raabe_A_Wulf_220421_290421_Expl3_Ecoli_XL_DEB_S100_LB_bRPfrac_DL.raw_mrgd_perc_0.0100_XLs	2	254837	36738.7	883.035	0.000173442	3	AEAAPAATGGGIPGM(Oxidation)LPWPK	sp|P06959|ODP2_ECOLI	372	391	1.69554	883.036	AU+C4H6O2	739.125	A	AEAAPAATGGGIPGmLPWPK	14	0.784306	-1.69554	1	1
E.coli	DEB	S100	M_Raabe_A_Wulf_220421_290421_bRPfrac_1.raw_to_M_Raabe_A_Wulf_220421_290421_Expl3_Ecoli_XL_DEB_S100_LB_bRPfrac_DL.raw_mrgd_perc_0.0100_XLs	2	278144	40190.7	877.704	4.76341e-06	3	AEAAPAATGGGIPGMLPWPK	sp|P06959|ODP2_ECOLI	372	391	0.34726	877.704	AU+C4H6O2	739.125	A	AEAAPAATGGGIPGmLPWPK	14	0.813528	-0.34726	1	1
E.coli	DEB	S100	M_Raabe_A_Wulf_220421_290421_bRPfrac_1.raw_to_M_Raabe_A_Wulf_220421_290421_Expl3_Ecoli_XL_DEB_S100_LB_bRPfrac_DL.raw_mrgd_perc_0.0100_XLs	2	278297	40211.7	883.034	4.41332e-06	3	AEAAPAATGGGIPGM(Oxidation)LPWPK	sp|P06959|ODP2_ECOLI	372	391	2.87058	883.036	AU+C4H6O2	739.125	A	AEAAPAATGGGIPGmLPWPK	14	0.742507	-2.87058	0.871858	1
E.coli	DEB	S100	M_Raabe_A_Wulf_220421_290421_bRPfrac_1.raw_to_M_Raabe_A_Wulf_220421_290421_Expl3_Ecoli_XL_DEB_S100_LB_bRPfrac_DL.raw_mrgd_perc_0.0100_XLs	2	278376	40222.7	883.035	0.00209269	3	AEAAPAATGGGIPGM(Oxidation)LPWPK	sp|P06959|ODP2_ECOLI	372	391	0.866108	883.036	AU+C4H6O2	739.125	A	AEAAPAATgggIPgMLPWPK	13	0.346426	-0.866108	1	1
E.coli	DEB	S100	M_Raabe_A_Wulf_220421_290421_bRPfrac_1.raw_to_M_Raabe_A_Wulf_220421_290421_Expl3_Ecoli_XL_DEB_S100_LB_bRPfrac_DL.raw_mrgd_perc_0.0100_XLs	2	279448	40370.5	883.035	0.00243216	3	AEAAPAATGGGIPGM(Oxidation)LPWPK	sp|P06959|ODP2_ECOLI	372	391	1.07347	883.036	AU+C4H6O2	739.125	A	AEAAPAATgggIPgMLPWPK	13	0.229977	-1.07347	1	1
E.coli	DEB	S100	M_Raabe_A_Wulf_220421_290421_bRPfrac_1.raw_to_M_Raabe_A_Wulf_220421_290421_Expl3_Ecoli_XL_DEB_S100_LB_bRPfrac_DL.raw_mrgd_perc_0.0100_XLs	2	279489	40376.2	883.035	0.00017328	3	AEAAPAATGGGIPGM(Oxidation)LPWPK	sp|P06959|ODP2_ECOLI	372	391	0.728311	883.036	AU+C4H6O2	739.125	A	AEAAPAATgggIPgMLPWPK	13	0.281931	-0.728311	1	1
E.coli	DEB	S100	M_Raabe_A_Wulf_220421_290421_bRPfrac_1.raw_to_M_Raabe_A_Wulf_220421_290421_Expl3_Ecoli_XL_DEB_S100_LB_bRPfrac_DL.raw_mrgd_perc_0.0100_XLs	2	279538	40383	883.034	4.24511e-06	3	AEAAPAATGGGIPGM(Oxidation)LPWPK	sp|P06959|ODP2_ECOLI	372	391	2.427	883.036	AU+C4H6O2	739.125	A	AEAAPAATgggIPgMLPWPK	13	0.248941	-2.427	0.865787	1
E.coli	DEB	S100	M_Raabe_A_Wulf_220421_290421_bRPfrac_1.raw_to_M_Raabe_A_Wulf_220421_290421_Expl3_Ecoli_XL_DEB_S100_LB_bRPfrac_DL.raw_mrgd_perc_0.0100_XLs	2	279564	40386.7	883.034	0.00186995	3	AEAAPAATGGGIPGM(Oxidation)LPWPK	sp|P06959|ODP2_ECOLI	372	391	2.08726	883.036	AU+C4H6O2	739.125	A	AEAAPAATgggIPgMLPWPK	13	0.346944	-2.08726	1	1
E.coli	DEB	S100	M_Raabe_A_Wulf_220421_290421_bRPfrac_1.raw_to_M_Raabe_A_Wulf_220421_290421_Expl3_Ecoli_XL_DEB_S100_LB_bRPfrac_DL.raw_mrgd_perc_0.0100_XLs	2	279629	40395.9	883.036	0.00346372	3	AEAAPAATGGGIPGM(Oxidation)LPWPK	sp|P06959|ODP2_ECOLI	372	391	0.501819	883.036	AU+C4H6O2	739.125	A	AEAAPAATgggIPgMLPWPK	13	0.336783	-0.501819	0.478022	1
E.coli	DEB	S100	M_Raabe_A_Wulf_220421_290421_bRPfrac_1.raw_to_M_Raabe_A_Wulf_220421_290421_Expl3_Ecoli_XL_DEB_S100_LB_bRPfrac_DL.raw_mrgd_perc_0.0100_XLs	2	178942	25469.5	631.622	0.00357357	3	VTYLGPSGSQIGHK	sp|P06960|OTC2_ECOLI, sp|P04391|OTC1_ECOLI	74, 74	87, 87	1.73335	631.623	G+C4H6O2	449.095	G	VTYLgPSgSQIgHK	11	0.11658	-1.73335	0.797301	1
E.coli	DEB	S100	M_Raabe_A_Wulf_220421_290421_bRPfrac_1.raw_to_M_Raabe_A_Wulf_220421_290421_Expl3_Ecoli_XL_DEB_S100_LB_bRPfrac_DL.raw_mrgd_perc_0.0100_XLs	2	256174	36924.5	621.281	0.00346372	2	NLFALSK	sp|P06966|DICA_ECOLI	51	57	0.867567	621.282	G+C4H6O2	449.095	G	NLFALSk	6	3.25664	-0.867567	0.562372	1
E.coli	DEB	S100	M_Raabe_A_Wulf_220421_290421_bRPfrac_1.raw_to_M_Raabe_A_Wulf_220421_290421_Expl3_Ecoli_XL_DEB_S100_LB_bRPfrac_DL.raw_mrgd_perc_0.0100_XLs	2	52261	7603.91	597.257	0.00548743	2	YAHVVR	sp|P06987|HIS7_ECOLI	168	173	2.43908	597.259	G+C4H6O2	449.095	G	YAhVVR	2	0.219049	-2.43908	0.938526	1
E.coli	DEB	S100	M_Raabe_A_Wulf_220421_290421_bRPfrac_1.raw_to_M_Raabe_A_Wulf_220421_290421_Expl3_Ecoli_XL_DEB_S100_LB_bRPfrac_DL.raw_mrgd_perc_0.0100_XLs	2	52463	7627.5	398.507	0.00748116	3	YAHVVR	sp|P06987|HIS7_ECOLI	168	173	3.39262	398.508	G+C4H6O2	449.095	G	YAhVVR	2	0.918358	-3.39262	0.182859	1
E.coli	DEB	S100	M_Raabe_A_Wulf_220421_290421_bRPfrac_1.raw_to_M_Raabe_A_Wulf_220421_290421_Expl3_Ecoli_XL_DEB_S100_LB_bRPfrac_DL.raw_mrgd_perc_0.0100_XLs	2	52111	7587.94	456.204	4.45036e-06	3	VHQGHLAR	sp|P06992|RSMA_ECOLI	5	12	3.6528	456.205	G+C4H6O2	449.095	G	VHqGHLAR	2	1.81247	-3.6528	0.972314	1
E.coli	DEB	S100	M_Raabe_A_Wulf_220421_290421_bRPfrac_1.raw_to_M_Raabe_A_Wulf_220421_290421_Expl3_Ecoli_XL_DEB_S100_LB_bRPfrac_DL.raw_mrgd_perc_0.0100_XLs	2	76591	11069.8	456.204	4.33165e-06	3	VHQGHLAR	sp|P06992|RSMA_ECOLI	5	12	2.29982	456.205	G+C4H6O2	449.095	G	VHqGHLAR	2	2.36826	-2.29982	0.97354	1
E.coli	DEB	S100	M_Raabe_A_Wulf_220421_290421_bRPfrac_1.raw_to_M_Raabe_A_Wulf_220421_290421_Expl3_Ecoli_XL_DEB_S100_LB_bRPfrac_DL.raw_mrgd_perc_0.0100_XLs	2	183171	26022.3	698.641	4.45296e-06	3	CTAPVFEPGGGGINVAR	sp|P06999|PFKB_ECOLI	30	46	1.68744	698.642	G+C4H6O2	449.095	G	CTAPVFEPggggINVAR	11	0.713033	-1.68744	0.402147	1
E.coli	DEB	S100	M_Raabe_A_Wulf_220421_290421_bRPfrac_1.raw_to_M_Raabe_A_Wulf_220421_290421_Expl3_Ecoli_XL_DEB_S100_LB_bRPfrac_DL.raw_mrgd_perc_0.0100_XLs	2	54969	7911.98	553.234	4.86692e-06	3	AEMELFAAQAK	sp|P07001|PNTA_ECOLI	237	247	2.31111	553.236	G+C4H6O2	449.095	G	AEmELFAAQAK	2	1.02501	-2.31111	0.67419	1
E.coli	DEB	S100	M_Raabe_A_Wulf_220421_290421_bRPfrac_1.raw_to_M_Raabe_A_Wulf_220421_290421_Expl3_Ecoli_XL_DEB_S100_LB_bRPfrac_DL.raw_mrgd_perc_0.0100_XLs	2	55077	7923.98	553.235	4.59061e-06	3	AEM(Oxidation)ELFAAQAK	sp|P07001|PNTA_ECOLI	237	247	1.76355	553.236	A+C4H6O2	433.1	A	AEMELFAAqAK	8	0.016468	-1.76355	0.680239	1
E.coli	DEB	S100	M_Raabe_A_Wulf_220421_290421_bRPfrac_1.raw_to_M_Raabe_A_Wulf_220421_290421_Expl3_Ecoli_XL_DEB_S100_LB_bRPfrac_DL.raw_mrgd_perc_0.0100_XLs	2	55201	7938.2	553.235	4.6845e-06	3	AEM(Oxidation)ELFAAQAK	sp|P07001|PNTA_ECOLI	237	247	1.40204	553.236	A+C4H6O2	433.1	A	AeMeLFAAQAK	3	0.0362224	-1.40204	0.447027	1
E.coli	DEB	S100	M_Raabe_A_Wulf_220421_290421_bRPfrac_1.raw_to_M_Raabe_A_Wulf_220421_290421_Expl3_Ecoli_XL_DEB_S100_LB_bRPfrac_DL.raw_mrgd_perc_0.0100_XLs	2	55294	7949.05	553.235	4.78445e-06	3	AEM(Oxidation)ELFAAQAK	sp|P07001|PNTA_ECOLI	237	247	1.75949	553.236	A+C4H6O2	433.1	A	AeMeLFAAQAK	3	0.0416272	-1.75949	0.311505	1
E.coli	DEB	S100	M_Raabe_A_Wulf_220421_290421_bRPfrac_1.raw_to_M_Raabe_A_Wulf_220421_290421_Expl3_Ecoli_XL_DEB_S100_LB_bRPfrac_DL.raw_mrgd_perc_0.0100_XLs	2	80814	11573.6	547.903	4.92596e-06	3	AEMELFAAQAK	sp|P07001|PNTA_ECOLI	237	247	2.38234	547.904	A+C4H6O2	433.1	A	AEmELFAAQAK	2	1.52993	-2.38234	0.521242	1
E.coli	DEB	S100	M_Raabe_A_Wulf_220421_290421_bRPfrac_1.raw_to_M_Raabe_A_Wulf_220421_290421_Expl3_Ecoli_XL_DEB_S100_LB_bRPfrac_DL.raw_mrgd_perc_0.0100_XLs	2	52813	7667.2	519.553	0.000588648	3	M(Oxidation)LEQM(Oxidation)GIAAK	sp|P07004|PROA_ECOLI	1	10	3.34813	519.554	A+C4H6O2	433.1	A	mLEQmGIAAK	4	0.00941009	-3.34813	0.778692	1
E.coli	DEB	S100	M_Raabe_A_Wulf_220421_290421_bRPfrac_1.raw_to_M_Raabe_A_Wulf_220421_290421_Expl3_Ecoli_XL_DEB_S100_LB_bRPfrac_DL.raw_mrgd_perc_0.0100_XLs	2	54487	7856.9	542.558	0.0086802	3	ANGLSEAM(Oxidation)LDR	sp|P07004|PROA_ECOLI	55	65	1.47893	542.559	A+C4H6O2	433.1	A	ANgLSEAMLDR	2	0.0417411	-1.47893	0.723149	1
E.coli	DEB	S100	M_Raabe_A_Wulf_220421_290421_bRPfrac_1.raw_to_M_Raabe_A_Wulf_220421_290421_Expl3_Ecoli_XL_DEB_S100_LB_bRPfrac_DL.raw_mrgd_perc_0.0100_XLs	2	227903	32725.7	577.254	4.55639e-06	3	GPM(Oxidation)GLEALTTYK	sp|P07004|PROA_ECOLI	395	406	2.0151	577.255	A+C4H6O2	433.1	A	GPmGLEALTTYK	2	0.0766012	-2.0151	0.857719	1
E.coli	DEB	S100	M_Raabe_A_Wulf_220421_290421_bRPfrac_1.raw_to_M_Raabe_A_Wulf_220421_290421_Expl3_Ecoli_XL_DEB_S100_LB_bRPfrac_DL.raw_mrgd_perc_0.0100_XLs	2	227985	32736.4	577.255	4.60254e-06	3	GPM(Oxidation)GLEALTTYK	sp|P07004|PROA_ECOLI	395	406	0.775062	577.255	A+C4H6O2	433.1	A	GPmGLEALTTYK	2	1.0456	-0.775062	0.739732	1
E.coli	DEB	S100	M_Raabe_A_Wulf_220421_290421_bRPfrac_1.raw_to_M_Raabe_A_Wulf_220421_290421_Expl3_Ecoli_XL_DEB_S100_LB_bRPfrac_DL.raw_mrgd_perc_0.0100_XLs	2	228095	32751.4	577.254	4.63506e-06	3	GPM(Oxidation)GLEALTTYK	sp|P07004|PROA_ECOLI	395	406	1.468	577.255	A+C4H6O2	433.1	A	GPmGLEALTTYK	2	1.04787	-1.468	0.75042	1
E.coli	DEB	S100	M_Raabe_A_Wulf_220421_290421_bRPfrac_1.raw_to_M_Raabe_A_Wulf_220421_290421_Expl3_Ecoli_XL_DEB_S100_LB_bRPfrac_DL.raw_mrgd_perc_0.0100_XLs	2	228203	32765.4	577.253	4.79685e-06	3	GPM(Oxidation)GLEALTTYK	sp|P07004|PROA_ECOLI	395	406	4.0665	577.255	A+C4H6O2	433.1	A	GPmGLEALTTYK	2	0.426727	-4.0665	0.569783	1
E.coli	DEB	S100	M_Raabe_A_Wulf_220421_290421_bRPfrac_1.raw_to_M_Raabe_A_Wulf_220421_290421_Expl3_Ecoli_XL_DEB_S100_LB_bRPfrac_DL.raw_mrgd_perc_0.0100_XLs	2	78542	11300.9	501.545	0.00791719	3	LYELEM(Oxidation)QK	sp|P07012|RF2_ECOLI	295	302	1.19784	501.546	A+C4H6O2	433.1	A	LYELEMQK	-1	0	-1.19784	0.69669	1
E.coli	DEB	S100	M_Raabe_A_Wulf_220421_290421_bRPfrac_1.raw_to_M_Raabe_A_Wulf_220421_290421_Expl3_Ecoli_XL_DEB_S100_LB_bRPfrac_DL.raw_mrgd_perc_0.0100_XLs	2	130017	18670.2	650.244	4.77113e-06	3	MFEINPVNNR	sp|P07012|RF2_ECOLI	1	10	1.11024	650.244	CU+C4H6O2	715.114	C	mFEINPVNNR	0	0.507369	-1.11024	1	1
E.coli	DEB	S100	M_Raabe_A_Wulf_220421_290421_bRPfrac_1.raw_to_M_Raabe_A_Wulf_220421_290421_Expl3_Ecoli_XL_DEB_S100_LB_bRPfrac_DL.raw_mrgd_perc_0.0100_XLs	2	153644	22016.6	561.571	4.55906e-06	3	MFEINPVNNR	sp|P07012|RF2_ECOLI	1	10	0.508857	561.571	G+C4H6O2	449.095	G	mFEINPVNNR	0	2.01733	-0.508857	0.908299	1
E.coli	DEB	S100	M_Raabe_A_Wulf_220421_290421_bRPfrac_1.raw_to_M_Raabe_A_Wulf_220421_290421_Expl3_Ecoli_XL_DEB_S100_LB_bRPfrac_DL.raw_mrgd_perc_0.0100_XLs	2	153727	22027.5	561.571	4.54886e-06	3	M(Oxidation)FEINPVNNR	sp|P07012|RF2_ECOLI	1	10	1.26966	561.571	A+C4H6O2	433.1	A	mFEINPVNNR	0	0.00814505	-1.26966	0.934852	1
E.coli	DEB	S100	M_Raabe_A_Wulf_220421_290421_bRPfrac_1.raw_to_M_Raabe_A_Wulf_220421_290421_Expl3_Ecoli_XL_DEB_S100_LB_bRPfrac_DL.raw_mrgd_perc_0.0100_XLs	2	153811	22038.7	561.571	4.30023e-06	3	M(Oxidation)FEINPVNNR	sp|P07012|RF2_ECOLI	1	10	1.16097	561.571	A+C4H6O2	433.1	A	mFEINPVNNR	0	1.00574	-1.16097	0.930161	1
E.coli	DEB	S100	M_Raabe_A_Wulf_220421_290421_bRPfrac_1.raw_to_M_Raabe_A_Wulf_220421_290421_Expl3_Ecoli_XL_DEB_S100_LB_bRPfrac_DL.raw_mrgd_perc_0.0100_XLs	2	153918	22052.1	561.57	4.45676e-06	3	M(Oxidation)FEINPVNNR	sp|P07012|RF2_ECOLI	1	10	2.24784	561.571	A+C4H6O2	433.1	A	mFEINPVNNR	0	1.04325	-2.24784	0.947342	1
E.coli	DEB	S100	M_Raabe_A_Wulf_220421_290421_bRPfrac_1.raw_to_M_Raabe_A_Wulf_220421_290421_Expl3_Ecoli_XL_DEB_S100_LB_bRPfrac_DL.raw_mrgd_perc_0.0100_XLs	2	154006	22063.3	561.57	4.4125e-06	3	MFEINPVNNR	sp|P07012|RF2_ECOLI	1	10	2.24784	561.571	G+C4H6O2	449.095	G	mFEINPVNNR	0	2.03381	-2.24784	0.952916	1
E.coli	DEB	S100	M_Raabe_A_Wulf_220421_290421_bRPfrac_1.raw_to_M_Raabe_A_Wulf_220421_290421_Expl3_Ecoli_XL_DEB_S100_LB_bRPfrac_DL.raw_mrgd_perc_0.0100_XLs	2	154089	22074.5	561.57	0.000173171	3	M(Oxidation)FEINPVNNR	sp|P07012|RF2_ECOLI	1	10	2.24784	561.571	A+C4H6O2	433.1	A	mFEINPVNNR	0	1.07283	-2.24784	0.911315	1
E.coli	DEB	S100	M_Raabe_A_Wulf_220421_290421_bRPfrac_1.raw_to_M_Raabe_A_Wulf_220421_290421_Expl3_Ecoli_XL_DEB_S100_LB_bRPfrac_DL.raw_mrgd_perc_0.0100_XLs	2	154198	22088.9	561.57	0.000173385	3	M(Oxidation)FEINPVNNR	sp|P07012|RF2_ECOLI	1	10	1.81309	561.571	A+C4H6O2	433.1	A	mFEINPVNNR	0	1.12748	-1.81309	0.849394	1
E.coli	DEB	S100	M_Raabe_A_Wulf_220421_290421_bRPfrac_1.raw_to_M_Raabe_A_Wulf_220421_290421_Expl3_Ecoli_XL_DEB_S100_LB_bRPfrac_DL.raw_mrgd_perc_0.0100_XLs	2	154495	22128.8	561.571	0.000173374	3	M(Oxidation)FEINPVNNR	sp|P07012|RF2_ECOLI	1	10	0.943602	561.571	A+C4H6O2	433.1	A	mFEINPVNNR	0	1.02184	-0.943602	0.487088	1
E.coli	DEB	S100	M_Raabe_A_Wulf_220421_290421_bRPfrac_1.raw_to_M_Raabe_A_Wulf_220421_290421_Expl3_Ecoli_XL_DEB_S100_LB_bRPfrac_DL.raw_mrgd_perc_0.0100_XLs	2	179040	25482	556.24	4.20282e-06	3	MFEINPVNNR	sp|P07012|RF2_ECOLI	1	10	0.754993	556.24	A+C4H6O2	433.1	A	mFEINPVNNR	0	2.28353	0.754993	0.788587	1
E.coli	DEB	S100	M_Raabe_A_Wulf_220421_290421_bRPfrac_1.raw_to_M_Raabe_A_Wulf_220421_290421_Expl3_Ecoli_XL_DEB_S100_LB_bRPfrac_DL.raw_mrgd_perc_0.0100_XLs	2	179128	25493.2	556.238	4.60499e-06	3	MFEINPVNNR	sp|P07012|RF2_ECOLI	1	10	2.53685	556.24	A+C4H6O2	433.1	A	mFEINPVNNR	0	1.59214	-2.53685	0.66044	1
E.coli	DEB	S100	M_Raabe_A_Wulf_220421_290421_bRPfrac_1.raw_to_M_Raabe_A_Wulf_220421_290421_Expl3_Ecoli_XL_DEB_S100_LB_bRPfrac_DL.raw_mrgd_perc_0.0100_XLs	2	179196	25501.5	561.57	4.78967e-06	3	MFEINPVNNR	sp|P07012|RF2_ECOLI	1	10	2.5739	561.571	G+C4H6O2	449.095	G	mFEINPVNNR	0	1.01413	-2.5739	0.893912	1
E.coli	DEB	S100	M_Raabe_A_Wulf_220421_290421_bRPfrac_1.raw_to_M_Raabe_A_Wulf_220421_290421_Expl3_Ecoli_XL_DEB_S100_LB_bRPfrac_DL.raw_mrgd_perc_0.0100_XLs	2	179255	25508.6	556.238	0.000326042	3	MFEINPVNNR	sp|P07012|RF2_ECOLI	1	10	3.19522	556.24	A+C4H6O2	433.1	A	mFEINPVNNR	0	2.37446	-3.19522	0.696043	1
E.coli	DEB	S100	M_Raabe_A_Wulf_220421_290421_bRPfrac_1.raw_to_M_Raabe_A_Wulf_220421_290421_Expl3_Ecoli_XL_DEB_S100_LB_bRPfrac_DL.raw_mrgd_perc_0.0100_XLs	2	179288	25512.9	561.57	4.75035e-06	3	MFEINPVNNR	sp|P07012|RF2_ECOLI	1	10	2.5739	561.571	G+C4H6O2	449.095	G	mFEINPVNNR	0	1.04534	-2.5739	0.67744	1
E.coli	DEB	S100	M_Raabe_A_Wulf_220421_290421_bRPfrac_1.raw_to_M_Raabe_A_Wulf_220421_290421_Expl3_Ecoli_XL_DEB_S100_LB_bRPfrac_DL.raw_mrgd_perc_0.0100_XLs	2	179374	25523.9	561.57	4.73483e-06	3	M(Oxidation)FEINPVNNR	sp|P07012|RF2_ECOLI	1	10	2.35653	561.571	A+C4H6O2	433.1	A	mFEINPVNNR	0	1.09561	-2.35653	0.865422	1
E.coli	DEB	S100	M_Raabe_A_Wulf_220421_290421_bRPfrac_1.raw_to_M_Raabe_A_Wulf_220421_290421_Expl3_Ecoli_XL_DEB_S100_LB_bRPfrac_DL.raw_mrgd_perc_0.0100_XLs	2	180326	25645.3	556.24	4.62123e-06	3	MFEINPVNNR	sp|P07012|RF2_ECOLI	1	10	0.236072	556.24	A+C4H6O2	433.1	A	mFEINPVNNR	0	1.49659	-0.236072	0.904069	1
E.coli	DEB	S100	M_Raabe_A_Wulf_220421_290421_bRPfrac_1.raw_to_M_Raabe_A_Wulf_220421_290421_Expl3_Ecoli_XL_DEB_S100_LB_bRPfrac_DL.raw_mrgd_perc_0.0100_XLs	2	180405	25655.4	556.24	0.000173191	3	MFEINPVNNR	sp|P07012|RF2_ECOLI	1	10	0.662821	556.24	A+C4H6O2	433.1	A	mFEINPVNNR	0	1.55371	0.662821	0.774592	1
E.coli	DEB	S100	M_Raabe_A_Wulf_220421_290421_bRPfrac_1.raw_to_M_Raabe_A_Wulf_220421_290421_Expl3_Ecoli_XL_DEB_S100_LB_bRPfrac_DL.raw_mrgd_perc_0.0100_XLs	2	227219	32635.8	845.356	0.00559689	3	ITHIPTGIVTQCQNDR	sp|P07012|RF2_ECOLI	263	278	0.102975	845.356	AC+C4H6O2	738.141	A	iTHiPTGiVTQCQNDR	7	0.0665423	-0.102975	0.733707	1
E.coli	DEB	S100	M_Raabe_A_Wulf_220421_290421_bRPfrac_1.raw_to_M_Raabe_A_Wulf_220421_290421_Expl3_Ecoli_XL_DEB_S100_LB_bRPfrac_DL.raw_mrgd_perc_0.0100_XLs	2	273733	39589.2	749.006	3.51195e-06	3	ITHIPTGIVTQCQNDR	sp|P07012|RF2_ECOLI	263	278	1.72997	749.007	G+C4H6O2	449.095	G	ITHIPTGIVTQcQNDR	11	2.58029	-1.72997	1	1
E.coli	DEB	S100	M_Raabe_A_Wulf_220421_290421_bRPfrac_1.raw_to_M_Raabe_A_Wulf_220421_290421_Expl3_Ecoli_XL_DEB_S100_LB_bRPfrac_DL.raw_mrgd_perc_0.0100_XLs	2	273812	39599.9	749.007	3.37447e-06	3	ITHIPTGIVTQCQNDR	sp|P07012|RF2_ECOLI	263	278	0.406192	749.007	G+C4H6O2	449.095	G	ITHIPTGIVTQcQNDR	11	2.31284	0.406192	1	1
E.coli	DEB	S100	M_Raabe_A_Wulf_220421_290421_bRPfrac_1.raw_to_M_Raabe_A_Wulf_220421_290421_Expl3_Ecoli_XL_DEB_S100_LB_bRPfrac_DL.raw_mrgd_perc_0.0100_XLs	2	274725	39723.3	743.675	0.000173388	3	ITHIPTGIVTQCQNDR	sp|P07012|RF2_ECOLI	263	278	1.04186	743.675	A+C4H6O2	433.1	A	ItHIPtGIVtQCQNDR	9	0.164122	-1.04186	0.468464	1
E.coli	DEB	S100	M_Raabe_A_Wulf_220421_290421_bRPfrac_1.raw_to_M_Raabe_A_Wulf_220421_290421_Expl3_Ecoli_XL_DEB_S100_LB_bRPfrac_DL.raw_mrgd_perc_0.0100_XLs	2	268092	38908.6	539.554	0.00221366	3	EHLQMPEQR	sp|P07014|SDHB_ECOLI	132	140	2.81636	539.556	G+C4H6O2	449.095	G	EHLQmPEQR	4	1.00791	-2.81636	1	1
E.coli	DEB	S100	M_Raabe_A_Wulf_220421_290421_bRPfrac_1.raw_to_M_Raabe_A_Wulf_220421_290421_Expl3_Ecoli_XL_DEB_S100_LB_bRPfrac_DL.raw_mrgd_perc_0.0100_XLs	2	223826	32175.5	391.192	0.00186996	3	IIAHIR	sp|P07017|MCP2_ECOLI	223	228	1.01402	391.192	G+C4H6O2	449.095	G	IIaHIR	2	0.0258517	-1.01402	0.731026	1
E.coli	DEB	S100	M_Raabe_A_Wulf_220421_290421_bRPfrac_1.raw_to_M_Raabe_A_Wulf_220421_290421_Expl3_Ecoli_XL_DEB_S100_LB_bRPfrac_DL.raw_mrgd_perc_0.0100_XLs	2	223905	32186.3	391.191	0.000479341	3	IIAHIR	sp|P07017|MCP2_ECOLI	223	228	2.80829	391.192	G+C4H6O2	449.095	G	IIaHIR	2	0.0263439	-2.80829	0.952829	1
E.coli	DEB	S100	M_Raabe_A_Wulf_220421_290421_bRPfrac_1.raw_to_M_Raabe_A_Wulf_220421_290421_Expl3_Ecoli_XL_DEB_S100_LB_bRPfrac_DL.raw_mrgd_perc_0.0100_XLs	2	223989	32197.3	391.191	0.000843671	3	IIAHIR	sp|P07017|MCP2_ECOLI	223	228	2.49624	391.192	G+C4H6O2	449.095	G	IIaHIR	2	0.0141031	-2.49624	0.954272	1
E.coli	DEB	S100	M_Raabe_A_Wulf_220421_290421_bRPfrac_1.raw_to_M_Raabe_A_Wulf_220421_290421_Expl3_Ecoli_XL_DEB_S100_LB_bRPfrac_DL.raw_mrgd_perc_0.0100_XLs	2	224073	32209	391.191	0.000479333	3	IIAHIR	sp|P07017|MCP2_ECOLI	223	228	2.18419	391.192	G+C4H6O2	449.095	G	IIaHIR	2	0.0325782	-2.18419	0.872766	1
E.coli	DEB	S100	M_Raabe_A_Wulf_220421_290421_bRPfrac_1.raw_to_M_Raabe_A_Wulf_220421_290421_Expl3_Ecoli_XL_DEB_S100_LB_bRPfrac_DL.raw_mrgd_perc_0.0100_XLs	2	224158	32220.7	391.192	0.00445012	3	IIAHIR	sp|P07017|MCP2_ECOLI	223	228	1.48209	391.192	G+C4H6O2	449.095	G	IIAhIR	3	0.012122	-1.48209	0.666614	1
E.coli	DEB	S100	M_Raabe_A_Wulf_220421_290421_bRPfrac_1.raw_to_M_Raabe_A_Wulf_220421_290421_Expl3_Ecoli_XL_DEB_S100_LB_bRPfrac_DL.raw_mrgd_perc_0.0100_XLs	2	28248	4130.82	696.591	4.66491e-06	3	TGNM(Oxidation)MQPQLADK	sp|P07118|SYV_ECOLI	582	593	1.44216	696.592	AC+C4H6O2	738.141	A	TGNMmQPQLADK	4	2.11628	-1.44216	0.599683	1
E.coli	DEB	S100	M_Raabe_A_Wulf_220421_290421_bRPfrac_1.raw_to_M_Raabe_A_Wulf_220421_290421_Expl3_Ecoli_XL_DEB_S100_LB_bRPfrac_DL.raw_mrgd_perc_0.0100_XLs	2	28371	4145.44	600.241	4.89364e-06	3	TGNMM(Oxidation)QPQLADK	sp|P07118|SYV_ECOLI	582	593	2.0962	600.243	G+C4H6O2	449.095	G	TGNmmQPQLADK	4	1.12792	-2.0962	0.799212	1
E.coli	DEB	S100	M_Raabe_A_Wulf_220421_290421_bRPfrac_1.raw_to_M_Raabe_A_Wulf_220421_290421_Expl3_Ecoli_XL_DEB_S100_LB_bRPfrac_DL.raw_mrgd_perc_0.0100_XLs	2	28464	4156.33	600.242	4.29896e-06	3	TGNM(Oxidation)M(Oxidation)QPQLADK	sp|P07118|SYV_ECOLI	582	593	1.68946	600.243	A+C4H6O2	433.1	A	TGNmmQPQLADK	4	0.00859854	-1.68946	0.920336	1
E.coli	DEB	S100	M_Raabe_A_Wulf_220421_290421_bRPfrac_1.raw_to_M_Raabe_A_Wulf_220421_290421_Expl3_Ecoli_XL_DEB_S100_LB_bRPfrac_DL.raw_mrgd_perc_0.0100_XLs	2	28551	4166.17	600.241	4.63779e-06	3	TGNM(Oxidation)M(Oxidation)QPQLADK	sp|P07118|SYV_ECOLI	582	593	2.18796	600.243	A+C4H6O2	433.1	A	TGNmmQPQLADK	4	0.0132204	-2.18796	1	1
E.coli	DEB	S100	M_Raabe_A_Wulf_220421_290421_bRPfrac_1.raw_to_M_Raabe_A_Wulf_220421_290421_Expl3_Ecoli_XL_DEB_S100_LB_bRPfrac_DL.raw_mrgd_perc_0.0100_XLs	2	28563	4167.29	704.594	0.0015013	3	TGNMMQPQLADK	sp|P07118|SYV_ECOLI	582	593	1.78087	704.595	AG+C4H6O2	778.147	A	TGNMmQPQLADK	4	1.67791	-1.78087	0.384911	1
E.coli	DEB	S100	M_Raabe_A_Wulf_220421_290421_bRPfrac_1.raw_to_M_Raabe_A_Wulf_220421_290421_Expl3_Ecoli_XL_DEB_S100_LB_bRPfrac_DL.raw_mrgd_perc_0.0100_XLs	2	52223	7599.89	652.275	4.83676e-06	3	RTGNMM(Oxidation)QPQLADK	sp|P07118|SYV_ECOLI	581	593	2.8837	652.276	G+C4H6O2	449.095	G	RTGNmmQPQLADK	5	1.16366	-2.8837	1	1
E.coli	DEB	S100	M_Raabe_A_Wulf_220421_290421_bRPfrac_1.raw_to_M_Raabe_A_Wulf_220421_290421_Expl3_Ecoli_XL_DEB_S100_LB_bRPfrac_DL.raw_mrgd_perc_0.0100_XLs	2	81775	11695.2	706.268	0.00896998	3	AESGGTITRQM(Oxidation)R	sp|P07118|SYV_ECOLI	119	130	0.992557	706.268	GG+C4H6O2	794.142	G	AESGGTITRQmR	10	2.10613	-0.992557	1	1
E.coli	DEB	S100	M_Raabe_A_Wulf_220421_290421_bRPfrac_1.raw_to_M_Raabe_A_Wulf_220421_290421_Expl3_Ecoli_XL_DEB_S100_LB_bRPfrac_DL.raw_mrgd_perc_0.0100_XLs	2	108287	15427.7	810.661	0.000173406	3	QFPNGIEPHGTDALR	sp|P07118|SYV_ECOLI	601	615	0.489551	810.66	AG+C4H6O2	778.147	A	QFPNgIEPHgTDALR	9	0.537762	0.489551	0.847753	1
E.coli	DEB	S100	M_Raabe_A_Wulf_220421_290421_bRPfrac_1.raw_to_M_Raabe_A_Wulf_220421_290421_Expl3_Ecoli_XL_DEB_S100_LB_bRPfrac_DL.raw_mrgd_perc_0.0100_XLs	2	129816	18645	637.297	4.56368e-06	3	IENKLANEGFVAR	sp|P07118|SYV_ECOLI	906	918	1.97268	637.298	G+C4H6O2	449.095	G	IENKLANEgFVAR	8	0.438128	-1.97268	0.298306	1
E.coli	DEB	S100	M_Raabe_A_Wulf_220421_290421_bRPfrac_1.raw_to_M_Raabe_A_Wulf_220421_290421_Expl3_Ecoli_XL_DEB_S100_LB_bRPfrac_DL.raw_mrgd_perc_0.0100_XLs	2	268838	38991.5	709.926	0.000173211	3	TGNMM(Oxidation)QPQLADK	sp|P07118|SYV_ECOLI	582	593	1.67238	709.927	AG+C4H6O2	778.147	A	TGNmmQPQLADK	4	0.321534	-1.67238	0.411835	1
E.coli	DEB	S100	M_Raabe_A_Wulf_220421_290421_bRPfrac_1.raw_to_M_Raabe_A_Wulf_220421_290421_Expl3_Ecoli_XL_DEB_S100_LB_bRPfrac_DL.raw_mrgd_perc_0.0100_XLs	2	268846	38992.3	696.918	4.94087e-06	3	TGNM(Oxidation)MQPQLADK	sp|P07118|SYV_ECOLI	582	593	2.47414	696.92	AU+C4H6O2	739.125	A	TGNMmQPQLADK	4	1.82367	-2.47414	0.637109	1
E.coli	DEB	S100	M_Raabe_A_Wulf_220421_290421_bRPfrac_1.raw_to_M_Raabe_A_Wulf_220421_290421_Expl3_Ecoli_XL_DEB_S100_LB_bRPfrac_DL.raw_mrgd_perc_0.0100_XLs	2	269016	39010.1	702.251	0.00243216	3	TGNM(Oxidation)M(Oxidation)QPQLADK	sp|P07118|SYV_ECOLI	582	593	0.592143	702.251	AU+C4H6O2	739.125	A	TGNmmQPQLADK	4	0.0614171	-0.592143	0.586907	1
E.coli	DEB	S100	M_Raabe_A_Wulf_220421_290421_bRPfrac_1.raw_to_M_Raabe_A_Wulf_220421_290421_Expl3_Ecoli_XL_DEB_S100_LB_bRPfrac_DL.raw_mrgd_perc_0.0100_XLs	2	269043	39012.9	688.913	0.000479343	3	TGNMM(Oxidation)QPQLADK	sp|P07118|SYV_ECOLI	582	593	3.28863	688.916	CU+C4H6O2	715.114	C	TGNmmQPQLADK	4	0.377464	-3.28863	0.675276	1
E.coli	DEB	S100	M_Raabe_A_Wulf_220421_290421_bRPfrac_1.raw_to_M_Raabe_A_Wulf_220421_290421_Expl3_Ecoli_XL_DEB_S100_LB_bRPfrac_DL.raw_mrgd_perc_0.0100_XLs	2	269588	39071.9	702.249	0.000588598	3	TGNM(Oxidation)M(Oxidation)QPQLADK	sp|P07118|SYV_ECOLI	582	593	2.59115	702.251	AU+C4H6O2	739.125	A	TGNmmQPQLADK	4	0.355897	-2.59115	0.731366	1
E.coli	DEB	S100	M_Raabe_A_Wulf_220421_290421_bRPfrac_1.raw_to_M_Raabe_A_Wulf_220421_290421_Expl3_Ecoli_XL_DEB_S100_LB_bRPfrac_DL.raw_mrgd_perc_0.0100_XLs	2	269685	39082.8	702.25	4.81696e-06	3	TGNM(Oxidation)MQPQLADK	sp|P07118|SYV_ECOLI	582	593	2.2435	702.251	GU+C4H6O2	755.12	G	TGNmmQPQLADK	4	0.34763	-2.2435	0.686489	1
E.coli	DEB	S100	M_Raabe_A_Wulf_220421_290421_bRPfrac_1.raw_to_M_Raabe_A_Wulf_220421_290421_Expl3_Ecoli_XL_DEB_S100_LB_bRPfrac_DL.raw_mrgd_perc_0.0100_XLs	2	269769	39092.5	689.243	0.0013763	3	TGNMM(Oxidation)QPQLADK	sp|P07118|SYV_ECOLI	582	593	1.40866	689.244	UU+C4H6O2	716.098	U	TGNmmQPQLADK	4	0.266958	-1.40866	0.147901	1
E.coli	DEB	S100	M_Raabe_A_Wulf_220421_290421_bRPfrac_1.raw_to_M_Raabe_A_Wulf_220421_290421_Expl3_Ecoli_XL_DEB_S100_LB_bRPfrac_DL.raw_mrgd_perc_0.0100_XLs	2	273330	39536.1	736.944	0.00548743	3	IPIVGDEHADM(Oxidation)EK	sp|P07118|SYV_ECOLI	259	271	0.409026	736.945	AU+C4H6O2	739.125	A	IPIVGDEHADmEK	10	0.131029	-0.409026	0.935747	1
E.coli	DEB	S100	M_Raabe_A_Wulf_220421_290421_bRPfrac_1.raw_to_M_Raabe_A_Wulf_220421_290421_Expl3_Ecoli_XL_DEB_S100_LB_bRPfrac_DL.raw_mrgd_perc_0.0100_XLs	2	277088	40044.8	767.075	0.00299666	4	NTLWQVGTDHAGIATQMVVER	sp|P07118|SYV_ECOLI	72	92	2.82034	767.077	AU+C4H6O2	739.125	A	NTLWQVgTDHAgIATQMVVER	11	0.261158	-2.82034	0.941822	1
E.coli	DEB	S100	M_Raabe_A_Wulf_220421_290421_bRPfrac_1.raw_to_M_Raabe_A_Wulf_220421_290421_Expl3_Ecoli_XL_DEB_S100_LB_bRPfrac_DL.raw_mrgd_perc_0.0100_XLs	2	9280	1322.28	624.953	4.79672e-06	3	LNADTLVIADHNK	sp|P07395|SYFB_ECOLI	297	309	1.70912	624.954	G+C4H6O2	449.095	G	LNADTLVIADhNK	10	0.979693	-1.70912	0.851393	1
E.coli	DEB	S100	M_Raabe_A_Wulf_220421_290421_bRPfrac_1.raw_to_M_Raabe_A_Wulf_220421_290421_Expl3_Ecoli_XL_DEB_S100_LB_bRPfrac_DL.raw_mrgd_perc_0.0100_XLs	2	9361	1333.16	624.953	4.68608e-06	3	LNADTLVIADHNK	sp|P07395|SYFB_ECOLI	297	309	1.81975	624.954	G+C4H6O2	449.095	G	LNADtLVIADHNK	4	0.0407197	-1.81975	0.895362	1
E.coli	DEB	S100	M_Raabe_A_Wulf_220421_290421_bRPfrac_1.raw_to_M_Raabe_A_Wulf_220421_290421_Expl3_Ecoli_XL_DEB_S100_LB_bRPfrac_DL.raw_mrgd_perc_0.0100_XLs	2	27972	4102.56	527.217	2.84368e-06	3	HGLHTDASHR	sp|P07395|SYFB_ECOLI	350	359	2.94729	527.218	G+C4H6O2	449.095	G	HGLHTDAsHR	7	0.575701	-2.94729	0.673838	1
E.coli	DEB	S100	M_Raabe_A_Wulf_220421_290421_bRPfrac_1.raw_to_M_Raabe_A_Wulf_220421_290421_Expl3_Ecoli_XL_DEB_S100_LB_bRPfrac_DL.raw_mrgd_perc_0.0100_XLs	2	28070	4112.92	527.216	3.02971e-06	3	HGLHTDASHR	sp|P07395|SYFB_ECOLI	350	359	3.6419	527.218	G+C4H6O2	449.095	G	HgLHTDASHR	1	0.593018	-3.6419	0.556197	1
E.coli	DEB	S100	M_Raabe_A_Wulf_220421_290421_bRPfrac_1.raw_to_M_Raabe_A_Wulf_220421_290421_Expl3_Ecoli_XL_DEB_S100_LB_bRPfrac_DL.raw_mrgd_perc_0.0100_XLs	2	28095	4115.4	623.893	4.72867e-06	3	HGLHTDASHR	sp|P07395|SYFB_ECOLI	350	359	3.69167	623.895	AU+C4H6O2	739.125	A	HgLHTDASHR	1	0.094556	-3.69167	0.8954	1
E.coli	DEB	S100	M_Raabe_A_Wulf_220421_290421_bRPfrac_1.raw_to_M_Raabe_A_Wulf_220421_290421_Expl3_Ecoli_XL_DEB_S100_LB_bRPfrac_DL.raw_mrgd_perc_0.0100_XLs	2	28267	4133.07	527.217	3.75128e-06	3	HGLHTDASHR	sp|P07395|SYFB_ECOLI	350	359	2.48421	527.218	G+C4H6O2	449.095	G	HGlHTDASHR	2	0.411138	-2.48421	0.5108	1
E.coli	DEB	S100	M_Raabe_A_Wulf_220421_290421_bRPfrac_1.raw_to_M_Raabe_A_Wulf_220421_290421_Expl3_Ecoli_XL_DEB_S100_LB_bRPfrac_DL.raw_mrgd_perc_0.0100_XLs	2	28372	4145.58	527.218	2.71834e-06	3	HGLHTDASHR	sp|P07395|SYFB_ECOLI	350	359	0.391864	527.218	G+C4H6O2	449.095	G	HgLHTDASHR	1	0.440598	-0.391864	0.772979	1
E.coli	DEB	S100	M_Raabe_A_Wulf_220421_290421_bRPfrac_1.raw_to_M_Raabe_A_Wulf_220421_290421_Expl3_Ecoli_XL_DEB_S100_LB_bRPfrac_DL.raw_mrgd_perc_0.0100_XLs	2	37177	5248.37	634.302	4.77613e-06	3	IGFVGVVHPELER	sp|P07395|SYFB_ECOLI	659	671	2.0321	634.303	G+C4H6O2	449.095	G	IgFVGVVHPELER	1	0.35396	-2.0321	1	1
E.coli	DEB	S100	M_Raabe_A_Wulf_220421_290421_bRPfrac_1.raw_to_M_Raabe_A_Wulf_220421_290421_Expl3_Ecoli_XL_DEB_S100_LB_bRPfrac_DL.raw_mrgd_perc_0.0100_XLs	2	151853	21782.1	427.209	0.000173383	3	RATITLR	sp|P07395|SYFB_ECOLI	403	409	1.59208	427.21	G+C4H6O2	449.095	G	RAtItLR	4	0.025324	-1.59208	0.705003	1
E.coli	DEB	S100	M_Raabe_A_Wulf_220421_290421_bRPfrac_1.raw_to_M_Raabe_A_Wulf_220421_290421_Expl3_Ecoli_XL_DEB_S100_LB_bRPfrac_DL.raw_mrgd_perc_0.0100_XLs	2	58897	8399.02	661.613	4.24749e-06	3	GVTHFYEPLDAER	sp|P07649|TRUA_ECOLI	135	147	1.65087	661.614	G+C4H6O2	449.095	G	gVTHFYEPLDAER	0	2.3227	-1.65087	0.925729	1
E.coli	DEB	S100	M_Raabe_A_Wulf_220421_290421_bRPfrac_1.raw_to_M_Raabe_A_Wulf_220421_290421_Expl3_Ecoli_XL_DEB_S100_LB_bRPfrac_DL.raw_mrgd_perc_0.0100_XLs	2	77546	11183	549.566	0.00981193	3	ANAFVHHM(Oxidation)VR	sp|P07649|TRUA_ECOLI	196	205	3.1797	549.568	G+C4H6O2	449.095	G	ANAFVHHmVR	7	2.03915	-3.1797	0.954507	1
E.coli	DEB	S100	M_Raabe_A_Wulf_220421_290421_bRPfrac_1.raw_to_M_Raabe_A_Wulf_220421_290421_Expl3_Ecoli_XL_DEB_S100_LB_bRPfrac_DL.raw_mrgd_perc_0.0100_XLs	2	102740	14716.6	516.892	0.00454844	3	NVM(Oxidation)HINVTR	sp|P07649|TRUA_ECOLI	177	185	1.43425	516.892	G+C4H6O2	449.095	G	NVmHINVTR	2	1.41427	-1.43425	0.703442	1
E.coli	DEB	S100	M_Raabe_A_Wulf_220421_290421_bRPfrac_1.raw_to_M_Raabe_A_Wulf_220421_290421_Expl3_Ecoli_XL_DEB_S100_LB_bRPfrac_DL.raw_mrgd_perc_0.0100_XLs	2	125795	18124.1	549.567	0.000173304	3	ANAFVHHM(Oxidation)VR	sp|P07649|TRUA_ECOLI	196	205	2.51333	549.568	G+C4H6O2	449.095	G	ANAFVHHmVR	7	0.729787	-2.51333	0.941426	1
E.coli	DEB	S100	M_Raabe_A_Wulf_220421_290421_bRPfrac_1.raw_to_M_Raabe_A_Wulf_220421_290421_Expl3_Ecoli_XL_DEB_S100_LB_bRPfrac_DL.raw_mrgd_perc_0.0100_XLs	2	125869	18134.2	549.567	0.0001733	3	ANAFVHHM(Oxidation)VR	sp|P07649|TRUA_ECOLI	196	205	1.06955	549.568	G+C4H6O2	449.095	G	ANAFVhhMVR	6	0.347797	-1.06955	0.951684	1
E.coli	DEB	S100	M_Raabe_A_Wulf_220421_290421_bRPfrac_1.raw_to_M_Raabe_A_Wulf_220421_290421_Expl3_Ecoli_XL_DEB_S100_LB_bRPfrac_DL.raw_mrgd_perc_0.0100_XLs	2	125951	18145.5	549.567	4.65651e-06	3	ANAFVHHM(Oxidation)VR	sp|P07649|TRUA_ECOLI	196	205	0.958491	549.568	G+C4H6O2	449.095	G	ANAFVhhMVR	6	0.429786	-0.958491	0.988907	1
E.coli	DEB	S100	M_Raabe_A_Wulf_220421_290421_bRPfrac_1.raw_to_M_Raabe_A_Wulf_220421_290421_Expl3_Ecoli_XL_DEB_S100_LB_bRPfrac_DL.raw_mrgd_perc_0.0100_XLs	2	126035	18156.8	549.568	4.81438e-06	3	ANAFVHHM(Oxidation)VR	sp|P07649|TRUA_ECOLI	196	205	0.492393	549.568	G+C4H6O2	449.095	G	aNAFVHHMVR	0	0.58938	-0.492393	1	1
E.coli	DEB	S100	M_Raabe_A_Wulf_220421_290421_bRPfrac_1.raw_to_M_Raabe_A_Wulf_220421_290421_Expl3_Ecoli_XL_DEB_S100_LB_bRPfrac_DL.raw_mrgd_perc_0.0100_XLs	2	126119	18168.1	549.568	4.62332e-06	3	ANAFVHHM(Oxidation)VR	sp|P07649|TRUA_ECOLI	196	205	0.62531	549.568	G+C4H6O2	449.095	G	ANAFVHHmVR	7	0.525053	-0.62531	0.950962	1
E.coli	DEB	S100	M_Raabe_A_Wulf_220421_290421_bRPfrac_1.raw_to_M_Raabe_A_Wulf_220421_290421_Expl3_Ecoli_XL_DEB_S100_LB_bRPfrac_DL.raw_mrgd_perc_0.0100_XLs	2	126245	18184.8	549.568	4.28541e-06	3	ANAFVHHM(Oxidation)VR	sp|P07649|TRUA_ECOLI	196	205	0.292129	549.568	G+C4H6O2	449.095	G	ANAFVHHMVr	9	3.03186	-0.292129	0.824921	1
E.coli	DEB	S100	M_Raabe_A_Wulf_220421_290421_bRPfrac_1.raw_to_M_Raabe_A_Wulf_220421_290421_Expl3_Ecoli_XL_DEB_S100_LB_bRPfrac_DL.raw_mrgd_perc_0.0100_XLs	2	126282	18189.5	549.568	4.84014e-06	3	ANAFVHHM(Oxidation)VR	sp|P07649|TRUA_ECOLI	196	205	0.310432	549.568	G+C4H6O2	449.095	G	ANAFVHHMVr	9	4.04094	-0.310432	1	1
E.coli	DEB	S100	M_Raabe_A_Wulf_220421_290421_bRPfrac_1.raw_to_M_Raabe_A_Wulf_220421_290421_Expl3_Ecoli_XL_DEB_S100_LB_bRPfrac_DL.raw_mrgd_perc_0.0100_XLs	2	126336	18196.7	549.566	4.75223e-06	3	ANAFVHHM(Oxidation)VR	sp|P07649|TRUA_ECOLI	196	205	2.73545	549.568	G+C4H6O2	449.095	G	ANAFVHHmVR	7	1.95873	-2.73545	1	1
E.coli	DEB	S100	M_Raabe_A_Wulf_220421_290421_bRPfrac_1.raw_to_M_Raabe_A_Wulf_220421_290421_Expl3_Ecoli_XL_DEB_S100_LB_bRPfrac_DL.raw_mrgd_perc_0.0100_XLs	2	126437	18209.8	549.567	4.32385e-06	3	ANAFVHHM(Oxidation)VR	sp|P07649|TRUA_ECOLI	196	205	1.03828	549.568	G+C4H6O2	449.095	G	ANAFVHHmVR	7	1.93444	-1.03828	0.432783	1
E.coli	DEB	S100	M_Raabe_A_Wulf_220421_290421_bRPfrac_1.raw_to_M_Raabe_A_Wulf_220421_290421_Expl3_Ecoli_XL_DEB_S100_LB_bRPfrac_DL.raw_mrgd_perc_0.0100_XLs	2	126527	18221.6	549.568	4.65704e-06	3	ANAFVHHM(Oxidation)VR	sp|P07649|TRUA_ECOLI	196	205	0.485293	549.568	G+C4H6O2	449.095	G	ANAFVHHMVr	9	2.13026	0.485293	0.654572	1
E.coli	DEB	S100	M_Raabe_A_Wulf_220421_290421_bRPfrac_1.raw_to_M_Raabe_A_Wulf_220421_290421_Expl3_Ecoli_XL_DEB_S100_LB_bRPfrac_DL.raw_mrgd_perc_0.0100_XLs	2	126609	18232.6	549.567	4.81868e-06	3	ANAFVHHM(Oxidation)VR	sp|P07649|TRUA_ECOLI	196	205	1.18061	549.568	G+C4H6O2	449.095	G	ANAFVhHMVR	5	1.76327	-1.18061	0.774157	1
E.coli	DEB	S100	M_Raabe_A_Wulf_220421_290421_bRPfrac_1.raw_to_M_Raabe_A_Wulf_220421_290421_Expl3_Ecoli_XL_DEB_S100_LB_bRPfrac_DL.raw_mrgd_perc_0.0100_XLs	2	150596	21617.3	511.561	0.0086802	3	NVM(Oxidation)HINVTR	sp|P07649|TRUA_ECOLI	177	185	0.0496486	511.561	A+C4H6O2	433.1	A	NVmHINVTR	2	1	0.0496486	0	1
E.coli	DEB	S100	M_Raabe_A_Wulf_220421_290421_bRPfrac_1.raw_to_M_Raabe_A_Wulf_220421_290421_Expl3_Ecoli_XL_DEB_S100_LB_bRPfrac_DL.raw_mrgd_perc_0.0100_XLs	2	245920	35524	549.567	0.00084368	3	ANAFVHHM(Oxidation)VR	sp|P07649|TRUA_ECOLI	196	205	0.958491	549.568	G+C4H6O2	449.095	G	ANAFVHHmVR	7	0.0911587	-0.958491	0	1
E.coli	DEB	S100	M_Raabe_A_Wulf_220421_290421_bRPfrac_1.raw_to_M_Raabe_A_Wulf_220421_290421_Expl3_Ecoli_XL_DEB_S100_LB_bRPfrac_DL.raw_mrgd_perc_0.0100_XLs	2	246004	35535.5	549.567	4.72014e-06	3	ANAFVHHM(Oxidation)VR	sp|P07649|TRUA_ECOLI	196	205	2.67593	549.568	G+C4H6O2	449.095	G	ANAFVHHmVR	7	0.260474	-2.67593	0.476975	1
E.coli	DEB	S100	M_Raabe_A_Wulf_220421_290421_bRPfrac_1.raw_to_M_Raabe_A_Wulf_220421_290421_Expl3_Ecoli_XL_DEB_S100_LB_bRPfrac_DL.raw_mrgd_perc_0.0100_XLs	2	246025	35538.4	549.567	4.95309e-06	3	ANAFVHHM(Oxidation)VR	sp|P07649|TRUA_ECOLI	196	205	2.312	549.568	G+C4H6O2	449.095	G	ANAFVHHmVR	7	0.432625	-2.312	0.551916	1
E.coli	DEB	S100	M_Raabe_A_Wulf_220421_290421_bRPfrac_1.raw_to_M_Raabe_A_Wulf_220421_290421_Expl3_Ecoli_XL_DEB_S100_LB_bRPfrac_DL.raw_mrgd_perc_0.0100_XLs	2	246136	35553.6	549.568	0.000173389	3	ANAFVHHM(Oxidation)VR	sp|P07649|TRUA_ECOLI	196	205	0.51425	549.568	G+C4H6O2	449.095	G	ANAFVHHmVR	7	0.363094	-0.51425	0.903422	1
E.coli	DEB	S100	M_Raabe_A_Wulf_220421_290421_bRPfrac_1.raw_to_M_Raabe_A_Wulf_220421_290421_Expl3_Ecoli_XL_DEB_S100_LB_bRPfrac_DL.raw_mrgd_perc_0.0100_XLs	2	246223	35565.4	549.567	4.91481e-06	3	ANAFVHHM(Oxidation)VR	sp|P07649|TRUA_ECOLI	196	205	2.06909	549.568	G+C4H6O2	449.095	G	ANAFVhhMVR	6	0.31571	-2.06909	0.539792	1
E.coli	DEB	S100	M_Raabe_A_Wulf_220421_290421_bRPfrac_1.raw_to_M_Raabe_A_Wulf_220421_290421_Expl3_Ecoli_XL_DEB_S100_LB_bRPfrac_DL.raw_mrgd_perc_0.0100_XLs	2	246302	35576.2	549.567	0.000173154	3	ANAFVHHM(Oxidation)VR	sp|P07649|TRUA_ECOLI	196	205	2.51333	549.568	G+C4H6O2	449.095	G	ANAFVhHMVR	5	1.11476	-2.51333	0.479359	1
E.coli	DEB	S100	M_Raabe_A_Wulf_220421_290421_bRPfrac_1.raw_to_M_Raabe_A_Wulf_220421_290421_Expl3_Ecoli_XL_DEB_S100_LB_bRPfrac_DL.raw_mrgd_perc_0.0100_XLs	2	247604	35754.8	544.235	4.75319e-06	3	ANAFVHHMVR	sp|P07649|TRUA_ECOLI	196	205	2.08048	544.236	G+C4H6O2	449.095	G	ANAFVHHmVR	7	0.728603	-2.08048	0.659786	1
E.coli	DEB	S100	M_Raabe_A_Wulf_220421_290421_bRPfrac_1.raw_to_M_Raabe_A_Wulf_220421_290421_Expl3_Ecoli_XL_DEB_S100_LB_bRPfrac_DL.raw_mrgd_perc_0.0100_XLs	2	247682	35765.6	544.235	4.8177e-06	3	ANAFVHHMVR	sp|P07649|TRUA_ECOLI	196	205	2.92347	544.236	G+C4H6O2	449.095	G	ANAFVhHMVR	5	3.5528	-2.92347	0.813611	1
E.coli	DEB	S100	M_Raabe_A_Wulf_220421_290421_bRPfrac_1.raw_to_M_Raabe_A_Wulf_220421_290421_Expl3_Ecoli_XL_DEB_S100_LB_bRPfrac_DL.raw_mrgd_perc_0.0100_XLs	2	247853	35788.8	544.234	0.00084371	3	ANAFVHHMVR	sp|P07649|TRUA_ECOLI	196	205	3.37206	544.236	G+C4H6O2	449.095	G	ANAFVhHMVR	5	1.68664	-3.37206	0.661621	1
E.coli	DEB	S100	M_Raabe_A_Wulf_220421_290421_bRPfrac_1.raw_to_M_Raabe_A_Wulf_220421_290421_Expl3_Ecoli_XL_DEB_S100_LB_bRPfrac_DL.raw_mrgd_perc_0.0100_XLs	2	247950	35802.1	544.236	4.88177e-06	3	ANAFVHHMVR	sp|P07649|TRUA_ECOLI	196	205	1.3455	544.236	G+C4H6O2	449.095	G	ANAFVhHMVR	5	2.76743	-1.3455	0.702472	1
E.coli	DEB	S100	M_Raabe_A_Wulf_220421_290421_bRPfrac_1.raw_to_M_Raabe_A_Wulf_220421_290421_Expl3_Ecoli_XL_DEB_S100_LB_bRPfrac_DL.raw_mrgd_perc_0.0100_XLs	2	248072	35818.9	544.236	4.63286e-06	3	ANAFVHHMVR	sp|P07649|TRUA_ECOLI	196	205	1.3534	544.236	G+C4H6O2	449.095	G	ANAFVhHMVR	5	2.68928	-1.3534	0.611343	1
E.coli	DEB	S100	M_Raabe_A_Wulf_220421_290421_bRPfrac_1.raw_to_M_Raabe_A_Wulf_220421_290421_Expl3_Ecoli_XL_DEB_S100_LB_bRPfrac_DL.raw_mrgd_perc_0.0100_XLs	2	151772	21771.5	564.227	0.000173293	3	DGHALSDEEIR	sp|P07650|TYPH_ECOLI	13	23	2.60536	564.228	G+C4H6O2	449.095	G	DGhALSDEEIR	2	0.130985	-2.60536	0.444397	1
E.coli	DEB	S100	M_Raabe_A_Wulf_220421_290421_bRPfrac_1.raw_to_M_Raabe_A_Wulf_220421_290421_Expl3_Ecoli_XL_DEB_S100_LB_bRPfrac_DL.raw_mrgd_perc_0.0100_XLs	2	176378	25141.7	552.239	4.75898e-06	3	ALGM(Oxidation)AVVAM(Oxidation)GGGR	sp|P07650|TYPH_ECOLI	358	370	3.54	552.241	A+C4H6O2	433.1	A	ALGmAVVAmGGGR	8	0.83112	-3.54	0.874395	1
E.coli	DEB	S100	M_Raabe_A_Wulf_220421_290421_bRPfrac_1.raw_to_M_Raabe_A_Wulf_220421_290421_Expl3_Ecoli_XL_DEB_S100_LB_bRPfrac_DL.raw_mrgd_perc_0.0100_XLs	2	184138	26155.1	529.241	4.22043e-06	3	M(Oxidation)FLAQEIIR	sp|P07650|TYPH_ECOLI	1	9	0.260752	529.241	G+C4H6O2	449.095	G	MfLAQEIIR	1	2.50206	-0.260752	1	1
E.coli	DEB	S100	M_Raabe_A_Wulf_220421_290421_bRPfrac_1.raw_to_M_Raabe_A_Wulf_220421_290421_Expl3_Ecoli_XL_DEB_S100_LB_bRPfrac_DL.raw_mrgd_perc_0.0100_XLs	2	203260	29015.2	605.909	0.00445014	3	YLPTAMLTK	sp|P07650|TYPH_ECOLI	333	341	2.00342	605.911	AG+C4H6O2	778.147	A	YLPTAmLTK	5	1.66845	-2.00342	0.808946	1
E.coli	DEB	S100	M_Raabe_A_Wulf_220421_290421_bRPfrac_1.raw_to_M_Raabe_A_Wulf_220421_290421_Expl3_Ecoli_XL_DEB_S100_LB_bRPfrac_DL.raw_mrgd_perc_0.0100_XLs	2	230553	33086.1	620.585	0.00032609	3	MFLAQEIIR	sp|P07650|TYPH_ECOLI	1	9	1.90154	620.586	AU+C4H6O2	739.125	A	mFLAQEIIR	0	0.129189	-1.90154	0.135428	1
E.coli	DEB	S100	M_Raabe_A_Wulf_220421_290421_bRPfrac_1.raw_to_M_Raabe_A_Wulf_220421_290421_Expl3_Ecoli_XL_DEB_S100_LB_bRPfrac_DL.raw_mrgd_perc_0.0100_XLs	2	251745	36313.9	523.908	0.000173151	3	M(Oxidation)FLAQEIIR	sp|P07650|TYPH_ECOLI	1	9	2.52787	523.909	A+C4H6O2	433.1	A	MFLAQEIIR	-1	0	-2.52787	0.977328	1
E.coli	DEB	S100	M_Raabe_A_Wulf_220421_290421_bRPfrac_1.raw_to_M_Raabe_A_Wulf_220421_290421_Expl3_Ecoli_XL_DEB_S100_LB_bRPfrac_DL.raw_mrgd_perc_0.0100_XLs	2	251826	36324.8	523.908	4.93812e-06	3	M(Oxidation)FLAQEIIR	sp|P07650|TYPH_ECOLI	1	9	1.94537	523.909	A+C4H6O2	433.1	A	MFLAQEIIR	-1	0	-1.94537	0.991516	1
E.coli	DEB	S100	M_Raabe_A_Wulf_220421_290421_bRPfrac_1.raw_to_M_Raabe_A_Wulf_220421_290421_Expl3_Ecoli_XL_DEB_S100_LB_bRPfrac_DL.raw_mrgd_perc_0.0100_XLs	2	251910	36336.1	523.908	4.52076e-06	3	M(Oxidation)FLAQEIIR	sp|P07650|TYPH_ECOLI	1	9	1.47937	523.909	A+C4H6O2	433.1	A	mFLAQEIIR	0	1	-1.47937	0.993946	1
E.coli	DEB	S100	M_Raabe_A_Wulf_220421_290421_bRPfrac_1.raw_to_M_Raabe_A_Wulf_220421_290421_Expl3_Ecoli_XL_DEB_S100_LB_bRPfrac_DL.raw_mrgd_perc_0.0100_XLs	2	251994	36347.4	523.908	4.88469e-06	3	M(Oxidation)FLAQEIIR	sp|P07650|TYPH_ECOLI	1	9	2.06187	523.909	A+C4H6O2	433.1	A	MFLAQEIIR	-1	0	-2.06187	0.992718	1
E.coli	DEB	S100	M_Raabe_A_Wulf_220421_290421_bRPfrac_1.raw_to_M_Raabe_A_Wulf_220421_290421_Expl3_Ecoli_XL_DEB_S100_LB_bRPfrac_DL.raw_mrgd_perc_0.0100_XLs	2	252078	36358.7	523.908	4.94683e-06	3	M(Oxidation)FLAQEIIR	sp|P07650|TYPH_ECOLI	1	9	1.82887	523.909	A+C4H6O2	433.1	A	MFLAQEIIR	-1	0	-1.82887	0.968692	1
E.coli	DEB	S100	M_Raabe_A_Wulf_220421_290421_bRPfrac_1.raw_to_M_Raabe_A_Wulf_220421_290421_Expl3_Ecoli_XL_DEB_S100_LB_bRPfrac_DL.raw_mrgd_perc_0.0100_XLs	2	252162	36370	523.908	4.42937e-06	3	M(Oxidation)FLAQEIIR	sp|P07650|TYPH_ECOLI	1	9	1.47937	523.909	A+C4H6O2	433.1	A	MFLAQEIIR	-1	0	-1.47937	1	1
E.coli	DEB	S100	M_Raabe_A_Wulf_220421_290421_bRPfrac_1.raw_to_M_Raabe_A_Wulf_220421_290421_Expl3_Ecoli_XL_DEB_S100_LB_bRPfrac_DL.raw_mrgd_perc_0.0100_XLs	2	252246	36381.3	523.908	4.76896e-06	3	M(Oxidation)FLAQEIIR	sp|P07650|TYPH_ECOLI	1	9	1.59587	523.909	A+C4H6O2	433.1	A	mFLAQEIIR	0	1	-1.59587	0.893457	1
E.coli	DEB	S100	M_Raabe_A_Wulf_220421_290421_bRPfrac_1.raw_to_M_Raabe_A_Wulf_220421_290421_Expl3_Ecoli_XL_DEB_S100_LB_bRPfrac_DL.raw_mrgd_perc_0.0100_XLs	2	252330	36392.9	523.908	4.70121e-06	3	M(Oxidation)FLAQEIIR	sp|P07650|TYPH_ECOLI	1	9	2.17837	523.909	A+C4H6O2	433.1	A	mFLAQEIIR	0	1.00486	-2.17837	0.925225	1
E.coli	DEB	S100	M_Raabe_A_Wulf_220421_290421_bRPfrac_1.raw_to_M_Raabe_A_Wulf_220421_290421_Expl3_Ecoli_XL_DEB_S100_LB_bRPfrac_DL.raw_mrgd_perc_0.0100_XLs	2	252416	36404.7	523.908	0.00486008	3	M(Oxidation)FLAQEIIR	sp|P07650|TYPH_ECOLI	1	9	1.59587	523.909	A+C4H6O2	433.1	A	mFLAQEIIR	0	0.00522322	-1.59587	0.949746	1
E.coli	DEB	S100	M_Raabe_A_Wulf_220421_290421_bRPfrac_1.raw_to_M_Raabe_A_Wulf_220421_290421_Expl3_Ecoli_XL_DEB_S100_LB_bRPfrac_DL.raw_mrgd_perc_0.0100_XLs	2	252499	36416.2	523.908	4.52972e-06	3	M(Oxidation)FLAQEIIR	sp|P07650|TYPH_ECOLI	1	9	2.29487	523.909	A+C4H6O2	433.1	A	mFLAQEIIR	0	1	-2.29487	0.806193	1
E.coli	DEB	S100	M_Raabe_A_Wulf_220421_290421_bRPfrac_1.raw_to_M_Raabe_A_Wulf_220421_290421_Expl3_Ecoli_XL_DEB_S100_LB_bRPfrac_DL.raw_mrgd_perc_0.0100_XLs	2	252584	36427.9	523.909	4.14124e-06	3	MFLAQEIIR	sp|P07650|TYPH_ECOLI	1	9	1.37872	523.909	G+C4H6O2	449.095	G	mFLAQEIIR	0	2.14098	-1.37872	0.649684	1
E.coli	DEB	S100	M_Raabe_A_Wulf_220421_290421_bRPfrac_1.raw_to_M_Raabe_A_Wulf_220421_290421_Expl3_Ecoli_XL_DEB_S100_LB_bRPfrac_DL.raw_mrgd_perc_0.0100_XLs	2	252712	36445.6	523.909	4.76534e-06	3	MFLAQEIIR	sp|P07650|TYPH_ECOLI	1	9	0.8061	523.909	G+C4H6O2	449.095	G	mFLAQEIIR	0	1.30994	-0.8061	0.459536	1
E.coli	DEB	S100	M_Raabe_A_Wulf_220421_290421_bRPfrac_1.raw_to_M_Raabe_A_Wulf_220421_290421_Expl3_Ecoli_XL_DEB_S100_LB_bRPfrac_DL.raw_mrgd_perc_0.0100_XLs	2	252803	36458.1	523.909	4.38498e-06	3	MFLAQEIIR	sp|P07650|TYPH_ECOLI	1	9	1.18785	523.909	G+C4H6O2	449.095	G	mFLAQEIIR	0	1.96688	-1.18785	0.683708	1
E.coli	DEB	S100	M_Raabe_A_Wulf_220421_290421_bRPfrac_1.raw_to_M_Raabe_A_Wulf_220421_290421_Expl3_Ecoli_XL_DEB_S100_LB_bRPfrac_DL.raw_mrgd_perc_0.0100_XLs	2	252883	36469.2	523.908	4.75203e-06	3	M(Oxidation)FLAQEIIR	sp|P07650|TYPH_ECOLI	1	9	1.71237	523.909	A+C4H6O2	433.1	A	mFLAQEIIR	0	1.01712	-1.71237	0.662476	1
E.coli	DEB	S100	M_Raabe_A_Wulf_220421_290421_bRPfrac_1.raw_to_M_Raabe_A_Wulf_220421_290421_Expl3_Ecoli_XL_DEB_S100_LB_bRPfrac_DL.raw_mrgd_perc_0.0100_XLs	2	252986	36483.5	523.909	0.000173381	3	M(Oxidation)FLAQEIIR	sp|P07650|TYPH_ECOLI	1	9	1.37872	523.909	A+C4H6O2	433.1	A	mFLAQEIIR	0	0.0156438	-1.37872	0.64952	1
E.coli	DEB	S100	M_Raabe_A_Wulf_220421_290421_bRPfrac_1.raw_to_M_Raabe_A_Wulf_220421_290421_Expl3_Ecoli_XL_DEB_S100_LB_bRPfrac_DL.raw_mrgd_perc_0.0100_XLs	2	253091	36498	523.909	0.000173345	3	M(Oxidation)FLAQEIIR	sp|P07650|TYPH_ECOLI	1	9	1.01338	523.909	A+C4H6O2	433.1	A	mFLAQEIIR	0	1	-1.01338	0.754813	1
E.coli	DEB	S100	M_Raabe_A_Wulf_220421_290421_bRPfrac_1.raw_to_M_Raabe_A_Wulf_220421_290421_Expl3_Ecoli_XL_DEB_S100_LB_bRPfrac_DL.raw_mrgd_perc_0.0100_XLs	2	253187	36511.2	523.908	0.0015013	3	M(Oxidation)FLAQEIIR	sp|P07650|TYPH_ECOLI	1	9	2.14221	523.909	A+C4H6O2	433.1	A	MFLAqEIIR	4	0.110725	-2.14221	0.616341	1
E.coli	DEB	S100	M_Raabe_A_Wulf_220421_290421_bRPfrac_1.raw_to_M_Raabe_A_Wulf_220421_290421_Expl3_Ecoli_XL_DEB_S100_LB_bRPfrac_DL.raw_mrgd_perc_0.0100_XLs	2	253963	36617.4	523.908	4.90121e-06	3	M(Oxidation)FLAQEIIR	sp|P07650|TYPH_ECOLI	1	9	2.64437	523.909	A+C4H6O2	433.1	A	mFLAQEIIR	0	1	-2.64437	0	1
E.coli	DEB	S100	M_Raabe_A_Wulf_220421_290421_bRPfrac_1.raw_to_M_Raabe_A_Wulf_220421_290421_Expl3_Ecoli_XL_DEB_S100_LB_bRPfrac_DL.raw_mrgd_perc_0.0100_XLs	2	254083	36634	523.909	4.68534e-06	3	M(Oxidation)FLAQEIIR	sp|P07650|TYPH_ECOLI	1	9	0.530009	523.909	A+C4H6O2	433.1	A	mFLAQEIIR	0	1	0.530009	0.126004	1
E.coli	DEB	S100	M_Raabe_A_Wulf_220421_290421_bRPfrac_1.raw_to_M_Raabe_A_Wulf_220421_290421_Expl3_Ecoli_XL_DEB_S100_LB_bRPfrac_DL.raw_mrgd_perc_0.0100_XLs	2	254609	36706.9	523.909	0.000979607	3	M(Oxidation)FLAQEIIR	sp|P07650|TYPH_ECOLI	1	9	1.24637	523.909	A+C4H6O2	433.1	A	mFLAQEIIR	0	1	-1.24637	0.327617	1
E.coli	DEB	S100	M_Raabe_A_Wulf_220421_290421_bRPfrac_1.raw_to_M_Raabe_A_Wulf_220421_290421_Expl3_Ecoli_XL_DEB_S100_LB_bRPfrac_DL.raw_mrgd_perc_0.0100_XLs	2	275515	39830	523.909	4.73746e-06	3	M(Oxidation)FLAQEIIR	sp|P07650|TYPH_ECOLI	1	9	0.615227	523.909	A+C4H6O2	433.1	A	mFLAQEIIR	0	1	-0.615227	0.619436	1
E.coli	DEB	S100	M_Raabe_A_Wulf_220421_290421_bRPfrac_1.raw_to_M_Raabe_A_Wulf_220421_290421_Expl3_Ecoli_XL_DEB_S100_LB_bRPfrac_DL.raw_mrgd_perc_0.0100_XLs	2	35955	5083.96	560.887	4.40656e-06	3	M(Oxidation)LGFGYDWSR	sp|P07813|SYL_ECOLI	114	123	2.37216	560.889	A+C4H6O2	433.1	A	mLGFGYDWSR	0	1.02878	-2.37216	0.749131	1
E.coli	DEB	S100	M_Raabe_A_Wulf_220421_290421_bRPfrac_1.raw_to_M_Raabe_A_Wulf_220421_290421_Expl3_Ecoli_XL_DEB_S100_LB_bRPfrac_DL.raw_mrgd_perc_0.0100_XLs	2	36031	5094.15	560.888	0.000173226	3	M(Oxidation)LGFGYDWSR	sp|P07813|SYL_ECOLI	114	123	1.0672	560.889	A+C4H6O2	433.1	A	mLGFGYDWSR	0	0.0505105	-1.0672	1	1
E.coli	DEB	S100	M_Raabe_A_Wulf_220421_290421_bRPfrac_1.raw_to_M_Raabe_A_Wulf_220421_290421_Expl3_Ecoli_XL_DEB_S100_LB_bRPfrac_DL.raw_mrgd_perc_0.0100_XLs	2	36119	5105.73	560.888	4.54139e-06	3	M(Oxidation)LGFGYDWSR	sp|P07813|SYL_ECOLI	114	123	1.24549	560.889	A+C4H6O2	433.1	A	mLGFGYDWSR	0	1.10521	-1.24549	0.813191	1
E.coli	DEB	S100	M_Raabe_A_Wulf_220421_290421_bRPfrac_1.raw_to_M_Raabe_A_Wulf_220421_290421_Expl3_Ecoli_XL_DEB_S100_LB_bRPfrac_DL.raw_mrgd_perc_0.0100_XLs	2	36202	5116.72	560.888	4.74948e-06	3	M(Oxidation)LGFGYDWSR	sp|P07813|SYL_ECOLI	114	123	0.631058	560.889	A+C4H6O2	433.1	A	mLGFGYDWSR	0	1.0755	-0.631058	0.758483	1
E.coli	DEB	S100	M_Raabe_A_Wulf_220421_290421_bRPfrac_1.raw_to_M_Raabe_A_Wulf_220421_290421_Expl3_Ecoli_XL_DEB_S100_LB_bRPfrac_DL.raw_mrgd_perc_0.0100_XLs	2	52113	7588.17	438.85	0.000173307	3	LHM(Oxidation)GHVR	sp|P07813|SYL_ECOLI	48	54	4.14352	438.852	G+C4H6O2	449.095	G	LHmGHVR	2	1.4552	-4.14352	0.831765	1
E.coli	DEB	S100	M_Raabe_A_Wulf_220421_290421_bRPfrac_1.raw_to_M_Raabe_A_Wulf_220421_290421_Expl3_Ecoli_XL_DEB_S100_LB_bRPfrac_DL.raw_mrgd_perc_0.0100_XLs	2	53776	7773.88	643.267	4.78861e-06	3	DAAGHELVYTGM(Oxidation)SK	sp|P07813|SYL_ECOLI	606	619	1.89056	643.268	A+C4H6O2	433.1	A	DAAGHELVYTgMSK	10	0.637316	-1.89056	0.770601	1
E.coli	DEB	S100	M_Raabe_A_Wulf_220421_290421_bRPfrac_1.raw_to_M_Raabe_A_Wulf_220421_290421_Expl3_Ecoli_XL_DEB_S100_LB_bRPfrac_DL.raw_mrgd_perc_0.0100_XLs	2	53857	7783.69	643.265	4.1106e-06	3	DAAGHELVYTGM(Oxidation)SK	sp|P07813|SYL_ECOLI	606	619	3.84637	643.268	A+C4H6O2	433.1	A	DAAGHELVYTGmSK	11	0.125279	-3.84637	0.854777	1
E.coli	DEB	S100	M_Raabe_A_Wulf_220421_290421_bRPfrac_1.raw_to_M_Raabe_A_Wulf_220421_290421_Expl3_Ecoli_XL_DEB_S100_LB_bRPfrac_DL.raw_mrgd_perc_0.0100_XLs	2	53940	7793.6	643.267	4.90642e-06	3	DAAGHELVYTGMSK	sp|P07813|SYL_ECOLI	606	619	1.11328	643.268	G+C4H6O2	449.095	G	DAAGHELVYTGmSK	11	1.29769	-1.11328	0.743754	1
E.coli	DEB	S100	M_Raabe_A_Wulf_220421_290421_bRPfrac_1.raw_to_M_Raabe_A_Wulf_220421_290421_Expl3_Ecoli_XL_DEB_S100_LB_bRPfrac_DL.raw_mrgd_perc_0.0100_XLs	2	54625	7872.49	731.94	0.00221366	3	DAAGHELVYTGMSK	sp|P07813|SYL_ECOLI	606	619	1.18646	731.941	CU+C4H6O2	715.114	C	DAAGHELVYTGmSK	11	0.315377	-1.18646	0.203934	1
E.coli	DEB	S100	M_Raabe_A_Wulf_220421_290421_bRPfrac_1.raw_to_M_Raabe_A_Wulf_220421_290421_Expl3_Ecoli_XL_DEB_S100_LB_bRPfrac_DL.raw_mrgd_perc_0.0100_XLs	2	61587	8763.29	672.272	0.00186997	3	YYCLSM(Oxidation)LPYPSGR	sp|P07813|SYL_ECOLI	35	47	2.94485	672.274	G+C4H6O2	449.095	G	YYCLSmLPYPSGR	5	0.336021	-2.94485	0.457149	1
E.coli	DEB	S100	M_Raabe_A_Wulf_220421_290421_bRPfrac_1.raw_to_M_Raabe_A_Wulf_220421_290421_Expl3_Ecoli_XL_DEB_S100_LB_bRPfrac_DL.raw_mrgd_perc_0.0100_XLs	2	79212	11379.6	637.935	4.45449e-06	3	DAAGHELVYTGMSK	sp|P07813|SYL_ECOLI	606	619	2.00686	637.936	A+C4H6O2	433.1	A	DAAGHELVYTGmSK	11	0.817926	-2.00686	0.562057	1
E.coli	DEB	S100	M_Raabe_A_Wulf_220421_290421_bRPfrac_1.raw_to_M_Raabe_A_Wulf_220421_290421_Expl3_Ecoli_XL_DEB_S100_LB_bRPfrac_DL.raw_mrgd_perc_0.0100_XLs	2	82533	11793.8	702.334	3.13289e-06	3	AKITVPVDATEEQVR	sp|P07813|SYL_ECOLI	812	826	2.00304	702.335	G+C4H6O2	449.095	G	aKITVPVDATEEQVR	0	1.7416	-2.00304	1	1
E.coli	DEB	S100	M_Raabe_A_Wulf_220421_290421_bRPfrac_1.raw_to_M_Raabe_A_Wulf_220421_290421_Expl3_Ecoli_XL_DEB_S100_LB_bRPfrac_DL.raw_mrgd_perc_0.0100_XLs	2	82626	11805.7	702.335	4.12137e-06	3	AKITVPVDATEEQVR	sp|P07813|SYL_ECOLI	812	826	0.57922	702.335	G+C4H6O2	449.095	G	aKITVPVDATEEQVR	0	0.488855	-0.57922	1	1
E.coli	DEB	S100	M_Raabe_A_Wulf_220421_290421_bRPfrac_1.raw_to_M_Raabe_A_Wulf_220421_290421_Expl3_Ecoli_XL_DEB_S100_LB_bRPfrac_DL.raw_mrgd_perc_0.0100_XLs	2	149799	21509.1	558.883	4.66641e-06	3	VAEAEM(Oxidation)ATM(Oxidation)EK	sp|P07813|SYL_ECOLI	290	300	2.42969	558.884	A+C4H6O2	433.1	A	VAEAEmATmEK	8	1	-2.42969	0.985911	1
E.coli	DEB	S100	M_Raabe_A_Wulf_220421_290421_bRPfrac_1.raw_to_M_Raabe_A_Wulf_220421_290421_Expl3_Ecoli_XL_DEB_S100_LB_bRPfrac_DL.raw_mrgd_perc_0.0100_XLs	2	152339	21846.4	451.558	0.000588613	3	KVIYVPGK	sp|P07813|SYL_ECOLI	846	853	2.03288	451.559	G+C4H6O2	449.095	G	kVIYVPGK	0	1.66157	-2.03288	0.562546	1
E.coli	DEB	S100	M_Raabe_A_Wulf_220421_290421_bRPfrac_1.raw_to_M_Raabe_A_Wulf_220421_290421_Expl3_Ecoli_XL_DEB_S100_LB_bRPfrac_DL.raw_mrgd_perc_0.0100_XLs	2	174224	24814.3	558.884	0.000173378	3	VAEAEM(Oxidation)ATM(Oxidation)EK	sp|P07813|SYL_ECOLI	290	300	0.791555	558.884	A+C4H6O2	433.1	A	VAEAEmATmEK	8	1	-0.791555	1	1
E.coli	DEB	S100	M_Raabe_A_Wulf_220421_290421_bRPfrac_1.raw_to_M_Raabe_A_Wulf_220421_290421_Expl3_Ecoli_XL_DEB_S100_LB_bRPfrac_DL.raw_mrgd_perc_0.0100_XLs	2	175201	24984.8	558.884	4.73478e-06	3	VAEAEMATM(Oxidation)EK	sp|P07813|SYL_ECOLI	290	300	1.11918	558.884	G+C4H6O2	449.095	G	VAEAEmATMEK	5	1.123	-1.11918	1	1
E.coli	DEB	S100	M_Raabe_A_Wulf_220421_290421_bRPfrac_1.raw_to_M_Raabe_A_Wulf_220421_290421_Expl3_Ecoli_XL_DEB_S100_LB_bRPfrac_DL.raw_mrgd_perc_0.0100_XLs	2	175220	24987.3	655.234	0.000173419	3	VAEAEMATM(Oxidation)EK	sp|P07813|SYL_ECOLI	290	300	0.759678	655.233	AC+C4H6O2	738.141	A	VAEAEmATmEK	8	0.979127	0.759678	0.648122	1
E.coli	DEB	S100	M_Raabe_A_Wulf_220421_290421_bRPfrac_1.raw_to_M_Raabe_A_Wulf_220421_290421_Expl3_Ecoli_XL_DEB_S100_LB_bRPfrac_DL.raw_mrgd_perc_0.0100_XLs	2	175286	24996.1	558.883	4.72136e-06	3	VAEAEM(Oxidation)ATM(Oxidation)EK	sp|P07813|SYL_ECOLI	290	300	3.30336	558.884	A+C4H6O2	433.1	A	VAEAEmATmEK	8	1.03148	-3.30336	1	1
E.coli	DEB	S100	M_Raabe_A_Wulf_220421_290421_bRPfrac_1.raw_to_M_Raabe_A_Wulf_220421_290421_Expl3_Ecoli_XL_DEB_S100_LB_bRPfrac_DL.raw_mrgd_perc_0.0100_XLs	2	175293	24996.8	647.556	0.000173436	3	VAEAEMATM(Oxidation)EK	sp|P07813|SYL_ECOLI	290	300	2.11076	647.557	CU+C4H6O2	715.114	C	VAEAEmATmEK	8	0.378044	-2.11076	1	1
E.coli	DEB	S100	M_Raabe_A_Wulf_220421_290421_bRPfrac_1.raw_to_M_Raabe_A_Wulf_220421_290421_Expl3_Ecoli_XL_DEB_S100_LB_bRPfrac_DL.raw_mrgd_perc_0.0100_XLs	2	175453	25018.7	558.884	0.000843683	3	VAEAEM(Oxidation)ATM(Oxidation)EK	sp|P07813|SYL_ECOLI	290	300	0.791555	558.884	A+C4H6O2	433.1	A	VAEAEMATMEK	-1	0	-0.791555	0.874183	1
E.coli	DEB	S100	M_Raabe_A_Wulf_220421_290421_bRPfrac_1.raw_to_M_Raabe_A_Wulf_220421_290421_Expl3_Ecoli_XL_DEB_S100_LB_bRPfrac_DL.raw_mrgd_perc_0.0100_XLs	2	175899	25079.2	558.884	0.00357357	3	VAEAEM(Oxidation)ATM(Oxidation)EK	sp|P07813|SYL_ECOLI	290	300	1.00997	558.884	A+C4H6O2	433.1	A	VAEAEmATmEK	8	0.0390046	-1.00997	1	1
E.coli	DEB	S100	M_Raabe_A_Wulf_220421_290421_bRPfrac_1.raw_to_M_Raabe_A_Wulf_220421_290421_Expl3_Ecoli_XL_DEB_S100_LB_bRPfrac_DL.raw_mrgd_perc_0.0100_XLs	2	176041	25098.5	558.883	0.000479334	3	VAEAEM(Oxidation)ATM(Oxidation)EK	sp|P07813|SYL_ECOLI	290	300	1.99425	558.884	A+C4H6O2	433.1	A	VAEAEmATmEK	8	1.02639	-1.99425	0.547417	1
E.coli	DEB	S100	M_Raabe_A_Wulf_220421_290421_bRPfrac_1.raw_to_M_Raabe_A_Wulf_220421_290421_Expl3_Ecoli_XL_DEB_S100_LB_bRPfrac_DL.raw_mrgd_perc_0.0100_XLs	2	199164	28466.9	558.882	0.000173142	3	VAEAEM(Oxidation)ATM(Oxidation)EK	sp|P07813|SYL_ECOLI	290	300	3.7402	558.884	A+C4H6O2	433.1	A	VAEAEMATMEK	-1	0	-3.7402	1	1
E.coli	DEB	S100	M_Raabe_A_Wulf_220421_290421_bRPfrac_1.raw_to_M_Raabe_A_Wulf_220421_290421_Expl3_Ecoli_XL_DEB_S100_LB_bRPfrac_DL.raw_mrgd_perc_0.0100_XLs	2	199228	28475.6	647.556	0.00843467	3	VAEAEMATM(Oxidation)EK	sp|P07813|SYL_ECOLI	290	300	2.02992	647.557	CU+C4H6O2	715.114	C	VAEAEmATmEK	8	0.315825	-2.02992	1	1
E.coli	DEB	S100	M_Raabe_A_Wulf_220421_290421_bRPfrac_1.raw_to_M_Raabe_A_Wulf_220421_290421_Expl3_Ecoli_XL_DEB_S100_LB_bRPfrac_DL.raw_mrgd_perc_0.0100_XLs	2	199250	28478.4	558.883	0.00346372	3	VAEAEM(Oxidation)ATM(Oxidation)EK	sp|P07813|SYL_ECOLI	290	300	3.30336	558.884	A+C4H6O2	433.1	A	VAEAEMATMEK	-1	0	-3.30336	1	1
E.coli	DEB	S100	M_Raabe_A_Wulf_220421_290421_bRPfrac_1.raw_to_M_Raabe_A_Wulf_220421_290421_Expl3_Ecoli_XL_DEB_S100_LB_bRPfrac_DL.raw_mrgd_perc_0.0100_XLs	2	222180	31949.9	558.882	0.000588634	3	VAEAEM(Oxidation)ATM(Oxidation)EK	sp|P07813|SYL_ECOLI	290	300	4.32031	558.884	A+C4H6O2	433.1	A	VAEAEmATmEK	8	0.0263672	-4.32031	0.89003	1
E.coli	DEB	S100	M_Raabe_A_Wulf_220421_290421_bRPfrac_1.raw_to_M_Raabe_A_Wulf_220421_290421_Expl3_Ecoli_XL_DEB_S100_LB_bRPfrac_DL.raw_mrgd_perc_0.0100_XLs	2	222223	31955.5	647.555	0.000588653	3	VAEAEMATM(Oxidation)EK	sp|P07813|SYL_ECOLI	290	300	4.10352	647.557	CU+C4H6O2	715.114	C	VAEAEmATmEK	8	0.279928	-4.10352	0.945582	1
E.coli	DEB	S100	M_Raabe_A_Wulf_220421_290421_bRPfrac_1.raw_to_M_Raabe_A_Wulf_220421_290421_Expl3_Ecoli_XL_DEB_S100_LB_bRPfrac_DL.raw_mrgd_perc_0.0100_XLs	2	245182	35423.1	655.232	4.94574e-06	3	VAEAEMATM(Oxidation)EK	sp|P07813|SYL_ECOLI	290	300	1.10333	655.233	AC+C4H6O2	738.141	A	VAEAEmATmEK	8	0.731107	-1.10333	0.975782	1
E.coli	DEB	S100	M_Raabe_A_Wulf_220421_290421_bRPfrac_1.raw_to_M_Raabe_A_Wulf_220421_290421_Expl3_Ecoli_XL_DEB_S100_LB_bRPfrac_DL.raw_mrgd_perc_0.0100_XLs	2	245237	35430.7	558.881	0.000173277	3	VAEAEM(Oxidation)ATMEK	sp|P07813|SYL_ECOLI	290	300	5.59675	558.884	G+C4H6O2	449.095	G	VAEAEmATmEK	8	1.12798	-5.59675	1	1
E.coli	DEB	S100	M_Raabe_A_Wulf_220421_290421_bRPfrac_1.raw_to_M_Raabe_A_Wulf_220421_290421_Expl3_Ecoli_XL_DEB_S100_LB_bRPfrac_DL.raw_mrgd_perc_0.0100_XLs	2	245252	35432.7	655.23	0.00017321	3	VAEAEMATM(Oxidation)EK	sp|P07813|SYL_ECOLI	290	300	4.82934	655.233	AC+C4H6O2	738.141	A	VAEAEmATmEK	8	0.472318	-4.82934	0.966327	1
E.coli	DEB	S100	M_Raabe_A_Wulf_220421_290421_bRPfrac_1.raw_to_M_Raabe_A_Wulf_220421_290421_Expl3_Ecoli_XL_DEB_S100_LB_bRPfrac_DL.raw_mrgd_perc_0.0100_XLs	2	245367	35447.4	655.232	0.000588601	3	VAEAEMATM(Oxidation)EK	sp|P07813|SYL_ECOLI	290	300	1.22986	655.233	AC+C4H6O2	738.141	A	VAEAEmATmEK	8	0.527158	-1.22986	1	1
E.coli	DEB	S100	M_Raabe_A_Wulf_220421_290421_bRPfrac_1.raw_to_M_Raabe_A_Wulf_220421_290421_Expl3_Ecoli_XL_DEB_S100_LB_bRPfrac_DL.raw_mrgd_perc_0.0100_XLs	2	268079	38907.7	655.232	0.00017338	3	VAEAEMATM(Oxidation)EK	sp|P07813|SYL_ECOLI	290	300	2.59373	655.233	AC+C4H6O2	738.141	A	VAEAEmATmEK	8	1.18393	-2.59373	0.99097	1
E.coli	DEB	S100	M_Raabe_A_Wulf_220421_290421_bRPfrac_1.raw_to_M_Raabe_A_Wulf_220421_290421_Expl3_Ecoli_XL_DEB_S100_LB_bRPfrac_DL.raw_mrgd_perc_0.0100_XLs	2	268186	38918.5	655.231	0.000173271	3	VAEAEMATM(Oxidation)EK	sp|P07813|SYL_ECOLI	290	300	2.60342	655.233	AC+C4H6O2	738.141	A	VAEAEmATmEK	8	0.709655	-2.60342	0.947332	1
E.coli	DEB	S100	M_Raabe_A_Wulf_220421_290421_bRPfrac_1.raw_to_M_Raabe_A_Wulf_220421_290421_Expl3_Ecoli_XL_DEB_S100_LB_bRPfrac_DL.raw_mrgd_perc_0.0100_XLs	2	268199	38919.5	829.825	0.00548743	2	VAEAEMATM(Oxidation)EK	sp|P07813|SYL_ECOLI	290	300	1.06059	829.826	A+C4H6O2	433.1	A	VAEAEmATmEK	8	1.71123	-1.06059	0.546923	1
E.coli	DEB	S100	M_Raabe_A_Wulf_220421_290421_bRPfrac_1.raw_to_M_Raabe_A_Wulf_220421_290421_Expl3_Ecoli_XL_DEB_S100_LB_bRPfrac_DL.raw_mrgd_perc_0.0100_XLs	2	268256	38924.9	845.819	4.29329e-06	2	VAEAEM(Oxidation)ATM(Oxidation)EK	sp|P07813|SYL_ECOLI	290	300	1.8839	845.82	G+C4H6O2	449.095	G	VAeAEMATMEK	2	0.322014	-1.8839	0.551985	1
E.coli	DEB	S100	M_Raabe_A_Wulf_220421_290421_bRPfrac_1.raw_to_M_Raabe_A_Wulf_220421_290421_Expl3_Ecoli_XL_DEB_S100_LB_bRPfrac_DL.raw_mrgd_perc_0.0100_XLs	2	268294	38928.6	655.233	0.000843705	3	VAEAEMATM(Oxidation)EK	sp|P07813|SYL_ECOLI	290	300	0.924628	655.233	AC+C4H6O2	738.141	A	VAEAEmATmEK	8	0.981871	-0.924628	0.804989	1
E.coli	DEB	S100	M_Raabe_A_Wulf_220421_290421_bRPfrac_1.raw_to_M_Raabe_A_Wulf_220421_290421_Expl3_Ecoli_XL_DEB_S100_LB_bRPfrac_DL.raw_mrgd_perc_0.0100_XLs	2	270502	39178.9	711.294	0.000173387	3	M(Oxidation)QEQYRPEEIESK	sp|P07813|SYL_ECOLI	1	13	1.98146	711.293	G+C4H6O2	449.095	G	MqEQYRPEEIESK	1	0.216056	1.98146	0.585823	1
E.coli	DEB	S100	M_Raabe_A_Wulf_220421_290421_bRPfrac_1.raw_to_M_Raabe_A_Wulf_220421_290421_Expl3_Ecoli_XL_DEB_S100_LB_bRPfrac_DL.raw_mrgd_perc_0.0100_XLs	2	54221	7825.87	393.832	0.00813221	3	HFALDK	sp|P08194|GLPT_ECOLI	285	290	1.42066	393.833	G+C4H6O2	449.095	G	hFALDK	0	0.630269	-1.42066	0.64852	1
E.coli	DEB	S100	M_Raabe_A_Wulf_220421_290421_bRPfrac_1.raw_to_M_Raabe_A_Wulf_220421_290421_Expl3_Ecoli_XL_DEB_S100_LB_bRPfrac_DL.raw_mrgd_perc_0.0100_XLs	2	106662	15207.1	828.356	4.8162e-06	2	AAIEYAIANDR	sp|P08200|IDH_ECOLI	212	222	1.26093	828.357	G+C4H6O2	449.095	G	aAIEYAIANDR	0	0.402025	-1.26093	0.696325	1
E.coli	DEB	S100	M_Raabe_A_Wulf_220421_290421_bRPfrac_1.raw_to_M_Raabe_A_Wulf_220421_290421_Expl3_Ecoli_XL_DEB_S100_LB_bRPfrac_DL.raw_mrgd_perc_0.0100_XLs	2	12633	1765.54	654.256	3.6156e-06	3	ADHDTFWFDTTR	sp|P08312|SYFA_ECOLI	153	164	1.26026	654.255	G+C4H6O2	449.095	G	ADhDTFWFDTTR	2	1.80036	1.26026	0.65632	1
E.coli	DEB	S100	M_Raabe_A_Wulf_220421_290421_bRPfrac_1.raw_to_M_Raabe_A_Wulf_220421_290421_Expl3_Ecoli_XL_DEB_S100_LB_bRPfrac_DL.raw_mrgd_perc_0.0100_XLs	2	12746	1780.6	654.254	4.21124e-06	3	ADHDTFWFDTTR	sp|P08312|SYFA_ECOLI	153	164	1.6438	654.255	G+C4H6O2	449.095	G	aDHDTFWFDTTR	0	0.531142	-1.6438	0.578774	1
E.coli	DEB	S100	M_Raabe_A_Wulf_220421_290421_bRPfrac_1.raw_to_M_Raabe_A_Wulf_220421_290421_Expl3_Ecoli_XL_DEB_S100_LB_bRPfrac_DL.raw_mrgd_perc_0.0100_XLs	2	13513	1883.27	648.921	4.80753e-06	3	ADHDTFWFDTTR	sp|P08312|SYFA_ECOLI	153	164	3.16769	648.923	A+C4H6O2	433.1	A	ADHDTFWFDTTR	-1	0	-3.16769	0.728285	1
E.coli	DEB	S100	M_Raabe_A_Wulf_220421_290421_bRPfrac_1.raw_to_M_Raabe_A_Wulf_220421_290421_Expl3_Ecoli_XL_DEB_S100_LB_bRPfrac_DL.raw_mrgd_perc_0.0100_XLs	2	62007	8821.6	750.931	0.00548743	3	ADHDTFWFDTTR	sp|P08312|SYFA_ECOLI	153	164	0.495491	750.932	AU+C4H6O2	739.125	A	aDHDTFWFDTTR	0	0.0155007	-0.495491	1	1
E.coli	DEB	S100	M_Raabe_A_Wulf_220421_290421_bRPfrac_1.raw_to_M_Raabe_A_Wulf_220421_290421_Expl3_Ecoli_XL_DEB_S100_LB_bRPfrac_DL.raw_mrgd_perc_0.0100_XLs	2	62082	8832.07	742.928	0.000173278	3	ADHDTFWFDTTR	sp|P08312|SYFA_ECOLI	153	164	0.441156	742.928	CU+C4H6O2	715.114	C	aDHDTFWFDTTR	0	0.0346753	-0.441156	0.649507	1
E.coli	DEB	S100	M_Raabe_A_Wulf_220421_290421_bRPfrac_1.raw_to_M_Raabe_A_Wulf_220421_290421_Expl3_Ecoli_XL_DEB_S100_LB_bRPfrac_DL.raw_mrgd_perc_0.0100_XLs	2	85076	12138.2	750.602	3.78716e-06	3	ADHDTFWFDTTR	sp|P08312|SYFA_ECOLI	153	164	1.53179	750.604	AC+C4H6O2	738.141	A	aDHDTFWFDTTR	0	0.0929971	-1.53179	0.955254	1
E.coli	DEB	S100	M_Raabe_A_Wulf_220421_290421_bRPfrac_1.raw_to_M_Raabe_A_Wulf_220421_290421_Expl3_Ecoli_XL_DEB_S100_LB_bRPfrac_DL.raw_mrgd_perc_0.0100_XLs	2	85160	12149.8	750.602	3.31867e-06	3	ADHDTFWFDTTR	sp|P08312|SYFA_ECOLI	153	164	1.6131	750.604	AC+C4H6O2	738.141	A	AdHDTFWFDTTR	1	0.0692245	-1.6131	1	1
E.coli	DEB	S100	M_Raabe_A_Wulf_220421_290421_bRPfrac_1.raw_to_M_Raabe_A_Wulf_220421_290421_Expl3_Ecoli_XL_DEB_S100_LB_bRPfrac_DL.raw_mrgd_perc_0.0100_XLs	2	85172	12151.4	654.253	4.09357e-06	3	ADHDTFWFDTTR	sp|P08312|SYFA_ECOLI	153	164	2.82119	654.255	G+C4H6O2	449.095	G	ADHDTfWfDTTR	7	0.322424	-2.82119	1	1
E.coli	DEB	S100	M_Raabe_A_Wulf_220421_290421_bRPfrac_1.raw_to_M_Raabe_A_Wulf_220421_290421_Expl3_Ecoli_XL_DEB_S100_LB_bRPfrac_DL.raw_mrgd_perc_0.0100_XLs	2	85243	12161.1	750.602	4.11566e-06	3	ADHDTFWFDTTR	sp|P08312|SYFA_ECOLI	153	164	1.68765	750.604	AC+C4H6O2	738.141	A	aDHDTFWFDTTR	0	0.0482166	-1.68765	0.902707	1
E.coli	DEB	S100	M_Raabe_A_Wulf_220421_290421_bRPfrac_1.raw_to_M_Raabe_A_Wulf_220421_290421_Expl3_Ecoli_XL_DEB_S100_LB_bRPfrac_DL.raw_mrgd_perc_0.0100_XLs	2	85307	12169.9	654.254	3.35024e-06	3	ADHDTFWFDTTR	sp|P08312|SYFA_ECOLI	153	164	1.03242	654.255	G+C4H6O2	449.095	G	ADhDTFWFDTTR	2	1.81281	-1.03242	0.934281	1
E.coli	DEB	S100	M_Raabe_A_Wulf_220421_290421_bRPfrac_1.raw_to_M_Raabe_A_Wulf_220421_290421_Expl3_Ecoli_XL_DEB_S100_LB_bRPfrac_DL.raw_mrgd_perc_0.0100_XLs	2	85345	12175.1	750.935	0.000173364	3	ADHDTFWFDTTR	sp|P08312|SYFA_ECOLI	153	164	4.3178	750.932	AU+C4H6O2	739.125	A	aDHDTFWFDTTR	0	0.0580698	4.3178	1	1
E.coli	DEB	S100	M_Raabe_A_Wulf_220421_290421_bRPfrac_1.raw_to_M_Raabe_A_Wulf_220421_290421_Expl3_Ecoli_XL_DEB_S100_LB_bRPfrac_DL.raw_mrgd_perc_0.0100_XLs	2	85361	12177.2	750.604	0.000173202	3	ADHDTFWFDTTR	sp|P08312|SYFA_ECOLI	153	164	0.582396	750.604	AC+C4H6O2	738.141	A	aDHDTFWFDTTR	0	0.0503197	0.582396	0	1
E.coli	DEB	S100	M_Raabe_A_Wulf_220421_290421_bRPfrac_1.raw_to_M_Raabe_A_Wulf_220421_290421_Expl3_Ecoli_XL_DEB_S100_LB_bRPfrac_DL.raw_mrgd_perc_0.0100_XLs	2	85414	12184.3	654.254	4.55602e-06	3	ADHDTFWFDTTR	sp|P08312|SYFA_ECOLI	153	164	0.582243	654.255	G+C4H6O2	449.095	G	AdHDTFWFDTTR	1	0.602072	-0.582243	0.57712	1
E.coli	DEB	S100	M_Raabe_A_Wulf_220421_290421_bRPfrac_1.raw_to_M_Raabe_A_Wulf_220421_290421_Expl3_Ecoli_XL_DEB_S100_LB_bRPfrac_DL.raw_mrgd_perc_0.0100_XLs	2	85497	12195.9	750.602	4.71803e-06	3	ADHDTFWFDTTR	sp|P08312|SYFA_ECOLI	153	164	2.67019	750.604	AC+C4H6O2	738.141	A	aDHDTFWFDTTR	0	0.129021	-2.67019	1	1
E.coli	DEB	S100	M_Raabe_A_Wulf_220421_290421_bRPfrac_1.raw_to_M_Raabe_A_Wulf_220421_290421_Expl3_Ecoli_XL_DEB_S100_LB_bRPfrac_DL.raw_mrgd_perc_0.0100_XLs	2	86170	12288.2	750.933	0.000173198	3	ADHDTFWFDTTR	sp|P08312|SYFA_ECOLI	153	164	2.3671	750.932	AU+C4H6O2	739.125	A	ADHDTFWFDTTR	-1	0	2.3671	1	1
E.coli	DEB	S100	M_Raabe_A_Wulf_220421_290421_bRPfrac_1.raw_to_M_Raabe_A_Wulf_220421_290421_Expl3_Ecoli_XL_DEB_S100_LB_bRPfrac_DL.raw_mrgd_perc_0.0100_XLs	2	86247	12298.7	750.93	4.73783e-06	3	ADHDTFWFDTTR	sp|P08312|SYFA_ECOLI	153	164	2.09351	750.932	AU+C4H6O2	739.125	A	ADHDTFWFDTTR	-1	0	-2.09351	1	1
E.coli	DEB	S100	M_Raabe_A_Wulf_220421_290421_bRPfrac_1.raw_to_M_Raabe_A_Wulf_220421_290421_Expl3_Ecoli_XL_DEB_S100_LB_bRPfrac_DL.raw_mrgd_perc_0.0100_XLs	2	86589	12344.9	750.929	0.000979605	3	ADHDTFWFDTTR	sp|P08312|SYFA_ECOLI	153	164	3.40373	750.932	AU+C4H6O2	739.125	A	aDHDTFWFDTTR	0	0.0259223	-3.40373	0.717906	1
E.coli	DEB	S100	M_Raabe_A_Wulf_220421_290421_bRPfrac_1.raw_to_M_Raabe_A_Wulf_220421_290421_Expl3_Ecoli_XL_DEB_S100_LB_bRPfrac_DL.raw_mrgd_perc_0.0100_XLs	2	86633	12350.9	742.926	4.79758e-06	3	ADHDTFWFDTTR	sp|P08312|SYFA_ECOLI	153	164	1.93309	742.928	CU+C4H6O2	715.114	C	ADHDTFwFDTTR	6	0.0184315	-1.93309	0.83118	1
E.coli	DEB	S100	M_Raabe_A_Wulf_220421_290421_bRPfrac_1.raw_to_M_Raabe_A_Wulf_220421_290421_Expl3_Ecoli_XL_DEB_S100_LB_bRPfrac_DL.raw_mrgd_perc_0.0100_XLs	2	179591	25551.7	675.942	0.000173246	3	GHLTLQMTTLR	sp|P08312|SYFA_ECOLI	36	46	1.11604	675.943	GU+C4H6O2	755.12	G	GHLTLQmTTLR	6	0.443745	-1.11604	0.893997	1
E.coli	DEB	S100	M_Raabe_A_Wulf_220421_290421_bRPfrac_1.raw_to_M_Raabe_A_Wulf_220421_290421_Expl3_Ecoli_XL_DEB_S100_LB_bRPfrac_DL.raw_mrgd_perc_0.0100_XLs	2	203044	28985.6	579.265	4.1998e-06	3	GHLTLQM(Oxidation)TTLR	sp|P08312|SYFA_ECOLI	36	46	1.83885	579.266	G+C4H6O2	449.095	G	GhLTLQMTTLR	1	2.05491	-1.83885	0.958703	1
E.coli	DEB	S100	M_Raabe_A_Wulf_220421_290421_bRPfrac_1.raw_to_M_Raabe_A_Wulf_220421_290421_Expl3_Ecoli_XL_DEB_S100_LB_bRPfrac_DL.raw_mrgd_perc_0.0100_XLs	2	203128	28997.1	579.265	4.18244e-06	3	GHLTLQM(Oxidation)TTLR	sp|P08312|SYFA_ECOLI	36	46	2.26032	579.266	G+C4H6O2	449.095	G	gHLTLQMTTLR	0	2.41096	-2.26032	0.916984	1
E.coli	DEB	S100	M_Raabe_A_Wulf_220421_290421_bRPfrac_1.raw_to_M_Raabe_A_Wulf_220421_290421_Expl3_Ecoli_XL_DEB_S100_LB_bRPfrac_DL.raw_mrgd_perc_0.0100_XLs	2	203212	29008.6	579.265	4.1536e-06	3	GHLTLQM(Oxidation)TTLR	sp|P08312|SYFA_ECOLI	36	46	2.36568	579.266	G+C4H6O2	449.095	G	GhLTLQMTTLR	1	2.40568	-2.36568	0.923533	1
E.coli	DEB	S100	M_Raabe_A_Wulf_220421_290421_bRPfrac_1.raw_to_M_Raabe_A_Wulf_220421_290421_Expl3_Ecoli_XL_DEB_S100_LB_bRPfrac_DL.raw_mrgd_perc_0.0100_XLs	2	203297	29020.2	579.265	3.20816e-06	3	GHLTLQM(Oxidation)TTLR	sp|P08312|SYFA_ECOLI	36	46	2.36568	579.266	G+C4H6O2	449.095	G	GhLTLQMTTLR	1	3.25155	-2.36568	1	1
E.coli	DEB	S100	M_Raabe_A_Wulf_220421_290421_bRPfrac_1.raw_to_M_Raabe_A_Wulf_220421_290421_Expl3_Ecoli_XL_DEB_S100_LB_bRPfrac_DL.raw_mrgd_perc_0.0100_XLs	2	203386	29032.3	579.264	3.6619e-06	3	GHLTLQM(Oxidation)TTLR	sp|P08312|SYFA_ECOLI	36	46	2.68178	579.266	G+C4H6O2	449.095	G	GhLTLQMTTLR	1	2.6602	-2.68178	0.546171	1
E.coli	DEB	S100	M_Raabe_A_Wulf_220421_290421_bRPfrac_1.raw_to_M_Raabe_A_Wulf_220421_290421_Expl3_Ecoli_XL_DEB_S100_LB_bRPfrac_DL.raw_mrgd_perc_0.0100_XLs	2	204579	29191.5	469.873	0.00186996	3	GTLHDFLR	sp|P08312|SYFA_ECOLI	225	232	0.424574	469.873	G+C4H6O2	449.095	G	GTLhDFLR	3	0.580818	-0.424574	0.737028	1
E.coli	DEB	S100	M_Raabe_A_Wulf_220421_290421_bRPfrac_1.raw_to_M_Raabe_A_Wulf_220421_290421_Expl3_Ecoli_XL_DEB_S100_LB_bRPfrac_DL.raw_mrgd_perc_0.0100_XLs	2	225861	32451.4	670.61	0.0093836	3	GHLTLQMTTLR	sp|P08312|SYFA_ECOLI	36	46	0.957948	670.611	AU+C4H6O2	739.125	A	GHLTLQmTTLR	6	0.20316	-0.957948	0.324388	1
E.coli	DEB	S100	M_Raabe_A_Wulf_220421_290421_bRPfrac_1.raw_to_M_Raabe_A_Wulf_220421_290421_Expl3_Ecoli_XL_DEB_S100_LB_bRPfrac_DL.raw_mrgd_perc_0.0100_XLs	2	227198	32633	573.934	4.74862e-06	3	GHLTLQM(Oxidation)TTLR	sp|P08312|SYFA_ECOLI	36	46	0.382325	573.934	A+C4H6O2	433.1	A	GhLTLQMTTLR	1	0.744917	-0.382325	0.471778	1
E.coli	DEB	S100	M_Raabe_A_Wulf_220421_290421_bRPfrac_1.raw_to_M_Raabe_A_Wulf_220421_290421_Expl3_Ecoli_XL_DEB_S100_LB_bRPfrac_DL.raw_mrgd_perc_0.0100_XLs	2	248001	35809.3	573.934	0.000173398	3	GHLTLQM(Oxidation)TTLR	sp|P08312|SYFA_ECOLI	36	46	0.626324	573.934	A+C4H6O2	433.1	A	GHLTLQmTTLR	6	1.01245	-0.626324	1	1
E.coli	DEB	S100	M_Raabe_A_Wulf_220421_290421_bRPfrac_1.raw_to_M_Raabe_A_Wulf_220421_290421_Expl3_Ecoli_XL_DEB_S100_LB_bRPfrac_DL.raw_mrgd_perc_0.0100_XLs	2	248083	35820.5	573.933	0.000173378	3	GHLTLQM(Oxidation)TTLR	sp|P08312|SYFA_ECOLI	36	46	1.79612	573.934	A+C4H6O2	433.1	A	GHLtLQMttLR	8	0.0146594	-1.79612	0.914867	1
E.coli	DEB	S100	M_Raabe_A_Wulf_220421_290421_bRPfrac_1.raw_to_M_Raabe_A_Wulf_220421_290421_Expl3_Ecoli_XL_DEB_S100_LB_bRPfrac_DL.raw_mrgd_perc_0.0100_XLs	2	248165	35831.8	573.933	0.000173211	3	GHLTLQM(Oxidation)TTLR	sp|P08312|SYFA_ECOLI	36	46	1.60198	573.934	A+C4H6O2	433.1	A	GHLTLQmTTLR	6	0.0089004	-1.60198	0.900751	1
E.coli	DEB	S100	M_Raabe_A_Wulf_220421_290421_bRPfrac_1.raw_to_M_Raabe_A_Wulf_220421_290421_Expl3_Ecoli_XL_DEB_S100_LB_bRPfrac_DL.raw_mrgd_perc_0.0100_XLs	2	248422	35866.8	573.933	0.0015013	3	GHLTLQMTTLR	sp|P08312|SYFA_ECOLI	36	46	1.79612	573.934	G+C4H6O2	449.095	G	GHLTLQmTTLR	6	1.9507	-1.79612	0.530188	1
E.coli	DEB	S100	M_Raabe_A_Wulf_220421_290421_bRPfrac_1.raw_to_M_Raabe_A_Wulf_220421_290421_Expl3_Ecoli_XL_DEB_S100_LB_bRPfrac_DL.raw_mrgd_perc_0.0100_XLs	2	109403	15581.7	762.339	4.03039e-06	3	PIDPNAMFLVATNNYR	sp|P08331|CPDB_ECOLI	530	545	1.80334	762.34	G+C4H6O2	449.095	G	PIDPNAmFLVATNNYR	6	2.21995	-1.80334	0.8108	1
E.coli	DEB	S100	M_Raabe_A_Wulf_220421_290421_bRPfrac_1.raw_to_M_Raabe_A_Wulf_220421_290421_Expl3_Ecoli_XL_DEB_S100_LB_bRPfrac_DL.raw_mrgd_perc_0.0100_XLs	2	109485	15592.9	762.34	0.000173437	3	PIDPNAM(Oxidation)FLVATNNYR	sp|P08331|CPDB_ECOLI	530	545	0.360416	762.34	A+C4H6O2	433.1	A	PIDPNAmFLVATNNYR	6	0.720889	-0.360416	1	1
E.coli	DEB	S100	M_Raabe_A_Wulf_220421_290421_bRPfrac_1.raw_to_M_Raabe_A_Wulf_220421_290421_Expl3_Ecoli_XL_DEB_S100_LB_bRPfrac_DL.raw_mrgd_perc_0.0100_XLs	2	30315	4364.75	636.611	4.15716e-06	3	IEM(Oxidation)GETPEQAVVR	sp|P08337|MUTT_ECOLI	40	52	0.287221	636.612	A+C4H6O2	433.1	A	IeMGeTPeQAVVR	7	0.0185595	-0.287221	0.735338	1
E.coli	DEB	S100	M_Raabe_A_Wulf_220421_290421_bRPfrac_1.raw_to_M_Raabe_A_Wulf_220421_290421_Expl3_Ecoli_XL_DEB_S100_LB_bRPfrac_DL.raw_mrgd_perc_0.0100_XLs	2	30418	4377.02	636.611	3.84347e-06	3	IEMGETPEQAVVR	sp|P08337|MUTT_ECOLI	40	52	1.22971	636.612	G+C4H6O2	449.095	G	IEmGETPEQAVVR	2	2.11181	-1.22971	0.734063	1
E.coli	DEB	S100	M_Raabe_A_Wulf_220421_290421_bRPfrac_1.raw_to_M_Raabe_A_Wulf_220421_290421_Expl3_Ecoli_XL_DEB_S100_LB_bRPfrac_DL.raw_mrgd_perc_0.0100_XLs	2	31443	4500.5	631.278	0.000173445	3	IEMGETPEQAVVR	sp|P08337|MUTT_ECOLI	40	52	2.73128	631.28	A+C4H6O2	433.1	A	IEmGETPEQAVVR	2	1.37937	-2.73128	0.441158	1
E.coli	DEB	S100	M_Raabe_A_Wulf_220421_290421_bRPfrac_1.raw_to_M_Raabe_A_Wulf_220421_290421_Expl3_Ecoli_XL_DEB_S100_LB_bRPfrac_DL.raw_mrgd_perc_0.0100_XLs	2	151045	21676.6	432.191	0.00058862	3	VSTHVFR	sp|P08395|SPPA_ECOLI	198	204	0.312066	432.191	G+C4H6O2	449.095	G	VStHVFR	2	0.0915203	-0.312066	0.608382	1
E.coli	DEB	S100	M_Raabe_A_Wulf_220421_290421_bRPfrac_1.raw_to_M_Raabe_A_Wulf_220421_290421_Expl3_Ecoli_XL_DEB_S100_LB_bRPfrac_DL.raw_mrgd_perc_0.0100_XLs	2	151124	21687	432.19	0.000173365	3	VSTHVFR	sp|P08395|SPPA_ECOLI	198	204	1.86552	432.191	G+C4H6O2	449.095	G	VStHVFR	2	0.0350461	-1.86552	0.945062	1
E.coli	DEB	S100	M_Raabe_A_Wulf_220421_290421_bRPfrac_1.raw_to_M_Raabe_A_Wulf_220421_290421_Expl3_Ecoli_XL_DEB_S100_LB_bRPfrac_DL.raw_mrgd_perc_0.0100_XLs	2	151207	21698	432.19	0.000479336	3	VSTHVFR	sp|P08395|SPPA_ECOLI	198	204	2.78346	432.191	G+C4H6O2	449.095	G	VStHVFR	2	0.0262984	-2.78346	0.880391	1
E.coli	DEB	S100	M_Raabe_A_Wulf_220421_290421_bRPfrac_1.raw_to_M_Raabe_A_Wulf_220421_290421_Expl3_Ecoli_XL_DEB_S100_LB_bRPfrac_DL.raw_mrgd_perc_0.0100_XLs	2	151291	21708.8	432.19	0.00032607	3	VSTHVFR	sp|P08395|SPPA_ECOLI	198	204	1.37124	432.191	G+C4H6O2	449.095	G	VStHVFR	2	0.0349643	-1.37124	0.738468	1
E.coli	DEB	S100	M_Raabe_A_Wulf_220421_290421_bRPfrac_1.raw_to_M_Raabe_A_Wulf_220421_290421_Expl3_Ecoli_XL_DEB_S100_LB_bRPfrac_DL.raw_mrgd_perc_0.0100_XLs	2	152139	21820.2	426.858	0.0078077	3	VSTHVFR	sp|P08395|SPPA_ECOLI	198	204	1.59391	426.859	A+C4H6O2	433.1	A	VsTHVFR	1	0.58491	-1.59391	0.474591	1
E.coli	DEB	S100	M_Raabe_A_Wulf_220421_290421_bRPfrac_1.raw_to_M_Raabe_A_Wulf_220421_290421_Expl3_Ecoli_XL_DEB_S100_LB_bRPfrac_DL.raw_mrgd_perc_0.0100_XLs	2	28739	4186.84	563.235	0.00199204	2	MEGLVK	sp|P08400|PHOR_ECOLI	253	258	1.48307	563.236	G+C4H6O2	449.095	G	mEGLVK	0	1.87638	-1.48307	0.928065	1
E.coli	DEB	S100	M_Raabe_A_Wulf_220421_290421_bRPfrac_1.raw_to_M_Raabe_A_Wulf_220421_290421_Expl3_Ecoli_XL_DEB_S100_LB_bRPfrac_DL.raw_mrgd_perc_0.0100_XLs	2	28845	4198.12	563.235	0.00486008	2	MEGLVK	sp|P08400|PHOR_ECOLI	253	258	1.80817	563.236	G+C4H6O2	449.095	G	mEGLVK	0	1.09561	-1.80817	0.936569	1
E.coli	DEB	S100	M_Raabe_A_Wulf_220421_290421_bRPfrac_1.raw_to_M_Raabe_A_Wulf_220421_290421_Expl3_Ecoli_XL_DEB_S100_LB_bRPfrac_DL.raw_mrgd_perc_0.0100_XLs	2	53120	7701.21	563.235	0.00403645	2	MEGLVK	sp|P08400|PHOR_ECOLI	253	258	1.59144	563.236	G+C4H6O2	449.095	G	mEGLVK	0	1.09601	-1.59144	0.865826	1
E.coli	DEB	S100	M_Raabe_A_Wulf_220421_290421_bRPfrac_1.raw_to_M_Raabe_A_Wulf_220421_290421_Expl3_Ecoli_XL_DEB_S100_LB_bRPfrac_DL.raw_mrgd_perc_0.0100_XLs	2	4561	756.598	567.89	0.00017341	3	LTDMVTVGK	sp|P08506|DACC_ECOLI	87	95	1.26696	567.891	AC+C4H6O2	738.141	A	LTDmVTVGK	3	0.83013	-1.26696	0.668114	1
E.coli	DEB	S100	M_Raabe_A_Wulf_220421_290421_bRPfrac_1.raw_to_M_Raabe_A_Wulf_220421_290421_Expl3_Ecoli_XL_DEB_S100_LB_bRPfrac_DL.raw_mrgd_perc_0.0100_XLs	2	4789	784.047	471.541	0.000479341	3	LTDMVTVGK	sp|P08506|DACC_ECOLI	87	95	2.60735	471.542	G+C4H6O2	449.095	G	LTDmVTVGK	3	1.92295	-2.60735	0.438686	1
E.coli	DEB	S100	M_Raabe_A_Wulf_220421_290421_bRPfrac_1.raw_to_M_Raabe_A_Wulf_220421_290421_Expl3_Ecoli_XL_DEB_S100_LB_bRPfrac_DL.raw_mrgd_perc_0.0100_XLs	2	150271	21573.4	554.718	0.00426566	2	EEIER	sp|P08660|AK3_ECOLI, sp|P0CE47|EFTU1_ECOLI, sp|P0CE48|EFTU2_ECOLI	86, 285, 285	90, 289, 289	2.05021	554.719	A+C4H6O2	433.1	A	EeIER	1	0.0857873	-2.05021	1	1
E.coli	DEB	S100	M_Raabe_A_Wulf_220421_290421_bRPfrac_1.raw_to_M_Raabe_A_Wulf_220421_290421_Expl3_Ecoli_XL_DEB_S100_LB_bRPfrac_DL.raw_mrgd_perc_0.0100_XLs	2	175695	25051.8	554.718	0.00748116	2	EEIER	sp|P08660|AK3_ECOLI, sp|P0CE47|EFTU1_ECOLI, sp|P0CE48|EFTU2_ECOLI	86, 285, 285	90, 289, 289	1.50007	554.719	A+C4H6O2	433.1	A	EeIER	1	0.111789	-1.50007	0.926207	1
E.coli	DEB	S100	M_Raabe_A_Wulf_220421_290421_bRPfrac_1.raw_to_M_Raabe_A_Wulf_220421_290421_Expl3_Ecoli_XL_DEB_S100_LB_bRPfrac_DL.raw_mrgd_perc_0.0100_XLs	2	175892	25078.2	554.718	0.00111599	2	EEIER	sp|P08660|AK3_ECOLI, sp|P0CE47|EFTU1_ECOLI, sp|P0CE48|EFTU2_ECOLI	86, 285, 285	90, 289, 289	2.05021	554.719	A+C4H6O2	433.1	A	EEiER	2	0.0843595	-2.05021	0.819279	1
E.coli	DEB	S100	M_Raabe_A_Wulf_220421_290421_bRPfrac_1.raw_to_M_Raabe_A_Wulf_220421_290421_Expl3_Ecoli_XL_DEB_S100_LB_bRPfrac_DL.raw_mrgd_perc_0.0100_XLs	2	199697	28540.6	554.719	0.00209271	2	EEIER	sp|P08660|AK3_ECOLI, sp|P0CE47|EFTU1_ECOLI, sp|P0CE48|EFTU2_ECOLI	86, 285, 285	90, 289, 289	0.509807	554.719	A+C4H6O2	433.1	A	EeIER	1	0.103966	-0.509807	0.887848	1
E.coli	DEB	S100	M_Raabe_A_Wulf_220421_290421_bRPfrac_1.raw_to_M_Raabe_A_Wulf_220421_290421_Expl3_Ecoli_XL_DEB_S100_LB_bRPfrac_DL.raw_mrgd_perc_0.0100_XLs	2	35420	5013.07	561.602	3.61617e-06	3	KVLGFITDAGGR	sp|P08839|PT1_ECOLI	175	186	1.7287	561.601	G+C4H6O2	449.095	G	kVLGFITDAGGR	0	2.01392	1.7287	0.674504	1
E.coli	DEB	S100	M_Raabe_A_Wulf_220421_290421_bRPfrac_1.raw_to_M_Raabe_A_Wulf_220421_290421_Expl3_Ecoli_XL_DEB_S100_LB_bRPfrac_DL.raw_mrgd_perc_0.0100_XLs	2	35518	5026.15	561.601	3.99055e-06	3	KVLGFITDAGGR	sp|P08839|PT1_ECOLI	175	186	0.879638	561.601	G+C4H6O2	449.095	G	kVLGFITDAGGR	0	0.576725	-0.879638	0.868917	1
E.coli	DEB	S100	M_Raabe_A_Wulf_220421_290421_bRPfrac_1.raw_to_M_Raabe_A_Wulf_220421_290421_Expl3_Ecoli_XL_DEB_S100_LB_bRPfrac_DL.raw_mrgd_perc_0.0100_XLs	2	154302	22103	529.89	0.00032605	3	ELPYM(Oxidation)NFPK	sp|P08839|PT1_ECOLI	341	349	0.24142	529.89	A+C4H6O2	433.1	A	ELPYmNFPK	4	1.28681	-0.24142	0.901587	1
E.coli	DEB	S100	M_Raabe_A_Wulf_220421_290421_bRPfrac_1.raw_to_M_Raabe_A_Wulf_220421_290421_Expl3_Ecoli_XL_DEB_S100_LB_bRPfrac_DL.raw_mrgd_perc_0.0100_XLs	2	179779	25575.2	529.89	0.000588662	3	ELPYMNFPK	sp|P08839|PT1_ECOLI	341	349	0.569097	529.89	G+C4H6O2	449.095	G	ELPYmNFPK	4	0.805493	-0.569097	0.925778	1
E.coli	DEB	S100	M_Raabe_A_Wulf_220421_290421_bRPfrac_1.raw_to_M_Raabe_A_Wulf_220421_290421_Expl3_Ecoli_XL_DEB_S100_LB_bRPfrac_DL.raw_mrgd_perc_0.0100_XLs	2	185103	26286.4	637.64	3.83828e-06	3	M(Oxidation)ISGILASPGIAFGK	sp|P08839|PT1_ECOLI	1	15	1.43227	637.641	A+C4H6O2	433.1	A	mISGILASPGIAFGK	0	0.950699	-1.43227	0.96487	1
E.coli	DEB	S100	M_Raabe_A_Wulf_220421_290421_bRPfrac_1.raw_to_M_Raabe_A_Wulf_220421_290421_Expl3_Ecoli_XL_DEB_S100_LB_bRPfrac_DL.raw_mrgd_perc_0.0100_XLs	2	185183	26297.2	637.64	2.60902e-06	3	M(Oxidation)ISGILASPGIAFGK	sp|P08839|PT1_ECOLI	1	15	2.07934	637.641	A+C4H6O2	433.1	A	mISGILASPGIAFGK	0	0.911448	-2.07934	0.94111	1
E.coli	DEB	S100	M_Raabe_A_Wulf_220421_290421_bRPfrac_1.raw_to_M_Raabe_A_Wulf_220421_290421_Expl3_Ecoli_XL_DEB_S100_LB_bRPfrac_DL.raw_mrgd_perc_0.0100_XLs	2	185270	26309	637.64	3.45715e-06	3	M(Oxidation)ISGILASPGIAFGK	sp|P08839|PT1_ECOLI	1	15	1.21786	637.641	A+C4H6O2	433.1	A	mISGILASPGIAFGK	0	0.0155146	-1.21786	0.877516	1
E.coli	DEB	S100	M_Raabe_A_Wulf_220421_290421_bRPfrac_1.raw_to_M_Raabe_A_Wulf_220421_290421_Expl3_Ecoli_XL_DEB_S100_LB_bRPfrac_DL.raw_mrgd_perc_0.0100_XLs	2	185360	26321.3	637.639	4.70642e-06	3	M(Oxidation)ISGILASPGIAFGK	sp|P08839|PT1_ECOLI	1	15	2.21642	637.641	A+C4H6O2	433.1	A	mISGILASPGIAFGK	0	1.0436	-2.21642	0.622734	1
E.coli	DEB	S100	M_Raabe_A_Wulf_220421_290421_bRPfrac_1.raw_to_M_Raabe_A_Wulf_220421_290421_Expl3_Ecoli_XL_DEB_S100_LB_bRPfrac_DL.raw_mrgd_perc_0.0100_XLs	2	185543	26346.7	637.639	4.80335e-06	3	M(Oxidation)ISGILASPGIAFGK	sp|P08839|PT1_ECOLI	1	15	2.3665	637.641	A+C4H6O2	433.1	A	mISGILASPGIAFGK	0	1.03868	-2.3665	0	1
E.coli	DEB	S100	M_Raabe_A_Wulf_220421_290421_bRPfrac_1.raw_to_M_Raabe_A_Wulf_220421_290421_Expl3_Ecoli_XL_DEB_S100_LB_bRPfrac_DL.raw_mrgd_perc_0.0100_XLs	2	208777	29773.1	637.642	0.000173235	3	M(Oxidation)ISGILASPGIAFGK	sp|P08839|PT1_ECOLI	1	15	1.84519	637.641	A+C4H6O2	433.1	A	mISGILASPGIAFGK	0	0.948674	1.84519	0.631875	1
E.coli	DEB	S100	M_Raabe_A_Wulf_220421_290421_bRPfrac_1.raw_to_M_Raabe_A_Wulf_220421_290421_Expl3_Ecoli_XL_DEB_S100_LB_bRPfrac_DL.raw_mrgd_perc_0.0100_XLs	2	59698	8505.72	660.596	4.22096e-06	3	DDFGDMYEGLLQK	sp|P08957|T1MK_ECOLI	125	137	0.346784	660.596	G+C4H6O2	449.095	G	DDFGDmYEGLLQK	5	2.08486	-0.346784	0.569659	1
E.coli	DEB	S100	M_Raabe_A_Wulf_220421_290421_bRPfrac_1.raw_to_M_Raabe_A_Wulf_220421_290421_Expl3_Ecoli_XL_DEB_S100_LB_bRPfrac_DL.raw_mrgd_perc_0.0100_XLs	2	268542	38958.3	489.869	0.000173302	3	M(Oxidation)NNNDLVAK	sp|P08957|T1MK_ECOLI	1	9	1.10457	489.869	A+C4H6O2	433.1	A	mNNNDLVAK	0	1.0371	-1.10457	0.737356	1
E.coli	DEB	S100	M_Raabe_A_Wulf_220421_290421_bRPfrac_1.raw_to_M_Raabe_A_Wulf_220421_290421_Expl3_Ecoli_XL_DEB_S100_LB_bRPfrac_DL.raw_mrgd_perc_0.0100_XLs	2	269184	39027.8	742.297	0.000173384	2	M(Oxidation)NNNDLVAK	sp|P08957|T1MK_ECOLI	1	9	1.31829	742.298	G+C4H6O2	449.095	G	mNNNDLVAK	0	0.63779	-1.31829	0.851713	1
E.coli	DEB	S100	M_Raabe_A_Wulf_220421_290421_bRPfrac_1.raw_to_M_Raabe_A_Wulf_220421_290421_Expl3_Ecoli_XL_DEB_S100_LB_bRPfrac_DL.raw_mrgd_perc_0.0100_XLs	2	32989	4693.61	715.275	0.00426566	2	CSFLPEER	sp|P09030|EX3_ECOLI	177	184	1.5671	715.276	G+C4H6O2	449.095	G	cSFLPEER	0	0.090253	-1.5671	0	1
E.coli	DEB	S100	M_Raabe_A_Wulf_220421_290421_bRPfrac_1.raw_to_M_Raabe_A_Wulf_220421_290421_Expl3_Ecoli_XL_DEB_S100_LB_bRPfrac_DL.raw_mrgd_perc_0.0100_XLs	2	33155	4715.88	715.276	0.0013763	2	CSFLPEER	sp|P09030|EX3_ECOLI	177	184	0.884458	715.276	G+C4H6O2	449.095	G	cSFLPEER	0	0.204481	-0.884458	0.560189	1
E.coli	DEB	S100	M_Raabe_A_Wulf_220421_290421_bRPfrac_1.raw_to_M_Raabe_A_Wulf_220421_290421_Expl3_Ecoli_XL_DEB_S100_LB_bRPfrac_DL.raw_mrgd_perc_0.0100_XLs	2	35167	4979.28	748.951	0.000173205	3	VHDDMFPLEEVAK	sp|P09030|EX3_ECOLI	37	49	2.78452	748.953	CU+C4H6O2	715.114	C	VHDDmFPLEEVAK	4	0.421382	-2.78452	0.880214	1
E.coli	DEB	S100	M_Raabe_A_Wulf_220421_290421_bRPfrac_1.raw_to_M_Raabe_A_Wulf_220421_290421_Expl3_Ecoli_XL_DEB_S100_LB_bRPfrac_DL.raw_mrgd_perc_0.0100_XLs	2	35218	4986.07	748.952	4.68637e-06	3	VHDDMFPLEEVAK	sp|P09030|EX3_ECOLI	37	49	1.44932	748.953	CU+C4H6O2	715.114	C	VHDDmFPLEEVAK	4	0.312505	-1.44932	1	1
E.coli	DEB	S100	M_Raabe_A_Wulf_220421_290421_bRPfrac_1.raw_to_M_Raabe_A_Wulf_220421_290421_Expl3_Ecoli_XL_DEB_S100_LB_bRPfrac_DL.raw_mrgd_perc_0.0100_XLs	2	35246	4989.83	748.951	4.47471e-06	3	VHDDMFPLEEVAK	sp|P09030|EX3_ECOLI	37	49	2.5845	748.953	CU+C4H6O2	715.114	C	VHDDmFPLEEVAK	4	0.339345	-2.5845	0.8007	1
E.coli	DEB	S100	M_Raabe_A_Wulf_220421_290421_bRPfrac_1.raw_to_M_Raabe_A_Wulf_220421_290421_Expl3_Ecoli_XL_DEB_S100_LB_bRPfrac_DL.raw_mrgd_perc_0.0100_XLs	2	35321	4999.79	748.952	0.000173342	3	VHDDMFPLEEVAK	sp|P09030|EX3_ECOLI	37	49	0.648201	748.953	CU+C4H6O2	715.114	C	VHDDmFPLEEVAK	4	0.593189	-0.648201	0.671631	1
E.coli	DEB	S100	M_Raabe_A_Wulf_220421_290421_bRPfrac_1.raw_to_M_Raabe_A_Wulf_220421_290421_Expl3_Ecoli_XL_DEB_S100_LB_bRPfrac_DL.raw_mrgd_perc_0.0100_XLs	2	36157	5110.8	762.288	0.000173446	3	VHDDMFPLEEVAK	sp|P09030|EX3_ECOLI	37	49	0.482939	762.288	GU+C4H6O2	755.12	G	VHDDmFPLEEVAK	4	0.112858	-0.482939	1	1
E.coli	DEB	S100	M_Raabe_A_Wulf_220421_290421_bRPfrac_1.raw_to_M_Raabe_A_Wulf_220421_290421_Expl3_Ecoli_XL_DEB_S100_LB_bRPfrac_DL.raw_mrgd_perc_0.0100_XLs	2	36241	5122.04	762.288	4.44313e-06	3	VHDDM(Oxidation)FPLEEVAK	sp|P09030|EX3_ECOLI	37	49	0.210066	762.288	AU+C4H6O2	739.125	A	VHDDmFPLEEVAK	4	0.195827	-0.210066	0.883106	1
E.coli	DEB	S100	M_Raabe_A_Wulf_220421_290421_bRPfrac_1.raw_to_M_Raabe_A_Wulf_220421_290421_Expl3_Ecoli_XL_DEB_S100_LB_bRPfrac_DL.raw_mrgd_perc_0.0100_XLs	2	36252	5123.43	749.278	0.000173279	3	VHDDMFPLEEVAK	sp|P09030|EX3_ECOLI	37	49	3.80843	749.281	UU+C4H6O2	716.098	U	VHDDmFPLEEVAK	4	1.5539	-3.80843	0.485319	1
E.coli	DEB	S100	M_Raabe_A_Wulf_220421_290421_bRPfrac_1.raw_to_M_Raabe_A_Wulf_220421_290421_Expl3_Ecoli_XL_DEB_S100_LB_bRPfrac_DL.raw_mrgd_perc_0.0100_XLs	2	58553	8353.07	495.461	4.45128e-06	4	VHDDMFPLEEVAK	sp|P09030|EX3_ECOLI	37	49	1.43188	495.462	G+C4H6O2	449.095	G	VHDDmFPLEEVAK	4	1.12227	-1.43188	0.657986	1
E.coli	DEB	S100	M_Raabe_A_Wulf_220421_290421_bRPfrac_1.raw_to_M_Raabe_A_Wulf_220421_290421_Expl3_Ecoli_XL_DEB_S100_LB_bRPfrac_DL.raw_mrgd_perc_0.0100_XLs	2	58595	8358.76	756.628	4.78688e-06	3	VHDDMFPLEEVAK	sp|P09030|EX3_ECOLI	37	49	0.428854	756.629	AC+C4H6O2	738.141	A	VHDDmFPLEEVAK	4	0.930346	-0.428854	1	1
E.coli	DEB	S100	M_Raabe_A_Wulf_220421_290421_bRPfrac_1.raw_to_M_Raabe_A_Wulf_220421_290421_Expl3_Ecoli_XL_DEB_S100_LB_bRPfrac_DL.raw_mrgd_perc_0.0100_XLs	2	58699	8372.57	756.628	4.68254e-06	3	VHDDMFPLEEVAK	sp|P09030|EX3_ECOLI	37	49	1.61834	756.629	AC+C4H6O2	738.141	A	VHDDmFPLEEVAK	4	1.86228	-1.61834	0.889805	1
E.coli	DEB	S100	M_Raabe_A_Wulf_220421_290421_bRPfrac_1.raw_to_M_Raabe_A_Wulf_220421_290421_Expl3_Ecoli_XL_DEB_S100_LB_bRPfrac_DL.raw_mrgd_perc_0.0100_XLs	2	58726	8376.33	660.279	3.93223e-06	3	VHDDMFPLEEVAK	sp|P09030|EX3_ECOLI	37	49	1.05615	660.28	G+C4H6O2	449.095	G	VHDDmFPLEEVAK	4	2.20556	-1.05615	1	1
E.coli	DEB	S100	M_Raabe_A_Wulf_220421_290421_bRPfrac_1.raw_to_M_Raabe_A_Wulf_220421_290421_Expl3_Ecoli_XL_DEB_S100_LB_bRPfrac_DL.raw_mrgd_perc_0.0100_XLs	2	58810	8387.35	660.279	4.06718e-06	3	VHDDMFPLEEVAK	sp|P09030|EX3_ECOLI	37	49	1.11043	660.28	G+C4H6O2	449.095	G	VHDDmFPLEEVAK	4	2.22211	-1.11043	0.968699	1
E.coli	DEB	S100	M_Raabe_A_Wulf_220421_290421_bRPfrac_1.raw_to_M_Raabe_A_Wulf_220421_290421_Expl3_Ecoli_XL_DEB_S100_LB_bRPfrac_DL.raw_mrgd_perc_0.0100_XLs	2	58826	8389.36	756.628	0.00748116	3	VHDDMFPLEEVAK	sp|P09030|EX3_ECOLI	37	49	0.485772	756.629	AC+C4H6O2	738.141	A	VHDDmFPLEEVAK	4	0.875492	-0.485772	0.376065	1
E.coli	DEB	S100	M_Raabe_A_Wulf_220421_290421_bRPfrac_1.raw_to_M_Raabe_A_Wulf_220421_290421_Expl3_Ecoli_XL_DEB_S100_LB_bRPfrac_DL.raw_mrgd_perc_0.0100_XLs	2	58894	8398.62	660.279	4.82943e-06	3	VHDDMFPLEEVAK	sp|P09030|EX3_ECOLI	37	49	1.11043	660.28	G+C4H6O2	449.095	G	VHDDmFPLEEVAK	4	1.21971	-1.11043	0.951476	1
E.coli	DEB	S100	M_Raabe_A_Wulf_220421_290421_bRPfrac_1.raw_to_M_Raabe_A_Wulf_220421_290421_Expl3_Ecoli_XL_DEB_S100_LB_bRPfrac_DL.raw_mrgd_perc_0.0100_XLs	2	58979	8410.09	660.28	4.53241e-06	3	VHDDM(Oxidation)FPLEEVAK	sp|P09030|EX3_ECOLI	37	49	0.409078	660.28	A+C4H6O2	433.1	A	VHDDMFpLEEVAK	6	0.0798	-0.409078	1	1
E.coli	DEB	S100	M_Raabe_A_Wulf_220421_290421_bRPfrac_1.raw_to_M_Raabe_A_Wulf_220421_290421_Expl3_Ecoli_XL_DEB_S100_LB_bRPfrac_DL.raw_mrgd_perc_0.0100_XLs	2	59069	8421.8	660.279	0.000173447	3	VHDDM(Oxidation)FPLEEVAK	sp|P09030|EX3_ECOLI	37	49	0.656073	660.28	A+C4H6O2	433.1	A	VHDDmFPLEEVAK	4	0.0660591	-0.656073	0.616875	1
E.coli	DEB	S100	M_Raabe_A_Wulf_220421_290421_bRPfrac_1.raw_to_M_Raabe_A_Wulf_220421_290421_Expl3_Ecoli_XL_DEB_S100_LB_bRPfrac_DL.raw_mrgd_perc_0.0100_XLs	2	59400	8465.37	748.951	4.77625e-06	3	VHDDMFPLEEVAK	sp|P09030|EX3_ECOLI	37	49	2.38396	748.953	CU+C4H6O2	715.114	C	VHDDmFPLEEVAK	4	0.438565	-2.38396	1	1
E.coli	DEB	S100	M_Raabe_A_Wulf_220421_290421_bRPfrac_1.raw_to_M_Raabe_A_Wulf_220421_290421_Expl3_Ecoli_XL_DEB_S100_LB_bRPfrac_DL.raw_mrgd_perc_0.0100_XLs	2	59484	8476.51	748.953	4.8876e-06	3	VHDDMFPLEEVAK	sp|P09030|EX3_ECOLI	37	49	0.114122	748.953	CU+C4H6O2	715.114	C	VHDDmFPLEEVAK	4	0.495737	-0.114122	0.951613	1
E.coli	DEB	S100	M_Raabe_A_Wulf_220421_290421_bRPfrac_1.raw_to_M_Raabe_A_Wulf_220421_290421_Expl3_Ecoli_XL_DEB_S100_LB_bRPfrac_DL.raw_mrgd_perc_0.0100_XLs	2	59849	8526.54	756.955	0.00017318	3	VHDDMFPLEEVAK	sp|P09030|EX3_ECOLI	37	49	2.02074	756.957	AU+C4H6O2	739.125	A	VHDDmFPLEEVAK	4	0.37678	-2.02074	1	1
E.coli	DEB	S100	M_Raabe_A_Wulf_220421_290421_bRPfrac_1.raw_to_M_Raabe_A_Wulf_220421_290421_Expl3_Ecoli_XL_DEB_S100_LB_bRPfrac_DL.raw_mrgd_perc_0.0100_XLs	2	59925	8536.94	756.956	4.56056e-06	3	VHDDMFPLEEVAK	sp|P09030|EX3_ECOLI	37	49	1.09624	756.957	AU+C4H6O2	739.125	A	VHDDmFPLEEVAK	4	0.288965	-1.09624	1	1
E.coli	DEB	S100	M_Raabe_A_Wulf_220421_290421_bRPfrac_1.raw_to_M_Raabe_A_Wulf_220421_290421_Expl3_Ecoli_XL_DEB_S100_LB_bRPfrac_DL.raw_mrgd_perc_0.0100_XLs	2	83790	11961.8	654.946	4.32393e-06	3	VHDDMFPLEEVAK	sp|P09030|EX3_ECOLI	37	49	2.89314	654.948	A+C4H6O2	433.1	A	VHDDmFPLEEVAK	4	1.66231	-2.89314	0.767163	1
E.coli	DEB	S100	M_Raabe_A_Wulf_220421_290421_bRPfrac_1.raw_to_M_Raabe_A_Wulf_220421_290421_Expl3_Ecoli_XL_DEB_S100_LB_bRPfrac_DL.raw_mrgd_perc_0.0100_XLs	2	83864	11971.7	654.948	3.79074e-06	3	VHDDMFPLEEVAK	sp|P09030|EX3_ECOLI	37	49	1.19871	654.948	A+C4H6O2	433.1	A	VHDDmFPLEEVAK	4	1.57318	-1.19871	0.904633	1
E.coli	DEB	S100	M_Raabe_A_Wulf_220421_290421_bRPfrac_1.raw_to_M_Raabe_A_Wulf_220421_290421_Expl3_Ecoli_XL_DEB_S100_LB_bRPfrac_DL.raw_mrgd_perc_0.0100_XLs	2	83954	11984.1	654.948	0.000173444	3	VHDDMFPLEEVAK	sp|P09030|EX3_ECOLI	37	49	0.602885	654.948	A+C4H6O2	433.1	A	VHDDmFPLEEVAK	4	1.72795	-0.602885	0.730846	1
E.coli	DEB	S100	M_Raabe_A_Wulf_220421_290421_bRPfrac_1.raw_to_M_Raabe_A_Wulf_220421_290421_Expl3_Ecoli_XL_DEB_S100_LB_bRPfrac_DL.raw_mrgd_perc_0.0100_XLs	2	227213	32635.1	503.235	4.35561e-06	3	GHYGVALLTK	sp|P09030|EX3_ECOLI	61	70	2.26225	503.236	G+C4H6O2	449.095	G	GhYGVALLTK	1	0.27085	-2.26225	0.483582	1
E.coli	DEB	S100	M_Raabe_A_Wulf_220421_290421_bRPfrac_1.raw_to_M_Raabe_A_Wulf_220421_290421_Expl3_Ecoli_XL_DEB_S100_LB_bRPfrac_DL.raw_mrgd_perc_0.0100_XLs	2	227287	32645	503.236	3.51212e-06	3	GHYGVALLTK	sp|P09030|EX3_ECOLI	61	70	0.92811	503.236	G+C4H6O2	449.095	G	GhYGVALLTK	1	1.84986	-0.92811	0.875041	1
E.coli	DEB	S100	M_Raabe_A_Wulf_220421_290421_bRPfrac_1.raw_to_M_Raabe_A_Wulf_220421_290421_Expl3_Ecoli_XL_DEB_S100_LB_bRPfrac_DL.raw_mrgd_perc_0.0100_XLs	2	227371	32656.4	503.236	3.18657e-06	3	GHYGVALLTK	sp|P09030|EX3_ECOLI	61	70	1.11004	503.236	G+C4H6O2	449.095	G	GhYGVALLTK	1	1.41321	-1.11004	0.774678	1
E.coli	DEB	S100	M_Raabe_A_Wulf_220421_290421_bRPfrac_1.raw_to_M_Raabe_A_Wulf_220421_290421_Expl3_Ecoli_XL_DEB_S100_LB_bRPfrac_DL.raw_mrgd_perc_0.0100_XLs	2	227456	32667.8	503.235	3.3778e-06	3	GHYGVALLTK	sp|P09030|EX3_ECOLI	61	70	1.59518	503.236	G+C4H6O2	449.095	G	GhYGVALLTK	1	0.532624	-1.59518	0.585904	1
E.coli	DEB	S100	M_Raabe_A_Wulf_220421_290421_bRPfrac_1.raw_to_M_Raabe_A_Wulf_220421_290421_Expl3_Ecoli_XL_DEB_S100_LB_bRPfrac_DL.raw_mrgd_perc_0.0100_XLs	2	227554	32680.7	503.236	4.52205e-06	3	GHYGVALLTK	sp|P09030|EX3_ECOLI	61	70	1.22278	503.236	G+C4H6O2	449.095	G	GhYGVALLTK	1	0.0705456	-1.22278	0.401458	1
E.coli	DEB	S100	M_Raabe_A_Wulf_220421_290421_bRPfrac_1.raw_to_M_Raabe_A_Wulf_220421_290421_Expl3_Ecoli_XL_DEB_S100_LB_bRPfrac_DL.raw_mrgd_perc_0.0100_XLs	2	227679	32696.9	503.235	0.000843699	3	GHYGVALLTK	sp|P09030|EX3_ECOLI	61	70	2.20161	503.236	G+C4H6O2	449.095	G	GhYGVALLTK	1	0.0572958	-2.20161	0	1
E.coli	DEB	S100	M_Raabe_A_Wulf_220421_290421_bRPfrac_1.raw_to_M_Raabe_A_Wulf_220421_290421_Expl3_Ecoli_XL_DEB_S100_LB_bRPfrac_DL.raw_mrgd_perc_0.0100_XLs	2	250312	36121.3	503.236	0.000588658	3	GHYGVALLTK	sp|P09030|EX3_ECOLI	61	70	0.746182	503.236	G+C4H6O2	449.095	G	GHyGVALLTK	2	0.0256836	-0.746182	0	1
E.coli	DEB	S100	M_Raabe_A_Wulf_220421_290421_bRPfrac_1.raw_to_M_Raabe_A_Wulf_220421_290421_Expl3_Ecoli_XL_DEB_S100_LB_bRPfrac_DL.raw_mrgd_perc_0.0100_XLs	2	36347	5136.13	1083.42	3.07762e-06	3	LADNDSDGSPM(Oxidation)DSDGEELSSSISEWR	sp|P09127|HEMX_ECOLI	218	243	0.837383	1083.42	A+C4H6O2	433.1	A	LADNDSDGSPmDSDGEELSSSISEWR	10	0.81264	-0.837383	1	1
E.coli	DEB	S100	M_Raabe_A_Wulf_220421_290421_bRPfrac_1.raw_to_M_Raabe_A_Wulf_220421_290421_Expl3_Ecoli_XL_DEB_S100_LB_bRPfrac_DL.raw_mrgd_perc_0.0100_XLs	2	181505	25795.8	625.291	3.11717e-06	3	HVLIIGGGDGAM(Oxidation)LR	sp|P09158|SPEE_ECOLI	80	93	1.62116	625.292	G+C4H6O2	449.095	G	hVLIIGGGDGAMLR	0	4.00873	-1.62116	1	1
E.coli	DEB	S100	M_Raabe_A_Wulf_220421_290421_bRPfrac_1.raw_to_M_Raabe_A_Wulf_220421_290421_Expl3_Ecoli_XL_DEB_S100_LB_bRPfrac_DL.raw_mrgd_perc_0.0100_XLs	2	181612	25810.1	625.292	3.53026e-06	3	HVLIIGGGDGAM(Oxidation)LR	sp|P09158|SPEE_ECOLI	80	93	1.23072	625.292	G+C4H6O2	449.095	G	hVLIIGGGDGAMLR	0	3.40085	-1.23072	1	1
E.coli	DEB	S100	M_Raabe_A_Wulf_220421_290421_bRPfrac_1.raw_to_M_Raabe_A_Wulf_220421_290421_Expl3_Ecoli_XL_DEB_S100_LB_bRPfrac_DL.raw_mrgd_perc_0.0100_XLs	2	181738	25827.4	625.291	4.76967e-06	3	HVLIIGGGDGAM(Oxidation)LR	sp|P09158|SPEE_ECOLI	80	93	2.30444	625.292	G+C4H6O2	449.095	G	HVLIIGGGDGAmLR	11	1.33287	-2.30444	0.307899	1
E.coli	DEB	S100	M_Raabe_A_Wulf_220421_290421_bRPfrac_1.raw_to_M_Raabe_A_Wulf_220421_290421_Expl3_Ecoli_XL_DEB_S100_LB_bRPfrac_DL.raw_mrgd_perc_0.0100_XLs	2	28218	4127.54	765.289	0.00265379	2	AAMVTVAK	sp|P09372|GRPE_ECOLI	187	194	1.95262	765.291	AU+C4H6O2	739.125	A	AAmVTVAK	2	0.733408	-1.95262	0.944027	1
E.coli	DEB	S100	M_Raabe_A_Wulf_220421_290421_bRPfrac_1.raw_to_M_Raabe_A_Wulf_220421_290421_Expl3_Ecoli_XL_DEB_S100_LB_bRPfrac_DL.raw_mrgd_perc_0.0100_XLs	2	28219	4127.61	523.537	0.00517246	3	AAMVTVAK	sp|P09372|GRPE_ECOLI	187	194	0.372176	523.537	AG+C4H6O2	778.147	A	AAmVTVAK	2	0.582201	-0.372176	0.804873	1
E.coli	DEB	S100	M_Raabe_A_Wulf_220421_290421_bRPfrac_1.raw_to_M_Raabe_A_Wulf_220421_290421_Expl3_Ecoli_XL_DEB_S100_LB_bRPfrac_DL.raw_mrgd_perc_0.0100_XLs	2	28317	4139.16	523.536	0.00659307	3	AAMVTVAK	sp|P09372|GRPE_ECOLI	187	194	0.955087	523.537	AG+C4H6O2	778.147	A	AAmVTVAK	2	1.50992	-0.955087	0.775501	1
E.coli	DEB	S100	M_Raabe_A_Wulf_220421_290421_bRPfrac_1.raw_to_M_Raabe_A_Wulf_220421_290421_Expl3_Ecoli_XL_DEB_S100_LB_bRPfrac_DL.raw_mrgd_perc_0.0100_XLs	2	28325	4140.07	765.291	0.000843686	2	AAMVTVAK	sp|P09372|GRPE_ECOLI	187	194	0.129668	765.291	AU+C4H6O2	739.125	A	AAmVTVAK	2	1.76826	0.129668	0.832944	1
E.coli	DEB	S100	M_Raabe_A_Wulf_220421_290421_bRPfrac_1.raw_to_M_Raabe_A_Wulf_220421_290421_Expl3_Ecoli_XL_DEB_S100_LB_bRPfrac_DL.raw_mrgd_perc_0.0100_XLs	2	28542	4165.05	515.86	0.00276736	3	AAM(Oxidation)VTVAK	sp|P09372|GRPE_ECOLI	187	194	1.8794	515.861	AU+C4H6O2	739.125	A	AAMVTVAk	7	0.149307	-1.8794	0.511754	1
E.coli	DEB	S100	M_Raabe_A_Wulf_220421_290421_bRPfrac_1.raw_to_M_Raabe_A_Wulf_220421_290421_Expl3_Ecoli_XL_DEB_S100_LB_bRPfrac_DL.raw_mrgd_perc_0.0100_XLs	2	52197	7597.59	510.2	0.000479335	3	AAMVTVAK	sp|P09372|GRPE_ECOLI	187	194	3.50308	510.202	AC+C4H6O2	738.141	A	AAmVTVAK	2	0.446558	-3.50308	0.978549	1
E.coli	DEB	S100	M_Raabe_A_Wulf_220421_290421_bRPfrac_1.raw_to_M_Raabe_A_Wulf_220421_290421_Expl3_Ecoli_XL_DEB_S100_LB_bRPfrac_DL.raw_mrgd_perc_0.0100_XLs	2	52237	7601.46	413.851	0.00111599	3	AAM(Oxidation)VTVAK	sp|P09372|GRPE_ECOLI	187	194	3.41952	413.853	A+C4H6O2	433.1	A	AaMVTVAK	1	0.00962721	-3.41952	0.993268	1
E.coli	DEB	S100	M_Raabe_A_Wulf_220421_290421_bRPfrac_1.raw_to_M_Raabe_A_Wulf_220421_290421_Expl3_Ecoli_XL_DEB_S100_LB_bRPfrac_DL.raw_mrgd_perc_0.0100_XLs	2	52249	7602.6	776.801	0.000979607	2	AAMVTVAK	sp|P09372|GRPE_ECOLI	187	194	3.95501	776.804	AA+C4H6O2	762.152	A	AAmVTVAK	2	0.764657	-3.95501	1	1
E.coli	DEB	S100	M_Raabe_A_Wulf_220421_290421_bRPfrac_1.raw_to_M_Raabe_A_Wulf_220421_290421_Expl3_Ecoli_XL_DEB_S100_LB_bRPfrac_DL.raw_mrgd_perc_0.0100_XLs	2	52895	7675.96	510.529	0.0015013	3	AAMVTVAK	sp|P09372|GRPE_ECOLI	187	194	1.89156	510.53	AU+C4H6O2	739.125	A	AAmVTVAK	2	0.039887	-1.89156	0.766899	1
E.coli	DEB	S100	M_Raabe_A_Wulf_220421_290421_bRPfrac_1.raw_to_M_Raabe_A_Wulf_220421_290421_Expl3_Ecoli_XL_DEB_S100_LB_bRPfrac_DL.raw_mrgd_perc_0.0100_XLs	2	52997	7687.22	510.529	0.00687862	3	AAMVTVAK	sp|P09372|GRPE_ECOLI	187	194	1.83178	510.53	AU+C4H6O2	739.125	A	AAmVTVAK	2	0.375237	-1.83178	0.801946	1
E.coli	DEB	S100	M_Raabe_A_Wulf_220421_290421_bRPfrac_1.raw_to_M_Raabe_A_Wulf_220421_290421_Expl3_Ecoli_XL_DEB_S100_LB_bRPfrac_DL.raw_mrgd_perc_0.0100_XLs	2	76702	11082.5	620.274	0.000588658	2	AAMVTVAK	sp|P09372|GRPE_ECOLI	187	194	3.28859	620.276	G+C4H6O2	449.095	G	AAmVTVAK	2	1.14411	-3.28859	0.996948	1
E.coli	DEB	S100	M_Raabe_A_Wulf_220421_290421_bRPfrac_1.raw_to_M_Raabe_A_Wulf_220421_290421_Expl3_Ecoli_XL_DEB_S100_LB_bRPfrac_DL.raw_mrgd_perc_0.0100_XLs	2	76876	11104.5	620.274	0.00603683	2	AAMVTVAK	sp|P09372|GRPE_ECOLI	187	194	2.90097	620.276	G+C4H6O2	449.095	G	AAmVTVAK	2	1.13633	-2.90097	0.980302	1
E.coli	DEB	S100	M_Raabe_A_Wulf_220421_290421_bRPfrac_1.raw_to_M_Raabe_A_Wulf_220421_290421_Expl3_Ecoli_XL_DEB_S100_LB_bRPfrac_DL.raw_mrgd_perc_0.0100_XLs	2	76960	11115	620.274	0.00232159	2	AAMVTVAK	sp|P09372|GRPE_ECOLI	187	194	2.20619	620.276	G+C4H6O2	449.095	G	AAmVTVAK	2	1.14015	-2.20619	1	1
E.coli	DEB	S100	M_Raabe_A_Wulf_220421_290421_bRPfrac_1.raw_to_M_Raabe_A_Wulf_220421_290421_Expl3_Ecoli_XL_DEB_S100_LB_bRPfrac_DL.raw_mrgd_perc_0.0100_XLs	2	76973	11116.5	485.561	0.00017339	3	AAM(Oxidation)VTVAKAK	sp|P09372|GRPE_ECOLI	187	196	2.31197	485.562	G+C4H6O2	449.095	G	AAmVTVAKAK	2	1.15521	-2.31197	0.533858	1
E.coli	DEB	S100	M_Raabe_A_Wulf_220421_290421_bRPfrac_1.raw_to_M_Raabe_A_Wulf_220421_290421_Expl3_Ecoli_XL_DEB_S100_LB_bRPfrac_DL.raw_mrgd_perc_0.0100_XLs	2	77048	11125.4	620.274	0.00517247	2	AAMVTVAK	sp|P09372|GRPE_ECOLI	187	194	2.79659	620.276	G+C4H6O2	449.095	G	AAmVTVAK	2	1.14944	-2.79659	0.891841	1
E.coli	DEB	S100	M_Raabe_A_Wulf_220421_290421_bRPfrac_1.raw_to_M_Raabe_A_Wulf_220421_290421_Expl3_Ecoli_XL_DEB_S100_LB_bRPfrac_DL.raw_mrgd_perc_0.0100_XLs	2	77137	11135.9	413.852	0.000588604	3	AAM(Oxidation)VTVAK	sp|P09372|GRPE_ECOLI	187	194	2.96021	413.853	A+C4H6O2	433.1	A	AAmVTVAK	2	1.1127	-2.96021	0.859163	1
E.coli	DEB	S100	M_Raabe_A_Wulf_220421_290421_bRPfrac_1.raw_to_M_Raabe_A_Wulf_220421_290421_Expl3_Ecoli_XL_DEB_S100_LB_bRPfrac_DL.raw_mrgd_perc_0.0100_XLs	2	77138	11135.9	612.277	4.86528e-06	2	AAMVTVAK	sp|P09372|GRPE_ECOLI	187	194	1.802	612.278	A+C4H6O2	433.1	A	AAmVTVAK	2	1.60413	-1.802	0.989065	1
E.coli	DEB	S100	M_Raabe_A_Wulf_220421_290421_bRPfrac_1.raw_to_M_Raabe_A_Wulf_220421_290421_Expl3_Ecoli_XL_DEB_S100_LB_bRPfrac_DL.raw_mrgd_perc_0.0100_XLs	2	77233	11147	612.277	4.81654e-06	2	AAMVTVAK	sp|P09372|GRPE_ECOLI	187	194	1.865	612.278	A+C4H6O2	433.1	A	AAmVTVAK	2	1.58527	-1.865	1	1
E.coli	DEB	S100	M_Raabe_A_Wulf_220421_290421_bRPfrac_1.raw_to_M_Raabe_A_Wulf_220421_290421_Expl3_Ecoli_XL_DEB_S100_LB_bRPfrac_DL.raw_mrgd_perc_0.0100_XLs	2	77322	11157.2	612.276	0.000173215	2	AAMVTVAK	sp|P09372|GRPE_ECOLI	187	194	3.1716	612.278	A+C4H6O2	433.1	A	AAmVTVAK	2	1.58313	-3.1716	1	1
E.coli	DEB	S100	M_Raabe_A_Wulf_220421_290421_bRPfrac_1.raw_to_M_Raabe_A_Wulf_220421_290421_Expl3_Ecoli_XL_DEB_S100_LB_bRPfrac_DL.raw_mrgd_perc_0.0100_XLs	2	268471	38950	664.253	0.00509147	2	AEM(Oxidation)ENLR	sp|P09372|GRPE_ECOLI	67	73	0.43637	664.253	G+C4H6O2	449.095	G	AEmENLR	2	0.74937	-0.43637	0.321904	1
E.coli	DEB	S100	M_Raabe_A_Wulf_220421_290421_bRPfrac_1.raw_to_M_Raabe_A_Wulf_220421_290421_Expl3_Ecoli_XL_DEB_S100_LB_bRPfrac_DL.raw_mrgd_perc_0.0100_XLs	2	30824	4425.58	541.867	0.00538397	3	ELDPMIK	sp|P09373|PFLB_ECOLI	129	135	2.35762	541.869	AG+C4H6O2	778.147	A	ELDPmIK	4	0.556571	-2.35762	0.817988	1
E.coli	DEB	S100	M_Raabe_A_Wulf_220421_290421_bRPfrac_1.raw_to_M_Raabe_A_Wulf_220421_290421_Expl3_Ecoli_XL_DEB_S100_LB_bRPfrac_DL.raw_mrgd_perc_0.0100_XLs	2	103459	14807	725.941	4.6508e-06	3	AGAPFGPGANPMHGR	sp|P09373|PFLB_ECOLI	626	640	0.569207	725.942	AU+C4H6O2	739.125	A	AGAPFGPGANPmHGR	11	1.35156	-0.569207	1	1
E.coli	DEB	S100	M_Raabe_A_Wulf_220421_290421_bRPfrac_1.raw_to_M_Raabe_A_Wulf_220421_290421_Expl3_Ecoli_XL_DEB_S100_LB_bRPfrac_DL.raw_mrgd_perc_0.0100_XLs	2	103534	14816	731.273	0.000173159	3	AGAPFGPGANPM(Oxidation)HGR	sp|P09373|PFLB_ECOLI	626	640	0.19468	731.273	AU+C4H6O2	739.125	A	AGAPFGPGANPmHGR	11	0.969518	-0.19468	0.839279	1
E.coli	DEB	S100	M_Raabe_A_Wulf_220421_290421_bRPfrac_1.raw_to_M_Raabe_A_Wulf_220421_290421_Expl3_Ecoli_XL_DEB_S100_LB_bRPfrac_DL.raw_mrgd_perc_0.0100_XLs	2	103560	14819.4	725.941	3.9179e-06	3	AGAPFGPGANPMHGR	sp|P09373|PFLB_ECOLI	626	640	0.463337	725.942	AU+C4H6O2	739.125	A	AGAPFGPGANPmHGR	11	1.42193	-0.463337	1	1
E.coli	DEB	S100	M_Raabe_A_Wulf_220421_290421_bRPfrac_1.raw_to_M_Raabe_A_Wulf_220421_290421_Expl3_Ecoli_XL_DEB_S100_LB_bRPfrac_DL.raw_mrgd_perc_0.0100_XLs	2	103628	14827.9	731.272	0.000173217	3	AGAPFGPGANPMHGR	sp|P09373|PFLB_ECOLI	626	640	1.87986	731.273	GU+C4H6O2	755.12	G	AGAPFGPGANPmHGR	11	1.30095	-1.87986	0.878047	1
E.coli	DEB	S100	M_Raabe_A_Wulf_220421_290421_bRPfrac_1.raw_to_M_Raabe_A_Wulf_220421_290421_Expl3_Ecoli_XL_DEB_S100_LB_bRPfrac_DL.raw_mrgd_perc_0.0100_XLs	2	103646	14830.2	725.942	4.58159e-06	3	AGAPFGPGANPMHGR	sp|P09373|PFLB_ECOLI	626	640	0.0876719	725.942	AU+C4H6O2	739.125	A	AGAPFGPGANPmHGR	11	1.51137	0.0876719	0.91436	1
E.coli	DEB	S100	M_Raabe_A_Wulf_220421_290421_bRPfrac_1.raw_to_M_Raabe_A_Wulf_220421_290421_Expl3_Ecoli_XL_DEB_S100_LB_bRPfrac_DL.raw_mrgd_perc_0.0100_XLs	2	104409	14924.2	731.272	0.000173179	3	AGAPFGPGANPM(Oxidation)HGR	sp|P09373|PFLB_ECOLI	626	640	1.33287	731.273	AU+C4H6O2	739.125	A	AGAPFGPGANPmHGR	11	0.188478	-1.33287	0.747258	1
E.coli	DEB	S100	M_Raabe_A_Wulf_220421_290421_bRPfrac_1.raw_to_M_Raabe_A_Wulf_220421_290421_Expl3_Ecoli_XL_DEB_S100_LB_bRPfrac_DL.raw_mrgd_perc_0.0100_XLs	2	104466	14931.3	718.265	0.000326064	3	AGAPFGPGANPMHGR	sp|P09373|PFLB_ECOLI	626	640	0.5532	718.266	UU+C4H6O2	716.098	U	AGAPFGPGANPmHGR	11	1.07287	-0.5532	0.538936	1
E.coli	DEB	S100	M_Raabe_A_Wulf_220421_290421_bRPfrac_1.raw_to_M_Raabe_A_Wulf_220421_290421_Expl3_Ecoli_XL_DEB_S100_LB_bRPfrac_DL.raw_mrgd_perc_0.0100_XLs	2	104505	14936	731.272	4.94755e-06	3	AGAPFGPGANPMHGR	sp|P09373|PFLB_ECOLI	626	640	1.33287	731.273	GU+C4H6O2	755.12	G	AGAPFGPGANPmHGR	11	0.226223	-1.33287	0.960847	1
E.coli	DEB	S100	M_Raabe_A_Wulf_220421_290421_bRPfrac_1.raw_to_M_Raabe_A_Wulf_220421_290421_Expl3_Ecoli_XL_DEB_S100_LB_bRPfrac_DL.raw_mrgd_perc_0.0100_XLs	2	104547	14941.2	718.265	0.000173375	3	AGAPFGPGANPMHGR	sp|P09373|PFLB_ECOLI	626	640	1.14395	718.266	UU+C4H6O2	716.098	U	AGAPFGPGANPmHGR	11	0.940068	-1.14395	0.524372	1
E.coli	DEB	S100	M_Raabe_A_Wulf_220421_290421_bRPfrac_1.raw_to_M_Raabe_A_Wulf_220421_290421_Expl3_Ecoli_XL_DEB_S100_LB_bRPfrac_DL.raw_mrgd_perc_0.0100_XLs	2	104594	14946.6	731.273	0.00265379	3	AGAPFGPGANPM(Oxidation)HGR	sp|P09373|PFLB_ECOLI	626	640	0.171361	731.273	AU+C4H6O2	739.125	A	AGAPFGPGANPmHGR	11	0.43264	0.171361	0.872624	1
E.coli	DEB	S100	M_Raabe_A_Wulf_220421_290421_bRPfrac_1.raw_to_M_Raabe_A_Wulf_220421_290421_Expl3_Ecoli_XL_DEB_S100_LB_bRPfrac_DL.raw_mrgd_perc_0.0100_XLs	2	104630	14951.1	718.265	0.00843466	3	AGAPFGPGANPMHGR	sp|P09373|PFLB_ECOLI	626	640	0.692424	718.266	UU+C4H6O2	716.098	U	AGAPFGPGANPmHGR	11	0.941023	-0.692424	0.519808	1
E.coli	DEB	S100	M_Raabe_A_Wulf_220421_290421_bRPfrac_1.raw_to_M_Raabe_A_Wulf_220421_290421_Expl3_Ecoli_XL_DEB_S100_LB_bRPfrac_DL.raw_mrgd_perc_0.0100_XLs	2	127191	18305.9	717.938	4.86032e-06	3	AGAPFGPGANPMHGR	sp|P09373|PFLB_ECOLI	626	640	0.546039	717.938	CU+C4H6O2	715.114	C	AGAPFGPGANPmHGR	11	0.519563	-0.546039	0.978642	1
E.coli	DEB	S100	M_Raabe_A_Wulf_220421_290421_bRPfrac_1.raw_to_M_Raabe_A_Wulf_220421_290421_Expl3_Ecoli_XL_DEB_S100_LB_bRPfrac_DL.raw_mrgd_perc_0.0100_XLs	2	127269	18316.2	717.937	4.69062e-06	3	AGAPFGPGANPMHGR	sp|P09373|PFLB_ECOLI	626	640	0.801082	717.938	CU+C4H6O2	715.114	C	AGAPFGPGANPmHGR	11	0.52118	-0.801082	1	1
E.coli	DEB	S100	M_Raabe_A_Wulf_220421_290421_bRPfrac_1.raw_to_M_Raabe_A_Wulf_220421_290421_Expl3_Ecoli_XL_DEB_S100_LB_bRPfrac_DL.raw_mrgd_perc_0.0100_XLs	2	127356	18327.3	717.938	0.000843671	3	AGAPFGPGANPMHGR	sp|P09373|PFLB_ECOLI	626	640	0.290995	717.938	CU+C4H6O2	715.114	C	AGAPFGPGANPmHGR	11	0.481402	-0.290995	1	1
E.coli	DEB	S100	M_Raabe_A_Wulf_220421_290421_bRPfrac_1.raw_to_M_Raabe_A_Wulf_220421_290421_Expl3_Ecoli_XL_DEB_S100_LB_bRPfrac_DL.raw_mrgd_perc_0.0100_XLs	2	127577	18355.5	634.596	3.88101e-06	3	AGAPFGPGANPM(Oxidation)HGR	sp|P09373|PFLB_ECOLI	626	640	1.38367	634.596	G+C4H6O2	449.095	G	AGAPFGPGANPmHGR	11	0.257001	-1.38367	0.756879	1
E.coli	DEB	S100	M_Raabe_A_Wulf_220421_290421_bRPfrac_1.raw_to_M_Raabe_A_Wulf_220421_290421_Expl3_Ecoli_XL_DEB_S100_LB_bRPfrac_DL.raw_mrgd_perc_0.0100_XLs	2	127668	18367.4	634.595	4.35782e-06	3	AGAPFGPGANPM(Oxidation)HGR	sp|P09373|PFLB_ECOLI	626	640	1.79825	634.596	G+C4H6O2	449.095	G	AGAPFGPGANPmHGR	11	0.113332	-1.79825	0.949234	1
E.coli	DEB	S100	M_Raabe_A_Wulf_220421_290421_bRPfrac_1.raw_to_M_Raabe_A_Wulf_220421_290421_Expl3_Ecoli_XL_DEB_S100_LB_bRPfrac_DL.raw_mrgd_perc_0.0100_XLs	2	127752	18378.3	634.595	3.7816e-06	3	AGAPFGPGANPM(Oxidation)HGR	sp|P09373|PFLB_ECOLI	626	640	2.18296	634.596	G+C4H6O2	449.095	G	AGAPFGPGANPmHGR	11	0.0857828	-2.18296	0.908892	1
E.coli	DEB	S100	M_Raabe_A_Wulf_220421_290421_bRPfrac_1.raw_to_M_Raabe_A_Wulf_220421_290421_Expl3_Ecoli_XL_DEB_S100_LB_bRPfrac_DL.raw_mrgd_perc_0.0100_XLs	2	127839	18389.8	634.595	4.4114e-06	3	AGAPFGPGANPM(Oxidation)HGR	sp|P09373|PFLB_ECOLI	626	640	2.48674	634.596	G+C4H6O2	449.095	G	AGAPFGPGANPmHGR	11	0.455681	-2.48674	0.83541	1
E.coli	DEB	S100	M_Raabe_A_Wulf_220421_290421_bRPfrac_1.raw_to_M_Raabe_A_Wulf_220421_290421_Expl3_Ecoli_XL_DEB_S100_LB_bRPfrac_DL.raw_mrgd_perc_0.0100_XLs	2	128008	18411.5	731.272	0.000173225	3	AGAPFGPGANPM(Oxidation)HGR	sp|P09373|PFLB_ECOLI	626	640	1.19612	731.273	AU+C4H6O2	739.125	A	AGAPFGPGANPmHGR	11	0.146556	-1.19612	1	1
E.coli	DEB	S100	M_Raabe_A_Wulf_220421_290421_bRPfrac_1.raw_to_M_Raabe_A_Wulf_220421_290421_Expl3_Ecoli_XL_DEB_S100_LB_bRPfrac_DL.raw_mrgd_perc_0.0100_XLs	2	128093	18422.8	731.273	0.00232159	3	AGAPFGPGANPM(Oxidation)HGR	sp|P09373|PFLB_ECOLI	626	640	1.05937	731.273	AU+C4H6O2	739.125	A	AGAPFGPGANPmHGR	11	0.324136	-1.05937	0.875952	1
E.coli	DEB	S100	M_Raabe_A_Wulf_220421_290421_bRPfrac_1.raw_to_M_Raabe_A_Wulf_220421_290421_Expl3_Ecoli_XL_DEB_S100_LB_bRPfrac_DL.raw_mrgd_perc_0.0100_XLs	2	151742	21767.6	634.596	4.70329e-06	3	AGAPFGPGANPM(Oxidation)HGR	sp|P09373|PFLB_ECOLI	626	640	1.38367	634.596	G+C4H6O2	449.095	G	AGAPFGPGANPmHGR	11	1.82591	-1.38367	1	1
E.coli	DEB	S100	M_Raabe_A_Wulf_220421_290421_bRPfrac_1.raw_to_M_Raabe_A_Wulf_220421_290421_Expl3_Ecoli_XL_DEB_S100_LB_bRPfrac_DL.raw_mrgd_perc_0.0100_XLs	2	151828	21778.8	476.199	0.0020927	4	AGAPFGPGANPM(Oxidation)HGR	sp|P09373|PFLB_ECOLI	626	640	1.06728	476.199	G+C4H6O2	449.095	G	AGAPFGPGANPmHGR	11	2.01879	-1.06728	0.881379	1
E.coli	DEB	S100	M_Raabe_A_Wulf_220421_290421_bRPfrac_1.raw_to_M_Raabe_A_Wulf_220421_290421_Expl3_Ecoli_XL_DEB_S100_LB_bRPfrac_DL.raw_mrgd_perc_0.0100_XLs	2	152306	21842	725.941	0.000588674	3	AGAPFGPGANPMHGR	sp|P09373|PFLB_ECOLI	626	640	0.876593	725.942	AU+C4H6O2	739.125	A	AGAPFGPGANPmHGR	11	0.21409	-0.876593	0.776691	1
E.coli	DEB	S100	M_Raabe_A_Wulf_220421_290421_bRPfrac_1.raw_to_M_Raabe_A_Wulf_220421_290421_Expl3_Ecoli_XL_DEB_S100_LB_bRPfrac_DL.raw_mrgd_perc_0.0100_XLs	2	152386	21852.4	725.941	0.000588654	3	AGAPFGPGANPMHGR	sp|P09373|PFLB_ECOLI	626	640	1.56535	725.942	AU+C4H6O2	739.125	A	AGAPFGPGANPmHGR	11	0.250163	-1.56535	1	1
E.coli	DEB	S100	M_Raabe_A_Wulf_220421_290421_bRPfrac_1.raw_to_M_Raabe_A_Wulf_220421_290421_Expl3_Ecoli_XL_DEB_S100_LB_bRPfrac_DL.raw_mrgd_perc_0.0100_XLs	2	176922	25210.7	629.264	0.000173365	3	AGAPFGPGANPM(Oxidation)HGR	sp|P09373|PFLB_ECOLI	626	640	0.69199	629.265	A+C4H6O2	433.1	A	AGAPFGPGANPmHGR	11	1.01406	-0.69199	0.910251	1
E.coli	DEB	S100	M_Raabe_A_Wulf_220421_290421_bRPfrac_1.raw_to_M_Raabe_A_Wulf_220421_290421_Expl3_Ecoli_XL_DEB_S100_LB_bRPfrac_DL.raw_mrgd_perc_0.0100_XLs	2	177023	25223.2	472.2	0.000843686	4	AGAPFGPGANPM(Oxidation)HGR	sp|P09373|PFLB_ECOLI	626	640	1.57114	472.2	A+C4H6O2	433.1	A	AGAPFGPGANPmHGR	11	1	-1.57114	0.833488	1
E.coli	DEB	S100	M_Raabe_A_Wulf_220421_290421_bRPfrac_1.raw_to_M_Raabe_A_Wulf_220421_290421_Expl3_Ecoli_XL_DEB_S100_LB_bRPfrac_DL.raw_mrgd_perc_0.0100_XLs	2	177105	25233.5	472.2	0.000588672	4	AGAPFGPGANPM(Oxidation)HGR	sp|P09373|PFLB_ECOLI	626	640	0.989481	472.2	A+C4H6O2	433.1	A	AGAPFGPGANPmHGR	11	1	-0.989481	0.803688	1
E.coli	DEB	S100	M_Raabe_A_Wulf_220421_290421_bRPfrac_1.raw_to_M_Raabe_A_Wulf_220421_290421_Expl3_Ecoli_XL_DEB_S100_LB_bRPfrac_DL.raw_mrgd_perc_0.0100_XLs	2	177188	25244.3	472.2	0.000326091	4	AGAPFGPGANPM(Oxidation)HGR	sp|P09373|PFLB_ECOLI	626	640	0.472454	472.2	A+C4H6O2	433.1	A	AGAPFGPGANPmHGR	11	1	-0.472454	0.776515	1
E.coli	DEB	S100	M_Raabe_A_Wulf_220421_290421_bRPfrac_1.raw_to_M_Raabe_A_Wulf_220421_290421_Expl3_Ecoli_XL_DEB_S100_LB_bRPfrac_DL.raw_mrgd_perc_0.0100_XLs	2	177360	25266.7	472.199	0.0078077	4	AGAPFGPGANPM(Oxidation)HGR	sp|P09373|PFLB_ECOLI	626	640	2.08816	472.2	A+C4H6O2	433.1	A	AGAPFGPGANPmHGR	11	1	-2.08816	0.7057	1
E.coli	DEB	S100	M_Raabe_A_Wulf_220421_290421_bRPfrac_1.raw_to_M_Raabe_A_Wulf_220421_290421_Expl3_Ecoli_XL_DEB_S100_LB_bRPfrac_DL.raw_mrgd_perc_0.0100_XLs	2	177530	25288.7	472.2	0.00058866	4	AGAPFGPGANPM(Oxidation)HGR	sp|P09373|PFLB_ECOLI	626	640	0.601711	472.2	A+C4H6O2	433.1	A	AGAPFGPGANPmHGR	11	0.977172	-0.601711	0.713378	1
E.coli	DEB	S100	M_Raabe_A_Wulf_220421_290421_bRPfrac_1.raw_to_M_Raabe_A_Wulf_220421_290421_Expl3_Ecoli_XL_DEB_S100_LB_bRPfrac_DL.raw_mrgd_perc_0.0100_XLs	2	180216	25631.2	608.622	2.99665e-06	3	DQKGAVASLTSVAK	sp|P09373|PFLB_ECOLI	641	654	0.713392	608.623	G+C4H6O2	449.095	G	DQkGAVASLTSVAK	2	1.66402	-0.713392	1	1
E.coli	DEB	S100	M_Raabe_A_Wulf_220421_290421_bRPfrac_1.raw_to_M_Raabe_A_Wulf_220421_290421_Expl3_Ecoli_XL_DEB_S100_LB_bRPfrac_DL.raw_mrgd_perc_0.0100_XLs	2	200932	28704.6	629.264	0.000173327	3	AGAPFGPGANPM(Oxidation)HGR	sp|P09373|PFLB_ECOLI	626	640	1.81123	629.265	A+C4H6O2	433.1	A	aGAPFGPGANPMHGR	0	0.0599561	-1.81123	0.798763	1
E.coli	DEB	S100	M_Raabe_A_Wulf_220421_290421_bRPfrac_1.raw_to_M_Raabe_A_Wulf_220421_290421_Expl3_Ecoli_XL_DEB_S100_LB_bRPfrac_DL.raw_mrgd_perc_0.0100_XLs	2	201014	28715.5	472.2	0.00517246	4	AGAPFGPGANPM(Oxidation)HGR	sp|P09373|PFLB_ECOLI	626	640	1.70039	472.2	A+C4H6O2	433.1	A	AGAPFGPGANPmHGR	11	0.591687	-1.70039	0.657976	1
E.coli	DEB	S100	M_Raabe_A_Wulf_220421_290421_bRPfrac_1.raw_to_M_Raabe_A_Wulf_220421_290421_Expl3_Ecoli_XL_DEB_S100_LB_bRPfrac_DL.raw_mrgd_perc_0.0100_XLs	2	201266	28749.4	472.2	0.00199204	4	AGAPFGPGANPM(Oxidation)HGR	sp|P09373|PFLB_ECOLI	626	640	0.950704	472.2	A+C4H6O2	433.1	A	AGAPFGPGANPmHGR	11	0.736907	-0.950704	0.682549	1
E.coli	DEB	S100	M_Raabe_A_Wulf_220421_290421_bRPfrac_1.raw_to_M_Raabe_A_Wulf_220421_290421_Expl3_Ecoli_XL_DEB_S100_LB_bRPfrac_DL.raw_mrgd_perc_0.0100_XLs	2	201351	28760.6	472.2	0.000843691	4	AGAPFGPGANPM(Oxidation)HGR	sp|P09373|PFLB_ECOLI	626	640	0.795596	472.2	A+C4H6O2	433.1	A	AGApFGpGANpMHGR	10	0.2444	-0.795596	0.680758	1
E.coli	DEB	S100	M_Raabe_A_Wulf_220421_290421_bRPfrac_1.raw_to_M_Raabe_A_Wulf_220421_290421_Expl3_Ecoli_XL_DEB_S100_LB_bRPfrac_DL.raw_mrgd_perc_0.0100_XLs	2	201523	28783.4	472.2	0.000979604	4	AGAPFGPGANPM(Oxidation)HGR	sp|P09373|PFLB_ECOLI	626	640	0.950704	472.2	A+C4H6O2	433.1	A	AGApFGpGANpMHGR	10	0.159331	-0.950704	0.615617	1
E.coli	DEB	S100	M_Raabe_A_Wulf_220421_290421_bRPfrac_1.raw_to_M_Raabe_A_Wulf_220421_290421_Expl3_Ecoli_XL_DEB_S100_LB_bRPfrac_DL.raw_mrgd_perc_0.0100_XLs	2	201614	28795.4	629.264	0.00538397	3	AGAPFGPGANPM(Oxidation)HGR	sp|P09373|PFLB_ECOLI	626	640	1.65231	629.265	A+C4H6O2	433.1	A	AGAPFGPGAnPMHGR	9	0.011241	-1.65231	0.33039	1
E.coli	DEB	S100	M_Raabe_A_Wulf_220421_290421_bRPfrac_1.raw_to_M_Raabe_A_Wulf_220421_290421_Expl3_Ecoli_XL_DEB_S100_LB_bRPfrac_DL.raw_mrgd_perc_0.0100_XLs	2	201690	28805.4	472.2	0.00896997	4	AGAPFGPGANPM(Oxidation)HGR	sp|P09373|PFLB_ECOLI	626	640	2.00958	472.2	A+C4H6O2	433.1	A	AGAPFGPGANPmHGR	11	0.388516	-2.00958	0.475775	1
E.coli	DEB	S100	M_Raabe_A_Wulf_220421_290421_bRPfrac_1.raw_to_M_Raabe_A_Wulf_220421_290421_Expl3_Ecoli_XL_DEB_S100_LB_bRPfrac_DL.raw_mrgd_perc_0.0100_XLs	2	224629	32284.6	634.595	0.00221366	3	AGAPFGPGANPM(Oxidation)HGR	sp|P09373|PFLB_ECOLI	626	640	2.014	634.596	G+C4H6O2	449.095	G	AGAPFGPGANPmHGR	11	0.3266	-2.014	1	1
E.coli	DEB	S100	M_Raabe_A_Wulf_220421_290421_bRPfrac_1.raw_to_M_Raabe_A_Wulf_220421_290421_Expl3_Ecoli_XL_DEB_S100_LB_bRPfrac_DL.raw_mrgd_perc_0.0100_XLs	2	228543	32811	628.294	3.85972e-06	3	KSGVLTGLPDAYGR	sp|P09373|PFLB_ECOLI	162	175	0.767605	628.295	G+C4H6O2	449.095	G	kSGVLTGLPDAYGR	0	1.82859	-0.767605	0.874295	1
E.coli	DEB	S100	M_Raabe_A_Wulf_220421_290421_bRPfrac_1.raw_to_M_Raabe_A_Wulf_220421_290421_Expl3_Ecoli_XL_DEB_S100_LB_bRPfrac_DL.raw_mrgd_perc_0.0100_XLs	2	250376	36129.9	591.967	0.00517246	3	IVGLQTEAPLKR	sp|P09373|PFLB_ECOLI	97	108	2.06219	591.968	G+C4H6O2	449.095	G	IVGLQTEAPLkR	10	2.12115	-2.06219	0.828679	1
E.coli	DEB	S100	M_Raabe_A_Wulf_220421_290421_bRPfrac_1.raw_to_M_Raabe_A_Wulf_220421_290421_Expl3_Ecoli_XL_DEB_S100_LB_bRPfrac_DL.raw_mrgd_perc_0.0100_XLs	2	270712	39204.9	628.916	4.61449e-06	3	EM(Oxidation)LLDAM(Oxidation)ENPEK	sp|P09373|PFLB_ECOLI	714	725	2.79529	628.918	A+C4H6O2	433.1	A	EmLLDAmENPEK	6	0.0663444	-2.79529	0.892111	1
E.coli	DEB	S100	M_Raabe_A_Wulf_220421_290421_bRPfrac_1.raw_to_M_Raabe_A_Wulf_220421_290421_Expl3_Ecoli_XL_DEB_S100_LB_bRPfrac_DL.raw_mrgd_perc_0.0100_XLs	2	270832	39219.7	628.917	3.60297e-06	3	EM(Oxidation)LLDAM(Oxidation)ENPEK	sp|P09373|PFLB_ECOLI	714	725	1.92186	628.918	A+C4H6O2	433.1	A	EmLLDAmENPEK	6	1.0811	-1.92186	0.877429	1
E.coli	DEB	S100	M_Raabe_A_Wulf_220421_290421_bRPfrac_1.raw_to_M_Raabe_A_Wulf_220421_290421_Expl3_Ecoli_XL_DEB_S100_LB_bRPfrac_DL.raw_mrgd_perc_0.0100_XLs	2	270918	39230.1	628.916	3.70181e-06	3	EM(Oxidation)LLDAM(Oxidation)ENPEK	sp|P09373|PFLB_ECOLI	714	725	2.79529	628.918	A+C4H6O2	433.1	A	EmLLDAmENPEK	6	0.931854	-2.79529	0.670153	1
E.coli	DEB	S100	M_Raabe_A_Wulf_220421_290421_bRPfrac_1.raw_to_M_Raabe_A_Wulf_220421_290421_Expl3_Ecoli_XL_DEB_S100_LB_bRPfrac_DL.raw_mrgd_perc_0.0100_XLs	2	271389	39289.4	738.601	4.49578e-06	3	EM(Oxidation)LLDAM(Oxidation)ENPEK	sp|P09373|PFLB_ECOLI	714	725	1.04205	738.602	AA+C4H6O2	762.152	A	EmLLDAmENPEK	6	1.60097	-1.04205	0.36443	1
E.coli	DEB	S100	M_Raabe_A_Wulf_220421_290421_bRPfrac_1.raw_to_M_Raabe_A_Wulf_220421_290421_Expl3_Ecoli_XL_DEB_S100_LB_bRPfrac_DL.raw_mrgd_perc_0.0100_XLs	2	271661	39324.2	717.591	0.000173322	3	EMLLDAM(Oxidation)ENPEK	sp|P09373|PFLB_ECOLI	714	725	0.34558	717.591	CU+C4H6O2	715.114	C	EmLLDAmENPEK	6	0.714433	-0.34558	0.906308	1
E.coli	DEB	S100	M_Raabe_A_Wulf_220421_290421_bRPfrac_1.raw_to_M_Raabe_A_Wulf_220421_290421_Expl3_Ecoli_XL_DEB_S100_LB_bRPfrac_DL.raw_mrgd_perc_0.0100_XLs	2	271744	39334.7	623.585	0.000173224	3	EM(Oxidation)LLDAMENPEK	sp|P09373|PFLB_ECOLI	714	725	2.76414	623.586	A+C4H6O2	433.1	A	EmLLDAmENPEK	6	1.58943	-2.76414	1	1
E.coli	DEB	S100	M_Raabe_A_Wulf_220421_290421_bRPfrac_1.raw_to_M_Raabe_A_Wulf_220421_290421_Expl3_Ecoli_XL_DEB_S100_LB_bRPfrac_DL.raw_mrgd_perc_0.0100_XLs	2	272625	39444.3	730.926	4.65652e-06	3	EM(Oxidation)LLDAM(Oxidation)ENPEK	sp|P09373|PFLB_ECOLI	714	725	0.315561	730.926	AU+C4H6O2	739.125	A	EmLLDAmENPEK	6	0.386719	-0.315561	0.305669	1
E.coli	DEB	S100	M_Raabe_A_Wulf_220421_290421_bRPfrac_1.raw_to_M_Raabe_A_Wulf_220421_290421_Expl3_Ecoli_XL_DEB_S100_LB_bRPfrac_DL.raw_mrgd_perc_0.0100_XLs	2	3820	666.367	506.701	0.00678816	2	FPMGK	sp|P09394|GLPQ_ECOLI	136	140	1.56589	506.702	A+C4H6O2	433.1	A	FPmGK	2	1.81268	-1.56589	1	1
E.coli	DEB	S100	M_Raabe_A_Wulf_220421_290421_bRPfrac_1.raw_to_M_Raabe_A_Wulf_220421_290421_Expl3_Ecoli_XL_DEB_S100_LB_bRPfrac_DL.raw_mrgd_perc_0.0100_XLs	2	3901	677.126	506.701	0.0086802	2	FPMGK	sp|P09394|GLPQ_ECOLI	136	140	0.963607	506.702	A+C4H6O2	433.1	A	FPmGK	2	1.6591	-0.963607	0.945755	1
E.coli	DEB	S100	M_Raabe_A_Wulf_220421_290421_bRPfrac_1.raw_to_M_Raabe_A_Wulf_220421_290421_Expl3_Ecoli_XL_DEB_S100_LB_bRPfrac_DL.raw_mrgd_perc_0.0100_XLs	2	52392	7619.44	466.544	0.000326067	3	KVQTYPGR	sp|P09394|GLPQ_ECOLI	128	135	2.66951	466.545	G+C4H6O2	449.095	G	kVQTYPGR	0	0.475057	-2.66951	0.392631	1
E.coli	DEB	S100	M_Raabe_A_Wulf_220421_290421_bRPfrac_1.raw_to_M_Raabe_A_Wulf_220421_290421_Expl3_Ecoli_XL_DEB_S100_LB_bRPfrac_DL.raw_mrgd_perc_0.0100_XLs	2	103491	14811	562.566	0.000173213	3	APWFHHQEGK	sp|P09394|GLPQ_ECOLI	174	183	1.12802	562.567	G+C4H6O2	449.095	G	APWFHHQEGk	9	2.63215	-1.12802	0.646217	1
E.coli	DEB	S100	M_Raabe_A_Wulf_220421_290421_bRPfrac_1.raw_to_M_Raabe_A_Wulf_220421_290421_Expl3_Ecoli_XL_DEB_S100_LB_bRPfrac_DL.raw_mrgd_perc_0.0100_XLs	2	103612	14826.1	562.567	0.000588628	3	APWFHHQEGK	sp|P09394|GLPQ_ECOLI	174	183	0.173907	562.567	G+C4H6O2	449.095	G	APWfHHQEGK	3	0.0387623	0.173907	0.72971	1
E.coli	DEB	S100	M_Raabe_A_Wulf_220421_290421_bRPfrac_1.raw_to_M_Raabe_A_Wulf_220421_290421_Expl3_Ecoli_XL_DEB_S100_LB_bRPfrac_DL.raw_mrgd_perc_0.0100_XLs	2	125931	18142.7	386.52	0.00445013	3	IVIAHR	sp|P09394|GLPQ_ECOLI	32	37	0.925705	386.52	G+C4H6O2	449.095	G	IVIAhR	4	0.0956345	-0.925705	0.917743	1
E.coli	DEB	S100	M_Raabe_A_Wulf_220421_290421_bRPfrac_1.raw_to_M_Raabe_A_Wulf_220421_290421_Expl3_Ecoli_XL_DEB_S100_LB_bRPfrac_DL.raw_mrgd_perc_0.0100_XLs	2	229214	32902	499.232	0.000173183	3	NIGIYPEIK	sp|P09394|GLPQ_ECOLI	165	173	1.81005	499.232	G+C4H6O2	449.095	G	NIGIYPeIK	6	1.24262	-1.81005	0.488109	1
E.coli	DEB	S100	M_Raabe_A_Wulf_220421_290421_bRPfrac_1.raw_to_M_Raabe_A_Wulf_220421_290421_Expl3_Ecoli_XL_DEB_S100_LB_bRPfrac_DL.raw_mrgd_perc_0.0100_XLs	2	229313	32915.6	748.343	0.00486008	2	NIGIYPEIK	sp|P09394|GLPQ_ECOLI	165	173	3.14813	748.345	G+C4H6O2	449.095	G	NIgIYPEIK	2	0.0903834	-3.14813	0.418764	1
E.coli	DEB	S100	M_Raabe_A_Wulf_220421_290421_bRPfrac_1.raw_to_M_Raabe_A_Wulf_220421_290421_Expl3_Ecoli_XL_DEB_S100_LB_bRPfrac_DL.raw_mrgd_perc_0.0100_XLs	2	34456	4886.56	804.841	4.44241e-06	4	DEPDM(Oxidation)M(Oxidation)PAATQALPTQPPEGAAEEVR	sp|P09549|DEDD_ECOLI	51	76	2.72236	804.843	A+C4H6O2	433.1	A	DEPDmmPAATQALPTQPPEGAAEEVR	5	0.814403	-2.72236	1	1
E.coli	DEB	S100	M_Raabe_A_Wulf_220421_290421_bRPfrac_1.raw_to_M_Raabe_A_Wulf_220421_290421_Expl3_Ecoli_XL_DEB_S100_LB_bRPfrac_DL.raw_mrgd_perc_0.0100_XLs	2	36565	5165.43	589.261	4.52055e-06	3	LESAICLFHQR	sp|P09831|GLTB_ECOLI	207	217	2.09766	589.262	G+C4H6O2	449.095	G	LESAIcLFHQR	5	0.0903347	-2.09766	0.890476	1
E.coli	DEB	S100	M_Raabe_A_Wulf_220421_290421_bRPfrac_1.raw_to_M_Raabe_A_Wulf_220421_290421_Expl3_Ecoli_XL_DEB_S100_LB_bRPfrac_DL.raw_mrgd_perc_0.0100_XLs	2	36647	5176.67	589.261	4.51738e-06	3	LESAICLFHQR	sp|P09831|GLTB_ECOLI	207	217	1.75826	589.262	G+C4H6O2	449.095	G	LESaICLFHQR	3	0.0454833	-1.75826	0.516179	1
E.coli	DEB	S100	M_Raabe_A_Wulf_220421_290421_bRPfrac_1.raw_to_M_Raabe_A_Wulf_220421_290421_Expl3_Ecoli_XL_DEB_S100_LB_bRPfrac_DL.raw_mrgd_perc_0.0100_XLs	2	126631	18235.5	472.888	0.000843701	3	LVDTHAIAK	sp|P09831|GLTB_ECOLI	685	693	2.35918	472.889	G+C4H6O2	449.095	G	LVDThAIAK	4	0.386519	-2.35918	0.433792	1
E.coli	DEB	S100	M_Raabe_A_Wulf_220421_290421_bRPfrac_1.raw_to_M_Raabe_A_Wulf_220421_290421_Expl3_Ecoli_XL_DEB_S100_LB_bRPfrac_DL.raw_mrgd_perc_0.0100_XLs	2	126707	18245.3	434.537	0.000173241	3	TAIHALAR	sp|P09831|GLTB_ECOLI	31	38	2.459	434.538	G+C4H6O2	449.095	G	TAiHALAR	2	0.235083	-2.459	0.497191	1
E.coli	DEB	S100	M_Raabe_A_Wulf_220421_290421_bRPfrac_1.raw_to_M_Raabe_A_Wulf_220421_290421_Expl3_Ecoli_XL_DEB_S100_LB_bRPfrac_DL.raw_mrgd_perc_0.0100_XLs	2	126877	18266.6	434.538	0.00232159	3	TAIHALAR	sp|P09831|GLTB_ECOLI	31	38	0.984167	434.538	G+C4H6O2	449.095	G	TAIhALAR	3	0.761297	-0.984167	0	1
E.coli	DEB	S100	M_Raabe_A_Wulf_220421_290421_bRPfrac_1.raw_to_M_Raabe_A_Wulf_220421_290421_Expl3_Ecoli_XL_DEB_S100_LB_bRPfrac_DL.raw_mrgd_perc_0.0100_XLs	2	13772	1918.09	676.957	0.0015013	3	ESGLLGLTEVTSDCR	sp|P0A6A3|ACKA_ECOLI	273	287	0.914763	676.958	G+C4H6O2	449.095	G	ESGLLGLTEVTSDcR	13	0.999509	-0.914763	1	1
E.coli	DEB	S100	M_Raabe_A_Wulf_220421_290421_bRPfrac_1.raw_to_M_Raabe_A_Wulf_220421_290421_Expl3_Ecoli_XL_DEB_S100_LB_bRPfrac_DL.raw_mrgd_perc_0.0100_XLs	2	253496	36553.6	607.27	0.000588666	3	LGVLGFEVDHER	sp|P0A6A3|ACKA_ECOLI	349	360	3.05957	607.272	G+C4H6O2	449.095	G	LGVLGFEVDHEr	11	0.797669	-3.05957	1	1
E.coli	DEB	S100	M_Raabe_A_Wulf_220421_290421_bRPfrac_1.raw_to_M_Raabe_A_Wulf_220421_290421_Expl3_Ecoli_XL_DEB_S100_LB_bRPfrac_DL.raw_mrgd_perc_0.0100_XLs	2	253574	36564.1	607.271	4.12778e-06	3	LGVLGFEVDHER	sp|P0A6A3|ACKA_ECOLI	349	360	0.848409	607.272	G+C4H6O2	449.095	G	LGVLGFEVDHEr	11	3.54899	-0.848409	0.886934	1
E.coli	DEB	S100	M_Raabe_A_Wulf_220421_290421_bRPfrac_1.raw_to_M_Raabe_A_Wulf_220421_290421_Expl3_Ecoli_XL_DEB_S100_LB_bRPfrac_DL.raw_mrgd_perc_0.0100_XLs	2	268283	38927.4	487.175	0.00186996	3	AM(Oxidation)DVYCHR	sp|P0A6A3|ACKA_ECOLI	302	309	2.67211	487.176	G+C4H6O2	449.095	G	AMDVYcHR	5	1.61975	-2.67211	0.856023	1
E.coli	DEB	S100	M_Raabe_A_Wulf_220421_290421_bRPfrac_1.raw_to_M_Raabe_A_Wulf_220421_290421_Expl3_Ecoli_XL_DEB_S100_LB_bRPfrac_DL.raw_mrgd_perc_0.0100_XLs	2	2619	467.349	438.838	0.000173299	3	M(Oxidation)STIEER	sp|P0A6A8|ACP_ECOLI	1	7	2.8364	438.839	A+C4H6O2	433.1	A	mSTIEER	0	1	-2.8364	0.795072	1
E.coli	DEB	S100	M_Raabe_A_Wulf_220421_290421_bRPfrac_1.raw_to_M_Raabe_A_Wulf_220421_290421_Expl3_Ecoli_XL_DEB_S100_LB_bRPfrac_DL.raw_mrgd_perc_0.0100_XLs	2	2667	476.987	438.839	0.000173412	3	M(Oxidation)STIEER	sp|P0A6A8|ACP_ECOLI	1	7	1.62526	438.839	A+C4H6O2	433.1	A	mSTIEER	0	1	-1.62526	0.972843	1
E.coli	DEB	S100	M_Raabe_A_Wulf_220421_290421_bRPfrac_1.raw_to_M_Raabe_A_Wulf_220421_290421_Expl3_Ecoli_XL_DEB_S100_LB_bRPfrac_DL.raw_mrgd_perc_0.0100_XLs	2	3540	632.231	657.753	0.00209271	2	MSTIEER	sp|P0A6A8|ACP_ECOLI	1	7	3.03151	657.755	G+C4H6O2	449.095	G	mSTIEER	0	0.924252	-3.03151	1	1
E.coli	DEB	S100	M_Raabe_A_Wulf_220421_290421_bRPfrac_1.raw_to_M_Raabe_A_Wulf_220421_290421_Expl3_Ecoli_XL_DEB_S100_LB_bRPfrac_DL.raw_mrgd_perc_0.0100_XLs	2	3611	640.857	527.51	0.000173314	3	MSTIEER	sp|P0A6A8|ACP_ECOLI	1	7	3.52597	527.512	CU+C4H6O2	715.114	C	mSTIEER	0	0.519992	-3.52597	0.917132	1
E.coli	DEB	S100	M_Raabe_A_Wulf_220421_290421_bRPfrac_1.raw_to_M_Raabe_A_Wulf_220421_290421_Expl3_Ecoli_XL_DEB_S100_LB_bRPfrac_DL.raw_mrgd_perc_0.0100_XLs	2	3620	641.936	657.754	0.00199204	2	M(Oxidation)STIEER	sp|P0A6A8|ACP_ECOLI	1	7	2.19637	657.755	A+C4H6O2	433.1	A	mSTIEER	0	0.762351	-2.19637	1	1
E.coli	DEB	S100	M_Raabe_A_Wulf_220421_290421_bRPfrac_1.raw_to_M_Raabe_A_Wulf_220421_290421_Expl3_Ecoli_XL_DEB_S100_LB_bRPfrac_DL.raw_mrgd_perc_0.0100_XLs	2	3704	651.649	657.755	0.000326067	2	MSTIEER	sp|P0A6A8|ACP_ECOLI	1	7	0.990058	657.755	G+C4H6O2	449.095	G	mSTIEER	0	1.6648	-0.990058	0.986401	1
E.coli	DEB	S100	M_Raabe_A_Wulf_220421_290421_bRPfrac_1.raw_to_M_Raabe_A_Wulf_220421_290421_Expl3_Ecoli_XL_DEB_S100_LB_bRPfrac_DL.raw_mrgd_perc_0.0100_XLs	2	3789	662.482	657.754	0.000173342	2	M(Oxidation)STIEER	sp|P0A6A8|ACP_ECOLI	1	7	2.47475	657.755	A+C4H6O2	433.1	A	mSTIEER	0	0.762392	-2.47475	1	1
E.coli	DEB	S100	M_Raabe_A_Wulf_220421_290421_bRPfrac_1.raw_to_M_Raabe_A_Wulf_220421_290421_Expl3_Ecoli_XL_DEB_S100_LB_bRPfrac_DL.raw_mrgd_perc_0.0100_XLs	2	3800	663.889	665.752	0.000326085	2	M(Oxidation)STIEER	sp|P0A6A8|ACP_ECOLI	1	7	1.37639	665.753	G+C4H6O2	449.095	G	mSTIEER	0	0.470701	-1.37639	1	1
E.coli	DEB	S100	M_Raabe_A_Wulf_220421_290421_bRPfrac_1.raw_to_M_Raabe_A_Wulf_220421_290421_Expl3_Ecoli_XL_DEB_S100_LB_bRPfrac_DL.raw_mrgd_perc_0.0100_XLs	2	3873	673.552	657.755	0.000173355	2	M(Oxidation)STIEER	sp|P0A6A8|ACP_ECOLI	1	7	0.618886	657.755	A+C4H6O2	433.1	A	mSTIEER	0	0.785292	-0.618886	1	1
E.coli	DEB	S100	M_Raabe_A_Wulf_220421_290421_bRPfrac_1.raw_to_M_Raabe_A_Wulf_220421_290421_Expl3_Ecoli_XL_DEB_S100_LB_bRPfrac_DL.raw_mrgd_perc_0.0100_XLs	2	3958	684.557	657.754	0.000479346	2	MSTIEER	sp|P0A6A8|ACP_ECOLI	1	7	2.01078	657.755	G+C4H6O2	449.095	G	mSTIEER	0	0.916022	-2.01078	0.795684	1
E.coli	DEB	S100	M_Raabe_A_Wulf_220421_290421_bRPfrac_1.raw_to_M_Raabe_A_Wulf_220421_290421_Expl3_Ecoli_XL_DEB_S100_LB_bRPfrac_DL.raw_mrgd_perc_0.0100_XLs	2	4044	695.133	657.754	0.000173325	2	MSTIEER	sp|P0A6A8|ACP_ECOLI	1	7	2.56754	657.755	G+C4H6O2	449.095	G	mSTIEER	0	1.76563	-2.56754	1	1
E.coli	DEB	S100	M_Raabe_A_Wulf_220421_290421_bRPfrac_1.raw_to_M_Raabe_A_Wulf_220421_290421_Expl3_Ecoli_XL_DEB_S100_LB_bRPfrac_DL.raw_mrgd_perc_0.0100_XLs	2	4132	705.692	657.754	0.00727852	2	MSTIEER	sp|P0A6A8|ACP_ECOLI	1	7	2.19637	657.755	G+C4H6O2	449.095	G	mSTIEER	0	1.83105	-2.19637	1	1
E.coli	DEB	S100	M_Raabe_A_Wulf_220421_290421_bRPfrac_1.raw_to_M_Raabe_A_Wulf_220421_290421_Expl3_Ecoli_XL_DEB_S100_LB_bRPfrac_DL.raw_mrgd_perc_0.0100_XLs	2	4136	706.094	798.76	0.00186997	2	M(Oxidation)STIEER	sp|P0A6A8|ACP_ECOLI	1	7	2.97595	798.762	CU+C4H6O2	715.114	C	mSTIEER	0	0.88626	-2.97595	0.85165	1
E.coli	DEB	S100	M_Raabe_A_Wulf_220421_290421_bRPfrac_1.raw_to_M_Raabe_A_Wulf_220421_290421_Expl3_Ecoli_XL_DEB_S100_LB_bRPfrac_DL.raw_mrgd_perc_0.0100_XLs	2	34236	4858.36	695.341	0.000843702	2	IIGEQLGVK	sp|P0A6A8|ACP_ECOLI	11	19	1.91022	695.342	A+C4H6O2	433.1	A	IIGEQLGVk	8	0.714602	-1.91022	1	1
E.coli	DEB	S100	M_Raabe_A_Wulf_220421_290421_bRPfrac_1.raw_to_M_Raabe_A_Wulf_220421_290421_Expl3_Ecoli_XL_DEB_S100_LB_bRPfrac_DL.raw_mrgd_perc_0.0100_XLs	2	34361	4874.18	695.341	0.00445013	2	IIGEQLGVK	sp|P0A6A8|ACP_ECOLI	11	19	1.90531	695.342	A+C4H6O2	433.1	A	IIGEQLGVk	8	0.344435	-1.90531	1	1
E.coli	DEB	S100	M_Raabe_A_Wulf_220421_290421_bRPfrac_1.raw_to_M_Raabe_A_Wulf_220421_290421_Expl3_Ecoli_XL_DEB_S100_LB_bRPfrac_DL.raw_mrgd_perc_0.0100_XLs	2	64613	9183.71	721.994	4.62153e-06	3	ITTVQAAIDYINGHQA	sp|P0A6A8|ACP_ECOLI	63	78	1.88329	721.995	G+C4H6O2	449.095	G	ITTVQaaIDYINGHQa	15	0.0583185	-1.88329	1	1
E.coli	DEB	S100	M_Raabe_A_Wulf_220421_290421_bRPfrac_1.raw_to_M_Raabe_A_Wulf_220421_290421_Expl3_Ecoli_XL_DEB_S100_LB_bRPfrac_DL.raw_mrgd_perc_0.0100_XLs	2	101436	14547.6	802.278	0.00843466	2	MSTIEER	sp|P0A6A8|ACP_ECOLI	1	7	0.575471	802.278	AC+C4H6O2	738.141	A	mSTIEER	0	0.557964	-0.575471	1	1
E.coli	DEB	S100	M_Raabe_A_Wulf_220421_290421_bRPfrac_1.raw_to_M_Raabe_A_Wulf_220421_290421_Expl3_Ecoli_XL_DEB_S100_LB_bRPfrac_DL.raw_mrgd_perc_0.0100_XLs	2	101478	14553.1	657.754	0.000173334	2	MSTIEER	sp|P0A6A8|ACP_ECOLI	1	7	2.38196	657.755	G+C4H6O2	449.095	G	mSTIEER	0	1.60952	-2.38196	1	1
E.coli	DEB	S100	M_Raabe_A_Wulf_220421_290421_bRPfrac_1.raw_to_M_Raabe_A_Wulf_220421_290421_Expl3_Ecoli_XL_DEB_S100_LB_bRPfrac_DL.raw_mrgd_perc_0.0100_XLs	2	101500	14556	649.756	0.00570872	2	MSTIEER	sp|P0A6A8|ACP_ECOLI	1	7	3.22441	649.758	A+C4H6O2	433.1	A	mSTIEER	0	0.790613	-3.22441	1	1
E.coli	DEB	S100	M_Raabe_A_Wulf_220421_290421_bRPfrac_1.raw_to_M_Raabe_A_Wulf_220421_290421_Expl3_Ecoli_XL_DEB_S100_LB_bRPfrac_DL.raw_mrgd_perc_0.0100_XLs	2	101536	14560.2	535.187	0.000843667	3	MSTIEER	sp|P0A6A8|ACP_ECOLI	1	7	1.22963	535.188	AC+C4H6O2	738.141	A	mSTIEER	0	1.28945	-1.22963	0.329025	1
E.coli	DEB	S100	M_Raabe_A_Wulf_220421_290421_bRPfrac_1.raw_to_M_Raabe_A_Wulf_220421_290421_Expl3_Ecoli_XL_DEB_S100_LB_bRPfrac_DL.raw_mrgd_perc_0.0100_XLs	2	101628	14572.7	527.512	0.000479332	3	MSTIEER	sp|P0A6A8|ACP_ECOLI	1	7	0.170561	527.512	CU+C4H6O2	715.114	C	mSTIEER	0	0.3659	-0.170561	1	1
E.coli	DEB	S100	M_Raabe_A_Wulf_220421_290421_bRPfrac_1.raw_to_M_Raabe_A_Wulf_220421_290421_Expl3_Ecoli_XL_DEB_S100_LB_bRPfrac_DL.raw_mrgd_perc_0.0100_XLs	2	101630	14573	535.189	0.000843694	3	MSTIEER	sp|P0A6A8|ACP_ECOLI	1	7	2.17491	535.188	AC+C4H6O2	738.141	A	mSTIEER	0	1.09936	2.17491	0.904735	1
E.coli	DEB	S100	M_Raabe_A_Wulf_220421_290421_bRPfrac_1.raw_to_M_Raabe_A_Wulf_220421_290421_Expl3_Ecoli_XL_DEB_S100_LB_bRPfrac_DL.raw_mrgd_perc_0.0100_XLs	2	101715	14584.7	665.752	0.000173318	2	M(Oxidation)STIEER	sp|P0A6A8|ACP_ECOLI	1	7	0.459603	665.753	G+C4H6O2	449.095	G	mSTIEER	0	0.281613	-0.459603	0.938884	1
E.coli	DEB	S100	M_Raabe_A_Wulf_220421_290421_bRPfrac_1.raw_to_M_Raabe_A_Wulf_220421_290421_Expl3_Ecoli_XL_DEB_S100_LB_bRPfrac_DL.raw_mrgd_perc_0.0100_XLs	2	101717	14585	535.188	0.000843689	3	MSTIEER	sp|P0A6A8|ACP_ECOLI	1	7	0.493256	535.188	AC+C4H6O2	738.141	A	mSTIEER	0	0.355438	0.493256	0.696394	1
E.coli	DEB	S100	M_Raabe_A_Wulf_220421_290421_bRPfrac_1.raw_to_M_Raabe_A_Wulf_220421_290421_Expl3_Ecoli_XL_DEB_S100_LB_bRPfrac_DL.raw_mrgd_perc_0.0100_XLs	2	102027	14627	791.256	0.0070705	2	MSTIEER	sp|P0A6A8|ACP_ECOLI	1	7	1.5166	791.257	UU+C4H6O2	716.098	U	mSTIEER	0	0.732075	-1.5166	1	1
E.coli	DEB	S100	M_Raabe_A_Wulf_220421_290421_bRPfrac_1.raw_to_M_Raabe_A_Wulf_220421_290421_Expl3_Ecoli_XL_DEB_S100_LB_bRPfrac_DL.raw_mrgd_perc_0.0100_XLs	2	102040	14628.6	798.762	0.000588628	2	M(Oxidation)STIEER	sp|P0A6A8|ACP_ECOLI	1	7	0.832254	798.762	CU+C4H6O2	715.114	C	mSTIEER	0	1	-0.832254	1	1
[truncated: 64,269 more rows]

## Sheet: info
Meaning of columns in the main table
Column name	Details (if applicable)
Sample	Sample identificator
Crosslinker	UV, ultraviolet 254 nm; DEB, 1,2:3,4-diepoxybutane; NM, mechlorethamine/nitrogen mustard-2; FA, formaldehyde
[truncated: 24 more rows]
