# Supplementary material for: Chemical crosslinking extends and complements UV crosslinking in analysis of RNA/DNA nucleic acid–protein interaction sites by mass spectrometry
Source: Nucleic Acids Res. 2025 Aug 18;53(15):gkaf727. doi: 10.1093/nar/gkaf727 (PMC12359043; doi:10.1093/nar/gkaf727)
Supplement: gkaf727_Supplemental_Files [file gkaf727_supplemental_files.zip › SupplementaryTableS6.xlsx]

## Sheet: Sheet1
Supplementary Table S6- Label-free quantitative E. coli proteomics results
Modified proteingroups.txt from MaxQuant analysis-
Protein IDs	Majority protein IDs	Intensity	Intensity S100	Intensity S30	iBAQ	iBAQ S100	iBAQ S30	LFQ intensity S100	LFQ intensity S30	MS/MS count S100	MS/MS count S30	Peptide sequences	Peptide is razor
sp|P00350|6PGD_ECOLI	sp|P00350|6PGD_ECOLI	25138000000	8.2944e+09	16844000000	954770000	325720000	629050000	797570000	873800000	230	302	AAVLPANLIQAQR;AGAGTDAAIDSLK;AGAGTDAAIDSLKPYLDK;DEDGNYLVDVILDEAANK;DYFGAHTYK;EAYELVAPILTK;EFVESLETPR;EGVFHTEWLD;ELSAEGFNFIGTGVSGGEEGALK;GDIIIDGGNTFFQDTIR;GPSIMPGGQK;GYTVSIFNR;ITDAYAENPQIANLLLAPYFK;IVSYAQGFSQLR;KDEDGNYLVDVILDEAANK;LVPYYTVK;MVHNGIEYGDMQLIAEAYSLLK;NLALNIESR;QIADDYQQALR;QQIGVVGMAVMGR;TEEVIAENPGK;VLSGPQAQPAGDK;WTSQSALDLGEPLSLITESVFAR	True;True;True;True;True;True;True;True;True;True;True;True;True;True;True;True;True;True;True;True;True;True;True
sp|P00363|FRDA_ECOLI	sp|P00363|FRDA_ECOLI	2549400000	1341400000	1207900000	44520000	16710000	27811000	341430000	313280000	136	106	AAIAAAQANPNAK;AATAGNGNEAAIEAQAAGVEQR;ANAVVMATGGAGR;AYVGVDPVK;AYVGVDPVKEPIPVR;DDVNFLK;DLVNQDGGENWAK;FDEHFVLDILVDDGHVR;GDVVYLDLR;GEGGILVNK;GLVAMNMMEGTLVQIR;GNTISTPR;LAELQER;LAGEQATER;LGSNSLAELVVFGR;MQTFQADLAIVGAGGAGLR;RPDGSVNVR;TGFHMLHTLFQTSLQFPQIQR;TPELMQK;TWFAADK;VSQAFWHEWR;VYGGEADAADK;YNTNGGIVTGDGMGMALSHGVPLR	True;True;True;True;True;True;True;True;True;True;True;True;True;True;True;True;True;True;True;True;True;True;True
sp|P00370|DHE4_ECOLI	sp|P00370|DHE4_ECOLI	2792300000	1.0001e+09	1.7922e+09	99007000	35931000	63075000	167250000	160040000	46	61	AANAGGVATSGLEMAQNAAR;AMEFGAR;DPNQTEFAQAVR;EVMTTLWPFLEQNPK;FHPSVNLSILK;FLGFEQTFK;GLSFGGSLIR;HGMGFEGMR;HLGADTDVPAGDIGVGGR;LVEPERVIQFR;MDQTYSLESFLNHVQK;NALTTLPMGGGK;NQIQVNR;QMSLLER;RDPNQTEFAQAVR;VITASDSSGTVVDESGFTK;VQFSSAIGPYK;VSVSGSGNVAQYAIEK;VVWVDDR;VVWVDDRNQIQVNR	True;True;True;True;True;True;True;True;True;True;True;True;True;True;True;True;True;True;True;True
sp|P00393|NDH_ECOLI	sp|P00393|NDH_ECOLI	1.8749e+09	328680000	1.5462e+09	13552000	2967500	10584000	49757000	126280000	38	98	DGEYIEADLMVWAAGIK;DHGSLVSLSNFSTVGSLMGNLTR;DIGGLETNR;FHQEMLNLFLK;FVYISLYR;GELLVPER;GLTNEALNVTLVEAGER;IAYDTLVMALGSTSNDFNTPGVK;INQLVVEPTLQTTR;ISAAAHNELTK;IVIVGGGAGGLEMATQLGHK;MHQIALHGYFK;NHGFQFQLGSVIDIDR;PEGGFVPPR;PLKNYQYK;PLLHEVATGSLDEGVDALSYLAHAR;TGLMMLVGSINR;TITIAELR;VLTQTMVTSADEGGLHTK;VNIAIVGGGATGVELSAELHNAVK;YSANLGANGK	True;True;True;True;True;True;True;True;True;True;True;True;True;True;True;True;True;True;True;True;True
sp|P00448|SODM_ECOLI	sp|P00448|SODM_ECOLI	6.6565e+09	2573200000	4.0833e+09	373250000	190110000	183140000	663020000	693110000	78	76	DFGSVDNFK;EFWNVVNWDEAAAR;FGSGWAWLVLK;GTTLQGDLK;HHQTYVNNANAALESLPEFANLPVEELITK;LDQLPADK;NNAGGHANHSLFWK;QTMEIHHTK;SYTLPSLPYAYDALEPHFDK	True;True;True;True;True;True;True;True;True
sp|P00452|RIR1_ECOLI	sp|P00452|RIR1_ECOLI	14844000000	3.6989e+09	11145000000	196130000	47390000	148740000	424740000	709750000	165	198	AAADLISR;AGIGINAGR;ALDALLDYQDYPIPAAK;ALGSPIR;AVELFSLMMQER;AYGQFEPPALYDHVVK;DAPDYQYLAAR;DLDTIANEPLHYDWEALR;DLLTAYK;DMTFSYAAVK;FIDQSISANTNYDPSR;FYDAVSTFK;HFQTAVK;HMDYGVQINK;ISLPTPIMSGVR;LAIFHLR;NQNLLVTK;NSTLSALMPSETSSQISNATNGIEPPR;QMDTFIDHDR;SHIQFYDGIK;TFEAIQYYLLK;TLGIGVINFAYYLAK;TLYYQNTR;TSDIHETIIK;VLDWAAEGLHNVSISQVELR;YDNHLLEDYTEEEFK;YSDGSANNLTHK	True;True;True;True;True;True;True;True;True;True;True;True;True;True;True;True;True;True;True;True;True;True;True;True;True;True;True
sp|P00490|PHSM_ECOLI	sp|P00490|PHSM_ECOLI	5801100000	601740000	5199300000	56793000	4503300	52290000	94195000	295340000	57	161	AAILNTAR;AQPFAKPVANQR;AYDINLTDLLEEEIDPALGNGGLGR;DLFPEYHQLWPNK;DQEAWTR;EWANDLDQLINLEK;FHNVTNGITPR;FNDGDFLR;HAFDQMLHSIGK;HMQIINEINTR;HNEALDVQVGIGGK;HVNYISMEFLIGR;LALNGALTVGTLDGANVEIAEK;LAVVHDK;LHELADYEVIQLNDTHPTIAIPELLR;LIPAADISEQISTAGK;LTGNNLLNLGWYQDVQDSLK;LWQATHAHPFDLTK;NIIFAINK;QFQEALSR;QHLNLLHILALYK;QSFVDGK;QVDVLYR;QVEAPDDWHR;SNYPWFR;SQPIFNDK;TFAYTNHTLMPEALER;TGIEINPQAIFDIQIK;TWPGDEK;VADVINNDPL…	True;True;True;True;True;True;True;True;True;True;True;True;True;True;True;True;True;True;True;True;True;True;True;True;True;True;True;True;True;True;True;True;True;True;True
sp|P00509|AAT_ECOLI	sp|P00509|AAT_ECOLI	52751000000	19436000000	33315000000	1.5011e+09	533800000	967250000	4.1459e+09	4.1196e+09	345	285	AEQYLLENETTK;AFAAMHK;AIWEQELTDMR;ANYSNPPAHGASVVATILSNDALR;DFSFIIK;EEFGVYAVASGR;ELIVASSYSK;GANRDFSFIIK;GLEEDAEGLR;GSALINDK;GWLPLFDFAYQGFAR;INLGIGVYK;LREEFGVYAVASGR;NFGLYNER;NYLGIDGIPEFGR;QLFVNTLQEK;QNGMFSFSGLTK;SVFNSAGLEVR;TAQTPGGTGALR;TPVLTSVK;VAADFLAK;VWVSNPSWPNHK	True;True;True;True;True;True;True;True;True;True;True;True;True;True;True;True;True;True;True;True;True;True
sp|P00547|KHSE_ECOLI	sp|P00547|KHSE_ECOLI	103810000	31437000	72373000	6920700	2095800	4824900	19966000	15272000	5	6	AILPAQYR;DVIAEPYR;LLALMGELEGR;QPELAAK	True;True;True;True
sp|P00550|PTM3C_ECOLI	sp|P00550|PTM3C_ECOLI	2860900000	1228400000	1.6324e+09	19682000	8051000	11631000	341820000	221380000	31	54	DSFDDSSANLFK;EEDDIEAATR;FGEEEDDIAR;GASPLSAGDVTNDLSHVR;ILFLNNAINHGIFSPLGIQQSHELGK;IQDAGLSQISVTNSAINNLPPDVDLVITHR;LGAENIFLGR;LTPTYLGESIAVPHGTVEAK;LVIGIAAR;NNEHIQVITSLTNALDDESVIER;QVPQAQHISLTNFLDSGLYTSLTER;VKEEDDIEAATR	True;True;True;True;True;True;True;True;True;True;True;True
sp|P00561|AK1H_ECOLI	sp|P00561|AK1H_ECOLI	83245000	0	83245000	1486000	0	1486000	0	0	0	11	ANINIVAIAQGSSER;EGLLEPLAVTER;FFAALAR;LAIISVVGDGMR;LLAVGHYLESTVDIAESTR;SISVVVNNDDATTGVR;TFVDQEFAQIK	True;True;True;True;True;True;True
sp|P00562|AK2H_ECOLI	sp|P00562|AK2H_ECOLI	153890000	22185000	131700000	1630300	288330	1341900	9251900	14808000	7	14	AQVRPLAVGVHNDR;FGGSSLADVK;IGLVLFGK;LAALLDSGINDAVYAEVVGHGEVWSAR;LSAHQVQQTLR;LVVTGFISR;TGFEFVLAGVVDSR;TGPTESLIQGLHQSVFR;VTIWSDVAGVYSADPR;WLELFAR	True;True;True;True;True;True;True;True;True;True
sp|P00579|RPOD_ECOLI	sp|P00579|RPOD_ECOLI	7.156e+09	2456000000	4700000000	216620000	71817000	144800000	399200000	441460000	130	122	AATHDVLAGLTAR;AQYVVTR;EGEIDIAK;EMGTVELLTR;EMVEANLR;EPISMETPIGDDEDSHLGDFIEDTTLELPLDSATTESLR;EPTPEELAER;FSTYATWWIR;GLQFLDLIQEGNIGLMK;IPVHMIETINK;KEMVEANLR;LHDVSEEVHR;LQQIEEETGLTIEQVK;LVISIAK;MEQNPQSQLK;MLMPEDK;MSIGEAK;QFDYLVNSMR;QMLQEMGR;SHATAQEEILK;SIADQAR	True;True;True;True;True;True;True;True;True;True;True;True;True;True;True;True;True;True;True;True;True
sp|P00582|DPO1_ECOLI	sp|P00582|DPO1_ECOLI	6.4267e+09	2284400000	4.1423e+09	55807000	18045000	37762000	205880000	268050000	244	203	AAINAPMQGTAADIIK;AGRPVLISTGDK;AHEIAGEEFNLSSTK;AINFGLIYGMSAFGLAR;ALELLKPLLEDEK;AMIAVDAWLQAEQPR;ATAAEVFGLPLETVTSEQR;DDVDAVAK;DELFEHYK;EQGYVETLDGR;EVAYLSYQLATIK;GILANYGIELR;GLLTAFAEGK;HDMDSLAER;IAGLSFR;IMAHLSR;LDVPLLVEVGSGENWDQAH;LPLMINPK;LSSTDPNLQNIPVR;MIMQVHDELVFEVHK;MVQIPQNPLILVDGSSYLYR;MWPDLQK;NQLTFNQIALEEAGR;PAAKPQETSVADEAPEVTATVISYDNYVTILDEETLK;PQETSVADEAPEVTATVISYDNYVTILDEETLK;PTHAAVVFDAK;PVL…	True;True;True;True;True;True;True;True;True;True;True;True;True;True;True;True;True;True;True;True;True;True;True;True;True;True;True;True;True;True;True;True;True;True;True;True;True;True;True;True
sp|P00634|PPB_ECOLI	sp|P00634|PPB_ECOLI	712980000	471280000	241700000	14638000	10474000	4163700	109630000	28845000	43	17	AAGLATGNVSTAELQDATPAALVAHVTSR;AAQGDITAPGGAR;ADVTLGGGAK;AIELLSK;APGLTQALNTK;DGAVMVMSYGNSEEDSQEHTGSQLR;DHPTILEMAK;DSLSDKPAK;GIDALPLTGQYTHYALNK;GIDALPLTGQYTHYALNKK;GSITEQLLNAR;GYQLVSDAASLNSVTEANQQKPLLGLFADGNMPVR;IAAYGPHAANVVGLTDQTDLFYTMK;LTGDQTAALR;NIILLIGDGMGDSEITAAR;NYAEGAGGFFK;NYAEGAGGFFKGIDALPLTGQYTHYALNKK;RLTGDQTAALR;TFAETATAGEWQGK;TYNGALGVDIHEK	True;True;True;True;True;True;True;True;True;True;True;True;True;True;True;True;True;True;True;True
sp|P00722|BGAL_ECOLI	sp|P00722|BGAL_ECOLI	147110000	87369000	59740000	217440	495620	217440	35434000	28390000	7	6	DVSLLHKPTTQISDFHVATR;LSGQTIEVTSEYLFR;NHPSVIIWSLGNESGHGANHDALYR;PTTQISDFHVATR;VTVSLWQGETQVASGTAPFGGEIIDER;YSQQQLMETSHR	True;True;True;True;True;True
sp|P00803|LEP_ECOLI	sp|P00803|LEP_ECOLI	1.0003e+09	312890000	687440000	59553000	17793000	41760000	67479000	75761000	35	43	ATAIWMSFDK;AVGLPGDK;ETLGDVTHR;FAYGIKDPIYQK;ILTVPIAQDQVGMYYQQPGQQLATWIVPPGQYFMMGDNR;NGGEATSGFFEVPK;QAAAQAAAGDSLDK;RGDIVVFK;TLIETGHPK;YWGFVPEANLVGR	True;True;True;True;True;True;True;True;True;True
sp|P00805|ASPG2_ECOLI	sp|P00805|ASPG2_ECOLI	189520000	97486000	92034000	4359100	1419500	2939500	30814000	20247000	9	8	GVLVVMNDTVLDGR;TDGFVITHGTDTMEETAYFLDLTVK;VGIVYNYANASDLPAK;VLLQLALTQTK;VPTGATTQDAEVDDAK	True;True;True;True;True
sp|P00811|AMPC_ECOLI	sp|P00811|AMPC_ECOLI	142390000	53465000	88924000	5165000	2040200	3124800	18505000	18988000	11	6	IPGMAVAVIYQGK;KQPVTQQTLFELGSVSK;PSGLSFEQAMQTR;TFTGVLGGDAIAR;TGATGGFGSYVAFIPEK;TITPLIEQQK	True;True;True;True;True;True
sp|P00861|DCDA_ECOLI	sp|P00861|DCDA_ECOLI	1089300000	505000000	584300000	34766000	14662000	20104000	127090000	106750000	37	39	AGDYLVLHDTGAYGASMSSNYNSR;ALAAGYNPQTHPDDIVFTADVIDQATLER;FLVAQSGVLITQVR;HFVLVDAGFNDLMR;HGIWYTDLPAALDVIQR;LEIEPGR;PAMYGSYHHISALAADGR;PLLPEVLFDNGQAR;QVIEFGQDLQAISAGGGLSVPYQQGEEAVDTEHYYGLWNAAR;VDSVSLGEIER;VNPGFGHGHSQK	True;True;True;True;True;True;True;True;True;True;True
sp|P00864|CAPP_ECOLI	sp|P00864|CAPP_ECOLI	5961700	1742900	4218700	119230	34859	84374	0	0	2	2	AFSQFLNLANTAEQYHSISPK;QLIAQSWHTDEIR	True;True
sp|P00887|AROH_ECOLI	sp|P00887|AROH_ECOLI	225170000	21947000	203220000	11476000	704920	10771000	21311000	21973000	4	7	GLISDPDLNGSYR;IESLVTPAELALR;ILNGEDK;LASAVDTR;TTESQIHR;TYFEKPR;YPVTPGVATHVTDSR	True;True;True;True;True;True;True
sp|P00888|AROF_ECOLI	sp|P00888|AROF_ECOLI	94806000	22950000	71856000	2788800	1275000	1513900	0	0	3	5	ALAAEVSDSLYLVMR;FVGINQAGQVALLQTQGNPDGHVILR;SIIGLMIESNIHEGNQSSEQPR;VYFEKPR	True;True;True;False
sp|P00895|TRPE_ECOLI	sp|P00895|TRPE_ECOLI	19156000	4744100	14412000	187840	197670	187840	0	0	1	3	HDLDALHAYR;LLQNLLNVPK	True;True
sp|P00909|TRPC_ECOLI	sp|P00909|TRPC_ECOLI	105030000	29299000	75732000	1842200	406890	1435300	18595000	11240000	4	9	AAYDAGAIYGGLIFVATSPR;DFIIDPYQIYLAR;HYASAISVLTDEK;LGHNVTVISESGINTYAQVR;NHDIADVVDK;VLSLAAVQLHGNEEQLYIDTLR	True;True;True;True;True;True
sp|P00914|PHR_ECOLI	sp|P00914|PHR_ECOLI	53749000	7195200	46553000	630190	239840	390350	0	0	2	4	EVDDFVASVEIVK;LHDNLALAAACRNSSAR;QWATHNMSPR	True;True;True
sp|P00926|SDHD_ECOLI	sp|P00926|SDHD_ECOLI	8.104e+09	4502400000	3.6016e+09	124980000	50738000	74239000	1118700000	858390000	207	132	AFPETAATGGIIESELVAIPAMQK;AQFAQQGR;DSHLPISGSIK;ETTWFNPGTTSLAEGLPYVGLTEQDVQDAHAR;EYQQPISGQLLLK;GGIYEVLAHAEK;LALEAGLLTLDDDYSK;LEPSALAGMAGPQR;LLSPEFK;MNSLIAQYPLVK;SHGVTVVEYEQDYGVAVEEGR;SHGVTVVEYEQDYGVAVEEGRK;TLFLGYSVAGQR;VTVHMSADAR	True;True;True;True;True;True;True;True;True;True;True;True;True;True
sp|P00934|THRC_ECOLI	sp|P00934|THRC_ECOLI	762990000	161710000	601280000	29254000	5993000	23261000	40198000	61626000	28	32	DHNEQVSFAQAVTQGLGK;DQLNPGEYGLFLGTAHPAK;ELGYAAVDDETTQQTMR;ESVEAILGETLDLPK;FIAATNVNDTVPR;FLHDGQWSPK;ILSAFIGDEIPQEILEER;ISPLQEK;NQLVVSVPSGNFGDLTAGLLAK;QAFDDEELK;VALGLNSANSINISR;VVILYPR	True;True;True;True;True;True;True;True;True;True;True;True
sp|P00935|METB_ECOLI	sp|P00935|METB_ECOLI	165220000	44171000	121050000	7419200	1688300	5730900	18748000	21767000	9	9	LVLVESPSNPLLR;LYHPSLPENQGHEIAAR;VLFVDQGDEQALR;YLNGHSDVVAGVVIAK;YLQTQPLVK	True;True;True;True;True
sp|P00936|CYAA_ECOLI	sp|P00936|CYAA_ECOLI	51830000	23853000	27977000	953290	253860	699430	0	0	3	2	IDQVREAHNELLDAMMQSYR;LDAINQLR	True;True
sp|P00946|MANA_ECOLI	sp|P00946|MANA_ECOLI	1159700000	427820000	731920000	40000000	14093000	25907000	58980000	52534000	39	44	EFSEIVSLLQPVAGAHPAIAHFLQQPDAER;ENAAGIPMDAAER;FGELPFLFK;GSQQLQLK;GSQQLQLKPGESAFIAANESPVTVK;HNSEIGFAK;LINSVQNYAWGSK;LSELFASLLNMQGEEK;PANQLLTQPVK;PGESAFIAANESPVTVK;SALDSQQGEPWQTIR;STLLGEAVAK;VQNAAGDIVSLR	True;True;True;True;True;True;True;True;True;True;True;True;True
sp|P00954|SYW_ECOLI	sp|P00954|SYW_ECOLI	6.1792e+09	2.0896e+09	4.0897e+09	356270000	127720000	228550000	1109100000	1422800000	55	70	AGVSNLLDILSAVTGQSIPELEK;AVTDSDEPPVVR;AVYEAIGFVAK;AVYEAIGFVAKP;FNALYGEIFK;FRNDEAFLQQVMK;GEVADAVSGMLTELQER;MTKPIVFSGAQPSGELTIGNYMGALR;NDEAFLQQVMK;NNVIGLLEDPK;PIVFSGAQPSGELTIGNYMGALR;QHLELSR;TKPIVFSGAQPSGELTIGNYMGALR;VMSLLEPTK;VPEPFIPK	True;True;True;True;True;True;True;True;True;True;True;True;True;True;True
sp|P00956|SYI_ECOLI	sp|P00956|SYI_ECOLI	53022000000	23419000000	29603000000	272670000	92326000	180340000	3.2155e+09	3.1666e+09	355	321	AAQEDILK;AISIAPDFDYALVQIDGQAVILAK;ANDIVVALLQEK;ATPQWFVSMDQK;AYEAYDFHEVVQR;DLVESVMQR;DMVKPEEMVVLDR;DTEELHPR;EILGDEADQYVK;EPGMLAR;EYAATQVDGQR;FLLANLNGFDPAK;FTAAEFR;FTHPFMGFDVPAILGDHVTLDAGTGAVHTAPGHGPDDYVIGQK;FVLLTSGATVADYNDAPADAQQSEVLK;GAELELLR;GALLHVEK;GVQWIPDWGQAR;IIGNGHLHK;LGADILR;LGVLGDWSHPYLTMDFK;LTALGDELR;LWVASTDYTGEMAVSDEILK;PEEMVVLDR;PEFAGHAADMYLEGSDQHR;QVLTHGFTVDGQGR;RVEVDGIQAWWDLDAK;SALAE…	True;True;True;True;True;True;True;True;True;True;True;True;True;True;True;True;True;True;True;True;True;True;True;True;True;True;True;True;True;True;True;True;True;True;True;True;True;True;True;True;True;True
sp|P00957|SYA_ECOLI	sp|P00957|SYA_ECOLI	55313000000	20455000000	34858000000	444630000	204160000	240470000	2613900000	3.7147e+09	517	459	AGELIGMVAQQVGGK;AIDVNGVK;AVDAINAGQEAVVVLDQTPFYAESGGQVGDK;AVEDLVNTQIR;DVFLGLDK;EASGFGADYNAMIR;EQAAAQESANLSSK;FDFSHNEAMKPEEIR;GAMALFGEK;GANFSFAVEDTQK;GHQVVASSSLVPHNDPTLLFTNAGMNQFK;GLALLDEELAK;GSLVNDK;GYDHLELNGK;HDAIQFAWELLTSEK;HGNMLGAK;HHTFFEMLGNFSFGDYFK;HNDLENVGYTAR;IAAVLQHVNSNYDIDLFR;IEAVTGEGAIATVHADSDR;IISESGTAAGVR;LNHSATHLMHAALR;LSEVAHLLK;LSGDTLDGETAFR;LVGPLIDVMGSAGEDLK;LWVTVYESDDEAYEIWEK;NLPIE…	True;True;True;True;True;True;True;True;True;True;True;True;True;True;True;True;True;True;True;True;True;True;True;True;True;True;True;True;True;True;True;True;True;True;True;True;True;True;True;True;True;True;True;True;True;True;True;True;True
sp|P00959|SYM_ECOLI	sp|P00959|SYM_ECOLI	7.4862e+09	2431200000	5055000000	153310000	46337000	106970000	335550000	430110000	98	126	AAAAPVTGPLADDPIQETITFDDFAK;ASTWLNHFDADSLR;DAPYFGFEIPNAPGK;DIFLLSPDAGAK;DIVYFHSLFWPAMLEGSNFR;DSTAELYHFIGK;EIMALADLANR;FGISEGMVMAAGPGGK;GDSVSFDEYWK;GMFLPDR;HTIMVANLAPR;IDDIDLNLEDFVQR;KDSTAELYHFIGK;LTLDLGGEK;MQEWFESGLQQWDISR;NAGFINK;NVFSGIR;QLSELIYSR;QVEALVEASK;RGDSVSFDEYWK;SAYPDPQALIGR;SGALQEQVANK;SVVSGATPVMR;TFTDAAEVIGEAWESR;TISQLYDPEK;VALIENAEFVEGSDK;VLMTYLK;VLMTYLKPVLPK;VNADIVNK;VVNLASR;YVDEQAPW…	True;True;True;True;True;True;True;True;True;True;True;True;True;True;True;True;True;True;True;True;True;True;True;True;True;True;True;True;True;True;True
sp|P00960|SYGA_ECOLI	sp|P00960|SYGA_ECOLI	13425000000	6.3149e+09	7.1098e+09	797980000	385100000	412880000	1328400000	1095800000	89	66	AAHSFNLLDAR;AISVTER;AVAEAYYASR;EAQQLLALENPLPLPAYER;ELGMDPTIHDIR;LAMYIQGVDSVYDLVWSDGPLGK;LQHYYQFQVVIKPSPDNIQELYLGSLK;PSPDNIQELYLGSLK;PVTGEITYGLER;TFQGLILTLQDYWAR	True;True;True;True;True;True;True;True;True;True
sp|P00961|SYGB_ECOLI	sp|P00961|SYGB_ECOLI	6.031e+09	1.5215e+09	4509400000	91397000	21648000	69749000	251120000	407240000	113	224	AAEGWAR;AALGVLR;AWYQDEGYTVDTIQAVLAR;DPQQIISGNEK;EPVDAFFDK;FLAVPAEALVYTMK;FMGEPEFTIDNADQYPEILR;GDKDPFALR;GESTEALLPNMVATSLAK;GEWLLYR;GHRFMGEPEFTIDNADQYPEILRER;HDGEAEDVAVALNEQYQPR;IQALAGWIAEQIGADVNHATR;LADAEFFFNTDR;LAMQVVVLR;LEDNLPR;LEPYFTEGR;LLPNFIFVANIESK;LLPNFIFVANIESKDPQQIISGNEK;LQTVLFQQQLGTLR;LTNANVVDDVIDFMLGR;MDTLAGIFGIGQHPK;NLNLDLQTLTEEAVR;PADFDAR;PVHTVTLLLGDK;RLEDNLPR;RPTRPADFDAR;SDEVLSDR;TF…	True;True;True;True;True;True;True;True;True;True;True;True;True;True;True;True;True;True;True;True;True;True;True;True;True;True;True;True;True;True;True;True;True;True;True;True;True;True;True;True;True
sp|P00962|SYQ_ECOLI	sp|P00962|SYQ_ECOLI	14936000000	4949900000	9986100000	164880000	38474000	126400000	578650000	622660000	205	182	AMAVIDPVK;EDIEYVESIK;EDLNENAPR;FAEHHQTGNK;FDDTNPVK;FPPEPNGYLHIGHAK;GLAYVDELTPEQIR;GTLTQPGK;GVIHWVSAAHALPVEIR;GYTAASIR;HSTAEKPVFNR;HVEGWDDPR;IDMASPFIVMR;KLNLLVTDK;LNLEYTVMSK;LNLLVTDK;LVIENYQGEGEMVTMPNHPNKPEMGSR;LYDWVLDNITIPVHPR;MPTISGLR;NDVEWLGFHWSGNVR;QGFAEPSLK;QIIDEDLASGK;QVPFSGEIWIDR;SVEENLALFEK;YSSDYFDQLHAYAIELINK	True;True;True;True;True;True;True;True;True;True;True;True;True;True;True;True;True;True;True;True;True;True;True;True;True
sp|P00968|CARB_ECOLI	sp|P00968|CARB_ECOLI	9131600000	3.7172e+09	5414500000	128100000	54986000	73116000	406700000	463480000	250	257	AGLSVDGVFNLTNIDR;ALEAAGVPVIGTSPDAIDR;AMEIVYDEADLR;AMEIVYDEADLRR;AQLGSNSTMK;ATGFPIAK;ATGVPLAK;DQYDLHPVYK;EIGVETGGSNVQFAVNPK;EIGYPLVVR;EIGYPLVVRPSYVLGGR;ELLIDESLIGWK;EVIPPYYSVK;EVVLPFNK;EYEMEVVR;FPGVDPLLGPEMR;FQHAVER;GLDLSPTK;GLEVGATGFDPK;GLMNVQFAVK;GVIVQYGGQTPLK;IGLETAR;IMVLGGGPNR;IWYIADAFR;LAFELQVR;LIVIEMNPR;LKQPANATVTAIEMAVEK;LRDQYDLHPVYK;NGEYTYIINTTSGR;NNEVYLIEVNPR;PSFTMGGSGGGIAYNR;PSYVLGGR;QGF…	True;True;True;True;True;True;True;True;True;True;True;True;True;True;True;True;True;True;True;True;True;True;True;True;True;True;True;True;True;True;True;True;True;True;True;True;True;True;True;True;True;True;True;True
sp|P02358|RS6_ECOLI	sp|P02358|RS6_ECOLI	20244000000	985320000	19259000000	407430000	6252500	401180000	145860000	1.7346e+09	47	137	AHYVLMNVEAPQEVIDELETTFR;FNDAVIR;HAVTEASPMVK;HYEIVFMVHPDQSEQVPGMIER;QLAYPINK;YTAAITGAEGK	True;True;True;True;True;True
sp|P02359|RS7_ECOLI	sp|P02359|RS7_ECOLI	9410800000	85313000	9325500000	483570000	4275600	479290000	64012000	1.6947e+09	14	96	FGSELLAK;FVNILMVDGK;LANELSDAAENK;SELEAFEVALENVR;SELEAFEVALENVRPTVEVK;STAESIVYSALETLAQR;VGGSTYQVPVEVR;VGGSTYQVPVEVRPVR;WIVEAAR;WIVEAARK	True;True;True;True;True;True;True;True;True;True
sp|P02413|RL15_ECOLI	sp|P02413|RL15_ECOLI	10690000000	58633000	10631000000	1336200000	7329100	1328900000	27233000	1.8414e+09	6	82	AAIEAAGGK;AANIIGIQIEFAK;GFEGGQMPLYR;LNTLSPAEGSK;VEGGVVDLNTLK;VILAGEVTTPVTVR	True;True;True;True;True;True
sp|P02918|PBPA_ECOLI	sp|P02918|PBPA_ECOLI	3.3972e+09	1357500000	2.0397e+09	40539000	16745000	23794000	231250000	196980000	57	80	AASVALFSGHASQGASTITQQLAR;AFIATEDSR;AMGVDYAAEYLQR;AVLEGVPEQPLTPPPGIVTVNIDR;AYGVGAAAQVYFGK;DEILELYLNK;EEYFIEGTQPTQQAVHEVGTTIIDNGEAQELF;EVFLAIR;FGFPAQNIVHTESLALGSASFTPMQVAR;FYEHHGVDPVGIFR;GPANVLWK;IENDQGGVIFEAK;IEQLLTK;IYTTITR;NFFLSPER;NLGHTTASGAIK;SNVLENNDVEDVAISR;TGAQEYAPHVINTPLAFLIK;TVDQLTLNEMAVIAGLPK;VGESAWDNNK;VQQAAQQAVR;VTDVLQTGQQIWVR;YGESAYEDGYR;YIEPQLPDVATLK	True;True;True;True;True;True;True;True;True;True;True;True;True;True;True;True;True;True;True;True;True;True;True;True
sp|P02919|PBPB_ECOLI	sp|P02919|PBPB_ECOLI	725230000	7415000	717820000	13443000	132050	13311000	3990900	142070000	5	51	AGNDREPIGR;AVLANLTAGR;GFPLASLYYFGR;GGVISPQPAFMQLVR;HFYEHDGISLYSIGR;IFTTFDSVAQDAAEK;LITMISSPNGEQR;LSDLETAIVVVDR;MTRPGEFTVQANSIEMIR;NLFLSSER;PLGVQPR;PVEELSLDQQALLVGMVK;RPFDFPDSK;RYEDDDDYDDYDDYEDEEPMPR;SGFPDLLVDTLLATEDR;TVQGASTLTQQLVK;VLYQSFPQAER;VWQLPAAVYGR;YEDDDDYDDYDDYEDEEPMPR	True;True;True;True;True;True;True;True;True;True;True;True;True;True;True;True;True;True;True
sp|P02924|ARAF_ECOLI	sp|P02924|ARAF_ECOLI	337020000	200410000	136610000	15322000	9125600	6196300	183540000	58946000	6	7	AADIIGIGINGVDAVSELSK;FTEVTDVVLITR;HWLIVGMNDSTVLGGVR;LGSAIVAK;VIAVDDQFVNAK	True;True;True;True;True
sp|P02925|RBSB_ECOLI	sp|P02925|RBSB_ECOLI	1361500000	447980000	913530000	39256000	17815000	21441000	121850000	118940000	26	31	DTIALVVSTLNNPFFVSLK;ELANVQDLTVR;ERGEGFQQAVAAHK;GEGFQQAVAAHK;GEVVSHIASDNVLGGK;ILLINPTDSDAVGNAVK;LAATIAQLPDQIGAK;LGYNLVVLDSQNNPAK;SDVMVVGFDGTPDGEK;VIELQGIAGTSAAR	True;True;True;True;True;True;True;True;True;True
sp|P02930|TOLC_ECOLI	sp|P02930|TOLC_ECOLI	152360000000	102850000000	49511000000	4.2364e+09	2825500000	1410900000	9021100000	1.9745e+09	901	369	ALTLQEK;AQYDTVLANEVTAR;DANGINSNATSASLQLTQSIFDMSK;FNVGLVAITDVQNAR;GAAGTQYDDSNMGQNK;LSNPELR;LSQDLAR;NLSLLQAR;NNLDNAVEQLR;PQPVNALLK;PVSTNPENVAPQTPEQNAIADGYAPDSPAPVVQQTSAR;QAQDGHLPTLDLTASTGISDTSYSGSK;QAQYNFVGASEQLESAHR;QAVVSAQSSLDAMEAGYSVGTR;QELANAR;QITGNYYPELAALNVENFK;QLDQTTQR;SALGTLNEQDLLALNNALSK;SPLLPQLGLGADYTYSNGYR;SSFNNINASISSINAYK;SVVQTVR;TDKPQPVNALLK;TIVDVLDATTTLYNAK;TTTSNGHNPFR;TTTSNGHNPFRN;V…	True;True;True;True;True;True;True;True;True;True;True;True;True;True;True;True;True;True;True;True;True;True;True;True;True;True;True
sp|P02931|OMPF_ECOLI;sp|P02932|PHOE_ECOLI;sp|P21420|NMPC_ECOLI	sp|P02931|OMPF_ECOLI	209860000000	127350000000	82502000000	10386000000	6.2438e+09	4.1422e+09	16748000000	5592400000	1140	724	AEQWATGLK;AEQWATGLKYDANNIYLAANYGETR;AVGLHYFSK;AVGLHYFSKGNGENSYGGNGDMTYAR;DGNKVDLYGK;DGNKVDLYGKAVGLHYFSK;DVEGIGDVDLVNYFEVGATYYFNK;FTNTSGFANK;GETQINSDLTGYGQWEYNFQGNNSEGADAQTGNK;GETQINSDLTGYGQWEYNFQGNNSEGADAQTGNKTR;GNGENSYGGNGDMTYAR;KAEQWATGLK;LAFAGLK;LAFAGLKYADVGSFDYGR;LGFKGETQINSDLTGYGQWEYNFQGNNSEGADAQTGNK;LGFKGETQINSDLTGYGQWEYNFQGNNSEGADAQTGNKTR;LGVGSDDTVAVGIVYQF;NATPITNK;NATPITNKFTNTSGFANK;NMSTY…	True;True;True;True;True;True;True;True;True;True;True;True;True;True;True;True;True;True;True;True;True;True;True;True;True;True;True;True;True;True;True;True;True
sp|P02943|LAMB_ECOLI	sp|P02943|LAMB_ECOLI	16764000000	9857100000	6.9072e+09	524870000	303690000	221190000	1271600000	508700000	213	100	AVPADFNGGSFGR;DGWLFTAEHTQSVLK;DGWLFTAEHTQSVLKGFNK;FAYNINNNGHMLR;FVVQYATDSMTSQGK;GLSQGSGVAFDNEK;HDVHMIDFYYWDISGPGAGLENIDVGFGK;ILDHGAISMGDNWDMMYVGMYQDINWDNDNGTK;ITLAQQWQAGDSIWSR;LAQMEINPGGTLELGVDYGR;LGQEVWK;LSLAATR;NLIEWLPGSTIWAGK;SFYFDTNVAYSVAQQNDWEATDPAFR;SSEAGGSSSFASNNIYDYTNETANDVFDVR;VFATYAK;WGYDYTGNADNNANFGK;WTPIMSTVMEIGYDNVESQR;WWTVGIR	True;True;True;True;True;True;True;True;True;True;True;True;True;True;True;True;True;True;True
sp|P03004|DNAA_ECOLI	sp|P03004|DNAA_ECOLI	12440000	2437500	10002000	401290	78628	322660	0	0	2	2	AITIDFVR;FVLDWVR	True;True
sp|P03007|DPO3E_ECOLI	sp|P03007|DPO3E_ECOLI	693680000	389030000	304650000	37903000	23202000	14700000	135780000	136580000	17	17	IIEIGAVEVVNR;LTGNNFHVYLKPDR;NSLDALCAR;QIVLDTETTGMNQIGAHYEGHK	True;True;True;True
sp|P03018|UVRD_ECOLI	sp|P03018|UVRD_ECOLI	669000000	233980000	435020000	17443000	6157300	11286000	80265000	97378000	21	30	AGLVDFAELLLR;AHELWLNK;AHHMDANLPQDFQILDSEDQLR;DALSYLR;EAVAAPR;FGEGTIVNMEGSGEHSR;FLNDFPGAETIR;GAQVENIQR;IENLEELVTATR;LAYVGVTR;LLAGDTGK;LQVAFQGQGIK;MDVSYLLDSLNDK;NDDAAFER;PHILQHYR;SNLLVLAGAGSGK;STSNILSAANALIENNNGR;VLEEALLQASMPYR;VMIVGDDDQSIYGWR	True;True;True;True;True;True;True;True;True;True;True;True;True;True;True;True;True;True;True
sp|P03023|LACI_ECOLI	sp|P03023|LACI_ECOLI	413570000	124030000	289540000	11690000	1304300	10385000	36939000	45789000	17	24	AAVHNLLAQR;ADQLGASVVVSMVER;AITESGLR;GNQLLPVSLVK;LGVEHLVALGHQQIALLAGPLSSVSAR;LLGQTSVDR;LLQLSQGQAVK;MKPVTLYDVAEYAGVSYQTVSR;NQIQPIAER;PVTLYDVAEYAGVSYQTVSR;TTLAPNTQTASPR;VAQQLAGK;VEAAMAELNYIPNR;VVNQASHVSAK	True;True;True;True;True;True;True;True;True;True;True;True;True;True
sp|P03024|GALR_ECOLI	sp|P03024|GALR_ECOLI	1228300000	238400000	989860000	20857000	3040400	17817000	73666000	134560000	16	31	AVEQVAYHTGNFLLIGNGYHNEQK;HSVSTPSLEASHHATSD;ILPGFENR;LAGVSVATVSR;LAVHSAMESLSYHPNANAR;LQGYYDALAESGIAANDR;LVTFGEPDESGGEQAMTELLGR;QAIEQLIR;YGAWLATR	True;True;True;True;True;True;True;True;True
sp|P03817|MIOC_ECOLI	sp|P03817|MIOC_ECOLI	3.5162e+09	1.5194e+09	1.9968e+09	33299000	19699000	13600000	1315900000	794890000	11	15	ADITLISGSTLGGAEYVAEHLAEK;FGAIGIGSR;PDLSAVR	True;True;True
sp|P03819|KEFC_ECOLI	sp|P03819|KEFC_ECOLI	237440000	98794000	138650000	7146300	3042100	4104200	19255000	12853000	17	16	EHLSLIQR;FGQITGR;HALESDIEPFK;LLLSSGVK;MVVLDHDPDHIETLR;NLMVTQMGR;PLQVPNK;TSAMLSEIITEDR;VIIAGFGR	True;True;True;True;True;True;True;True;True
sp|P03841|MALM_ECOLI	sp|P03841|MALM_ECOLI	1.9643e+09	1.5412e+09	423180000	213440000	169800000	43636000	627050000	823180000	42	21	DLQQTTQLLDPAK;GVGNSIPDIPDPVAR;HTTDGLLK;LLDEAER;LTPALGQQK;LYVLVFTTEK;SEPMLNDTESYFNTAIK;STFISSVK;TNSSSSVLVGPLFGSSAPAPVTVGNTAAPAVAAPAPAPVK	True;True;True;True;True;True;True;True;True
sp|P03959|KDPA_ECOLI	sp|P03959|KDPA_ECOLI	178170000	84920000	93250000	22271000	10615000	11656000	37840000	14348000	5	5	ALGVSDR;LINDIPLPGTTGVER;TPEYLGK	True;True;True
sp|P03960|KDPB_ECOLI	sp|P03960|KDPB_ECOLI	98828000	42094000	56734000	3182500	1451500	1731000	33843000	13631000	7	14	AVEAAGDVDVLLLDK;ESGGDFASVTGGTR;GSLTTFSIANDVAK;LNPQAQWR;LTAAAIAAEAGVDDFLAEATPEAK;MIAMVEGAQR;MLGANVIATSGR;VLGVIALK	True;True;True;True;True;True;True;True
sp|P04036|DAPB_ECOLI	sp|P04036|DAPB_ECOLI	1213300000	323440000	889840000	13459000	2045000	11414000	94570000	133920000	35	32	AGDIVGEHTAMFADIGER;EGSSLLGSDAGELAGAGK;ESGLFDMR;GMVIGTTGFDEAGK;MTFANGAVR;SALWLSGK;VAIAGAGGR;VDAPSGTALAMGEAIAHALDK;VMGDYTDIEIIEAHHR;VPGTIGFATVR	True;True;True;True;True;True;True;True;True;True
sp|P04079|GUAA_ECOLI	sp|P04079|GUAA_ECOLI	25834000000	11406000000	14429000000	693290000	315490000	377800000	1.8568e+09	1.7289e+09	209	225	ADAIFIEELR;ADAIFIEELRK;AVETIDFMTAHWAHLPYDFLGR;DFNPSGIILSGGPESTTEENSPR;EFGYAQVEVVNDSALVR;FLSALAGENDPEAK;FYGVQFHPEVTHTR;GIEDALTADGK;GIEDALTADGKPLLDVWMSHGDK;HPFPGPGLGVR;IGLELGLPYDMLYR;IIDDAVAR;IINEVNGISR;ILILDFGSQYTQLVAR;IREQVGDDK;KYDWVVSLR;LNEAEQVLDMFGDHFGLNIVHVPAEDR;MGLVEPLK;MTENIHK;MTENIHKHRILILDFGSQYTQLVAR;PLLDVWMSHGDK;RADAIFIEELR;SHHNVGGLPK;SVGVMGDGR;VFVEVFDEEALK;VFVEVFDEEALKLEDVK;VILGLSGGVDSSV…	True;True;True;True;True;True;True;True;True;True;True;True;True;True;True;True;True;True;True;True;True;True;True;True;True;True;True;True;True;True;True
sp|P04335|FRSA_ECOLI	sp|P04335|FRSA_ECOLI	3.4853e+09	1.4918e+09	1.9935e+09	78842000	34890000	43952000	370450000	263800000	70	64	ALPNVPWVDHTR;EILDVQAR;FGANVAVR;FKHPETSTLVR;FNHGAQPPVQSALDGK;GDDLAEQAQALSNR;GLQEITDWIEK;HPETSTLVR;IVMSDAER;LAYLESPR;LGMHDASDEALR;LITSSSADGK;LLEIPFNPVYR;LTQDSSLLHQHVLK;NDPFSPEEDSR;TDDDLYDTVIGYR;TIPHWYR;TQANLSETLFKPR;VAAFGFR;VQGLLGR	True;True;True;True;True;True;True;True;True;True;True;True;True;True;True;True;True;True;True;True
sp|P04391|OTC1_ECOLI;sp|P06960|OTC2_ECOLI	sp|P04391|OTC1_ECOLI;sp|P06960|OTC2_ECOLI	2713400000	1.9138e+09	799600000	78286000	37150000	41136000	392500000	295060000	55	36	AFNEMTLVYAGDAR;ALAQQNGGNITLTEDVAK;AVMVATLSK;GVEGADFIYTDVWVSMGEAK;MAEEFGLHGGMEVTDEVFESAASIVFDQAENR;MYDGIQYR;NIALIFEK;VTYLGPSGSQIGHK	True;True;True;True;True;True;True;True
sp|P04425|GSHB_ECOLI	sp|P04425|GSHB_ECOLI	5768600000	2154000000	3.6146e+09	107170000	49106000	58060000	558780000	561990000	95	76	AEEKGTLIVNKPQSLR;DSSFAMLLEAQR;EGDPNLGVIAETLTEHGTR;GLIFVGLDIIGDR;GTLIVNK;GTLIVNKPQSLR;GYELHYMEMGDLYLINGEAR;HSDIILKPLDGMGGASIFR;IPQGGETR;KDPPFDTEFIYATYILER;LFTAWFSDLTPETLVTR;LGIVMDPIANINIK;PLDGMGGASIFR;PLTESDWK;QIGPTLK	True;True;True;True;True;True;True;True;True;True;True;True;True;True;True
sp|P04693|TYRB_ECOLI	sp|P04693|TYRB_ECOLI	2.133e+09	762920000	1370100000	100450000	33924000	66526000	163640000	197450000	67	60	AIASAGLPALVSNSFSK;ASWLAEVEEMR;EEFGVYLIASGR;FNDLLATLK;GMFSYTGLSAAQVDR;HAIAPLLFGADHPVLK;IFSLYGER;LREEFGVYLIASGR;NFDYLLNQR;VATIQTLGGSGALK;VDAYAGDPILTLMER;VGADFLK;VLSTEMPER	True;True;True;True;True;True;True;True;True;True;True;True;True
sp|P04805|SYE_ECOLI	sp|P04805|SYE_ECOLI	11569000000	4666700000	6.9021e+09	271260000	106300000	164960000	590690000	665980000	210	159	ALDFIAER;APVPVYAHVSMINGDDGK;DDGYLPEALLNYLVR;FANPQEGSVVFDDQIR;FAPSPTGYLHVGGAR;GEDHINNTPR;GPIEFSNQELDDLIIR;HGAVSVMQYR;IEDTDLER;LAAITDWTAENVHHAIQATADELEVGMGK;LGWSHGDQEIFTR;LLWLNHHYINALPPEYVATHLQWHIEQENIDTR;NGPQLADLVK;NHGGEFVLR;QPLEVVR;SASAFNTDK;TALYSWLFAR;VAVTGAGQSPALDVTVHAIGK;YFTLNAVSK;YFYEDFAEFDADAAK;YNAVIDQMLEEGTAYK	True;True;True;True;True;True;True;True;True;True;True;True;True;True;True;True;True;True;True;True;True
sp|P04825|AMPN_ECOLI	sp|P04825|AMPN_ECOLI	16587000000	6.2464e+09	10340000000	205900000	84218000	121680000	1.6439e+09	1.5613e+09	217	233	AALEQLK;APDYQITDIDLTFDLDAQK;APWAMTSLK;AVLLDEK;DALMQEYDDK;DDYNPETEQYTLTISQR;DQEFSSDLGSR;DWFQLSLK;DYLDIER;EEEGALVISNLPER;EGLTVFR;EVALELYVDR;FLAFGETHLADVLVSK;GLENLSGDLYEK;GLNIFNSK;GLQFAEDASPMAHPIRPDMVIEMNNFYTLTVYEK;GMQLYFER;HGASDAPLR;HITYYLDRPDVLAR;HQQGQPLSLPVHVADAFR;HWVQWQDPFPK;LIEPLIR;LNGEDLK;LVSVHINDEPWTAWK;MIHTLLGEENFQK;QPLHIPFAIELYDNEGK;SFTMSNPNR;TPATPDQAEK;TVVTAVSQAVR;VAQGELENGR;VEHEDIAK;VIGHE…	True;True;True;True;True;True;True;True;True;True;True;True;True;True;True;True;True;True;True;True;True;True;True;True;True;True;True;True;True;True;True;True;True;True;True;True;True;True
sp|P04846|NLPA_ECOLI	sp|P04846|NLPA_ECOLI	1.5124e+09	1151000000	361420000	3500600	1555200	1945400	866670000	209420000	23	10	ALLLLQK;PFLEQDNQAHGYK;VDVAIISTTYIQQTGLSPVHDSVFIEDK;VGVINGAEQDVAEVAK;YGLDVELVGFSGSLLPNDATNHGELDANVFQHR	True;True;True;True;True
sp|P04951|KDSB_ECOLI	sp|P04951|KDSB_ECOLI	5304700000	2.0664e+09	3.2383e+09	142670000	61715000	80951000	275610000	234240000	98	96	ATIPWDR;FAEGLETVGDNFLR;HLGIYGYR;IHVAVAQEVPGTGVDTPEDLER;IIVATDHEDVAR;LAEVVEK;LPGKPLVDINGK;PLVDINGK;PMIVHVLER;QVADNLAQR;QVGMATLAVPIHNAEEAFNPNAVK;SFVVIIPAR;VLWYGEK;VVLDAEGYALYFSR;YVNWQPSPLEHIEMLEQLR	True;True;True;True;True;True;True;True;True;True;True;True;True;True;True
sp|P04968|ILVA_ECOLI	sp|P04968|ILVA_ECOLI	4404000000	1115900000	3.2881e+09	55771000	13623000	42147000	245470000	347370000	115	97	AALDAGHPVDLPR;AHGVITASAGNHAQGVAFSSAR;AIELSQQQGFTWVPPFDHPMVIAGQGTLALELLQQDAHLDR;ALIVMPTATADIK;APVYEAAQVTPLQK;AVAEPSGALALAGMK;DLFEDVR;EALLAVTIPEEK;EILQMLNDGGYSVVDLSDDEMAK;GFGGEVLLHGANFDEAK;IGDETFR;LAHILSGANVNFHGLR;LDNVILVK;LYSFEFPESPGALLR;PSHPLQER;QLMPQIK;QPVHSFK;SVTEFNYR;VGLFAEGVAVK;VLAAFELGDHEPDFETR;YIALHNIR	True;True;True;True;True;True;True;True;True;True;True;True;True;True;True;True;True;True;True;True;True
sp|P04993|RECD_ECOLI	sp|P04993|RECD_ECOLI	46795000	15764000	31031000	1418000	477690	940350	8044400	5724200	3	6	ILSAAIATR;ISVISGGPGTGK;TVFQQDFTDIEK;VIFLGDR	True;True;True;True
sp|P04994|EX7L_ECOLI	sp|P04994|EX7L_ECOLI	1.0603e+09	500270000	560060000	24041000	12431000	11610000	169090000	98282000	45	38	ANITLYEPR;DPSLPVIIYPAAVQGDDAPGQIVR;GDYQIIVESMQPAGEGLLQQK;GGGSLEDLWSFNDER;GYSVTTATDGNVLK;IPVVSAVGHETDVTIADFVADLR;LQAEGLFDQQYK;MLPSQSPAIFTVSR;PQHGQQVLVR;TGAALHDILHVLK;VTFRPQHGQQVLVR	True;True;True;True;True;True;True;True;True;True;True
sp|P04995|EX1_ECOLI	sp|P04995|EX1_ECOLI	786900000	272020000	514880000	5975700	1745900	4229800	76628000	68821000	33	35	FDDEVTR;GENEAAFAAR;IVLETEPR;LFDYLFTHR;LMALIDVPQMK;NFPGTLDYAEQQR;NFYDPYAWSWQHDNSR;NLPALDITFVDK;PADDYLPQPGAVLITGITPQEAR;PAQFAAIR;PLVHVSGMFGAWR;QQSTFLFHDYETFGTHPALDR;QQSTFLFHDYETFGTHPALDRPAQFAAIR;WDLLDVMR	True;True;True;True;True;True;True;True;True;True;True;True;True;True
sp|P05020|PYRC_ECOLI	sp|P05020|PYRC_ECOLI	1.8207e+09	782280000	1.0385e+09	5329500	1112700	4216800	483000000	331670000	29	31	DAADYVR;ELVASGFNR;FIESVMEPLR;GFNEGVFTAAK;IGMPLLVHGEVTHADIDIFDR;LAATITPQHLMFNR;NHMLVGGVR;NIHQQALR;RNIHQQALR;RPDDWHLHLR;TAPSQVLK;VFLGTDSAPHAR;VVFEHITTK	True;True;True;True;True;True;True;True;True;True;True;True;True
sp|P05041|PABB_ECOLI	sp|P05041|PABB_ECOLI	291460000	90414000	201050000	4842800	2153700	2689100	41829000	49989000	12	9	ADIRPTHNEDLPFQGGALGLFGYDLGR;AMEIIDELEPQR;APFSAFLR;FHATYSGDEWQAFLQLNQANR;HTVSLLSHNDVNAR;LEQGAILSLSPER;QDAAEFYFSR	True;True;True;True;True;True;True
sp|P05042|FUMC_ECOLI	sp|P05042|FUMC_ECOLI	392420000	168710000	223710000	4257000	1730400	2526600	32637000	29072000	19	14	GLAASLMK;HIEYSLPHVAELALGGTAVGTGLNTHPEYAR;LLADGMESFNK;LWGAQTQR;PMVIHNFLQSVR;QAADEVLAGQHDDEFPLAIWQTGSGTQSNMNMNEVLANR;QLIPQLK;VNEDLGLLSEEK;WLASGPR	True;True;True;True;True;True;True;True;True
sp|P05055|PNP_ECOLI	sp|P05055|PNP_ECOLI	27136000000	5067100000	22069000000	490350000	62410000	427940000	730420000	1402500000	463	757	AAVAGIAMGLVK;AKPGQDFFPLTVNYQER;ALTEETGTTIEIEDDGTVK;DAQVLDELMGER;DGISALQMDIK;EATEQSQPAAAPEAPAAEQGE;EGDNYVVLSDILGDEDHLGDMDFK;EGLVHISQIADK;EGLVHISQIADKR;EGRPSEGETLIAR;EIMQVALNQAK;FQYGQHTVTLETGMMAR;GDISEFAPR;GETQALVTATLGTAR;GVLAVMPDMDKFPYTVR;IEEITAEIEVGR;IPGSFFR;IVDFGAFVAIGGGK;LHILGVMEQAINAPR;MLNPIVR;PGQDFFPLTVNYQER;PSEGETLIAR;QATAAVMVSMDDTAVFVTVVGQK;RIEEITAEIEVGR;SETIATLLAEDETLDENELGEILHAIEK;TDTFLFH…	True;True;True;True;True;True;True;True;True;True;True;True;True;True;True;True;True;True;True;True;True;True;True;True;True;True;True;True;True;True;True;True;True
sp|P05194|AROD_ECOLI	sp|P05194|AROD_ECOLI	9409300	0	9409300	553490	0	553490	0	0	0	2	ETVAYAHAHDVK;LAGEVFGSAATFGAVK	True;True
sp|P05458|PTRA_ECOLI	sp|P05458|PTRA_ECOLI	447680000	154890000	292790000	2349600	731380	1618200	57559000	64498000	22	21	AVIYSNKPLPELAK;DMDYVEWLADTMIR;FSGGNLETLSDKPGNPVQQALK;GIIIHYVPALPR;IWYISPK;KPEITVPVVTDAQK;LADAIAEPLLDK;LADFFHQAVVEPQGMAILSQISGSQNGK;MHGGSHNASTAPYR;QGLVEGISANSDPIVNGNSGVLAISASLTDK;QPSFLWER;QWGMGFLLQSNDK;SGARPEFMVIGNMTEAQATTLAR;TAFYLEVENDALPGAVDR;VPVEHTLDAVNIADR;YDHPELIVDESNLR	True;True;True;True;True;True;True;True;True;True;True;True;True;True;True;True
sp|P05459|PDXB_ECOLI	sp|P05459|PDXB_ECOLI	4578700000	1.659e+09	2.9197e+09	124590000	48546000	76046000	406400000	435700000	74	57	ADILTFHTPLFK;ADRGDEGDFR;ADRGDEGDFRSLDELVQR;DGFSLYDR;FIGHEQHVALDTLLPAPEFGR;FVGTATAGTDHVDEAWLK;GTTQVFEAYSK;ITLHGPLDQPTLK;LEALGIK;LGEVTAVPGR;LGEVTAVPGRPIPVAQLADADALMVR;LGFNAVHHPAR;LVHLVYDVR;RDDAPLR;RLVHLVYDVR;SLDELVQR;TLHLADEK;TVGIVGVGNVGR;VAGIPGEFDK;VNESLLAGK;VNESLLAGKPIK	True;True;True;True;True;True;True;True;True;True;True;True;True;True;True;True;True;True;True;True;True
sp|P05523|FPG_ECOLI	sp|P05523|FPG_ECOLI	170550000	44251000	126300000	2264600	866540	1398100	43084000	37175000	7	14	DFLQSDGK;ELEGHNVLTHLGPEPLSDDFNGEYLHQK;FGAWLWTK;GIEPHLVGATILHAVVR;HDHVDLVMSNGK;ILPEELPPEK;LSDQPVLSVQR;LVVGVGNIYASESLFAAGIHPDR;PELPEVETSR;PGYFAQELQVYGR	True;True;True;True;True;True;True;True;True;True
sp|P05637|APAH_ECOLI	sp|P05637|APAH_ECOLI	373690000	165240000	208450000	20255000	7947800	12307000	41564000	36593000	15	18	DTLWLTGDLVAR;ESPEEAPAPLK;FITNAFTR;GPGSLDVLR;LVLGNHDLHLLAVFAGISR;QPLLQIDEEK;QYFVQPSNR;RQPLLQIDEEK;SLGDSVR;VEFTPGK	True;True;True;True;True;True;True;True;True;True
sp|P05706|PTHA_ECOLI	sp|P05706|PTHA_ECOLI	3.7976e+09	1.0534e+09	2744300000	526890000	150480000	376410000	730360000	1320500000	33	30	FDGLNEAEFPGTVHVAGPVPDDIAPGSVLK;TVIYQTTITR;YPVTAVGSVAEDNLR	True;True;True
sp|P05707|SRLD_ECOLI	sp|P05707|SRLD_ECOLI	7.803e+09	3.4834e+09	4319700000	593170000	263430000	329740000	1.0205e+09	677310000	54	53	AAFISDFQLGDFDR;GVDEIFGR;IIQINSK;LGIKPDQVEQYYIDK;LGIKPDQVEQYYIDKVPLK;PDQVEQYYIDK;SPMFQSLLPQYATK;VAVVDIQSDK;VDLLVYSAGIAK	True;True;True;True;True;True;True;True;True
sp|P05791|ILVD_ECOLI	sp|P05791|ILVD_ECOLI	19679000000	11219000000	8.4596e+09	99918000	38200000	61718000	5497200000	4610200000	123	126	AGGVIGILGELDR;ATGMTDADFGK;ATGMTDADFGKPIIAVVNSFTQFVPGHVHLR;AYASLATSADK;EFNTIAVDDGIAMGHGGMLYSLPSR;FSGGTSGLSIGHVSPEAASGGSIGLIEDGDLIAIDIPNR;GIQLQVSDAELAAR;ITPGMLMASLR;IVELTKRYYEQNDESALPR;LDLVDAMIQGADPK;LNIPVIFVSGGPMEAGK;LVAEQIEAAGGVAK;QLFLNAGK;QVSFALR;RIVELTK;SLEHAYSK;TAGVDDSILK;VSDSQSDQVER;VVAGDVVVIR;VYESQDDAVEAILGGK;YHMEDVHR;YYEQNDESALPR	True;True;True;True;True;True;True;True;True;True;True;True;True;True;True;True;True;True;True;True;True;True
sp|P05793|ILVC_ECOLI	sp|P05793|ILVC_ECOLI	78770000000	31990000000	46780000000	1.6664e+09	651550000	1.0148e+09	7.0761e+09	6.8998e+09	571	635	AGVLESSFVAEVK;AIPEGAVDNGQLR;ANYFNTLNLR;ATENGFK;AWAAATGGHR;DEFADGASYLQGK;DGAALGYSHGFNIVEVGEQIR;DGAALGYSHGFNIVEVGEQIRK;DITVVMVAPK;DSGLDISYALR;DVNEAIR;EIMAPLFQK;GEGMAIAK;GFGVPTLIAVHPENDPK;GVLMIAMVK;GYMTDMK;HMDDIISGEFSSGMMADWANDDK;IGEQEYFDK;LIQFGWETITEALK;LVEEGTDPAYAEK;PFMAELQPGDLGK;QGGITLMMDR;QQLAQLGK;RGFGVPTLIAVHPENDPK;SHAIEQVGK;TAFETAPQYEGK;TVQPLMK;VGTYEELIPQADLVINLTPDK	True;True;True;True;True;True;True;True;True;True;True;True;True;True;True;True;True;True;True;True;True;True;True;True;True;True;True;True
sp|P05804|BGLR_ECOLI	sp|P05804|BGLR_ECOLI	87912000	31979000	55932000	2586400	1332500	1253900	0	0	4	3	ELYSEEAVNGETQQAHLQAIK;FDAVTHYGK;NHPSVVMWSIANEPDTRPQGAR;QSYFHDFFNYAGIHR;YYGWYVQSGDLETAEK	True;True;True;True;True
sp|P05825|FEPA_ECOLI	sp|P05825|FEPA_ECOLI	13664000000	8634700000	5029200000	276500000	174030000	102460000	738770000	219020000	155	89	AGNAQTTGDLAGANYIAGAGAYTYNEPGR;AGTYATTLPAGR;APSLYQTNPNYILYSK;DGWLAGVTWFR;DINGVVR;DLSSNTQALTGTNTGGAIDGVSTTDR;EDLSMQTTFTWYGK;EIGLEFK;EISPYSIVGLSATWDVTK;FDHHSIVGNNWSPALNISQGLGDDFTLK;GMGPENTLILIDGKPVSSR;GQPAVGPETK;GSGEWHGSWDAYFNAPEHK;IEAGYVAVGQNAVGTDLYQWDNVPK;IPEGLAGGTEGK;KGSGEWHGSWDAYFNAPEHK;LSIIPEYTLNSTLSWQAR;LYGNLDK;NVSLTGGVDNLFDK;NVSLTGGVDNLFDKR;QGNLYAGDTQNTNSDSYTR;QNYALTWNGGWDNGVTTSNWVQYEHTR;RTNF…	True;True;True;True;True;True;True;True;True;True;True;True;True;True;True;True;True;True;True;True;True;True;True;True;True;True;True;True;True
sp|P05852|TSAD_ECOLI	sp|P05852|TSAD_ECOLI	87548000	28709000	58839000	4733500	1595000	3138500	13920000	8139800	4	16	AGATADLGVSVRPR;ALDQTGFK;GEVFYAR;GLLANQLYSQVK;LLGLDYPGGPLLSK;LVMAGGVSANR;TVPLIQAALK	True;True;True;True;True;True;True
sp|P06136|FTSQ_ECOLI	sp|P06136|FTSQ_ECOLI	76099000	29794000	46305000	3227300	1130600	2096600	14425000	6088700	5	7	IHLVEYVPIAR;LVLTGER;QSILALGEPGTFMTQDVNIIQTQIEQR;SWQLTLNNDIK	True;True;True;True
sp|P06149|DLD_ECOLI	sp|P06149|DLD_ECOLI	6.7841e+09	3.132e+09	3.6521e+09	91917000	50157000	41760000	795570000	827280000	108	121	AFLNELAR;APETLQK;DIEADTPAR;DIYDIAEK;DTFLMIDK;DVVIISTLR;ENDPTNSMNPGIGK;EQMLELLQQR;FAAAGAAIR;GAQYPAEHNVGHLYK;GEQVLAYPGTTLYSLEK;GPAYTEMSLFAR;GVDVHALK;HAHDYDYVHR;HILANFENLPVAGEYMHR;IILMQAANTGLTEGSTPNGNDYDR;IILMQAANTGLTEGSTPNGNDYDRDVVIISTLR;KGVDVHALK;LAVFAVR;LDTFEAEK;LTLVNHLGIDLGETPEQILSK;LVGSSHLLTDPAK;MAGDGVGEAK;MPFFFNLK;NDTEWYEHLPPEIDSQLVHK;NQQVFYIGTNQPEVLTEIR;RNDTEWYEHLPPEIDSQLVHK;SGQGDALAVVFPGSLLE…	True;True;True;True;True;True;True;True;True;True;True;True;True;True;True;True;True;True;True;True;True;True;True;True;True;True;True;True;True;True;True;True
sp|P06282|CDH_ECOLI	sp|P06282|CDH_ECOLI	415630000	58145000	357480000	23090000	3230300	19860000	77773000	69362000	9	15	AVSLAINSR;GHEYLAR;LTGEESDTLR;NLLTLNR;PNAGYVVLK;QSDNSFVLLATQR;VTESELVQR;YGQPVPDR	True;True;True;True;True;True;True;True
sp|P06610|BTUE_ECOLI	sp|P06610|BTUE_ECOLI	151640000	64396000	87244000	15164000	6439600	8724400	27201000	27464000	11	10	APLYPDDILWNFEK;DIDGEVTTLEK;FAGNVLLIVNVASK;IEVNGEGR;MQDSILTTVVK	True;True;True;True;True
sp|P06612|TOP1_ECOLI	sp|P06612|TOP1_ECOLI	5767900000	2251400000	3.5166e+09	48998000	13966000	35032000	593760000	830780000	65	97	ADHIYLATDLDR;AFVPEEFWEVDASTTTPSGEALALQVTHQNDK;AFVPEEFWEVDASTTTPSGEALALQVTHQNDKPFRPVNK;ALVIVESPAK;ATGWSAFYVDGK;AVLDHFFSDFTQQLDK;DGAAGVFLAANTFPK;EGEAIAWHLR;ELMNYDFTAQMENSLDQVANHEAEWK;ENSQEAHEAIRPSDVNVMAESLK;EQTQAAVSLLEK;EVIGGDDAR;FSEASLVK;GDALTLVELTPAQHFTKPPAR;GIGRPSTYASIISTIQDR;GYISDNFGK;ILPAVNK;LYQLIWR;MGEIVTDR;MGVDPWHNWEAHYEVLPGK;PFRPVNK;PGAPFITSTLQQAASTR;PGELNIDR;SDAYFVLR;TDSTNLSQDAVNMVR;VQSVAV…	True;True;True;True;True;True;True;True;True;True;True;True;True;True;True;True;True;True;True;True;True;True;True;True;True;True;True;True;True;True;True;True
sp|P06616|ERA_ECOLI	sp|P06616|ERA_ECOLI	135910000	32822000	103080000	1151300	2344400	1151300	0	0	2	4	FLGAELPYSVTVEIER;GGYDINGLILVER;IVGIHTEGAYQAIYVDTPGLHMEEK	True;True;True
sp|P06710|DPO3X_ECOLI	sp|P06710|DPO3X_ECOLI	43787000	17148000	26638000	1094700	428700	665960	6285800	6156500	4	5	FLLATTDPQK;GSTVELTIVEDDNPAVR;HSFNALLK;LPVTILSR	True;True;True;True
sp|P06715|GSHR_ECOLI	sp|P06715|GSHR_ECOLI	10065000000	4346400000	5718400000	38735000	13117000	25619000	1296300000	1319300000	114	127	DFDNTVAIHPTAAEEFVTMR;EAIHMYGPDYGFDTTINK;EPANDNINLEAAGVK;EQYGDDQVK;FNWETLIASR;GYIVVDK;HYDYIAIGGGSGGIASINR;IHTSYENVLGK;IVGIHGIGFGMDEMLQGFAVALK;LFNNKPDEHLDYSNIPTVVFSHPPIGTVGLTEPQAR;NNVDVIK;PSHPDIPGVEYGIDSDGFFALPALPER;SSFTAMYTAVTTHR;TLEVNGETITADHILIATGGR;VMWHAAQIR;YQNTNIEGIYAVGDNTGAVELTPVAVAAGR	True;True;True;True;True;True;True;True;True;True;True;True;True;True;True;True
sp|P06720|AGAL_ECOLI	sp|P06720|AGAL_ECOLI	881330000	359560000	521760000	23356000	6861000	16495000	184170000	172020000	16	18	DLNIDPATLR;EYASTIMNAIWTGEPSVIYGNVR;ITFIGAGSTIFVK;LEESHIVVR;LGYFVTESSEHFAEYTPWFIK;NILGDVFHR	True;True;True;True;True;True
sp|P06721|METC_ECOLI	sp|P06721|METC_ECOLI	429650000	89440000	340210000	18022000	4434500	13587000	41453000	43174000	13	13	ANGELFYGR;DFTGSSGLFSFVLK;ENAYLMGQMVDADTAYITSR;IVFLESPGSITMEVHDVPAIVAAVR;LDTQLVNAGR;PQGEIDFSGTLIR;VAEWLAEHPQVAR;VNHPALPGSK;YTLGAVNSVIQR	True;True;True;True;True;True;True;True;True
sp|P06846|EBGR_ECOLI	sp|P06846|EBGR_ECOLI	280830000	158710000	122130000	16754000	10250000	6503600	90964000	53186000	14	11	ALFVASDSIAIGVLR;DIAIEAGVSLATVSR;GGFSSSSGYELAK;IGFIGGEDEPGK;IHSEMMGSQGVNLVYEK;NVTGILIVGK;NVTGILIVGKPTPALR;VLNDDPTLNVK	True;True;True;True;True;True;True;True
sp|P06864|BGA2_ECOLI	sp|P06864|BGA2_ECOLI	26679000	7878900	18800000	387000	171280	215720	0	0	4	8	AYFFSYDSVAQAR;DFAVEQSDGEVLIISR;HLTHINDFTVR;LVHYEEDR;PLTLEDDR;TGDNLLCVR;TVIAPPVFDFGMR	True;True;True;True;True;True;True
sp|P06959|ODP2_ECOLI	sp|P06959|ODP2_ECOLI	80679000000	13960000000	66719000000	1440200000	255490000	1184700000	1.7285e+09	6.1261e+09	295	816	AEAAPAATGGGIPGMLPWPK;AEAPAAAPAAK;AVAAALEQMPR;DVNVPDIGSDEVEVTEILVK;EAAPAAAPAAAAAK;EDVQAYVK;EFGVNLAK;ELMTISK;EVNVPDIGGDEVEVTEVMVK;FGEIEEVELGR;FITIINNTLSDIR;FITIINNTLSDIRR;FNSSLSEDGQR;GIIELSR;ILREDVQAYVK;ISGANLSR;ITPVVFIMK;LMLPISLSFDHR;NWVMIPHVTHFDK;QEAAAPAPAAK;QEAAPAAAPAPAAGVK;RAEAAPAATGGGIPGMLPWPK;SAMEPVWNGK;SEFAENDAYVHATPLIR;TDITELEAFR;TDITELEAFRK;TGSLIMIFEVEGAAPAAAPAK;TQTGALIMIFDSADGAADAAPAQAEEK…	True;True;True;True;True;True;True;True;True;True;True;True;True;True;True;True;True;True;True;True;True;True;True;True;True;True;True;True;True;True;True;True;True
sp|P06961|CCA_ECOLI	sp|P06961|CCA_ECOLI	358450000	156360000	202100000	8833000	3352700	5480300	33069000	23767000	22	31	AVVEAGFK;DLTINALAQDDNGEIIDPYNGLGDLQNR;EAWEVAQSVPTK;EMTHAGELEHLTPER;ETESALTTR;HVSPAFGEDPLR;IADETLALMR;IYLVGGAVR;LFDSIDAWR;LRVPNEIR;LVAEFHDLIHTFPMLNPK;NPQVFFQVLR;VEQLALTSEADVR	True;True;True;True;True;True;True;True;True;True;True;True;True
sp|P06968|DUT_ECOLI	sp|P06968|DUT_ECOLI	624630000	263550000	361080000	124930000	52711000	72216000	146700000	75536000	13	12	EFPLPTYATSGSAGLDLR;GEGGFGHSGR;GQDSFTIQPGER	True;True;True
sp|P06971|FHUA_ECOLI	sp|P06971|FHUA_ECOLI	15085000000	10043000000	5041500000	249140000	168170000	80970000	1.0245e+09	250390000	270	140	AEIMRGPVSVLYGK;DGNIFAPSK;DPANSGPYR;EALSYTPGVSVGTR;EGTVEPLPNGK;FATGDIDHTLLTGVDFMR;GASNTYDHLIIR;GFAAEGQSQNNYLNGLK;GGVNYLFDNGVTPYFSYSESFEPSSQVGK;GNTPAQVPK;GPVSVLYGK;GVEIEAK;LPTDFNEGAK;LQNFSVDTQLQSK;MVGYSFDHEFNDTFTVR;PIVVTGAVYNLTK;QTGVYVQDQAQWDK;QVVATATFR;QYEVGVK;RLPTDFNEGAK;RPTTEPLK;RPTTEPLKEVQFK;SSPGGLLNMVSK;TDTPIQK;TNNLMADPEGSFFSVEGGEIR;VGMAGSNVALHVNNLFDR;VGSYTVVDALVR;VLVTLGGR;YAIAPAFTWRPDDK;YDWAD…	True;True;True;True;True;True;True;True;True;True;True;True;True;True;True;True;True;True;True;True;True;True;True;True;True;True;True;True;True;True;True;True;True
sp|P06972|FHUB_ECOLI	sp|P06972|FHUB_ECOLI	51897000	34280000	17617000	2594800	1714000	880850	18300000	8133500	14	8	AVGMALTPTR;GGFSPHR;NLGLALSLAR;WLTILPLGGDTAR	True;True;True;True
sp|P06983|HEM3_ECOLI	sp|P06983|HEM3_ECOLI	1.0258e+09	309490000	716300000	11350000	3753800	7596300	188110000	174770000	19	28	ADIAVHSMK;ALVGAPDGSQIIR;EILAEVYNGDAPA;ELEVALLENR;ELLAALNHHETALR;GAPQDAEQMGISLAEELLNNGAR;GDVILDTPLAK;LMASHPGLVVELVPMVTR;MLDNVLR;RPDLIIR	True;True;True;True;True;True;True;True;True;True
sp|P06986|HIS8_ECOLI	sp|P06986|HIS8_ECOLI	3.4302e+09	1153400000	2276900000	105910000	35120000	70789000	240760000	232370000	32	33	AFALAGLR;ASSAVFK;AVIENYAQYAGVKPEQVLVSR;EYLIAALK;GADEGIELLIR;LGGNGDVWLNANEYPTAVEFQLTQQTLNR;PEQVLVSR;SLWDQGIILR;STVTITDLAR;TLLELTR;TVPTLDNWQLDLQGISDK;VIAPYPLSTPVADIAAQALSPQGIVAMR	True;True;True;True;True;True;True;True;True;True;True;True
sp|P06987|HIS7_ECOLI	sp|P06987|HIS7_ECOLI	1.847e+09	642410000	1204600000	36737000	14429000	22308000	149430000	165560000	23	29	AEFTYQR;ANSYVIGDR;DGTLISEPPSDFQVDR;ETQIDVQVWLDR;GDLYIDDHHTVEDTGLALGEALK;INTGVGFFDHMLDQIATHGGFR;LAFEPGVIPELLK;SLSYTMGVTLHLK;VEGDTLPSSK;VGDLSTEMIEHFFR;YLAEQAMDR	True;True;True;True;True;True;True;True;True;True;True
sp|P06988|HISX_ECOLI	sp|P06988|HISX_ECOLI	565760000	146030000	419730000	37628000	9735300	27893000	75950000	80134000	10	32	IFGPGNAFVTEAK;LPPVDVETQPGVR;MTVQELSK;NIETFHTAQK;PAISASESITR;QLAELPR;TTVTALK;VSAEEIAAASER	True;True;True;True;True;True;True;True
sp|P06989|HIS2_ECOLI	sp|P06989|HIS2_ECOLI	696860000	206110000	490750000	22677000	6499800	16177000	136610000	147860000	5	11	SADPETSYTAK;VGEEGVETALAATVHDR	True;True
sp|P06992|RSMA_ECOLI	sp|P06992|RSMA_ECOLI	357620000	87027000	270600000	23355000	4886100	18469000	23518000	35526000	9	18	GQAMVEIGPGLAALTEPVGER;ITTEAFNQR;LDQLTVIELDR;LQTHPFLGPK;LTIYQQDAMTFNFGELAEK;LVAGPNSK;LVPHATMPHPVK	True;True;True;True;True;True;True
sp|P06999|PFKB_ECOLI	sp|P06999|PFKB_ECOLI	5076000000	1.4595e+09	3.6165e+09	48404000	13031000	35373000	427900000	404680000	132	116	AAQEIVNSGK;AIAHLGGSATAIFPAGGATGEHLVSLLADENVPVATVEAK;ELSALVNR;ELTQPDDVRK;FGVAAGSAATLNQGTR;FVMPGAALNEDEFR;IYAYLSR;IYTLTLAPSLDSATITPQIYPEGK;LAENASLEEMVR;LTQLISAAQK;QNLHVHVEASGEQYR;SQSTVGAGDSMVGAMTLK	True;True;True;True;True;True;True;True;True;True;True;True
sp|P07000|PLDB_ECOLI	sp|P07000|PLDB_ECOLI	238920000	50237000	188680000	3176300	553620	2622700	29355000	32375000	7	13	DEAEFTGVDDIPVR;ESILAGEQVLAGAGDDATPTLLLQAEEER;GAYHEILFEK;LLADPHLGHVNR;QILNWAEAHPR;TAAGHPVEGGRPLVIK;VGGPTYHWVR	True;True;True;True;True;True;True
sp|P07001|PNTA_ECOLI	sp|P07001|PNTA_ECOLI	6.8074e+09	3.1876e+09	3.6198e+09	199430000	83024000	116400000	437090000	413350000	149	102	AEMELFAAQAK;AFDTRPEVK;AFVQAGAEIVEGNSVWQSEIILK;AGEITWPAPPIQVSAQPQAAQK;AIVEAAHEFGR;AQSLDALSSMANIAGYR;DGNITVDFDDVVIR;EQVQSMGAEFLELDFK;EVDIIVTTALIPGK;EVDIIVTTALIPGKPAPK;FFTGQITAAGK;LGFTVAVESGAGQLASFDDK;LPTQSSQLYGTNLVNLLK;TVEQLLK;VIGYTDLPGR;VMSDAFIK	True;True;True;True;True;True;True;True;True;True;True;True;True;True;True;True
sp|P07003|POXB_ECOLI	sp|P07003|POXB_ECOLI	71007000	23576000	47431000	1135600	540560	595020	10613000	7091800	4	4	AFSIDGPVLVDVVVAK;AGGYLTDGTELHDTNFAR;ASEVDEALQR;GDEVIELAK;IWGVTGDSLNGLSDSLNR;NHVPVLAIAAHIPSSEIGSGYFQETHPQELFR	True;True;True;True;True;True
sp|P07004|PROA_ECOLI	sp|P07004|PROA_ECOLI	5700000000	2472400000	3.2275e+09	175770000	84790000	90978000	723800000	925680000	71	83	AEEYDDEFLSLDLNVK;EHGTQHSDAILTR;FTDGGQFGLGAEVAVSTQK;FVNEVDSSAVYVNASTR;GIADDVR;GPMGLEALTTYK;IADELEAQSEIILNANAQDVADAR;IVSDLDDAIAHIR;LAQLSSR;RVPLGVIGVIYEAR;TGNAVILR;TNAATVAVIQDALK;VPLGVIGVIYEAR;WIGIGDYTIR;YIDMLIPR	True;True;True;True;True;True;True;True;True;True;True;True;True;True;True
sp|P07012|RF2_ECOLI	sp|P07012|RF2_ECOLI	3.8096e+09	1337500000	2472100000	151230000	49076000	102150000	392340000	462940000	35	63	ERLEEVNAELEQPDVWNEPER;GYLDYDAK;HTSFSSAFVYPEVDDDIDIEINPADLR;IQDLTER;ISGDYAYGWLR;KSPFDSGGR;LAQLEFR;LEEVNAELEQPDVWNEPER;MFEINPVNNR;SPFDSGGR;SSLEAVVDTLDQMK;SYVLDDSR;TEIIEESEGEVAGIK	True;True;True;True;True;True;True;True;True;True;True;True;True
sp|P07013|PRIB_ECOLI	sp|P07013|PRIB_ECOLI	96594000	10171000	86423000	12231000	1695100	10536000	0	0	2	7	MVLHAEQIELIDSGD;SVQEEAGFHR	True;True
sp|P07014|SDHB_ECOLI	sp|P07014|SDHB_ECOLI	7.7581e+09	2593500000	5164600000	472360000	159230000	313130000	1.5539e+09	1203500000	65	72	DLVVDMGQFYAQYEK;DMMLLDALIQLK;DPSLSFR;EHLQMPEQR;EKDPSLSFR;FIGPAGLLAAYR;IKPYLLNNGQNPPAR;LDGLSDAFSVFR;LEFSIYR;PLPGLPVIR;PYLLNNGQNPPAR;YNPDVDDAPR	True;True;True;True;True;True;True;True;True;True;True;True
sp|P07023|TYRA_ECOLI	sp|P07023|TYRA_ECOLI	27351000	4369000	22982000	387730	189960	387730	0	0	1	1	ISAVEHDQNMAFIQALR;LELVAEVGEVK	True;True
sp|P07024|USHA_ECOLI	sp|P07024|USHA_ECOLI	3.7038e+09	1.8015e+09	1.9023e+09	21306000	7722300	13584000	300700000	294190000	61	60	DSIEAGDISYK;EVAAEGGSVLLLSGGDINTGVPESDLQDAEPDFR;EVIDYLTAVAQMKPDSGAYPQFANVSFVAK;IAVIGLTTDDTAK;ITVLHTNDHHGHFWR;LVIQELQQTEK;LVIQELQQTEKPDIIIAATHMGHYDNGEHGSNAPGDVEMAR;NEYGEYGLAAQK;PDIIIAATHMGHYDNGEHGSNAPGDVEMAR;PDQQNGIWIVQAHEWGK;PGYVNTGFIDAEVLK;TLVDGIR;VTWEDGK	True;True;True;True;True;True;True;True;True;True;True;True;True
sp|P07118|SYV_ECOLI	sp|P07118|SYV_ECOLI	49675000000	22931000000	26744000000	402500000	217790000	184710000	3.9019e+09	3.4388e+09	364	333	ADVLAKPAVEAVENGDIQFVPK;AEMNIAPGK;AEMNIAPGKPLELLLR;APEAVIAK;AVVAAVDALGLLEEIKPHDLTVPYGDR;DENGKPQVPFHTVYMTGLIR;DINWDMK;DYLVVATTR;DYLVVATTRPETLLGDTGVAVNPEDPR;EALDSFR;ESAQVFDTK;FTLAALASTGR;FTMDEGLSNAVK;GFLQTLAR;GGVVIEPMLTDQWYVR;GNESDVYSSEIPAEFQK;HALPMINILTFDGDIR;HTLVTVLEGLLR;IEGEISR;IIDGAELLIPMAGLINK;IPAWYDEAGNVYVGR;IPIVGDEHADMEK;ITPAHDFNDYEVGK;LAHPIIPFITETIWQR;LANEGFVAR;LEGYAEAK;LESITVLPADDK;LGNSVDWE…	True;True;True;True;True;True;True;True;True;True;True;True;True;True;True;True;True;True;True;True;True;True;True;True;True;True;True;True;True;True;True;True;True;True;True;True;True;True;True;True;True;True;True;True;True;True
sp|P07395|SYFB_ECOLI	sp|P07395|SYFB_ECOLI	20722000000	7.2016e+09	13520000000	360940000	131960000	228980000	1.0387e+09	925640000	224	277	AEANPALHPGQSAAIYLK;APTPLWMK;DEWQAVAPSWR;DRIEGGIVVR;EADLSLK;EGETLVLLDGTEAK;ETVDFYDLK;FDMEIEEDLVEEVAR;FQASLRD;FSELWLR;FVPDTQAPLGIR;GDLESVLDLTGK;GVAEGYK;GVDPALQHK;GYQEVITYSFVDPK;HGLHTDASHR;IEGGIVVR;IFESGLR;IGFVGVVHPELER;LDDNTIEISVTPNR;LIGHHIADEQVTDILR;LNADTLVIADHNK;LNEVEFR;SIDAVVDVTNYVLLELGQPMHAFDK;SLAISLILQDTSR;TLEEEEIAATVAK;TLVFELEWNK;VAVATIGAVLPGDFK;VGVNQVVGVNLFDVYR;VQQMIHPGVEALLLPSPISVEMSAMR;VYG…	True;True;True;True;True;True;True;True;True;True;True;True;True;True;True;True;True;True;True;True;True;True;True;True;True;True;True;True;True;True;True;True
sp|P07604|TYRR_ECOLI	sp|P07604|TYRR_ECOLI	5374800	4445000	929780	191960	158750	33207	0	0	1	1	HVVEQAQK;LNVLTLNLPPLR	True;True
sp|P07623|METAS_ECOLI	sp|P07623|METAS_ECOLI	337520000	66910000	270610000	15991000	3318200	12673000	29013000	31915000	8	20	ASGQEIRPLK;DVEAGLDPDVPYNYFPHNDPQNTPR;EENVFVMTTSR;IAFVTGHPEYDAQTLAQEFFR;IETENQFLR;LLSNSPLQVDIQLLR;QVLEWSK;VPDELPAVNFLR;YADFPAALIR	True;True;True;True;True;True;True;True;True
sp|P07639|AROB_ECOLI	sp|P07639|AROB_ECOLI	117200000	39763000	77436000	6168400	2092800	4075600	25753000	27236000	4	7	AEVVAADER;ELASGLAEVIK;FIQVPTTLLSQVDSSVGGK;LGQFSSAETQR;LILPLAIGK	True;True;True;True;True
sp|P07648|RECC_ECOLI	sp|P07648|RECC_ECOLI	122050000	30249000	91806000	1562700	581710	980940	0	0	3	5	DSENAGQLFNSDGEQDVGNPLLASWGK;ELELPATGQHTWR;FWAHPVR;TEDSEIPDTEPFILEGLSR;YYWGDIKDPAYLAK	True;True;True;True;True
sp|P07649|TRUA_ECOLI	sp|P07649|TRUA_ECOLI	8.4812e+09	4.0648e+09	4416400000	170120000	81048000	89074000	1.0531e+09	646850000	176	104	AEGLYLVAVDYPDR;ANAFVHHMVR;DAAWTLGVNANLPGDIAVR;GVTHFYEPLDAER;HGPYVVVDIK;IALGIEYDGSK;NVMHINVTR;SDQQQPPVYK;TDAGVHGTGQVVHFETTALR;YDLPKPPMGPLFLAD;YIIYNHR	True;True;True;True;True;True;True;True;True;True;True
sp|P07650|TYPH_ECOLI	sp|P07650|TYPH_ECOLI	6.5883e+09	2327000000	4.2613e+09	206920000	73041000	133880000	593600000	720600000	95	112	AAEVFGR;ALGMAVVAMGGGR;APESTPTVYR;AVYADTEGFVSEMDTR;DGHALSDEEIR;DSGTVLDWK;DVGVAIIGQTSSLAPADK;EAVQFLTGEYR;FFINGIR;FLAQEIIR;GLGHTGGTLDK;GPTDFVENYAK;LAEGLDALVMDVK;LESIPGFDIFPDDNR;LGDQVDGQRPLAVIHAK;LQAVLDNGK;MFLAQEIIR;PLAVIHAK;QASDTIDYSVGFTDMAR;RDGHALSDEEIR;SLHLNGPIVDK;TTALLTDMNQVLASSAGNAVEVR;VSLTMAMR	True;True;True;True;True;True;True;True;True;True;True;True;True;True;True;True;True;True;True;True;True;True;True
sp|P07762|GLGB_ECOLI	sp|P07762|GLGB_ECOLI	303400000	98747000	204650000	3496400	1629200	1867100	33028000	24217000	23	13	ANQFDAPISIYEVHLGSWR;EGEWIPNEFGGR;EGYHQDWNTLIYNYGR;EILNTDSMHYHGSNAGNGGTVHSDEIASHGR;FGIDALR;FSVWAPNAR;ILGEQVSGAVTMAEESTDFPGVSR;SVLIFVR;VDAVASMIYR;VSVVGQFNYWDGR;YQLAVVWHGQQNLIDDPYR	True;True;True;True;True;True;True;True;True;True;True
sp|P07813|SYL_ECOLI	sp|P07813|SYL_ECOLI	18478000000	7.5868e+09	10891000000	312270000	131240000	181030000	737310000	757100000	381	371	ADPEWAK;AGQEHLVAK;ALMQEALLAVVR;AMVEDSTLVVVQVNGK;AVHPLTGEEIPVWAANFVLMEYGTGAVMAVPGHDQR;DAAGHELVYTGMSK;DAGMVNSDEPAK;DYEFASK;EIPQWFIK;ETDTFDTFMESSWYYAR;FFTELYK;GEGDIDNAPWPVADEK;GVDTGFK;GVLFNSGEFNGLDHEAAFNAIADK;ITAYADELLNDLDK;ITVPVDATEEQVR;KGVDTGFK;LDHWPDTVK;LHMGHVR;LTAMGVGER;LVYEHTAK;MLGFGYDWSR;MQEQYRPEEIESK;NNGIDPQVMVER;NNTAPAPWTYDNIAYMK;NVLQPIGWDAFGLPAEGAAVK;NWVSPVDAIVER;NYTIGDVIAR;PVILAADGSEPDLSQQ…	True;True;True;True;True;True;True;True;True;True;True;True;True;True;True;True;True;True;True;True;True;True;True;True;True;True;True;True;True;True;True;True;True;True;True;True;True;True;True;True;True
sp|P07821|FHUC_ECOLI	sp|P07821|FHUC_ECOLI	71828000	51697000	20130000	3130600	1788600	1342000	0	0	9	3	AWIAMLVAQDSR;GLTVIAVLHDINMAAR;LVDSLSGGER;MQEYTNHSDTTFALR;VEEAISLVGLKPLAHR	True;True;True;True;True
sp|P07862|DDLB_ECOLI	sp|P07862|DDLB_ECOLI	3.9105e+09	1.629e+09	2281600000	74332000	9101800	65230000	749280000	878490000	44	43	EGGIDAYPVDPK;EVDVTQLK;EVSLNSGAAVLAGLR;IAVLLGGTSAER;IQPSGTFYDYEAK;LAFQHDEEVLIEK;QAGMSFSQLVVR;QLAEISALGLPVIVKPSR;VFIALHGR;VVAENALQDALR	True;True;True;True;True;True;True;True;True;True
sp|P07913|TDH_ECOLI	sp|P07913|TDH_ECOLI	18096000000	6.5568e+09	11539000000	277810000	100140000	177660000	2901900000	2683600000	149	159	AEEGIWMTDVPVPELGHNDLLIK;EMFETWYK;FSIDDFQK;MAALIQSGLDLSPIITHR;NTIGVGVNR;NVVITDVNEYR;TIPVPMVVGHEYVGEVVGIGQEVK;TMLDTMNHGGR	True;True;True;True;True;True;True;True
sp|P08142|ILVB_ECOLI	sp|P08142|ILVB_ECOLI	5479100	1403800	4075200	136670	61037	75638	0	0	1	2	PGPALIHVR;RPVLYLGGGVINAPAR	True;True
sp|P08178|PUR5_ECOLI	sp|P08178|PUR5_ECOLI	2426000	2426000	0	202170	202170	0	0	0	0	1	PLADHLLAPTR;VDVHAIAHLTGGGFWENIPR	True;True
sp|P08179|PUR3_ECOLI	sp|P08179|PUR3_ECOLI	1.4854e+09	564640000	920760000	2115200	973170	1142000	274090000	225660000	17	19	ADAFGLER;ILSPAFVSHYAGR;LLNIHPSLLPK;QAGIATHTLIASAFDSR;QALENGDEEHGTSVHFVTDELDGGPVILQAK;YPGLHTHR	True;True;True;True;True;True
sp|P08192|FOLC_ECOLI	sp|P08192|FOLC_ECOLI	3.2842e+09	1258600000	2.0256e+09	53830000	19247000	34582000	398910000	375020000	59	58	DGIASAILPGR;DIAGTLAWLK;FQIVSESPR;GATAEQLLEHLGNGK;LDATNIVDADVAVVTSIALDHTDWLGPDR;LGVLKPAPFVFTVAGTNGK;PAIVGEPEMPSTIADVAQEK;PAPFVFTVAGTNGK;QAQLDVVILEVGLGGR;SEKPAIVGEPEMPSTIADVAQEK;SFDSVAQAWDAAMADAK;TIDLGLER;TLESILMAAGYK;TPQAASPLASWLSYLENLHSK;VGVYSSPHLVR;VIFDVAHNPHAAEYLTGR;VLAVIGMLHDK;VQGQELPESAHTASFAEIESAR;VSLVAAR	True;True;True;True;True;True;True;True;True;True;True;True;True;True;True;True;True;True;True
sp|P08194|GLPT_ECOLI	sp|P08194|GLPT_ECOLI	21647000000	10893000000	10755000000	1365500000	700620000	664920000	4542700000	2233100000	304	259	AEQELTAK;FIMGSVSDR;GDLGFALSGISIAYGFSK;KNFALAMPYLVEQGFSR;LPAAEIDPTYR;LPAAEIDPTYRR;LSIFKPAPHK;MLSIFKPAPHK;NDYPDDYNEK;NFALAMPYLVEQGFSR;QIFMQYVLPNK;TMVHWWSQK;YGILDWSPTYLK	True;True;True;True;True;True;True;True;True;True;True;True;True
sp|P08200|IDH_ECOLI	sp|P08200|IDH_ECOLI	4993300000	1442700000	3.5506e+09	180120000	51625000	128500000	272190000	324210000	59	80	AAIEYAIANDR;AAIEYAIANDRDSVTLVHK;DSVTLVHK;DVIADAFLQQILLR;DWGYQLAR;EEFGGELIDGGPWLK;ENSEDIYAGIEWK;FTEGAFK;GMEGAINAK;GPLTTPVGGGIR;HMGWTEAADLIVK;HPELTDMVIFR;ISWMEIYTGEK;ITLQNGK;SLNVALR;STQVYGQDVWLPAETLDLIR;TVTYDFER;VVDAAVEK;VVVPAQGK;YYQGTPSPVK	True;True;True;True;True;True;True;True;True;True;True;True;True;True;True;True;True;True;True;True
sp|P08202|ARAA_ECOLI	sp|P08202|ARAA_ECOLI	118360000	55224000	63131000	4429400	2315500	2113900	36391000	8509500	7	6	FLEQGGFHAFTTTFEDLHGLK;QFAEMHDIEITVIDNDTR;QQHAVVTGHWQDK;QVTQHAEHVVNALNTEAK	True;True;True;True
sp|P08204|ARAB_ECOLI	sp|P08204|ARAB_ECOLI	13314000	6196500	7117300	149840	149840	263610	0	0	3	2	AIAIGLDFGSDSVR;DHTAVEEAEEITR;YIGGIYSSEWFWAK	True;True;True
sp|P08244|PYRF_ECOLI	sp|P08244|PYRF_ECOLI	831920000	235200000	596720000	39185000	12501000	26684000	56878000	82565000	28	32	AINASLQR;AVTNSPVVVALDYHNR;EALVPFGK;EMFTLFGPQFVR;GFDIFLDLK;LAALTQK;LVTPGIR;LVTPGIRPQGSEAGDQR;PVTQSVDPAQTLK;QVFGQEFK	True;True;True;True;True;True;True;True;True;True
sp|P08312|SYFA_ECOLI	sp|P08312|SYFA_ECOLI	27505000000	16333000000	11172000000	287420000	93082000	194330000	4495300000	4379000000	256	237	AAISQASDVAALDNVR;ADHDTFWFDTTR;AELESAALNAR;AQQPPIR;ELPPEER;ELPPEERPAAGAVINEAK;EQVQQALNAR;FRPSYFPFTEPSAEVDVMGK;GHLTLQMTTLR;GTLHDFLR;IENGGLHPVTR;IESFFGELGFTVATGPEIEDDYHNFDALNIPGHHPAR;LAAETIDVSLPGR;NDYDQTHTPMFHQMEGLIVDTNISFTNLK;NFFEEDLQIR;NVGIDPEVYSGFAFGMGMER;PAAGAVINEAK;PSYFPFTEPSAEVDVMGK;SFFENDLR;SHLAELVASAK;TQTSGVQIR;YGVTDLR	True;True;True;True;True;True;True;True;True;True;True;True;True;True;True;True;True;True;True;True;True;True
sp|P08331|CPDB_ECOLI	sp|P08331|CPDB_ECOLI	3.1957e+09	1147300000	2.0484e+09	45980000	17523000	28458000	269910000	245560000	57	54	AEARPIYDIANK;AGEIHPAADNNWR;ALNTLDYTVGTLGNHEFNYGLDYLK;AYVEHYIQGDPDLAK;DFADIEGADIAK;FAGTGDSHIAFASPDENR;FETSPSDK;FPYVNANVIDAR;GADVVVVLAHSGLSADPYK;IGYIGVVPPQIMGWDK;IMETTDLHSNMMDFDYYK;NAADLYLYPNTLIVVK;NDPASYVEVEK;NLTFNGK;PIDPNAMFLVATNNYR;PIYDIANK;QFVSKPIGK;SADNMYSYLALVQDDPTVQVVNNAQK;SVLAAWIADESK;TASLINDAR;TYNFDVIDGVNYQIDVTQPAR;VATDDIGFAIYQVDLSK;VTVNDITETVR;WQVTQAK	True;True;True;True;True;True;True;True;True;True;True;True;True;True;True;True;True;True;True;True;True;True;True;True
sp|P08337|MUTT_ECOLI	sp|P08337|MUTT_ECOLI	195830000	105340000	90486000	17053000	10534000	6518800	43942000	22410000	8	9	ELQEEVGITPQHFSLFEK;LEYEFPDR;LQIAVGIIR;NENNEIFITR;WEGEPWGK	True;True;True;True;True
sp|P08373|MURB_ECOLI	sp|P08373|MURB_ECOLI	1284100000	531580000	752500000	38827000	13019000	25808000	122600000	101730000	17	23	EWQPVLTYGDLTR;FAIVAVGLR;FIGASGEVSAVETIS;FNVWLEPEVR;GIEIHDEPDAWYLHVGAGENWHR;GTVIINR;QQALVLINEDNAK;SEDVVQLAHHVR	True;True;True;True;True;True;True;True
sp|P08394|RECB_ECOLI	sp|P08394|RECB_ECOLI	545590000	305730000	239860000	3265700	1372300	1893400	137000000	134440000	41	32	EIAQVVFETWK;ETTDNPLYER;GDTDVHQSALGR;GFIDLVFR;GPQALLR;HLVQIVTIHK;HSFEAVLDLNAAPESVDLAEAER;ISAWAEEETNSYQLPESLEK;LIEASAGTGK;LLEEIDDK;LLLGLGGSAAFPR;LPLQGER;QAIYAFR;SEVHAHYTLDTNWR;SNIHELR;TFTIAALYLR;VQEQAFYHDR;YDLQYQLYTLALHR;YYLLDYK	True;True;True;True;True;True;True;True;True;True;True;True;True;True;True;True;True;True;True
sp|P08395|SPPA_ECOLI	sp|P08395|SPPA_ECOLI	1.595e+09	443330000	1151700000	16919000	3693400	13226000	171700000	151930000	27	31	ANGLVDSLGDFDDAVAK;DSGKPVYAVGENYSQGQYYLASFANK;FIAGFFK;FITLVADAR;GALLLDISGVIVDKPDSSQR;HSTPEQIDK;IAQGHVWTGQDAK;IWLSPQGVVDLHGFATNGLYYK;LVDALASSAEIEK;PVYAVGENYSQGQYYLASFANK;QLLGASSDR;QWHLEYYVDEPTFFDK;SAVEPFIR;TPADTGDSIGVVFANGAIMDGEETQGNVGGDTTAAQIR;VNSPGGSVTASEVIR;VSTHVFR	True;True;True;True;True;True;True;True;True;True;True;True;True;True;True;True
sp|P08506|DACC_ECOLI	sp|P08506|DACC_ECOLI	1.631e+09	702360000	928600000	42052000	18025000	24027000	138370000	121090000	64	59	ALIHDVPEEYAIHK;ASYTLTEPQLTAPLK;AWILMDYASGK;DAWATGNPALR;FFETVTPIK;FFETVTPIKPDATFVTQR;FHQWFGSWFS;GQVVGTIDFQLNGK;IMTSYVVGQALK;LDPASLTK;LGLTNTTFQTVHGLDAPGQFSTAR;LISVVLGAK;LLTWGFR;LLWSSNLNVDGMK;LTDMVTVGK;PGDQVSVADLNK;PLIVMENVEEGGFFGR;SEVNLGAGEAGSVTIPR;TGTTAGAGYNLVASATQGDMR;VLAEGNADEK;VWDFVMMK	True;True;True;True;True;True;True;True;True;True;True;True;False;True;True;True;True;True;True;True;True
sp|P08550|CVPA_ECOLI	sp|P08550|CVPA_ECOLI	65376000	65376000	0	9339400	9339400	0	0	0	4	0	SQLIPQFSFIIR;TGLSGTDR	True;True
sp|P08622|DNAJ_ECOLI	sp|P08622|DNAJ_ECOLI	323450000	18305000	305140000	1949800	1144100	1949800	0	0	2	12	EAYEVLTDSQK;IPAGVDTGDR;LAGEGEAGEHGAPAGDLYVQVQVK;LKVPGETQTGK;QLLQELQESFGGPTGEHNSPR;YNMELTLEEAVR	True;True;True;True;True;True
sp|P08660|AK3_ECOLI	sp|P08660|AK3_ECOLI	756790000	182680000	574110000	33554000	8699200	24855000	42601000	52282000	13	21	DVQAQWFDVR;EVFGVLEPFNIR;GGSDYTAALLAEALHASR;IDEIAFAEAAEMATFGAK;LNEGLVITQGFIGSENK;NIQFAILER;SADIVLSDANVR;SEIVVSK;TENPPLFR;VDIWTDVPGIYTTDPR	True;True;True;True;True;True;True;True;True;True
sp|P08839|PT1_ECOLI;sp|P77439|PTFX1_ECOLI	sp|P08839|PT1_ECOLI	10560000000	3.289e+09	7.2712e+09	233720000	69231000	164490000	378110000	447370000	160	221	AFDESIEIGVMVETPAAATIAR;AGETFGEEK;ASAQLETIK;ATLLLLGMGLDEFSMSAISIPR;AVQEQVASEK;DALPTEEEQFAAYK;EDEIVIDR;EDEIVIDRK;EENPFLGWR;ELPYMNFPK;EVDFFSIGTNDLTQYTLAVDR;GNDMISHLYQPMSPSVLNLIK;HMTADAAAHEVIEGQASALEELDDEYLK;IIDLSAIQDEVILVAADLTPSETAQLNLK;IMFPMIISVEEVR;ISADQVDQEVER;ISGILASPGIAFGK;MISGILASPGIAFGK;NDDYLILDAVNNQVYVNPTNEVIDK;NTNFEDAK;QVIDASHAEGK;SLELPAIVGTGSVTSQVK;TEFLFMDR;TMDIGGDK;TSHTSIMAR;VLAEQALAQPTTD…	True;True;True;True;True;True;True;True;True;True;True;True;True;True;True;True;True;True;True;True;True;True;True;True;True;True;True
sp|P08956|T1RK_ECOLI	sp|P08956|T1RK_ECOLI	2207300000	680200000	1.5271e+09	21663000	7292900	14370000	156210000	179490000	72	82	AGWQADSK;DYDFPVPVFVLPER;EITDQAIK;EQTEGELQFR;FLIDAQLR;GENDWSSEQLSWLDR;GENLYHQEVLTLK;GLVELQEWFDR;GLVIPAFNR;GQQEILLAMATGTGK;IAFVDDNILSVFHK;IALTATPALHTVQIFGEPVYR;IHVATVQSLVK;IIGLATFNR;ILDHFDAVK;ILFLVDR;ISPQGEVINDTLEDDQDFEVADFNR;ITEADGRSFAEHSHEQLVAK;KYPQLEHDAIIK;LAALEAQLAEK;LAVWYYR;LPGFIAR;LVALNGYIAILEGK;MFGEATAK;NAQEGVYLSK;PIAVVEAK;QHFEESSLR;SFAEHSHEQLVAK;SLGEQALGAFEDTR;SNFEFLK;SPNAQPALQAVINRPR;TAIAM…	True;True;True;True;True;True;True;True;True;True;True;True;True;True;True;True;True;True;True;True;True;True;True;True;True;True;True;True;True;True;True;True;True;True;True;True;True;True
sp|P08957|T1MK_ECOLI	sp|P08957|T1MK_ECOLI	1148700000	392700000	756010000	19470000	7483200	11987000	99641000	122200000	33	43	AAVVVPDNVLFEGGK;AFIGLELVPGTR;AHIVATNPPFGSAAGTNITR;DDFGDMYEGLLQK;ETGQEAEYLPEGYR;EVVQDPAAGTAGFLIEADR;IGQEQLQFYR;LPTGIFYAQGVK;MNNNDLVAK;NTDQHLATSR;QLLEEAFGGVKE;SDSLDISWLK;SGAGQYFTPR;SQTNDLDDLDGDTQDFQIHR;TFVHPTSNK;TIIHLLKPQPR;TNMPSFGK;TNVLFFTK;TPFTDEHLQPFER;VYGEDPHGLSPR	True;True;True;True;True;True;True;True;True;True;True;True;True;True;True;True;True;True;True;True
sp|P09029|PURK_ECOLI	sp|P09029|PURK_ECOLI	107100000	31062000	76042000	1702900	832250	870680	14999000	13953000	8	6	GFDGSTVFYPLTHNLHQDGILR;LPLVHLHWYDK;VGHLNLTDSDTSR;VHNSGHWTQNGASISQFELHLR	True;True;True;True
sp|P09030|EX3_ECOLI	sp|P09030|EX3_ECOLI	1259300000	346610000	912670000	32448000	9453900	22994000	80603000	86220000	30	54	AQFYQNLQNYLETELK;ARPHQLEAIVEK;DNPVLIMGDMNISPTDLDIGIGEENR;DNPVLIMGDMNISPTDLDIGIGEENRK;ETPIAVR;FSWFDYR;FVSFNINGLR;GFPGDDEEAQR;GHYGVALLTK;HQPDVIGLQETK;LGYNVFYHGQK;LMSWGLVDTFR;PHQLEAIVEK;PSDHAPVWATFR;RDNPVLIMGDMNISPTDLDIGIGEENR;VHDDMFPLEEVAK	True;True;True;True;True;True;True;True;True;True;True;True;True;True;True;True
sp|P09053|AVTA_ECOLI	sp|P09053|AVTA_ECOLI	2432300000	857020000	1.5753e+09	104190000	35037000	69151000	266370000	305970000	33	35	GVLMVPGHNFFPGLDK;HSGITLLMEDLNDGLR;ILAEEIER;LSETVIK;LSETVIKPFYYQR;MNYVPEPEK;PNIELLPEGQFK;PTNPTGNVITDEELLK;TELLTLLAGMLR;TFSLFGDK;VQETIAIIR	True;True;True;True;True;True;True;True;True;True;True
sp|P09099|XYLB_ECOLI	sp|P09099|XYLB_ECOLI	7893000	2758200	5134800	114920	114920	213950	0	0	1	1	GVFFGLTHQHGPNELAR;PQSVTLIGGGAR	True;True
sp|P09126|HEM4_ECOLI	sp|P09126|HEM4_ECOLI	274140000	100550000	173590000	19033000	7182500	11850000	40123000	33675000	12	11	ELGWQDIK;ELIGDTLTAR;LLVVSER;LPDYFAIGR;TTALALHTVSGQK;VADNADNDALLR	True;True;True;True;True;True
sp|P09127|HEMX_ECOLI	sp|P09127|HEMX_ECOLI	1.7351e+09	655630000	1079400000	58688000	20871000	37817000	111930000	92546000	39	56	AELEGIIK;AFLDEVDQLSQQNISMDLPETLQSQAMLEK;AITDDIASLSAVSQVDYDGIILK;AYYDTDDATTK;DDTAVPLLAPNQDIYLR;EAVDTTSQPVATEK;LADNDSDGSPMDSDGEELSSSISEWR;LLVAAQAVPR;LNQLSNQVDNLR;LWSDQDVTTAAALLK;QALENVSTWVR;QLDEVQQK;QQAVNQTATSDALANQLTALQK;SADASLADMNDPSLITVR;SWQNFMDNFITIR;TSAVVEETR;TWLLAQADFLVK;VATISGSDAK	True;True;True;True;True;True;True;True;True;True;True;True;True;True;True;True;True;True
sp|P09151|LEU1_ECOLI	sp|P09151|LEU1_ECOLI	183510000	20260000	163250000	2453800	580360	1873400	0	0	2	11	AIISVHTHDDLGLAVGNSLAAVHAGAR;DALGQVDIVANYNGR;DIDVAAESLK;DILNVHTAINHQEIWR;FHGVGLATDIVESSAK;LDYFSVQSGSNDIATAAVK;QQEEPEHFR;SQQVIIFDTTLR;STLDEVIER	True;True;True;True;True;True;True;True;True
sp|P09158|SPEE_ECOLI	sp|P09158|SPEE_ECOLI	2536300000	882230000	1.6541e+09	111180000	38210000	72974000	173950000	141780000	37	37	FLASGLK;HLSTEIIQAR;HVLIIGGGDGAMLR;QWHETLHDQFGQYFAVDNVLYHEK;QYLPNHNAGSYDDPR;TDHQDLIIFENAAFGR;VMALDGVVQTTER	True;True;True;True;True;True;True
sp|P09163|YJAB_ECOLI	sp|P09163|YJAB_ECOLI	100780000	21751000	79032000	3074800	647910	2426900	18268000	17524000	4	7	SFLPEAPLWVAVNER;SVDATHDFLSAEYR;TELEDLVR;VLVEHALSMAPELTTNVNEQNEQAVGFYK	True;True;True;True
sp|P09323|PTW3C_ECOLI	sp|P09323|PTW3C_ECOLI	6.6838e+09	2.9756e+09	3.7082e+09	292640000	133410000	159230000	1157400000	900970000	73	67	AESIGDAMK;AVGDGVAVKPTDK;DSAGAAALAGAVGYFVLTK;EDEIVTEEANSNTEEGLTQLATNYIAAVGGTDNLK;GAEIVVHMGIDTVALEGK;GPVAAASAEATPATAAPVAK;IVVSPAAGTIVK;LGASGVVK;LPDFLSFFGGK;LVEEGAQVSAGQPILEMDLDYLNANAR;MNILGFFQR;QTIQVIVGAK	True;True;True;True;True;True;True;True;True;True;True;True
sp|P09372|GRPE_ECOLI;REV__sp|P22106|ASNB_ECOLI	sp|P09372|GRPE_ECOLI	16839000000	7.2287e+09	9610500000	272330000	62943000	209380000	1324900000	1398900000	170	137	AAMVTVAK;AEMENLR;ALEVADK;ANPDMSAMVEGIELTLK;FGVEVIAETNVPLDPNVHQAIAMVESDDVAPGNVLGIMQK;FINELLPVIDSLDR;GYTLNGR;RTELDIEK;SMLDVVR;TELDIEK;TPEGQAPEEIIMDQHEEIEAVEPEASAEQVDPR	True;True;True;True;True;True;True;True;True;True;True
sp|P09373|PFLB_ECOLI	sp|P09373|PFLB_ECOLI	80049000000	28878000000	51172000000	759880000	293020000	466850000	2.982e+09	3.187e+09	743	803	AGAPFGPGANPMHGR;ALIPFGGIK;DAIPTQSVLTITSNVVYGK;DEDGLAIDFEIEGEYPQFGNNDPR;DGISYTFSIVPNALGK;EEIAEQHR;ELDPMIK;EMLLDAMENPEK;EMLLDAMENPEKYPQLTIR;EQQQDVITR;FLNTLYTMGPSPEPNMTILWSEK;GAVASLTSVAK;GDVLNYDEVMER;GDWQNEVNVR;ITEQEAQEMVDHLVMK;IVGLQTEAPLK;LAQFTSLQADLENGVNLEQTIR;LATAWEGFTK;LPFAYAK;LREEIAEQHR;MDHFMDWLAK;NYTPYEGDESFLAGATEATTTLWDK;PIRDEDGLAIDFEIEGEYPQFGNNDPR;QMQFFGAR;QYITALNIIHYMHDK;SGVLTGLPDAYGR;SQNGA…	True;True;True;True;True;True;True;True;True;True;True;True;True;True;True;True;True;True;True;True;True;True;True;True;True;True;True;True;True;True;True;True;True;True;True;True;True;True;True;True
sp|P09391|GLPG_ECOLI	sp|P09391|GLPG_ECOLI	283960000	111420000	172550000	32434000	12657000	19778000	30583000	36117000	15	26	DPQSGIYLQR;FLENPADPR;GERDPQSGIYLQR;MLMITSFANPR;YLAASWQAGHTGSGLHYR;YPFFAALR	True;True;True;True;True;True
sp|P09394|GLPQ_ECOLI	sp|P09394|GLPQ_ECOLI	13639000000	4971100000	8668200000	414950000	163310000	251640000	776900000	899230000	151	148	AGVNGLFTDFPDK;AMAYAQGADYLEQDLVMTK;APWFHHQEGK;DDNLVVLHDHYLDR;FTEGFDIENGK;GASGYLPEHTLPAK;LTGMVQDAQQNK;LVVHPYTVR;NIGIYPEIK;QPDGSWVNYNYDWMFK;QVAEYADGIGPDYHMLIEETSQPGNIK;VHTFEEEIEFVQGLNHSTGK;VQTYPGR;VTDVADRFPDR;YYAIDFTLDEIK	True;True;True;True;True;True;True;True;True;True;True;True;True;True;True
sp|P09424|MTLD_ECOLI	sp|P09424|MTLD_ECOLI	2823900000	1132200000	1.6917e+09	39103000	5390900	33712000	475420000	475430000	29	38	ALHFGAGNIGR;AWVEEHVGFVDSAVDR;DAILDEK;GAMEESGAVLIK;GHVMNALPEDAK;HAAYIQK;IVPPSASATNDPLEVTVETFSEWIVDK;LAGHQTIR;LFTLNTGHAITAYLGK;LIKPLLGTLEYGLPHK;NLIEGIAAAMHFR;PLLGTLEYGLPHK;RYGFDADK;SEDDPQAQELAALIADK	True;True;True;True;True;True;True;True;True;True;True;True;True;True
sp|P09546|PUTA_ECOLI	sp|P09546|PUTA_ECOLI	762110000	120040000	642070000	4656600	573310	4083300	24005000	53227000	20	44	AALTQPLNALR;AENITAQPFDAVIFHGDSDQLR;AQMDGLEGYPVYTR;DDFANETHR;DNSAGLDLANEHR;EAVDFLHYYAGQVR;EVFGPVLHVVR;GAYWDSEIK;GESNILLER;GVMFTGSTEVATLLQR;IDETIAQVTGSAHVGNLYVNR;ISNGNWQSHIGR;IYAPVGTHETLLAYLVR;LAQQEGQTGLPHPK;LASLSSALLNSALQK;LEISLDLLEK;LLANRPESALAVTLAR;LLENGANTSFVNR;LMGEQFVTGETIAEALANAR;LPQPVAEQAHK;LVSTHNEASLSR;NQLPELIEQINASGYGLTLGVHTR;SLTLLAR;TFSNAIAEVR	True;True;True;True;True;True;True;True;True;True;True;True;True;True;True;True;True;True;True;True;True;True;True;True
sp|P09549|DEDD_ECOLI	sp|P09549|DEDD_ECOLI	174250000	15991000	158260000	6929800	1599100	5330700	15422000	23514000	5	12	AGDAAAPSLDPATIAANNTEFEPEPAPVAPPKPK;AGDRDEPDMMPAATQALPTQPPEGAAEEVR;AYVVQLGALK;DEPDMMPAATQALPTQPPEGAAEEVR;VEAPPAPKPEPK;VNEIVGK;VYTSPSTPVQGK	True;True;True;True;True;True;True
sp|P09551|ARGT_ECOLI	sp|P09551|ARGT_ECOLI	348820000	135230000	213600000	17740000	7078900	10661000	90282000	92143000	9	8	DDAELTAAFNK;DFAFAGSSVK;HVGVLQGSTQEAYANETWR;IDAIISSLSITDK;LDAALQDEVAASEGFLK;LYAADSR;QQEIAFSDK	True;True;True;True;True;False;True
sp|P09831|GLTB_ECOLI	sp|P09831|GLTB_ECOLI	8.3459e+09	3.0888e+09	5257100000	75568000	29979000	45590000	335730000	334060000	194	211	ADTLDITFDVTK;AYADLITIAGYDGGTGASPLSSVK;DPELAAAAR;DRLPVPAPMAVGAIQTR;DVPTNEGVLGEIALSSLPR;ELDDDTLASYQK;ELDGFTAK;ELMAQLGVTR;ETLSIVGWR;FDTAAMSIGALSPEAHEALAEAMNSIGGNSNSGEGGEDPAR;FGVTPAYLVNADVIQIK;FSTNTVPR;FYLDLADLR;GAILADGK;GEEILANWSTFATK;GLITEHVQHTGSQR;GRVGPGELMVIDTR;IEQIFVNAPAGWR;IEQIFVNAPAGWRPR;IGGASFEDFQQDLLNLSK;IIYDYFR;ILHSAETDDDLK;IVEEELQR;KPISQGGLLK;LLETAEPHPGK;LLVPPAWQNNPDMDPELR;LPVPAPMAVGAIQTR;…	True;True;True;True;True;True;True;True;True;True;True;True;True;True;True;True;True;True;True;True;True;True;True;True;True;True;True;True;True;True;True;True;True;True;True;True;True;True;True;True;True;True;True;True;True;True;True;True;True;True;True;True;True;True;True;True;True;True;True
sp|P09832|GLTD_ECOLI	sp|P09832|GLTD_ECOLI	351450000	109820000	241630000	11726000	3786800	7939200	24683000	35371000	14	25	DEENMPGSR;EIFTGMGIEFK;GSDLVVTAIAEGR;HPEIGGLLTFGIPAFK;HSVELDSQGR;IEFVEIYEPFSEGQAK;IFAGGDIVR;LNTEVGR;RDEENMPGSR;SQNVYQFIDLQR	True;True;True;True;True;True;True;True;True;True
sp|P0A698|UVRA_ECOLI	sp|P0A698|UVRA_ECOLI	5227600000	1.9152e+09	3.3125e+09	28039000	7142200	20896000	423810000	388700000	57	90	DLGNTVIVVEHDEDAIR;DQGNTIVVIEHNLDVIK;EFFDAVPALAR;ELFAGVPESR;FDVEAPWGSLSANVHK;FLVNVGLNYLTLSR;HPFEGVLHNMER;HTIEVVVDR;HVYVENTPLPAISDMSIGHAMEFFNNLK;LAESFETALELSGGTAVVADMDDPK;LASQIGAGLVGVMYVLDEPSIGLHQR;LGQSATTLSGGEAQR;LIVVTGLSGSGK;LLGTLIHLR;LMLLAPIIK;LQTLMDVGLTYIR;NFYYFQMLK;NINLVIPR;PDVDHIEGLSPAISIEQK;QFLSLMEKPDVDHIEGLSPAISIEQK;SLADHYK;SSLAFDTLYAEGQR;STLINDTLFPIAQR;STVGTITEIHDYLR;TIHEVLDMTIEEAR;VIQNPEL…	True;True;True;True;True;True;True;True;True;True;True;True;True;True;True;True;True;True;True;True;True;True;True;True;True;True;True;True
sp|P0A6A3|ACKA_ECOLI	sp|P0A6A3|ACKA_ECOLI	43931000000	14275000000	29656000000	1.0264e+09	446590000	579860000	4925700000	5424000000	346	272	DAASFAPLHNPAHLIGIEEALK;EGTRPAVVIPTNEELVIAQDASR;LDAVVFTGGIGENAAMVR;LGVLGFEVDHER;NVAVFDTAFHQTMPEESYLYALPYNLYK;PAVVIPTNEELVIAQDASR;PELSAQLTAIGHR;QEAALGAGAAHSEALNFIVNTILAQKPELSAQLTAIGHR;SGDIDPAIIFHLHDTLGMSVDAINK;YGAHGTSHFYVTQEAAK;YIGAYTALMDGR;YTSSVVIDESVIQGIK;YVEDNYATK	True;True;True;True;True;True;True;True;True;True;True;True;True
sp|P0A6A8|ACP_ECOLI	sp|P0A6A8|ACP_ECOLI	9496600000	2223000000	7.2735e+09	2.1332e+09	520640000	1.6126e+09	1.0216e+09	1454100000	20	36	IIGEQLGVK;ITTVQAAIDYINGHQA;MSTIEER;STIEERVK	True;True;True;True
sp|P0A6B4|ALR1_ECOLI	sp|P0A6B4|ALR1_ECOLI	594260000	248930000	345320000	23518000	9893200	13625000	83469000	83908000	29	36	AAPSGTPVLVNGR;AGDPVILWGEGLPVER;AGEPVGYGGTWVSER;AGGITKPVLLLEGFFDAR;DLPTISAQHFHTAVHNEEQLAALEEASLDEPVTVWMK;LGVRPEQAEAFYHR;MQAATVVINR;PGIILYGVSPLEDR;QAATVVINR;QPVNIVSHFAR;SIAASGGILLWPQSHFDWVR;VSAYELITR	True;True;True;True;True;True;True;True;True;True;True;True
sp|P0A6B7|ISCS_ECOLI	sp|P0A6B7|ISCS_ECOLI	27014000000	7.6626e+09	19351000000	678150000	174430000	503720000	2.1331e+09	2220700000	264	259	ALGLNDELAHSSIR;DIEEVYLNGDLEHGAPNILNVSFNYVEGESLIMALK;DLSPLWEMYK;EEMATEMER;EGFEVTYLAPQR;EIVFTSGATESDNLAIK;ELEAAMR;FGWQAEEAVDIAR;FTTEEEIDYTIELVR;GAANFYQK;GIGALYVR;GIIYHVDATQSVGK;IEAQMHGGGHER;LPIDLSQLK;LPIYLDYSATTPVDPR;NGIIDLK;NQIADLVGADPR;QGVDLNSIEWAHH;SGTLPVHQIVGMGEAYR;VDLMSFSGHK	True;True;True;True;True;True;True;True;True;True;True;True;True;True;True;True;True;True;True;True
sp|P0A6C1|END4_ECOLI	sp|P0A6C1|END4_ECOLI	1.0685e+09	468240000	600260000	43469000	20768000	22701000	106430000	85364000	43	27	AAEIDATAFALFTK;AAPLTTQTIDEFK;DAFIDEMQR;FEHLAAIIDGVEDK;GMHLNDAK;HHSLGEGNIGHDAFR;IAESINIALDK;TFADFAR;TQGVTAVIENTAGQGSNLGFK;WIMQDDR;YIGAHVSAAGGLANAAIR	True;True;True;True;True;True;True;True;True;True;True
sp|P0A6C5|ARGA_ECOLI	sp|P0A6C5|ARGA_ECOLI	45225000	6449600	38775000	810790	293160	517630	0	0	3	5	HSVPYINTHR;LVVVYGAR;MIGFCSSQGVTNDDGDIVSELFPNEAQAR;PQIDANLAAHHHEPLYHK	True;True;True;True
sp|P0A6C8|ARGB_ECOLI	sp|P0A6C8|ARGB_ECOLI	3.5191e+09	1277100000	2242000000	152920000	57955000	94964000	460630000	373080000	35	40	GLNLPVK;HQIAAVGLFLGDGDSVK;LFSALVNYR;LGGVLLDSEEALER;MNPLIIK;VTPADQIDIITGALAGTANK;VTQLDEELGHVGLAQPGSPK	True;True;True;True;True;True;True
sp|P0A6D0|ARGR_ECOLI	sp|P0A6D0|ARGR_ECOLI	115650000	45225000	70429000	7749300	1520400	6229000	22671000	43307000	5	6	FSSQGEIVAALQEQGFDNINQSK;LLDSLGK;NLVLDIDYNDAVVVIHTSPGAAQLIAR	True;True;True
sp|P0A6D3|AROA_ECOLI	sp|P0A6D3|AROA_ECOLI	2900200000	1095700000	1.8045e+09	27700000	8012700	19688000	236090000	324040000	60	63	ALLLAALAHGK;ERPIGHLVDALR;FADVLEK;GGQSYQSPGTYLVEGDASSASYFLAAAAIK;ITYLEQENYPPLR;LNFAEIATYNDHR;NSMQGDIR;TFGVEIENQHYQQFVVK;TFPDYFEQLAR;TVLTNLLDSDDVR;VDGTINLPGSK;VGAEVEEGHDYIR	True;True;True;True;True;True;True;True;True;True;True;True
sp|P0A6D7|AROK_ECOLI	sp|P0A6D7|AROK_ECOLI	10721000000	5.9591e+09	4761400000	951850000	536770000	415080000	1.6026e+09	2.1075e+09	166	135	EVLEALANER;GVVVYLETTIEK;NIFLVGPMGAGK;NPLYEEIADVTIR;QGIVLATGGGSVK;QLAQQLNMEFYDSDQEIEK;RPLLHVETPPR;TGADVGWVFDLEGEEGFR;VINELTEK;VVANQIIHMLESN	True;True;True;True;True;True;True;True;True;True
sp|P0A6E1|AROL_ECOLI	sp|P0A6E1|AROL_ECOLI	549400000	244030000	305370000	3254300	905370	2348900	137540000	68698000	7	8	EEWAGFR;ETAALEAVTAPSTVIATGGGIILTEFNR;EVAHIIIDATNEPSQVISEIR;LQAAPEEDLRPTLTGKPLSEEVQEVLEER;PLSEEVQEVLEER;TQPLFLIGPR	True;True;True;True;True;True
sp|P0A6E4|ASSY_ECOLI	sp|P0A6E4|ASSY_ECOLI	9420900000	3.0253e+09	6.3956e+09	124230000	47959000	76267000	1098100000	1391500000	265	235	AMEYGAENAR;AVTGTMLVAAMK;AYSTDSNMLGATHEAK;EDGVNIWGDGSTYK;FEQGHPVALNGK;FWDESVK;GAVPYAYTANLGQPDEEDYDAIPR;GDSVFSPDDR;GIYEAPGMALLHIAYER;GNDYSILNTVSENLTYK;GNDYSILNTVSENLTYKPER;HGLGMSDQIENR;HLPVGQR;IGQLTMR;IPAEEVTVR;IVNPIMGVK;LLTGIHNEDTIEQYHAHGR;NLDITDTR;PWLDTDFIDELGGR;TFSDDVEMMLEANR;TGLLSSSAASGVPQVENLENK;WFDSQALMLR;WVASQITGEVTLELR;YGLLTNAELQIYK	True;True;True;True;True;True;True;True;True;True;True;True;True;True;True;True;True;True;True;True;True;True;True;True
sp|P0A6E6|ATPE_ECOLI	sp|P0A6E6|ATPE_ECOLI	14093000000	6.6606e+09	7.4322e+09	13180000	9413500	3766400	1252700000	670430000	131	118	AEEHISSSHGDVDYAQASAELAK;AMTYHLDVVSAEQQMFSGLVEK;GQDLDEAR;IQVTGSEGELGIYPGHAPLLTAIK;IQVTGSEGELGIYPGHAPLLTAIKPGMIR;QHGHEEFIYLSGGILEVQPGNVTVLADTAIR	True;True;True;True;True;True
sp|P0A6F1|CARA_ECOLI	sp|P0A6F1|CARA_ECOLI	13610000000	5447100000	8.1633e+09	142250000	54824000	87422000	1416400000	1111000000	91	86	AFPGLNGMDLAK;AIGATGSAVGEVVFNTSMTGYQEILTDPSYSR;DLPLIASNFR;EDELPFHVVAYDFGAK;EVTTAEAYSWTQGSWTLTGGLPEAK;FGHHGGNHPVK;HNIVAIADIDTR;KEDELPFHVVAYDFGAK;LTIVPAQTSAEDVLK;NTEDLSSYLK;NVVMITAQNHGFAVDEATLPANLR;QIVTLTYPHIGNVGTNDADEESSQVHAQGLVIR;RHNIVAIADIDTR;SALLVLEDGTQFHGR;SLFDGTLQGIHR;TDKPAFSFQGHPEASPGPHDAAPLFDHFIELIEQYR	True;True;True;True;True;True;True;True;True;True;True;True;True;True;True;True
sp|P0A6F3|GLPK_ECOLI	sp|P0A6F3|GLPK_ECOLI	82391000000	19273000000	63118000000	1.7131e+09	330200000	1382900000	1.9219e+09	4.0255e+09	331	514	ADISSDQIAAIGITNQR;AMAWEEHDE;ATLESIAYQTR;AVVMDHDANIISVSQR;DGLEDYIR;DVLEAMQADSGIR;EFEQIYPK;EFRPGIETTER;EMLPEVR;ETTIVWEK;EVTALGAAYLAGLAVGFWQNLDELQEK;GAIFGLTR;GELLFGTVDTWLIWK;GVNANHIIR;KYIVALDQGTTSSR;LINDAYDSEYFATK;MLEVLDIPR;PGIETTER;PGWVEHDPMEIWATQSSTLVEVLAK;RDGLEDYIR;SNTGLVIDPYFSGTK;SSEVYGQTNIGGK;TMLFNIHTLDWDDK;VDGGAVANNFLMQFQSDILGTR;VDGGAVANNFLMQFQSDILGTRVERPEVR;VHVTDYTNASR;VQNTNGVYVVPAFTGLGAPYWDP…	True;True;True;True;True;True;True;True;True;True;True;True;True;True;True;True;True;True;True;True;True;True;True;True;True;True;True;True;True
sp|P0A6F5|CH60_ECOLI	sp|P0A6F5|CH60_ECOLI	129050000000	35091000000	93963000000	3.3021e+09	794420000	2507600000	6.5596e+09	12143000000	585	723	AAVEEGVVAGGGVALIR;AIAQVGTISANSDETVGK;AMEAPLR;AMLQDIATLTGGTVISEEIGMELEK;ANDAAGDGTTTATVLAQAIITEGLK;APGFGDR;ATLEDLGQAK;AVAAGMNPMDLK;AVTAAVEELK;DGVSVAR;DTTTIIDGVGEEAAIQGR;EGVITVEDGTGLQDELDVVEGMQFDR;EIELEDK;EMLPVLEAVAK;FENMGAQMVK;GGDGNYGYNAATEEYGNMIDMGILDPTK;GQNEDQNVGIK;GVNVLADAVK;GYLSPYFINKPETGAVELESPFILLADK;LADLRGQNEDQNVGIK;LAGGVAVIK;LIAEAMDK;NDAADLGAAGGMGGMGGMGGMM;PLLIIAEDVEGEALATLVVNTMR;QQIEEATSDY…	True;True;True;True;True;True;True;True;True;True;True;True;True;True;True;True;True;True;True;True;True;True;True;True;True;True;True;True;True;True
sp|P0A6F9|CH10_ECOLI	sp|P0A6F9|CH10_ECOLI	25215000000	8.2266e+09	16988000000	4525200000	1.5131e+09	3.0121e+09	1131900000	2181700000	189	194	GEVLAVGNGR;IDNEEVLIMSESDILAIVEA;ILENGEVKPLDVK;MNIRPLHDR;NIRPLHDR;SAGGIVLTGSAAAK;VGDIVIFNDGYGVK	True;True;True;True;True;True;True
sp|P0A6G3|PNCC_ECOLI	sp|P0A6G3|PNCC_ECOLI	949000000	454060000	494930000	44694000	13973000	30721000	177510000	144070000	27	11	ADYAVSISGIAGPDGGSEEK;ADYAVSISGIAGPDGGSEEKPVGTVWFAFATAR;EETLAQHGAVSEPVVVEMAIGALK;GFVTYSNEAK;VITDIAGSSAWFER	True;True;True;True;True
sp|P0A6G7|CLPP_ECOLI	sp|P0A6G7|CLPP_ECOLI	12320000000	4.1834e+09	8.137e+09	91902000	38841000	53061000	1275700000	1250300000	84	51	FLSAPEAVEYGLVDSILTHR;MNELMALHTGQSLEQIER;SFDIYSR;VIFLTGQVEDHMANLIVAQMLFLEAENPEK;VMIHQPLGGYQGQATDIEIHAR	True;True;True;True;True
sp|P0A6H1|CLPX_ECOLI	sp|P0A6H1|CLPX_ECOLI	2.0429e+09	1.019e+09	1.0238e+09	61360000	35962000	25398000	332080000	481320000	28	47	ASEGELLAQVEPEDLIK;DEALDAIAK;DVSGEGVQQALLK;FGLIPEFIGR;GIVYIDEIDK;HPQQEFLQVDTSK;KHPQQEFLQVDTSK;LIEGTVAAVPPQGGR;NGDTSNGVELGK;NHLDDYVIGQEQAK;PLLIYGK;PLLIYGKPEAQQASGE;SALPTPHEIR;SNILLIGPTGSGK;TLLAETLAR;VETGSGIGFGATVK;VLAVAVYNHYK;VVIDESVIDGQSK	True;True;True;True;True;True;True;True;True;True;True;True;True;True;True;True;True;True
sp|P0A6H5|HSLU_ECOLI	sp|P0A6H5|HSLU_ECOLI	27643000000	17575000000	10068000000	677310000	464940000	212380000	7.7051e+09	10196000000	180	201	AEELAEER;ALMATEGVNIEFTDSGIK;DLTDAAVK;EIVSELDK;EVDSIIR;FTEVGYVGK;HIIGQDNAK;HLDALVADEDLSR;IAEAAWQVNESTENIGAR;ILDVLIPPAK;ILTEPNASITVQYK;LANAPFIK;LHTVLER;LLIEEEAAK;LMEEISYDASDLSGQNITIDADYVSK;LVNPEELK;MQLNEELR;NILMIGPTGVGK;NNWGQTEQQQEPSAAR;PSDLIPELQGR;QDAIDAVEQHGIVFIDEIDK;RGESSGPDVSR;SVAIALR;TDHILFIASGAFQIAK;VELQALTTSDFER;YRAEELAEER	True;True;True;True;True;True;True;True;True;True;True;True;True;True;True;True;True;True;True;True;True;True;True;True;True;True
sp|P0A6I0|KCY_ECOLI	sp|P0A6I0|KCY_ECOLI	786360000	237430000	548930000	23498000	7961200	15537000	54089000	64863000	26	45	AMAEALQWHLLDSGAIYR;AVAPLVPAADALVLDSTTLSIEQVIEK;FVSTNGNLEVILEGEDVSGEIR;GFSVNFER;IFLDASSEER;MLQLQEK;TQEVANAASQVAAFPR;VLALAALHHHVDVASEDALVPLASHLDVR	True;True;True;True;True;True;True;True
sp|P0A6I3|COAA_ECOLI	sp|P0A6I3|COAA_ECOLI	28947000	2535100	26412000	1045700	149130	896570	0	0	1	2	QAVLEQFLGTNGQR;SGVPNVTAPVYSHLIYDVIPDGDK	True;True
sp|P0A6I6|COAD_ECOLI	sp|P0A6I6|COAD_ECOLI	1153100000	379570000	773570000	44707000	14242000	30466000	164340000	138780000	26	29	AIYPGTFDPITNGHIDIVTR;ATQMFDHVILAIAASPSK;AVADFEYEMQLAHMNR;EWSFISSSLVK;HLMPELESVFLMPSK;HQGDVTHFLPENVHQALMAK	True;True;True;True;True;True
sp|P0A6I9|COAE_ECOLI	sp|P0A6I9|COAE_ECOLI	45687000	4253300	41433000	1934400	531660	1402700	0	0	1	4	EHVEQILAAQATR;YIVALTGGIGSGK	True;True
sp|P0A6J5|DADA_ECOLI	sp|P0A6J5|DADA_ECOLI	334240000	131980000	202260000	3690700	1680000	2010800	57362000	85874000	11	12	AETNIQYEGR;EPGAALETSAANAGQISPGYAAPWAAPGVPLK;GFTPSRPGHLHGAHS;GIVDIPVYPLK;GYSLTIPIAQEDGAPVSTILDETYK;HAPLAVR;LDGTQFQLK;QGGTLQLFR;VGGMAEIVGFNTELLQPR	True;True;True;True;True;True;True;True;True
sp|P0A6J8|DDLA_ECOLI	sp|P0A6J8|DDLA_ECOLI	2907100000	885780000	2.0213e+09	123190000	38318000	84875000	181150000	142430000	48	52	DAGLNIAPFITLTR;FDVVLLGIDK;HEHQLIDAQNGQPLPTVDVIFPIVHGTLGEDGSLQGMLR;HNISFAEVESK;LGLPLFVK;LGLPLFVKPANQGSSVGVSK;LIELALER;LWQASGLGYTDLITR;NIVDAIDK;PANQGSSVGVSK;PSATSLAQVPGK;QGQWHVSDASNYLLNADDPAHIALRPSATSLAQVPGK;SAEHEVSLQSAK;SRFDVVLLGIDK;VGIVFGGK;VIVEQGIK;VTSEEQYAIAVDLAFEFDHK;VVVPAAIAPEINDK;YIDEDGAK	True;True;True;True;True;True;True;True;True;True;True;True;True;True;True;True;True;True;True
sp|P0A6K1|DAPF_ECOLI	sp|P0A6K1|DAPF_ECOLI	310280000	93780000	216500000	24001000	7033600	16968000	46550000	56548000	3	10	ANIGFMQVVK;HLGVGFDQLLVVEPPYDPELDFHYR;MVLTVTDDDLVR;VELPGGR;VNMGEPNFEPSAVPFR	True;True;True;True;True
sp|P0A6K3|DEF_ECOLI	sp|P0A6K3|DEF_ECOLI	7.6449e+09	3.7923e+09	3.8525e+09	420860000	198300000	222560000	1204400000	683740000	110	82	IIVIDVSENR;IIVIDVSENRDER;IVDDMFETMYAEEGIGLAATQVDIHQR;LFMDYLSPLK;LVLINPELLEK;PVEEVNAEIQR;SVLQVLHIPDER;VAKPVEEVNAEIQR	True;True;True;True;True;True;True;True
sp|P0A6K6|DEOB_ECOLI	sp|P0A6K6|DEOB_ECOLI	28073000000	16368000000	11705000000	736820000	390660000	346160000	2692200000	3.1392e+09	301	326	AFIMVLDSFGIGATEDAER;AHEGSTGFIPAGMDGNAEVIGAYAWAHEMSSGK;ATGLDALFDATIK;DTPSGHWEIAGVPVLFEWGYFSDHENSFPQELLDK;DVAGYAAGLELFDR;EAGDNTIVFTNFVDFDSSWGHR;EELTNGGYNIGR;EHIPVLVYGPK;ETFADIGQTLAK;GPLNLPNLTR;HDLAVEPPAPTVLQK;HGQVVSVGK;KGPLNLPNLTR;LPELMSLLR;PGSLGHR;RAFIMVLDSFGIGATEDAER;RLPELMSLLR;VKPGSLGHR;YFGTSDMEYGK	True;True;True;True;True;True;True;True;True;True;True;True;True;True;True;True;True;True;True
sp|P0A6L0|DEOC_ECOLI	sp|P0A6L0|DEOC_ECOLI	6.5685e+09	2.92e+09	3.6485e+09	380430000	168780000	211650000	981850000	596820000	80	70	AAIAYGADEVDVVFPYR;AGADFIK;ALMAGNEQVGFDLVK;ASEISIK;EQGTPEIR;FGASSLLASLLK;IMMEVIR;LMDLTTLNDDDTDEK;TVGFKPAGGVR;VAVNATPESAR;VIIETGELK;VIIETGELKDEALIR;YLAIADELFGADWADAR	True;True;True;True;True;True;True;True;True;True;True;True;True
sp|P0A6L2|DAPA_ECOLI	sp|P0A6L2|DAPA_ECOLI	10894000000	4.0724e+09	6.8216e+09	323190000	140650000	182550000	1319200000	1.5192e+09	204	144	AIAEHTDLPQILYNVPSR;EATGNLTR;ELGLVATDTLR;ELVSDDFVLLSGDDASALDFMQLGGHGVISVTANVAAR;IPVIAGTGANATAEAISLTQR;LAAEGHFAEAR;LFVEPNPIPVK;LMPLHNK;LPMTPITDSGR;MFTGSIVAIVTPMDEK;PSQEGLYQHFK	True;True;True;True;True;True;True;True;True;True;True
sp|P0A6L4|NANA_ECOLI	sp|P0A6L4|NANA_ECOLI	13788000000	6.2888e+09	7.4988e+09	797550000	344420000	453130000	1.5317e+09	1372600000	87	93	AIIDSADGLPMVVYNIPALSGVK;ALAQQLMQER;EHPDLVLYNGYDEIFASGLLAGADGGIGSTYNIMGWR;EQVLEIVAEEAK;GVMAALLTPFDQQQALDK;KPFGPVDEK;LTLDQINTLVTLPGVGALK;LVQFNIQQGIDGLYVGGSTGEAFVQSLSER;PFGPVDEK;QTSGDLYQMEQIR;VIDLLIK	True;True;True;True;True;True;True;True;True;True;True
sp|P0A6L7|UXAB_ECOLI	sp|P0A6L7|UXAB_ECOLI	111370000	40547000	70823000	1648100	885110	763040	9930200	9169100	9	12	ANGTLPAR;DELESFASAVTGR;EISVYSEYDEFLK;FSHFNGALDK;FVFSNTTEAGISYHAGDK;IVTGYPR;NGETYPVQDDAHWLER;YQQLWSQHR	True;True;True;True;True;True;True;True
sp|P0A6L9|HSCB_ECOLI	sp|P0A6L9|HSCB_ECOLI	4691100000	2237800000	2453400000	41260000	10794000	30466000	887920000	777720000	24	25	AEYLLSLHGFDLASEQHTVR;DTAFLMEQLELR;EELDEIEQAK;FASGSQAEQLAAVQQSATINQAWQTLR;HQLMVEQLDNETWDAAADTVR;SSAEQLEEK;YQLDTQALSLR	True;True;True;True;True;True;True
sp|P0A6M4|DTD_ECOLI	sp|P0A6M4|DTD_ECOLI	492870000	200540000	292330000	69167000	27405000	41762000	59146000	38970000	25	21	AEALYDYFVER;IFSDAEGK;MIALIQR;MNLNVQQAGGSVLVVSQFTLAADTER	True;True;True;True
sp|P0A6M8|EFG_ECOLI	sp|P0A6M8|EFG_ECOLI	208830000000	90288000000	118550000000	1.6074e+09	617490000	989870000	13720000000	15434000000	1544	1354	AGDIAAAIGLK;AGPLAGYPVVDMGIR;AKPVLLEPIMK;ASYTMEFLK;EFNVEANVGK;EFNVEANVGKPQVAYR;GGVIPGEYIPAVDK;GIQEQLK;GITITSAATTAFWSGMAK;GQESEVTGVK;GQYGHVVIDMYPLEPGSNPK;GYEFINDIK;HASDDEPFSALAFK;IATDPFVGNLTFFR;IGEVHDGAATMDWMEQEQER;IHAEVPLSEMFGYATQLR;ILFYTGVNHK;INIIDTPGHVDFTIEVER;IVQMHANK;IVQMHANKR;LAASIAFK;LGANPVPLQLAIGAEEHFTGVVDLVK;LHFGSYHDVDSSELAFK;MEFPEPVISIAVEPK;MGANFLK;MGLALGR;NIGISAHIDAGK;NIGISAHIDAGKTTTTER;…	True;True;True;True;True;True;True;True;True;True;True;True;True;True;True;True;True;True;True;True;True;True;True;True;True;True;True;True;True;True;True;True;True;True;True;True
sp|P0A6N4|EFP_ECOLI	sp|P0A6N4|EFP_ECOLI	3.6793e+09	942680000	2736600000	521210000	133790000	387420000	355740000	464060000	34	64	ATYYSNDFR;GDTAGTGGKPATLSTGAVVK;IMLDGEPYAVEASEFVK;PATLSTGAVVK;SGEYVSR;VPLFVQIGEVIK	True;True;True;True;True;True
sp|P0A6N8|EFPL_ECOLI	sp|P0A6N8|EFPL_ECOLI	2.0031e+09	812860000	1190200000	203240000	93778000	109460000	202970000	305870000	28	30	DIDIQSPTAR;GAATLYK;GDDIVDTVTLTR;GMVLNYNGK;NKPATLSTGLVIQVPEYLSPGEK;PATLSTGLVIQVPEYLSPGEK;YVDFSYVDGNEYVFMDK	True;True;True;True;True;True;True
sp|P0A6P1|EFTS_ECOLI	sp|P0A6P1|EFTS_ECOLI	91456000000	25119000000	66337000000	1.536e+09	325850000	1210100000	8.3699e+09	12502000000	550	631	AEITASLVK;AGNVAADGVIK;ALTEANGDIELAIENMR;AQFEEER;DAGFQAFADK;EHNAEVTGFIR;EYQVQLDIAMQSGK;EYQVQLDIAMQSGKPK;FEVGEGIEK;FTGEVSLTGQPFVMEPSK;GADEELVK;HIAMHVAASK;HIAMHVAASKPEFIK;HIAMHVAASKPEFIKPEDVSAEVVEK;IGENINIR;IGVLVAAK;ITDVEVLK;PEDVSAEVVEK;PEFIKPEDVSAEVVEK;TVGQLLK;VAALEGDVLGSYQHGAR;VETDFAAEVAAMSK;VLDAAVAGK	True;True;True;True;True;True;True;True;True;True;True;True;True;True;True;True;True;True;True;True;True;True;True
sp|P0A6P5|DER_ECOLI	sp|P0A6P5|DER_ECOLI	140970000	0	140970000	4041200	0	4041200	0	0	0	10	EKPTFLVANK;ITDAVEK;LGFIDFAR;SLVIVVNK;VHFISALHGSGVGNLFESVR;WDGLSQEVK	True;True;True;True;True;True
sp|P0A6P7|ENGB_ECOLI	sp|P0A6P7|ENGB_ECOLI	168410000	25279000	143130000	11650000	2298100	9352000	0	0	1	15	ALGEYLEK;AQLNMVR;LDTWFSEMQPVEETQDGE;LVDLPGYGYAEVPEEMK;QSLQGLVVLMDIR;SSALNTLTNQK;TNLNYQQTHFVMSAPDIR;TQLINLFEVADGK	True;True;True;True;True;True;True;True
sp|P0A6P9|ENO_ECOLI	sp|P0A6P9|ENO_ECOLI	51852000000	14881000000	36971000000	2.0229e+09	575460000	1447500000	2882600000	4.1027e+09	366	445	AAGYELGK;AFTSEEFTHFLEELTK;AVAAVNGPIAQALIGK;DAGYTAVISHR;FGANAILAVSLANAK;FNQIGSLTETLAAIK;GIANSILIK;GMNTAVGDEGGYAPNLGSNAEALAVIAEAVK;GMPLYEHIAELNGTPGK;GNPTVEAEVHLEGGFVGMAAAPSGASTGSR;IEEALGEK;IMIDLDGTENK;IQLVGDDLFVTNTK;MGSEVFHHLAK;QYPIVSIEDGLDESDWDGFAYQTK;SGETEDATIADLAVGTAAGQIK;YSMPVPMMNIINGGEHADNNVDIQEFMIQPVGAK;YVLAGEGNK	True;True;True;True;True;True;True;True;True;True;True;True;True;True;True;True;True;True
sp|P0A6Q3|FABA_ECOLI	sp|P0A6Q3|FABA_ECOLI	18682000000	7.4734e+09	11208000000	2.0757e+09	830370000	1245400000	2465500000	1.4841e+09	146	126	ALGVGEVK;EDLLASGR;FTGQVLPTAK;GELFGAK;LIMGLADGEVLVDGR;LIYTASDLK;MTETGGNFDK;VGLFQDTSAF	True;True;True;True;True;True;True;True
sp|P0A6Q6|FABZ_ECOLI	sp|P0A6Q6|FABZ_ECOLI	1334100000	19365000	1314700000	45381000	2151700	45381000	0	0	2	35	FPFLLVDR;GVALVDGK;LEPGELYYFAGIDEAR;NVSVNEPFFQGHFPGK;RPVVPGDQMIMEVTFEK;TTNTHTLQIEEILELLPHR;VLDFEEGR	True;True;True;True;True;True;True
sp|P0A6R0|FABH_ECOLI	sp|P0A6R0|FABH_ECOLI	3.1232e+09	907020000	2216200000	142320000	37787000	104530000	309780000	338940000	65	96	AIEMAGIEK;GTIIIFGDGAGAAVLAASEEPGIISTHLHADGSYGELLTLPNADR;IIGTGSYLPEQVR;IISATAK;LGMSMDNVVVTLDR;MVDTSDEWIVTR;SQLDWLVPHQANLR;VAVTELAHIVDETLAANNLDR;VNPENSIHLTMAGNEVFK;YALVVGSDVLAR	True;True;True;True;True;True;True;True;True;True
sp|P0A6R3|FIS_ECOLI	sp|P0A6R3|FIS_ECOLI	7.6294e+09	1.9388e+09	5690600000	422970000	154080000	268890000	1287300000	1.6326e+09	15	20	AALMMGINR;VNSDVLTVSTVNSQDQVTQK;VNSDVLTVSTVNSQDQVTQKPLR	True;True;True
sp|P0A6S0|FLGH_ECOLI	sp|P0A6S0|FLGH_ECOLI	476060000	196950000	279110000	27820000	9628100	18192000	47393000	38207000	25	26	ADVEASGGNTFNGK;FSGVVNPR;GGANASNTFSGTLTVTVDQVLVNGNLHVVGEK;IEYVGNGYINEAQNMGWLQR;NIGDTLTIVLQENVSASK;QIAINQGTEFIR;TISGSNTVPSTQVADAR;TNFGFDTVPR;YLQGLFGNAR	True;True;True;True;True;True;True;True;True
sp|P0A6S3|FLGI_ECOLI	sp|P0A6S3|FLGI_ECOLI	28554000	2660500	25894000	1903600	177370	1726200	0	0	3	6	ITNGAVIER;NVAAVMVTASLPPFGR;QGQTIDVVVSSMGNAK;QSGGSLQSVR;SSASLNNVVR;TGSVVMNR	True;True;True;True;True;True
sp|P0A6S5|FTSB_ECOLI	sp|P0A6S5|FTSB_ECOLI	35626000	2416200	33210000	4453300	302030	4151200	0	0	2	4	NDQLFAEIDDLNGGQEALEER;NGIHDYTR;VNDDVAAQQATNAK	True;True;True
sp|P0A6S7|GPDA_ECOLI	sp|P0A6S7|GPDA_ECOLI	565790000	242060000	323730000	8458200	1221800	7236500	85233000	91799000	8	33	EAALTLLGR;LLQDVAR;NGHEVVLWGHDPEHIATLER;NILVVVPSHVFGEVLR;NVIAIGAGMSDGIGFGANAR;VYSNPDFIGVQLGGAVK	True;True;True;True;True;True
sp|P0A6T1|G6PI_ECOLI	sp|P0A6T1|G6PI_ECOLI	13878000000	4.2171e+09	9661300000	270220000	91968000	178250000	591660000	771040000	216	214	AITDVVNIGIGGSDLGPYMVTEALRPYK;AVGEFGIDTANMFEFWDWVGGR;AVLHVALR;DPATLDYVVPFK;DQGKDPATLDYVVPFK;DVMPEVNAVLEK;DVTIADLFAK;EISSHDSSTNGLINR;EVVEQEYR;FAAYFQQGNMESNGK;FSATFDDQMLVDYSK;HFAALSTNAK;HFSTTPAEK;ITEETLAK;LLSNFFAQTEALAFGK;NGNVVDYQTGPIIWGEPGTNGQHAFYQLIHQGTK;NHLNMHFVSNVDGTHIAEVLK;NINPTQTAAWQALQK;PTNSILLR;SMFSGEK;SNTPILVDGK;SREVVEQEYR;TFSEAIISGEWK;TFTTQETMTNAHSAR;VFEGNRPTNSILLR;VNPETTLFLVASK	True;True;True;True;True;True;True;True;True;True;True;True;True;True;True;True;True;True;True;True;True;True;True;True;True;True
sp|P0A6T5|GCH1_ECOLI	sp|P0A6T5|GCH1_ECOLI	9477500000	4830400000	4647100000	530480000	240290000	290180000	1327000000	1.6432e+09	81	99	ATVAYIPK;DATSATTTTSLGGLFK;DSVIGLSK;EAALVHEALVAR;GLETPLRPPVHEMDNETR;ITLIENK;IVQFFAQR;IVQFFAQRPQVQER;MYVDEIFSGLDYANFPK;VDEMVTVR;VDEMVTVRDITLTSTCEHHFVTIDGK	True;True;True;True;True;True;True;True;True;True;True
sp|P0A6T9|GCSH_ECOLI	sp|P0A6T9|GCSH_ECOLI	349020000	84319000	264700000	174510000	42160000	132350000	0	0	2	3	ASDESELESLLDATAYEALLEDE;SNVPAELK	True;True
sp|P0A6U3|MNMG_ECOLI	sp|P0A6U3|MNMG_ECOLI	1.938e+09	708760000	1229300000	60600000	21744000	38856000	372490000	390000000	60	57	AGDPPSIPLSR;AIDQAGIQFR;AVVLTVGTFLDGK;DLKPTLESK;ELGLVDDER;EVDALGGLMAK;IHIGLDNYSGGR;IVRPGYAIEYDFFDPR;LNDHKPASIGQASR;LTTLTPFAPALTDEQAAEQVEIQVK;PASIGQASR;PGYAIEYDFFDPR;QVSGLSNEVIAK;RPEMTYEK;SMQGMENAK;STWVTPSAEAAAEVNAHLTAPLSR;VVGAVTQMGLK	True;True;True;True;True;True;True;True;True;True;True;True;True;True;True;True;True
sp|P0A6U5|RSMG_ECOLI	sp|P0A6U5|RSMG_ECOLI	297620000	60266000	237360000	17586000	3997200	13589000	16492000	19265000	9	22	AYNLTSVR;DAGISLTDHQK;DPNEMLVR;GQMPEDEIALLPEEYQVESVVK;HILDSIVVAPYLQGER;LENIEPVQSR;LQVPALDGER;NQLIAYVNMLHK;QVQHELK;VEEFPSEPPFDGVISR	True;True;True;True;True;True;True;True;True;True
sp|P0A6U8|GLGA_ECOLI	sp|P0A6U8|GLGA_ECOLI	189220000	40074000	149140000	3913700	436150	3477500	23101000	32200000	6	10	AFVLWSR;AGLYYADHITAVSPTYAR;GVTDAQVVSR;IMGGADVILVPSR;LSGVLNGVDEK;PGSPYHDTNLFAYTDNVLR;VLLPAFPDIR	True;True;True;True;True;True;True
sp|P0A6V1|GLGC_ECOLI	sp|P0A6V1|GLGC_ECOLI	1.4689e+09	794970000	673950000	32127000	16256000	15871000	263360000	206010000	28	29	AEYVVILAGDHIYK;ANLDLASVVPELDMYDR;CTVACMPVPIEEASAFGVMAVDENDK;GTADAVTQNLDIIR;IIEFVEK;IIEFVEKPANPPSMPNDPSK;MGVITQYQSHTLVQHIQR;MLIDHVEK;PAVHFGGK;SEEGIVLVTR;SVALILAGGR	True;True;True;True;True;True;True;True;True;True;True
sp|P0A6V8|GLK_ECOLI	sp|P0A6V8|GLK_ECOLI	3.5624e+09	1094800000	2467600000	57879000	19745000	38134000	236870000	251150000	52	58	AEIGHVSAER;EHLIQFGGAEPVEGK;EHLIQFGGAEPVEGKPIAVYGAGTGLGVAHLVHVDK;EYVHDIPVYLIVHDNPGLLGSGAHLR;PIAVYGAGTGLGVAHLVHVDK;TYSGLDYPSLEAVIR;VLSGPGLVNLYR;VYLEEHK;YALVGDVGGTNAR	True;True;True;True;True;True;True;True;True
sp|P0A6W0|GLSA2_ECOLI	sp|P0A6W0|GLSA2_ECOLI	154740000	7516600	147220000	8737000	442150	8294800	0	0	1	18	DPSGSPFNSLVQLEMEQGIPR;FSIQSISK;GLSGVSDISYDTVVAR;HYSEEEIWQR;MAVAMDNAILENILR;NAAIAWLMK;TFVFLANQGK;VADYIPALATVDGSR;VLSLVVAMR	True;True;True;True;True;True;True;True;True
sp|P0A6W5|GREA_ECOLI	sp|P0A6W5|GREA_ECOLI	9114700000	7.0324e+09	2.0823e+09	654930000	494060000	160870000	1.6958e+09	2716700000	100	56	EEDDVVVIK;EELDFLK;IVGDDEADFK;LSNAQVIDVTK;QNLISVNSPIAR;RPEIIAAIAEAR;TPGGEVEFEVIK;VIFGATVTVLNLDSDEEQTYR	True;True;True;True;True;True;True;True
sp|P0A6W9|GSH1_ECOLI	sp|P0A6W9|GSH1_ECOLI	10037000000	4679300000	5357300000	352030000	171980000	180050000	1199500000	852740000	66	69	AFAEAYR;EEDFVAER;EEPLEILR;GGIEYIEVR;ISAGYFR;LQINSNVLQIENELYAPIRPK;LSDLGYTNK;PTSLPFEK;QQEMEAADTEPFAVWLEK;SGESPSDALLR;SLDINPFSPIGVDEQQVR;SMIDTGIGGTGK;TPSEEYAK;VAQTLDSINGGEAYQK;VNADGTLATTGHPEALGSALTHK;YGALMQTISGVHYNFSLPMAFWQAK	True;True;True;True;True;True;True;True;True;True;True;True;True;True;True;True
sp|P0A6X1|HEM1_ECOLI	sp|P0A6X1|HEM1_ECOLI	37193000	0	37193000	1690600	0	1690600	0	0	0	2	EADIIISSTASPLPIIGK;TELYLSVEEQDNLQEALIR	True;True
sp|P0A6X3|HFQ_ECOLI	sp|P0A6X3|HFQ_ECOLI	3.3128e+09	2509900000	802970000	518460000	396730000	121730000	946430000	168900000	67	33	ERVPVSIYLVNGIK;GQSLQDPFLNALR;GQSLQDPFLNALRR;HAISTVVPSR;LQGQIESFDQFVILLK;NTVSQMVYK;VPVSIYLVNGIK	True;True;True;True;True;True;True
sp|P0A6X7|IHFA_ECOLI	sp|P0A6X7|IHFA_ECOLI	2.9492e+09	1.9347e+09	1.0145e+09	456020000	296470000	159550000	819210000	769790000	21	29	AEMSEYLFDK;ALENGEQVK;ELVELFFEEIR;ELVELFFEEIRR;LSGFGNFDLR;TGEDIPITAR;VENASPK;VVTFRPGQK	True;True;True;True;True;True;True;True
sp|P0A6Y1|IHFB_ECOLI	sp|P0A6Y1|IHFB_ECOLI	364010000	146610000	217400000	10899000	4663000	6236100	61001000	36273000	14	16	EMLEHMASTLAQGER;GFGSFSLHYR;LATQQSHIPAK;TVEDAVK	True;True;True;True
sp|P0A6Y5|HSLO_ECOLI	sp|P0A6Y5|HSLO_ECOLI	14801000000	5.9583e+09	8842300000	288290000	160780000	127520000	1.5021e+09	2.002e+09	112	112	FDGDITVQLQGDGPMNLAVINGNNNQQMR;GELVTVSETLQQILENHDYPQPVK;LYHEEEVTVYDPQDVEFK;MPQHDQLHR;NNASPADPQVH;NVLAELLVATSLLTATLK;PAAGGMLLQVMPAQNAQQDDFDHLATLTETIK;PQHDQLHR;SEQLPTR;TEELLTLPANEVLWR;TGDVDGKPAAGGMLLQVMPAQNAQQDDFDHLATLTETIK;TLVGNGYVVITITPSEGER;VQGEIPENADLK;YLFENFAVR	True;True;True;True;True;True;True;True;True;True;True;True;True;True
sp|P0A6Y8|DNAK_ECOLI	sp|P0A6Y8|DNAK_ECOLI	92687000000	33409000000	59277000000	835980000	226590000	609400000	4.1349e+09	5162900000	374	490	ASSGLNEDEIQK;DDDVVDAEFEEVK;DDDVVDAEFEEVKDK;DDDVVDAEFEEVKDKK;DQGIDLR;DVLLLDVTPLSLGIETMGGVMTTLIAK;DVNPDEAVAIGAAVQGGVLTGDVK;DVSIMPFK;FEELVQTR;FQDEEVQR;GMPQIEVTFDIDADGILHVSAK;HSQVFSTAEDNQSAVTIHVLQGER;IAGLEVK;IELSSAQQTDVNLPYITADATGPK;IIAADNGDAWVEVK;IIGIDLGTTNSCVAIMDGTTPRVLENAEGDR;IINEPTAAALAYGLDK;KDVNPDEAVAIGAAVQGGVLTGDVK;KQVEEAGDKLPADDK;LESLVEDLVNR;LINYLVEEFK;LINYLVEEFKK;LMEIAQQQHAQQQTAGADASANNAK;MAP…	True;True;True;True;True;True;True;True;True;True;True;True;True;True;True;True;True;True;True;True;True;True;True;True;True;True;True;True;True;True;True;True;True;True;True;True;True;True;True;True
sp|P0A6Z1|HSCA_ECOLI	sp|P0A6Z1|HSCA_ECOLI	3.5219e+09	1372900000	2149000000	48059000	13263000	34796000	330180000	381000000	67	81	ALLQISEPGLSAAPHQR;AQDFTTFK;ATEALAGELDGVVITVPAYFDDAQR;DAGVEADEVLEVVMVGGSTR;DSMSYAEQDVK;EQAGIPDR;EQFNELIAPLVK;GHSVDEV;GIPALPAGGAHIR;GVFEVLATGGDSALGGDDFDHLLADYIR;HLLPSVVHYQQQGHSVGYDAR;IALSDADSVTVNVAGWQGEISR;LAAGIDLGTTNSLVATVR;LAGLHVLR;NTTIPVAR;PSYGLTDSEIASMIK;QTQDFAAR;SGQAETLADHEGR;SLADIQQR;STGVEASIQVK;STGVEASIQVKPSYGLTDSEIASMIK;TNAALDTANTISSVK;VGEFFGRPPLTSIDPDK;VLESLHGALAADAALLSAAER;VTFQVDADGLLSVTA…	True;True;True;True;True;True;True;True;True;True;True;True;True;True;True;True;True;True;True;True;True;True;True;True;True
sp|P0A6Z3|HTPG_ECOLI	sp|P0A6Z3|HTPG_ECOLI	54024000000	22618000000	31405000000	436350000	183530000	252820000	7.1096e+09	6.7452e+09	321	334	AAGEKPENGVFWESAGEGEYTVADITK;ALSNPDLYEGDGELR;ALTPFIDR;AQALWTR;DEVIDHLGTIAK;DGETVISWEK;EGEDEFLDDWR;EGPAEDFANQEAIAK;EILQDSTVTR;ELISNASDAADK;FASTHTDSSAQTVSLEDYVSR;GFQSEVK;GIEVLLLSDR;GLIDSSDLPLNVSR;GTEITLHLR;GTLEDPNLFIR;HIAHDFNDPLTWSHNR;IDEWMMNYLTEFDGK;IDEWMMNYLTEFDGKPFQSVSK;IYYITADSYAAAK;LADEVDESAK;LFAAAGQK;LTDTPAIVSTDADEMSTQMAK;PENGVFWESAGEGEYTVADITK;PFQSVSK;QEYTSLLYIPSQAPWDMWNR;QLLHLMIHSLYSNK;RVLQM…	True;True;True;True;True;True;True;True;True;True;True;True;True;True;True;True;True;True;True;True;True;True;True;True;True;True;True;True;True;True;True;True;True;True;True;True;True;True
sp|P0A6Z6|NIKR_ECOLI	sp|P0A6Z6|NIKR_ECOLI	1408200000	666820000	741370000	33027000	6034200	26993000	335630000	535050000	4	10	GDMGDVQHFADDVIAQR;SALAQEATQQHGTQGFAVLSYVYEHEK	True;True
sp|P0A705|IF2_ECOLI	sp|P0A705|IF2_ECOLI	40940000000	4562000000	36378000000	346120000	50427000	295700000	540500000	2676600000	119	384	AAQVPVVVAVNK;ADVQGSVEAISDSLLK;APVVTIMGHVDHGK;DNVVIYEGELESLR;DNVVIYEGELESLRR;DVVIGETITVGELANK;ENELEEAVMSDR;EQEAAELK;GAQATDIVVLVVAADDGVMPQTIEAIQHAK;GMASGAVIESFLDK;GPVATVLVR;GRGPVATVLVR;GSSLQQGFQK;IDKPEADPDR;IIGSGVGGITETDATLAAASNAILVGFNVR;LAAEEQAQR;LENMFANMTEGEVHEVNIVLK;LGAMATINQVIDQETAQLVAEEMGHK;LSTDEVK;LVQQFADAGIR;MAEENKWTDNAEPTEDSSDYHVTTSQHAR;NELGQEVLEAGPSIPVEILGLSGVPAAGDEVTVVR;NELSQYGILPEEWGGESQ…	True;True;True;True;True;True;True;True;True;True;True;True;True;True;True;True;True;True;True;True;True;True;True;True;True;True;True;True;True;True;True;True;True;True;True;True
sp|P0A707|IF3_ECOLI	sp|P0A707|IF3_ECOLI	2519200000	85024000	2434200000	188740000	7034400	181710000	23949000	230820000	10	78	DDLQELAVVESFPTK;EMAHQQIGMEVLNR;FLEEGDK;FRPGTDEGDYQVK;LTGLEGEQLGIVSLR;QMIMVLAPK	True;True;True;True;True;True
sp|P0A715|KDSA_ECOLI	sp|P0A715|KDSA_ECOLI	8.1214e+09	2179900000	5.9415e+09	106810000	27506000	79305000	570200000	772860000	89	102	AGMAVGLAGLFIEAHPDPEHAK;AIDDLVK;AQVAELAR;DPFGAASGGR;GFEELDTSK;GPGLEEGMK;IITDVHEPSQAQPVADVVDVIQLPAFLAR;KPQFVSPGQMGNIVDK;LGIPYVFK;QTDLVEAMAK;SSIHSYR;TGAVINVK;VVSIGDINVANDLPFVLFGGMNVLESR	True;True;True;True;True;True;True;True;True;True;True;True;True
sp|P0A717|KPRS_ECOLI	sp|P0A717|KPRS_ECOLI	2643100000	593820000	2.0493e+09	157290000	34069000	123220000	181690000	294850000	28	44	ANVSQVMHIIGDVAGR;FSDGEVSVQINENVR;ISNEESISAMFEH;ITAVIPYFGYAR;LFAGNATPELAQR;LLNDTDMAIIDK;LYTSLGDAAVGR;TLTLSGMLAEAIR;VFAYATHPIFSGNAANNLR;VVADFLSSVGVDR	True;True;True;True;True;True;True;True;True;True
sp|P0A720|KTHY_ECOLI	sp|P0A720|KTHY_ECOLI	982420000	247880000	734540000	55749000	14517000	41232000	69397000	93661000	24	28	AEVLMFYAAR;EPGGTQLAEK;HDLSTQAYQGGGR;IEQESFDFFNR;PALANGTWVIGDR;SIHTIDATQPLEAVMDAIR;SLVLDIK;SVGDEVITDK;TTVTHWVK;VQLVETVIK;VQLVETVIKPALANGTWVIGDR;YIVIEGLEGAGK	True;True;True;True;True;True;True;True;True;True;True;True
sp|P0A722|LPXA_ECOLI	sp|P0A722|LPXA_ECOLI	1.8972e+09	618090000	1279100000	195660000	66109000	129550000	299480000	343870000	21	19	AFTDFFAR;DNEIYQFASIGEVNQDLK;EAITAIR;ESVTIHR;GTVQGGGLTK;IRESVTIHR;SHVVVNGHTK;TLDEVKPEIAELAETYPEVK	True;True;True;True;True;True;True;True
sp|P0A725|LPXC_ECOLI	sp|P0A725|LPXC_ECOLI	161400000	44512000	116890000	5343900	2143400	3200500	16019000	17309000	9	10	FEDEFVR;IVQATGVGLHTGK;LLQAVLAK;PAPANTGVIYR;QEAWEYVTFQDDAELPLAFK;VLNEDGLR;VTLTLRPAPANTGVIYR	True;True;True;True;True;True;True
sp|P0A729|NTPPB_ECOLI	sp|P0A729|NTPPB_ECOLI	182100000	138830000	43274000	20233000	15425000	4808200	80888000	31131000	5	6	LILASTSPWR;LILASTSPWRR;PLTEENAR;SEGFGITLFER	True;True;True;True
sp|P0A731|MGSA_ECOLI	sp|P0A731|MGSA_ECOLI	3.2058e+09	854990000	2350900000	3043700	106480000	3043700	394340000	702720000	20	14	ATGMNVNAMLSGPMGGDQQVGALISEGK;HQPLLEQHVLYATGTTGNLISR;IDVLIFFWDPLNAVPHDPDVK;QMLMSWVER	True;True;True;True
sp|P0A734|MINE_ECOLI	sp|P0A734|MINE_ECOLI	1.4748e+09	494170000	980650000	195830000	67169000	128670000	255820000	178090000	12	15	ALLDFFLSR;DGDISILELNVTLPEAEELK;LQIIVAER;SDAEPHYLPQLR;YVQIDPEMVTVQLEQK	True;True;True;True;True
sp|P0A738|MOAC_ECOLI	sp|P0A738|MOAC_ECOLI	478820000	218960000	259860000	10314000	6097800	4215700	67796000	50583000	24	21	AEAFVTMR;GDVFATAR;IAGIQAAK;SETLAMIIDGR;SQLTHINAAGEAHMVDVSAK;VEVNLQAEPEHNR	True;True;True;True;True;True
sp|P0A742|MSCL_ECOLI	sp|P0A742|MSCL_ECOLI	1.8805e+09	801660000	1078800000	376100000	160330000	215770000	295290000	286840000	14	11	EEPAAAPAPTK;EEVLLTEIR;GNVVDLAVGVIIGAAFGK;KEEPAAAPAPTK;QFAVTLR	True;True;True;True;True
sp|P0A744|MSRA_ECOLI	sp|P0A744|MSRA_ECOLI	1328900000	486790000	842070000	15638000	1878300	13760000	216100000	254000000	15	18	FQAAMLAADDDR;HITTEIANATPFYYAEDDHQQYLHK;HLVSPADALPGR;LFWQLPGVYSTAAGYTGGYTPNPTYR;SAIYPLTPEQDAAAR	True;True;True;True;True
sp|P0A746|MSRB_ECOLI	sp|P0A746|MSRB_ECOLI	279840000	72463000	207380000	9156200	2621800	6534400	30760000	42176000	9	13	ANKPSAEELK;ANKPSAEELKK;DLSHGMQR;FTDGENGEEING;NLSEMQFYVTQNHGTEPPFTGR;PSAEELK	True;True;True;True;True;True
sp|P0A749|MURA_ECOLI	sp|P0A749|MURA_ECOLI	106890000	3976300	102910000	3322900	165680	3157300	0	0	3	11	FMHVPELSR;IETGTFLVAAAISR;IVIEGVER;LEEGYVK;LGGGVYR;LLSQLGAK;NAQPDTLDAVLAK;PVDLHISGLEQLGATIK	True;True;True;True;True;True;True;True
sp|P0A759|NAGB_ECOLI	sp|P0A759|NAGB_ECOLI	1.594e+09	517100000	1076900000	78829000	28130000	50699000	117240000	115730000	43	71	AGQVSFK;ALVEMHK;EHPESYYSFMHR;FFDNDVNQVPK;HVVTFNMDEYVGLPK;IHLFMGGVGNDGHIAFNEPASSLASR;INAFKPTADR;INAFKPTADRPFVLGLPTGGTPMTTYK;LIPLTTAEQVGK;PTADRPFVLGLPTGGTPMTTYK;YFNELEAENIK	True;True;True;True;True;True;True;True;True;True;True
sp|P0A761|NANE_ECOLI	sp|P0A761|NANE_ECOLI	3.1426e+09	1189500000	1.9531e+09	92922000	28971000	63951000	320790000	275330000	79	79	AVVSVPIIGIVK;DLEDSPVR;HGAWAVTVGSAITR;IEGVANLQATR;LGAEIIGTTLSGYTTPETPEEPDLALVK;PRPVPVETLLAR;PVPVETLLAR;RDLEDSPVR;SLLAQLDQK;YNTPAQAADAMR	True;True;True;True;True;True;True;True;True;True
sp|P0A763|NDK_ECOLI	sp|P0A763|NDK_ECOLI	4.1126e+09	1335400000	2777100000	227190000	73472000	153720000	334480000	376150000	70	72	ADYADSLTENGTHGSDSVESAAR;DLLGATNPANALAGTLR;FEAAGFK;GFYAEHDGK;GFYAEHDGKPFFDGLVEFMTSGPIVVSVLEGENAVQR;MLHLTVEQAR;NVIGNIFAR;TFSIIKPNAVAK	True;True;True;True;True;True;True;True
sp|P0A766|RSXA_ECOLI	sp|P0A766|RSXA_ECOLI	317940000	163190000	154750000	52991000	27199000	25792000	113000000	55302000	5	7	LAVADVPAPFR;TSPVLYR	True;True
sp|P0A776|RPPH_ECOLI	sp|P0A776|RPPH_ECOLI	29378000	0	29378000	1211000	0	1211000	0	0	0	3	EFASVVMSLQENTPKPQNASAYR;ELFEEVGLSR;QGQVMWAR	True;True;True
sp|P0A780|NUSB_ECOLI	sp|P0A780|NUSB_ECOLI	3.9944e+09	859360000	3.1351e+09	552200000	122010000	430190000	234620000	362320000	30	52	AAPVIRPNK;DVDVLYFR;ELLAGVATNTAYLDGLMK;ELLAGVATNTAYLDGLMKPYLSR;FVNGVLDK;IALYELSK;LLEELGQVEK;RSDVPYK;VAINEAIELAK	True;True;True;True;True;True;True;True;True
sp|P0A784|ORN_ECOLI	sp|P0A784|ORN_ECOLI	661200000	222780000	438410000	31689000	8963900	22725000	39881000	70863000	21	17	EAELATLEFLK;ESVAELAYYR;IIEIATLVTDANLNILAEGPTIAVHQSDEQLALMDDWNVR;QGTHQAMDDIR;THTASGLVER;WKPEILDGFTK;YLDVSTLK;YMPELEAYFHYR	True;True;True;True;True;True;True;True
sp|P0A786|PYRB_ECOLI	sp|P0A786|PYRB_ECOLI	167110000	46339000	120780000	6135900	1925300	4210600	24057000	27170000	9	15	LDNLHVAMVGDLK;LDPSEYANVK;LGASVVGFSDSANTSLGK;LSFETSMHR;TVHSLTQALAK;VLHPLPR	True;True;True;True;True;True
sp|P0A790|PAND_ECOLI	sp|P0A790|PAND_ECOLI	3.6007e+09	1.875e+09	1.7256e+09	826330000	448650000	377680000	1.0374e+09	489630000	28	51	FSTYAIAAER;FSTYAIAAERGSR;IRTMLQGK;MIRTMLQGK;PNVAYFEGDNEMK;TMLQGKLHR;TWRPNVAYFEGDNEMK	True;True;True;True;True;True;True
sp|P0A794|PDXJ_ECOLI	sp|P0A794|PDXJ_ECOLI	1.7702e+09	615700000	1154500000	35472000	15917000	19555000	197120000	255260000	47	48	AELLLGVNIDHIATLR;AIAAIPEMHELNIGHAIIGR;AVMTGLK;DAVAEMK;GTAYPDPVQAAFIAEQAGADGITVHLR;LADAGIQVSLFIDADEEQIK;QEVTTEGGLDVAGQR;RQEVTTEGGLDVAGQR;TDAEQAQELAR;VNAGHGLTYHNVK	True;True;True;True;True;True;True;True;True;True
sp|P0A796|PFKA_ECOLI	sp|P0A796|PFKA_ECOLI	4.1751e+09	1.5165e+09	2658600000	230670000	84249000	146420000	521470000	814950000	109	99	ATVLGHIQR;AVAIENLK;EDLVNEIK;GGSPVPYDR;GGTFLGSAR;GIDALVVIGGDGSYMGAMR;GTDYTIGFFTALSTVVEAIDR;IGVLTSGGDAPGMNAAIR;ISVVEVMGR;MGAYAIDLLLAGYGGR;SALTEGLEVMGIYDGYLGLYEDR;YSVSDMINR	True;True;True;True;True;True;True;True;True;True;True;True
sp|P0A799|PGK_ECOLI	sp|P0A799|PGK_ECOLI	47761000000	20409000000	27352000000	1399400000	666650000	732740000	5477300000	6.5059e+09	311	349	ADEQILDIGDASAQELAEILK;ADLNVPVK;ALKEPARPMVAIVGGSK;AQASTHGIGK;ASLPTIELALK;DYLDGVDVAEGELVVLENVR;EPARPMVAIVGGSK;GTEIVANAIADSEAFSIAGGGDTLAAIDLFGIADK;IADQLIVGGGIANTFIAAQGHDVGK;ISYISTGGGAFLEFVEGK;LTVLDSLSK;MTDLDLAGK;PMVAIVGGSK;PTEGEYNEEFSLLPVVNYLK;SLYEADLVDEAK;TILWNGPVGVFEFPNFR;VATEFSETAPATLK;VLPAVAMLEER;VMVTSHLGR;VMVTSHLGRPTEGEYNEEFSLLPVVNYLK	True;True;True;True;True;True;True;True;True;True;True;True;True;True;True;True;True;True;True;True
sp|P0A7A2|GPMB_ECOLI	sp|P0A7A2|GPMB_ECOLI	555950000	161370000	394570000	16832000	3726200	13106000	70455000	131500000	20	27	DLPQGSR;ELGITHIISSDLGR;HGETQWNAER;HIDSLTEEEENWR;IPEGESMQELSDR;IQGQSDSPLTAK;MLQVYLVR;VDYQESLWLASGWVVETAGDISHLDAPALDELQR	True;True;True;True;True;True;True;True
sp|P0A7A7|PLSB_ECOLI	sp|P0A7A7|PLSB_ECOLI	198940000	0	198940000	3949400	0	3949400	0	0	0	8	AVFSSLVLTLR;DEGYISDSGDAEPAETMK;DTIGDIIILPR;GYSVEYFVEGGR;LSVLHGINAPEFFDK;LTIESATQGEG;LYSTVFR	True;True;True;True;True;True;True
sp|P0A7A9|IPYR_ECOLI	sp|P0A7A9|IPYR_ECOLI	11202000000	2345600000	8856400000	684160000	177170000	506990000	1.003e+09	1350400000	68	59	AEIVASFER;AQIAHFFEHYK;DLPEDIYVVIEIPANADPIK;DVNDLPELLK;ESGALFVDR;SLLNVPAGK;VEGWENAEAAK;YEIDKESGALFVDR	True;True;True;True;True;True;True;True
sp|P0A7B1|PPK1_ECOLI	sp|P0A7B1|PPK1_ECOLI	1113700000	62642000	1.051e+09	14853000	661540	14192000	12480000	91032000	10	70	ADQEFDGLYNELLLEMAR;AISIVDR;ANLVNKPLPR;DDYTYLAVEIIR;DMPNALVEVLR;ELSWLSFNER;FDEEANIHWAK;GFFDYDALNAYSMK;IEVATPLLDPR;IIDSMIHAAHNGK;IIISEEQGSNSHSR;LTEAGVHVIFSAPGLK;LYAASSSGVPVNLLVR;LYTDYSLLTADAR;NQIFLINER;PMILLDNILR;QASFDPSVLAIK;QHITPILINPDTDLVQFLK;QLSVNQQNWLR;SNPLIER;VFNFIENPYRPVTFDYLMVSPQNSR;VLQEAADK;VTVVVELQAR;VYIFENGGDK;VYLSSADWMTR;YAHIGTGNFNEK;YALLEIPSDK;YDSIVPGGR	True;True;True;True;True;True;True;True;True;True;True;True;True;True;True;True;True;True;True;True;True;True;True;True;True;True;True;True
sp|P0A7B3|NADK_ECOLI	sp|P0A7B3|NADK_ECOLI	426810000	121950000	304870000	23349000	5627400	17721000	53250000	59798000	13	15	DYSYFNTLSTK;GYEVIVEQQIAHELQLK;HPTALTTHEMLYR;ISTAINEVVLHPGK;PLVINSSSTIR	True;True;True;True;True
sp|P0A7B5|PROB_ECOLI	sp|P0A7B5|PROB_ECOLI	7.1293e+09	2903000000	4.2262e+09	214510000	91935000	122580000	343190000	542440000	96	85	AGIDTIIAAGSK;AHIVELVR;AIAGDSVSGLGTGGMSTK;ALLDNNIVPVINENDAVATAEIK;DIAHGVSR;DVYGIDDALR;EHLGYPELPATIASK;IAGHHSQEIDAILGYEYGPVAVHR;IVIVTSGAIAAGR;LGTSVLTGGSR;LLLLTDQK;PGVIGDVMEGISVGTLFHAQATPLENR;QLLAAVGQSR;SDSQTLVVK;SNPQAELIK;SVTGNFSR;WIFGAPPAGEITVDEGATAAILER;YNSDALR	True;True;True;True;True;True;True;True;True;True;True;True;True;True;True;True;True;True
sp|P0A7B8|HSLV_ECOLI	sp|P0A7B8|HSLV_ECOLI	2.128e+09	853140000	1274800000	152960000	49390000	103570000	114170000	217850000	45	58	AAVELAK;ALDIAGDICIYTNHFHTIEELSYKA;ALLENTELSAR;LEALLAVADETASLIITGNGDVVQPENDLIAIGSGGPYAQAAAR;LEMHQGHLVK;NGHVVIAGDGQATLGNTVMK;TTIVSVR;VIAGFAGGTADAFTLFELFER	True;True;True;True;True;True;True;True
sp|P0A7C2|LEXA_ECOLI	sp|P0A7C2|LEXA_ECOLI	751530000	203570000	547960000	29346000	8500600	20845000	110900000	115780000	15	31	DIGIMDGDLLAVHK;GVIEIVSGASR;IDDEVTVK;LLQEEEEGLPLVGR;NGQVVVAR;PNADFLLR;QQSFTIEGLAVGVIR;SPNAAEEHLK;VAAGEPLLAQQHIEGHYQVDPSLFK;VAAGEPLLAQQHIEGHYQVDPSLFKPNADFLLR;VELLPENSEFKPIVVDLR	True;True;True;True;True;True;True;True;True;True;True
sp|P0A7C6|PEPE_ECOLI	sp|P0A7C6|PEPE_ECOLI	56550000	23508000	33042000	5036100	2585100	2451000	9677500	10836000	4	4	AGEEAVPLEAGHR;AWLEHALPLIAEQLQGR;ELLLLSNSTLPGK;GHATLGGPNTTYVFK;MELLLLSNSTLPGK	True;True;True;True;True
sp|P0A7D1|PTH_ECOLI	sp|P0A7D1|PTH_ECOLI	340710000	97577000	243140000	14273000	4770000	9503400	17096000	18704000	22	31	FFGYTSR;HNAGAWFVDLLAER;IGIGHPGDK;INPDEILVAHDELDLPPGVAK;LGGGHGGHNGLK;LGNNPNFHR;LIDEAIDEAAR;LIVGLANPGAEYAATR;LLVPTTFMNLSGK;VTLGGEDVR;VVGFVLGKPPVSEQK	True;True;True;True;True;True;True;True;True;True;True
sp|P0A7D4|PURA_ECOLI	sp|P0A7D4|PURA_ECOLI	63512000000	26371000000	37141000000	513680000	152540000	361140000	4817900000	7.0384e+09	397	372	AEAVDYQK;ENVTSIIGNGVVLSPAALMK;EVMEYHNFQLVNYYK;EVTTTPLAADDWK;GDFVMFEGAQGTLLDIDHGTYPYVTSSNTTAGGVATGSGLGPR;GIGPAYEDK;GNNVVVLGTQWGDEGK;GVEPIYETMPGWSESTFGVK;IEELTGVPIDIISTGPDR;IVDLLTER;LDVLDGLK;MGNNVVVLGTQWGDEGK;QGNEFGATTGR;RIEELTGVPIDIISTGPDR;SGLPQAALNYIK;TETMILR;TGWLDTVAVR;TVLHLIPSGILR;VGDLFDK;VLDDTMAVADILTSMVVDVSDLLDQAR;YQGGHNAGHTLVINGEK;YVDYVLGILK	True;True;True;True;True;True;True;True;True;True;True;True;True;True;True;True;True;True;True;True;True;True
sp|P0A7D7|PUR7_ECOLI	sp|P0A7D7|PUR7_ECOLI	5255200000	230360000	5024800000	404240000	17720000	386520000	860670000	816640000	7	15	FNYFIMSK;GEVVLGDEFSPDGSR;LEFGLYK;LFDDAGLILVDFK;QSLGGLIEAYEAVAR;TVYSTENPDLLVLEFR	True;True;True;True;True;True
sp|P0A7E1|PYRD_ECOLI	sp|P0A7E1|PYRD_ECOLI	367380000	108980000	258400000	13772000	4238000	9534000	32609000	40931000	10	18	AHEFTFQQLR;AHYDGVLGINIGK;ALFQLDPER;HNIDGVIATNTTLDR;ITGTPFEALVR;LPIIGVGGIDSVIAAR;LSLELNGR;NKQNDLQAMHHKYVPIAVK;NPLGLAAGLDK;QNDLQAMHHK	True;True;True;True;True;True;True;True;True;True
sp|P0A7E3|PYRE_ECOLI	sp|P0A7E3|PYRE_ECOLI	995640000	346580000	649060000	62033000	23606000	38427000	53790000	67611000	32	24	DHGEGGNLVGSALQGR;DLALLGR;DLIAYLEEKPEMAEHLAAVK;ESMEIIQANGATLAGVLISLDR;FGEFTLK;GEISAIQEVER;QFIEFALSK;SPYFFNAGLFNTGR;VISIITLK;VMLVDDVITAGTAIR	True;True;True;True;True;True;True;True;True;True
sp|P0A7E5|PYRG_ECOLI	sp|P0A7E5|PYRG_ECOLI	30265000000	14170000000	16096000000	333180000	155820000	177370000	3.4919e+09	3.3353e+09	323	340	AASEFQK;DENGNVEVR;DGHPLFAGFVK;DVDSIYK;EHTLFMHLTLVPYMAASGEVK;FSLNCPEANLSEWEQVIFEEANPVSEVTIGMVGK;GDYLGATVQVIPHITNAIK;GIAAASLAAILEAR;GLDAILVPGGFGYR;GLNVTIMK;GVEGMITTAR;HRYEVNNMLLK;IYSDVLR;LDPYINVDPGTMSPIQHGEVFVTEDGAETDLDLGHYER;LIDSQDVETR;MTTNYIFVTGGVVSSLGK;NNFTTGR;QIEDAGLR;QLYNAPTIVER;QMAVEIGR;RGDYLGATVQVIPHITNAIK;RNNFTTGR;SDLGGTMR;SVIEALK;TTNYIFVTGGVVSSLGK;VLEGGEGHDVVLVEIGGTVGDIESLPFLEAIR;YEVNNMLLK…	True;True;True;True;True;True;True;True;True;True;True;True;True;True;True;True;True;True;True;True;True;True;True;True;True;True;True;True;True
sp|P0A7E9|PYRH_ECOLI	sp|P0A7E9|PYRH_ECOLI	4484200000	1.6939e+09	2790300000	295760000	112310000	183450000	379000000	333550000	88	98	ATNAKPVYK;DPTATMYEQLTYSEVLEK;GIEIEADVVLK;LSGEALQGTEGFGIDASILDR;VDGVFTADPAK;VDGVFTADPAKDPTATMYEQLTYSEVLEK;VMDLAAFTLAR;VVGDHMGMLATVMNGLAMR	True;True;True;True;True;True;True;True
sp|P0A7F3|PYRI_ECOLI	sp|P0A7F3|PYRI_ECOLI	123670000	16495000	107170000	7634800	534350	7100400	20835000	19788000	3	4	GTVIDHIPAQIGFK;IENTFLSEDQVDQLALYAPQATVNR;ITIGLNLPSGEMGR;THDNKLQVEAIK	True;True;True;True
sp|P0A7F6|SPED_ECOLI	sp|P0A7F6|SPED_ECOLI	4905400000	2532100000	2373300000	145720000	79754000	65965000	427380000	299740000	46	44	ALNYLIHQLESDIVTIDYR;ALYDMVDVNVYQENIFHTK;DGYIAYIDELYNANR;HFIDHEINSIQNFMSDDMK;HYMFHTKPEDLTDSER;LHGFNNLTK;QDYEPQGASVTILVSEEPVDPK;QEITAALWK;TEHPGPLPETVVAHLDK	True;True;True;True;True;True;True;True;True
sp|P0A7F9|QUEA_ECOLI	sp|P0A7F9|QUEA_ECOLI	936960000	309150000	627820000	14705000	4004800	10700000	67050000	84340000	33	33	ELYQTVYSEK;ELYQTVYSEKPGAVAAPTAGLHFDEPLLEK;FFSYGDAMFITYNPQAINER;GVEMAFVTLHVGAGTFQPVR;HGALFEVEFNDER;IEVLVER;LLSLDGPTGALTHGTFTDLLDK;LNPGDLLVFNNTR;PGAVAAPTAGLHFDEPLLEK;SLESAAQAAK;VDTIEDHIMHSEYAEVPQDVVDAVLAAK;VIAVGTTSVR;VTDFSFELPESLIAHYPMPER	True;True;True;True;True;True;True;True;True;True;True;True;True
sp|P0A7G2|RBFA_ECOLI	sp|P0A7G2|RBFA_ECOLI	507550000	154000000	353550000	63443000	19250000	44193000	59782000	71540000	15	22	ALQEASGFIR;EIALILQR;LGMMTTVSGVEMSR;MSNLVTSVVK;VYVTFLNDK	True;True;True;True;True
sp|P0A7G6|RECA_ECOLI	sp|P0A7G6|RECA_ECOLI	624590000	225470000	399120000	33007000	12380000	20626000	69950000	79948000	21	27	AEIEGEIGDSHMGLAAR;ALAAALGQIEK;EGENVVGSETR;ELLLSNPNSTPDFSVDDSEGVAETNEDF;IGVMFGNPETTTGGNALK;IVEIYGPESSGK;TTLTLQVIAAAQR	True;True;True;True;True;True;True
sp|P0A7H6|RECR_ECOLI	sp|P0A7H6|RECR_ECOLI	56737000	23080000	33657000	1480200	427790	1052400	17630000	12679000	3	5	LAQALTR;MAFTLLQR;YFVLMGHLSPLDGIGPDDIGLDR	True;True;True
sp|P0A7I0|RF1_ECOLI	sp|P0A7I0|RF1_ECOLI	937730000	92853000	844870000	16411000	1529300	14881000	30533000	110170000	15	33	AGTGGDEAALFAGDLFR;ALSVLGAR;HEEVQALLGDAQTIADQER;IHAAEMAK;INLTLYR;ISGDGVYGR;LDEVMEGK;LDMLIEPIIQEHQADQLAALSEQE;LEALHER;NLLGSGDR;SEQLEQQLQVLLLPK;VEIMSASEGEHGGYK	True;True;True;True;True;True;True;True;True;True;True;True
sp|P0A7I4|RF3_ECOLI	sp|P0A7I4|RF3_ECOLI	7.6308e+09	3.1849e+09	4445800000	205050000	82962000	122080000	640730000	579800000	69	102	DELELVK;DETYLYQSGK;DPMELLDEVENELK;DVVISDALTFMAGDR;FTGFVFK;FTGIPNFAPELFR;GASNEFDK;GHTIQEVR;GLNNPDLDAAVGEDLAQQLR;GLVQLSEEGAVQVFR;GVYHLYK;IQANMDPK;NESQLALDGGDNLAYIATSMVNLR;SDWMEMEK;SEYNVEAVYESVNVATAR;SHVEEAYPGDILGLHNHGTIQIGDTFTQGEMMK;TFAIISHPDAGK;TLSPYLQEVAK;VLLFGQAIQTAGTVK;YPDVQFHQTR	True;True;True;True;True;True;True;True;True;True;True;True;True;True;True;True;True;True;True;True
sp|P0A7I7|RIBA_ECOLI	sp|P0A7I7|RIBA_ECOLI	4.021e+09	2190000000	1.831e+09	104820000	44299000	60519000	533100000	535400000	53	38	AYALQDQGYDTVEANHQLGFAADER;GILLYHR;LLGVNEVR;LLTNNPK;LPTPWGDFLMVGFEELATGHDHVALVYGDISGHTPVLAR;MGHLLNK;NIGLLNK;NPNNEHYLDTK;VEILTEAGINIVER;VPLIVGR	True;True;True;True;True;True;True;True;True;True
sp|P0A7J0|RIBB_ECOLI	sp|P0A7J0|RIBB_ECOLI	2193900000	1.0366e+09	1157300000	70896000	26392000	44504000	195260000	111870000	127	93	AQAGGVLTR;ENEGDMIFPAETMTVEQMALTIR;GGHTEATIDLMTLAGFK;GVMVLDDEDR;GVMVLDDEDRENEGDMIFPAETMTVEQMALTIR;HNMALVTIEDLVAYR;MNQTLLSSFGTPFER;NQTLLSSFGTPFER;PSDLNRPGHVFPLR;QLDLPMMVENNTSAYGTGFTVTIEAAEGVTTGVSAADR;VENALAALR	True;True;True;True;True;True;True;True;True;True;True
sp|P0A7J3|RL10_ECOLI	sp|P0A7J3|RL10_ECOLI	37006000000	416270000	36590000000	4594800000	52034000	4542800000	277400000	7.7767e+09	11	157	AAAFEGELIPASQIDR;ALNLQDK;ALNLQDKQAIVAEVSEVAK;DAFVGPTLIAYSMEHPGAAAR;EAGVYMR;GALSAVVADSR;LATLPTYEEAIAR;QAIVAEVSEVAK	True;True;True;True;True;True;True;True
sp|P0A7J7|RL11_ECOLI	sp|P0A7J7|RL11_ECOLI	10848000000	492380000	10356000000	1349000000	60414000	1288600000	185420000	2.078e+09	15	87	AADMTGADIEAMTR;AQLQEIAQTK;GLPIPVVITVYADR;SFTFVTK;SMGLVVED;TPPAAVLLK	True;True;True;True;True;True
sp|P0A7K2|RL7_ECOLI	sp|P0A7K2|RL7_ECOLI	69303000000	23385000000	45918000000	7.2555e+09	2.1286e+09	5126900000	7.1787e+09	2.0749e+09	313	389	AAGANKVAVIK;ALEEAGAEVEVK;DDAEALK;DLVESAPAALK;DQIIEAVAAMSVMDVVELISAMEEK;FGVSAAAAVAVAAGPVEAAEEK;GATGLGLK;KALEEAGAEVEVK;TEFDVILK	True;True;True;True;True;True;True;True;True
sp|P0A7K6|RL19_ECOLI	sp|P0A7K6|RL19_ECOLI	18687000000	230240000	18456000000	1.8336e+09	26764000	1.8069e+09	93260000	6.4458e+09	16	145	GLHSAFTVR;ISNGEGVER;KISNGEGVER;LQAFEGVVIAIR;PGDTVEVK;QDVPSFR;QDVPSFRPGDTVEVK;QLEQEQMK;RLQAFEGVVIAIR;VFQTHSPVVDSISVK;VWVVEGSK	True;True;True;True;True;True;True;True;True;True;True
sp|P0A7L0|RL1_ECOLI	sp|P0A7L0|RL1_ECOLI	21878000000	91221000	21787000000	1.6259e+09	6912100	1.619e+09	49619000	2850600000	15	483	AAGAELVGMEDLADQIK;ENLEALLVALK;FVESVDVAVNLGIDAR;GATVLPHGTGR;GEMNFDVVIASPDAMR;GLMPNPK;LKENLEALLVALK;NGIIHTTIGK;QYDINEAIALLK;VAVFTQGANAEAAK;VDFDADK;VDFDADKLK;VGTVTPNVAEAVK;VSISTTMGAGVAVDQAGLSASVN;VVGQLGQVLGPR	True;True;True;True;True;True;True;True;True;True;True;True;True;True;True
sp|P0A7L3|RL20_ECOLI	sp|P0A7L3|RL20_ECOLI	8681500000	79894000	8601600000	1446900000	13316000	1433600000	31055000	2189300000	9	67	AGQYAYR;ASVEIDR;ASVEIDRK;ILADIAVFDK;QNGISYSK;VAFQAVIK;VAFTALVEK	True;True;True;True;True;True;True
sp|P0A7L8|RL27_ECOLI	sp|P0A7L8|RL27_ECOLI	17571000000	59576000	17512000000	4304300000	14894000	4.2894e+09	52570000	4740800000	11	146	DHTLFAK;FGGESVLAGSIIVR;FISIEAE	True;True;True
sp|P0A7M2|RL28_ECOLI	sp|P0A7M2|RL28_ECOLI	2.9884e+09	21681000	2.9668e+09	353470000	2772100	350700000	8397500	358310000	5	34	FLPNLHSHR;FWVESEK;GIDTVLAELR;KGIDTVLAELR	True;True;True;True
sp|P0A7M6|RL29_ECOLI	sp|P0A7M6|RL29_ECOLI	2229600000	5056600	2224600000	197490000	2528300	197490000	5615700	508840000	2	52	MQAASGQLQQSHLLK;SVEELNTELLNLLR	True;True
sp|P0A7M9|RL31_ECOLI	sp|P0A7M9|RL31_ECOLI	1348300000	13066000	1335200000	269660000	2613200	267050000	0	0	2	9	FNIPGSK;RFNIPGSK	True;True
sp|P0A7N4|RL32_ECOLI	sp|P0A7N4|RL32_ECOLI	25081000000	199080000	24882000000	4471300000	26871000	4444400000	106590000	5201400000	3	95	HHITADGYYR;MAVQQNKPTR;RSHDALTAVTSLSVDK;SHDALTAVTSLSVDK	True;True;True;True
sp|P0A7P5|RL34_ECOLI	sp|P0A7P5|RL34_ECOLI	572840000	3694700	569140000	572840000	3694700	569140000	0	0	1	10	RTFQPSVLK;TFQPSVLK	True;True
sp|P0A7R1|RL9_ECOLI	sp|P0A7R1|RL9_ECOLI	66615000000	906340000	65709000000	1453900000	6935500	1447000000	127690000	7.6284e+09	72	826	DIADAVTAAGVEVAK;INALETVTIASK;LAEVLAAANAR;LFGSIGTR;LPNGVLR;MQVILLDK;NFLVPQGK;NIEFFEAR;RAELEAK;SEVRLPNGVLR;TTGEHEVSFQVHSEVFAK;VANLGSLGDQVNVK;VIVNVVAE	True;True;True;True;True;True;True;True;True;True;True;True;True
sp|P0A7R5|RS10_ECOLI	sp|P0A7R5|RS10_ECOLI	12028000000	318000000	11710000000	1183700000	28890000	1154800000	108150000	1.6987e+09	23	140	ERFTVLISPHVNK;FTVLISPHVNK;GPIPLPTR;LDLAAGVDVQISLG;LIDQATAEIVETAK;LVDIVEPTEK;TVDALMR	True;True;True;True;True;True;True
sp|P0A7R9|RS11_ECOLI	sp|P0A7R9|RS11_ECOLI	38897000000	1288600000	37609000000	753150000	1273800	751880000	617180000	9001900000	18	140	ALNAAGFR;NLEVMVK;QGNALGWATAGGSGFR;QVSDGVAHIHASFNNTIVTITDR;STPFAAQVAAER	True;True;True;True;True
sp|P0A7S3|RS12_ECOLI	sp|P0A7S3|RS12_ECOLI	45212000000	3.3106e+09	41901000000	67702000	5538100	62164000	2367900000	14134000000	53	123	ATVNQLVR;LTNGFEVTSYIGGEGHNLQEHSVILIR;VYTTTPK	True;True;True
sp|P0A7S9|RS13_ECOLI	sp|P0A7S9|RS13_ECOLI	37809000000	855740000	36953000000	4.0527e+09	93710000	3.959e+09	331240000	6.3152e+09	29	258	AILAAAGIAEDVK;EISMSIK;FVVEGDLR;HAVIALTSIYGVGK;IAGINIPDHK;ISELSEGQIDTLR;ISELSEGQIDTLRDEVAK;REISMSIK	True;True;True;True;True;True;True;True
sp|P0A7T3|RS16_ECOLI	sp|P0A7T3|RS16_ECOLI	36368000000	308350000	36060000000	4729600000	573830	4729000000	158260000	4458600000	16	137	IAHWVGQGATISDR;KRPFYQVVVADSR;PFYQVVVADSR;RPFYQVVVADSR;VGFFNPIASEK	True;True;True;True;True
sp|P0A7T7|RS18_ECOLI	sp|P0A7T7|RS18_ECOLI	8596200000	191270000	8.4049e+09	2865400000	63756000	2801600000	127140000	3.1741e+09	9	49	FTAEGVQEIDYK;NYITESGK;YLSLLPYTDR	True;True;True
sp|P0A7U3|RS19_ECOLI	sp|P0A7U3|RS19_ECOLI	4852000000	89541000	4762500000	175220000	2838800	172380000	44289000	599620000	9	69	AVESGDKKPLR;GPFIDLHLLK;GPFIDLHLLKK;KGPFIDLHLLK;LGEFAPTR;QHVPVFVTDEMVGHK;STIFPNMIGLTIAVHNGR	True;True;True;True;True;True;True
sp|P0A7U7|RS20_ECOLI	sp|P0A7U7|RS20_ECOLI	2350100000	21535000	2328600000	783370000	7178400	776190000	9488800	372310000	3	33	AFNEMQPIVDR;ANLTAQINK;VYAAIEAGDK	True;True;True
sp|P0A7V0|RS2_ECOLI	sp|P0A7V0|RS2_ECOLI	41181000000	1221700000	39959000000	1301400000	53497000	1247900000	154890000	3.0216e+09	66	385	AGVHFGHQTR;AVTLYLGAVAATVR;DLETQSQDGTFDK;DMGGLPDALFVIDADHEHIAIK;EANNLGIPVFAIVDTNSDPDGVDFVIPGNDDAIR;ILFVGTK;LENSLGGIK;MKPFIFGAR;NKVHIINLEK;PFIFGAR;SQDLASQAEESFVEAE;TVPMFNEALAELNK;VHIINLEK;WLGGMLTNWK	True;True;True;True;True;True;True;True;True;True;True;True;True;True
sp|P0A7V3|RS3_ECOLI	sp|P0A7V3|RS3_ECOLI	81549000000	2573800000	78975000000	2341400000	24015000	2317400000	1.0687e+09	17377000000	64	281	ADIDYNTSEAHTTYGVIGVK;AVQNAMR;EFADNLDSDFK;EGRVPLHTLR;GEILGGMAAVEQPEK;GEILGGMAAVEQPEKPAAQPK;KPELDAK;LGGAEIAR;LGIVKPWNSTWFANTK;LVADSITSQLER;PWNSTWFANTK;VHPNGIR;VPLHTLR;VTIHTAR;VTIHTARPGIVIGK;VVADIAGVPAQINIAEVR;VWIFKGEILGGMAAVEQPEKPAAQPK	True;True;True;True;True;True;True;True;True;True;True;True;True;True;True;True;True
sp|P0A7V8|RS4_ECOLI	sp|P0A7V8|RS4_ECOLI	11004000000	212540000	10792000000	772900000	14143000	758760000	80468000	1.4909e+09	28	160	AALELAEQR;AIMVNGR;EGTDLFLK;EKPTWLEVDAGK;GNTGENLLALLEGR;IEQAPGQHGAR;IYGVLER;LDNVVYR;LSDYGVQLR;MGFGATR;PTWLEVDAGK;REGTDLFLK;SDLSADINEHLIVELYSK;VVNIASYQVSPNDVVSIR	True;True;True;True;True;True;True;True;True;True;True;True;True;True
sp|P0A7W1|RS5_ECOLI	sp|P0A7W1|RS5_ECOLI	46114000000	1.751e+09	44363000000	2868300000	132300000	2736000000	398440000	8.1471e+09	44	342	AVLEVAGVHNVLAK;AYGSTNPINVVR;EVPAAIQK;IFSFTALTVVGDGNGR;NMINVALNNGTLQHPVK;SVEEILGK;VFMQPASEGTGIIAGGAMR	True;True;True;True;True;True;True
sp|P0A7W7|RS8_ECOLI	sp|P0A7W7|RS8_ECOLI	25227000000	396850000	24830000000	2461300000	40106000	2421200000	49357000	1383100000	65	430	AAVTMPSSK;AVVESIQR;EEGFIEDFK;SMQDPIADMLTR;VAIANVLK;VEGDTKPELELTLK;VMAGLGIAVVSTSK	True;True;True;True;True;True;True
sp|P0A7X3|RS9_ECOLI	sp|P0A7X3|RS9_ECOLI	7.3352e+09	81464000	7.2537e+09	1222500000	13577000	1208900000	41150000	885920000	8	118	AENQYYGTGR;ALMEYDESLR;GGGISGQAGAIR;LDLYITVK;MAENQYYGTGR;QPLELVDMVEK;SLEQYFGR	True;True;True;True;True;True;True
sp|P0A7X6|RIMM_ECOLI	sp|P0A7X6|RIMM_ECOLI	833220000	90341000	742880000	80864000	9034100	71830000	47747000	126660000	8	28	AGQWQQVQLESWK;HHNQDMIIK;LVPFLDGQVIK;MGSSYGIR;QLTAQAPVDPIVLGK;SIEVDWDPGF;VVDMMETGSNDVLVIK	True;True;True;True;True;True;True
sp|P0A7Y0|RNC_ECOLI	sp|P0A7Y0|RNC_ECOLI	505230000	206100000	299130000	22735000	10915000	11820000	60892000	60983000	19	25	AEQAAAEQALK;GNTLAELAR;HLPLPTYLVVQVR;LDEISPGDK;LGPGELK;LGYTFNHQELLQQALTHR;LILNWYQTR;LQEYLQGR;MNPIVINR	True;True;True;True;True;True;True;True;True
sp|P0A7Y4|RNH_ECOLI	sp|P0A7Y4|RNH_ECOLI	108020000	37145000	70880000	3692600	431490	3261100	18494000	27495000	4	7	QGITQWIHNWK;TFSAGYTR	True;True
sp|P0A7Y8|RNPA_ECOLI	sp|P0A7Y8|RNPA_ECOLI	98232000	34724000	63508000	14033000	4960600	9072600	17949000	9933400	7	7	AGTPQITILGR;ALSEALEK;GVADLDNR;IGLTVAK;LLTPSQFTFVFQQPQR	True;True;True;True;True
sp|P0A7Z0|RPIA_ECOLI	sp|P0A7Z0|RPIA_ECOLI	4.0725e+09	1.8872e+09	2185300000	268990000	72157000	196830000	728320000	487050000	48	70	AVGWAALQYVQPGTIVGVGTGSTAAHFIDALGTMK;FPLPVEVIPMAR;GADVALIGTPDGVK;GQIEGAVSSSDASTEK;IIASVAEK;QVDILGK;SLGIHVFDLNEVDSLGIYVDGADEINGHMQMIK	True;True;True;True;True;True;True
sp|P0A7Z4|RPOA_ECOLI	sp|P0A7Z4|RPOA_ECOLI	46834000000	12904000000	33930000000	921790000	240890000	680900000	2405200000	4478200000	242	350	AATILAEQLEAFVDLR;AEAIHYIGDLVQR;DEVILTLNK;EEKPEFDPILLR;EEKPEFDPILLRPVDDLELTVR;EGVQEDILEILLNLK;GFGHTLGNALR;GLSLGMR;GYVPASTR;IAYNVEAAR;IHSEEDERPIGR;LENWPPASIADE;LVDIEQVSSTHAK;LVIEMETNGTIDPEEAIR;MQGSVTEFLKPR;PEFDPILLRPVDDLELTVR;PVDDLELTVR;QGSVTEFLKPR;SGIGPVTAADITHDGDVEIVK;TEVELLK;VTLEPLER	True;True;True;True;True;True;True;True;True;True;True;True;True;True;True;True;True;True;True;True;True
sp|P0A800|RPOZ_ECOLI	sp|P0A800|RPOZ_ECOLI	5045200000	1352600000	3.6927e+09	579030000	147870000	431160000	508630000	666050000	43	56	DPLVPEENDK;EIEEGLINNQILDVR;ERQEQQEQEAAELQAVTAIAEGR;FDLVLVAAR;IGNRFDLVLVAAR;QEQQEQEAAELQAVTAIAEGR;QMQVGGKDPLVPEENDK;TTVIALR;VTVQDAVEK	True;True;True;True;True;True;True;True;True
sp|P0A805|RRF_ECOLI	sp|P0A805|RRF_ECOLI	4.2065e+09	1205100000	3.0014e+09	377810000	105100000	272710000	489740000	486280000	35	42	AIMASDLGLNPNSAGSDIR;ASPSLLDGIVVEYYGTPTPLR;EAELMQF;IEAALADK;KDAEVRMDK;LTDAAIK;QLASVTVEDSR;SMSPAVEK;VPLPPLTEER	True;True;True;True;True;True;True;True;True
sp|P0A809|RUVA_ECOLI	sp|P0A809|RUVA_ECOLI	655120000	267000000	388120000	122860000	50280000	72575000	215410000	136460000	9	14	EDAQLLYGFNNK;EEVGALVK;IARPDASSETLIR;LALAILSGMSAQQFVNAVER	True;True;True;True
sp|P0A817|METK_ECOLI	sp|P0A817|METK_ECOLI	22603000000	6.3925e+09	16211000000	324660000	81934000	242720000	2263900000	4941100000	101	126	ADPLEQGAGDQGLMFGYATNETDVLMPAPITYAHR;EHFPWEK;ETAAYGHFGR;FFINPTGR;HGGGAFSGKDPSK;HLFTSESVSEGHPDK;IADQISDAVLDAILEQDPK;IIVDTYGGMAR;IVGIDAVVLSTQHSEEIDQK;NGTLPWLRPDAK;NIVAAGLADR;PILPAEWLTSATK;PYGLIQMLDLLHPIYK;QSPDINQGVDR;SQVTFQYDDGK;VPSEQLTLLVR	True;True;True;True;True;True;True;True;True;True;True;True;True;True;True;True
sp|P0A821|SELA_ECOLI	sp|P0A821|SELA_ECOLI	344140000	115150000	229000000	6643900	2401100	4242800	31168000	35177000	13	21	AIDEAELVALGK;DSSFLSLR;EAQSALRPVINLTGTVLHTNLGR;ELPVPVIGR;GELVEIGGAFR;LLGGPQAGIIVGK;LPSAALTFTPHDGR;LYLHPEALSEK;MTLAALEATLR;QMLDEAR;SAEVIQIQAQR;SLYSQLPAIDR;SPVTLEYDLDDAGR;VHTSNYSIQGFTK	True;True;True;True;True;True;True;True;True;True;True;True;True;True
sp|P0A823|SFSA_ECOLI	sp|P0A823|SFSA_ECOLI	240010000	82028000	157980000	20001000	6835700	13165000	37288000	34621000	11	11	AEISAEGMALK;EAILNESISELSGYSSLK;ELMSVAAEGQR;FLADVITPDGR;SVTLAENEQGYFPDAVTER;YAQLLSEAQQR	True;True;True;True;True;True
sp|P0A825|GLYA_ECOLI	sp|P0A825|GLYA_ECOLI	25751000000	10742000000	15009000000	336850000	132760000	204090000	3.3932e+09	3.105e+09	220	208	AMVEVFLER;ANITVNK;EADAALGR;EAMEPEFK;EIADSIGAYLFVDMAHVAGLVAAGVYPNPVPHAHVVTTTTHK;EMNIADYDAELWQAMEQEK;GGSEELYK;LNSAVFPGGQGGPLMHVIAGK;LYNIVPYGIDATGHIDYADLEK;MIIGGFSAYSGVVDWAK;QEEHIELIASENYTSPR;SPFVTSGIR;TYQQQVAK;VGTPAITR;VMQAQGSQLTNK;VVSGGTDNHLFLVDLVDK;YAEGYPGK	True;True;True;True;True;True;True;True;True;True;True;True;True;True;True;True;True
sp|P0A828|SMG_ECOLI	sp|P0A828|SMG_ECOLI	37059000	23687000	13372000	5294100	3383800	1910300	16610000	3091300	4	4	LEQDLTDAGFER;VLALDNAEFELDDLK	True;True
sp|P0A832|SSRP_ECOLI	sp|P0A832|SSRP_ECOLI	294870000	0	294870000	49145000	0	49145000	0	0	0	10	ANISDSYVLLR;ELDSLYGR;EREWQVDK;PGSATIALNK	True;True;True;True
sp|P0A836|SUCC_ECOLI	sp|P0A836|SUCC_ECOLI	12809000000	5228600000	7.5804e+09	459580000	201420000	258160000	496560000	738040000	174	168	AFAENWLGK;AVLVNIFGGIVR;DLALIEINPLVITK;ELYLGAVVDR;GLTDAAQQVVAAVEGK;IFMGLATIFLER;IGAGPWVVK;IILSDDK;LADSGLNIIAAK;LEGNNAELGAK;LGADGNALFR;LHGGEPANFLDVGGGATK;LVQQFTK;LVTYQTDANGQPVNQILVEAATDIAK;MNLHEYQAK;VAEETPHLIHK;VALDPLTGPMPYQGR;VVFMASTEGGVEIEK	True;True;True;True;True;True;True;True;True;True;True;True;True;True;True;True;True;True
sp|P0A840|SURE_ECOLI	sp|P0A840|SURE_ECOLI	80370000	8843400	71527000	1695800	982600	1695800	0	0	1	5	EFADVQVVAPDR;HLGFPALAVSLDGHK;HPADQVIPQQDPR;ILNINVPDLPLDQIK;PRPDIVVSGINAGPNLGDDVIYSGTVAAAMEGR;SGASNSLTLESSLR	True;True;True;True;True;True
sp|P0A847|TGT_ECOLI	sp|P0A847|TGT_ECOLI	1250200000	364710000	885450000	48711000	14347000	34365000	121750000	201680000	28	38	AYLHHLDR;ERFDSLGNK;FELDTTDGR;GLVDIGFDGYAVGGLAVGEPK;GPILTDSGGFQVFSLGDIR;ITEQGVHFR;LESFVTDFYQR;LHGDLHDFMQWK;LNTIHNLR;NALFGIIQGSVYEDLR;NGHLFVTDGVVK;NPINGDPIFLDPEK;PGQEIMK	True;True;True;True;True;True;True;True;True;True;True;True;True
sp|P0A850|TIG_ECOLI	sp|P0A850|TIG_ECOLI	115100000000	55340000000	59760000000	4309400000	2.0715e+09	2237900000	12380000000	23422000000	554	524	AGEEFTIDVTFPEEYHAENLK;ANDIDVPAALIDSEIDVLR;ASDFVLAMGQGR;DGAVEAEDR;ELFEEQAK;ELMDNMR;ELPELTAEFIK;ETTFNELMNQQA;EVIEFYSK;FGVEDGSVEGLR;GLIEEMASAYEDPK;INPAGAPTYVPGEYK;MIPGFEDGIK;MQVSVETTQGLGR;NFIDAIIK;NVALEEQAVEAVLAK;PIVEVTDADVDGMLDTLR;QALELPR;QDVLGDLMSR;QVSVETTQGLGR;RFGVEDGSVEGLR;RVTITIAADSIETAVK;RVVVGLLLGEVIR;SELVNVAK;SQAIEGLVK;VPMNIVAQR;VTIDFTGSVDGEEFEGGK;VTITIAADSIETAVK;VVVGLLLGEVIR	True;True;True;True;True;True;True;True;True;True;True;True;True;True;True;True;True;True;True;True;True;True;True;True;True;True;True;True;True
sp|P0A853|TNAA_ECOLI	sp|P0A853|TNAA_ECOLI	2.95e+09	1255400000	1.6946e+09	62494000	18023000	44470000	410140000	372900000	81	48	ATYTQTHMDFIIEAFK;AVEIGSFLLGR;DWTIEQITR;EAFDTGVR;FAENAYFIK;GAEQIYIPVLIK;GNFDLEGLER;LAVGLYDGMNLDWLAYR;NIFGYQYTIPTHQGR;SYYALAESVK;YADMLAMSAK;YDIPVVMDSAR	True;True;True;True;True;True;True;True;True;True;True;True
sp|P0A855|TOLB_ECOLI	sp|P0A855|TOLB_ECOLI	5576700000	1.5527e+09	4.024e+09	181970000	46407000	135570000	185490000	269050000	135	175	FMVMVSSNGGQQHIAK;HNGAPAFSPDGSK;IAYVVQTNGGQFPYELR;ITWEGSQNQDADVSSDGK;IVIDSGVDSGR;IVIDSGVDSGRPIGVVPFQWAGPGAAPEDIGGIVAADLR;LAFALSK;LAYVTFESGR;LPATDGQVK;QVASFPR;SALVIQTLANGAVR;SNNTEPTWFPDSQNLAFTSDQAGR;SNNTEPTWFPDSQNLAFTSDQAGRPQVYK;SPQPLMSPAWSPDGSK;TGSLNLYVMDLASGQIR;VNINGGAPQR;VSDYDGYNQFVVHR;YAGHTASDEVFEK	True;True;True;True;True;True;True;True;True;True;True;True;True;True;True;True;True;True
sp|P0A858|TPIS_ECOLI	sp|P0A858|TPIS_ECOLI	62005000000	27505000000	34500000000	1.6311e+09	710710000	920400000	9907200000	7.5751e+09	570	466	ADAFAVIVK;DIGAQYIIIGHSER;DIGAQYIIIGHSERR;EAEGSHIMLGAQNVDLNLSGAFTGETSAAMLK;ESDELIAK;HMVHELVSNLR;HPLVMGNWK;QIDAVLK;SATPAQAQAVHK;TQGAAAFEGAVIAYEPVWAIGTGK	True;True;True;True;True;True;True;True;True;True
sp|P0A862|TPX_ECOLI	sp|P0A862|TPX_ECOLI	14861000000	6.6851e+09	8.1758e+09	1.5708e+09	664300000	906540000	2416300000	2535100000	67	54	AQTFTLVAK;AVVVIDENDNVIFSQLVDEITTEPDYEAALAVLK;DLSDVTLGQFAGK;NAEFLQAYGVAIADGPLK;SQTVHFQGNPVTVANSIPQAGSK	True;True;True;True;True
sp|P0A867|TALA_ECOLI	sp|P0A867|TALA_ECOLI	389770000	145390000	244380000	14762000	5520800	9241200	54177000	48953000	18	10	AAGLSQYEHLIDDAIAWGK;HLVDLYQQQGVEK;IYDWYQAR;KPMDPYVVEEDPGVK;LASTWEGIR;LAVNFGAEILK;LFAVDQR;LTIAPNLLK;NIYDYYK;QFTTVVADSGDIESIR;QHHYETIVMGASFR	True;True;True;True;True;True;True;True;True;True;True
sp|P0A870|TALB_ECOLI	sp|P0A870|TALB_ECOLI	42843000000	16685000000	26158000000	1436700000	479640000	957070000	2429600000	2.0269e+09	251	240	AAEQLEK;AQQIVDATDK;EHGYETVVMGASFR;ELAESEGAIER;ELAESEGAIERK;EYAPAEDPGVVSVSEIYQYYK;FAIDQEK;ISTEVDAR;ITESEFLWQHNQDPMAVDK;LASTWQGIR;LAVNIGLEILK;LIDDAVAWAK;LSYDTEASIAK;LSYTGEVK;LYNDAGISNDR;LYNDAGISNDRILIK;LYQPQDATTNPSLILNAAQIPEYR;QYTTVVADTGDIAAMK	True;True;True;True;True;True;True;True;True;True;True;True;True;True;True;True;True;True
sp|P0A873|TRMD_ECOLI	sp|P0A873|TRMD_ECOLI	285510000	84177000	201330000	17128000	5065200	12063000	35078000	30569000	9	11	AITDYGVTGR;LDQAGVSELATNQK;NGLLSIQSWSPR;RPELLENLALTEEQAR;VIYLSPQGR;YEGIDER	True;True;True;True;True;True
sp|P0A877|TRPA_ECOLI	sp|P0A877|TRPA_ECOLI	210020000	46410000	163610000	10796000	1908700	8887000	25120000	26028000	8	13	AAIDAGAAGAISGSAIVK;AALPLNHLVAK;EGAFVPFVTLGDPGIEQSLK;GYTYLLSR;IIEQHINEPEK;QIASYGR;VFVQPMK;VGVDSVLVADVPVEESAPFR;YESLFAQLK	True;True;True;True;True;True;True;True;True
sp|P0A879|TRPB_ECOLI	sp|P0A879|TRPB_ECOLI	13615000	0	13615000	688860	0	688860	0	0	0	2	ADYVSITDDEALEAFK;REDLLHGGAHK	True;True
sp|P0A881|TRPR_ECOLI	sp|P0A881|TRPR_ECOLI	30167000	0	30167000	5027800	0	5027800	0	0	0	4	NELGAGIATITR;QWLEEVLLK	True;True
sp|P0A884|TYSY_ECOLI	sp|P0A884|TYSY_ECOLI	3.3625e+09	1309000000	2.0535e+09	302200000	117310000	184900000	712630000	588980000	19	23	AWPTPDGR;FNLQDGFPLVTTK;HIDQITTVLNQLK;IIVSAWNVGELDK;QYLELMQK;TGTGTLSIFGHQMR	True;True;True;True;True;True
sp|P0A887|UBIE_ECOLI	sp|P0A887|UBIE_ECOLI	32720000	2991100	29729000	2337100	213650	2123500	0	0	1	3	ADMVAHVFHSVASK;SQETTHFGFQTVAK	True;True
sp|P0A890|TUSA_ECOLI	sp|P0A890|TUSA_ECOLI	60868000	9324400	51544000	10812000	503640	10309000	0	0	2	6	ETDGLPYR;NMQPGETLLIIADDPATTR	True;True
sp|P0A894|RAPZ_ECOLI	sp|P0A894|RAPZ_ECOLI	1.0441e+09	291480000	752570000	34250000	10983000	23267000	104250000	120490000	52	41	EISAAVSIDVR;ELTMVFESFGFK;ESDLLEPLR;FLPNPHWDPK;HGIPIDADYVFDVR;HTEVHNFIYQTR;LRPMTGLDKPVAAFLDR;MVLMIVSGR;PVAAFLDR;SVYIAEQLADYFR	True;True;True;True;True;True;True;True;True;True
sp|P0A8A0|YEBC_ECOLI	sp|P0A8A0|YEBC_ECOLI	498410000	132500000	365910000	55379000	14723000	40657000	40924000	37365000	14	24	ADMDAETAPK;ADSAEVSMIPSTK;ALSNNMTR;DALEAAGLK;ELVTAAK;GVISFEK;LGGGDPDANPR	True;True;True;True;True;True;True
sp|P0A8A2|YEEN_ECOLI	sp|P0A8A2|YEEN_ECOLI	6.621e+09	3.4018e+09	3.2192e+09	84041000	22518000	61523000	2235000000	1.8827e+09	39	51	DVTEEEGNIVIYTEPTDLHK;FGVEIYAAAK;GGGDETFVQGR;GGNIGAAGSVSYMFDNTGVIVFK;GTDPDHIFEILLEAEVDVR;QGEPDPELNTSLK;WANIVAK;YEGFGPNGSMIIAETLTSNVNR	True;True;True;True;True;True;True;True
sp|P0A8A8|RIMP_ECOLI	sp|P0A8A8|RIMP_ECOLI	16605000000	8.437e+09	8.1678e+09	1.5107e+09	802900000	707800000	2.9388e+09	1153200000	126	112	ANLVPHF;AVDGEMITVTVEGK;DEVFALSNIQK;FVGEEVTLVLR;LTEMITAPVEALGFELVGIEFIR;PLFTAEHYAR	True;True;True;True;True;True
sp|P0A8B2|YFCN_ECOLI	sp|P0A8B2|YFCN_ECOLI	53212000	0	53212000	4837400	0	4837400	0	0	0	2	LIQEQADASHYFSDEFQPLLNTEGPVK;QDTIVHRPQR	True;True
sp|P0A8B5|YBAB_ECOLI	sp|P0A8B5|YBAB_ECOLI	7.3316e+09	2912700000	4418900000	564500000	214890000	349610000	695770000	555950000	55	65	EMLEDLVAAAFNDAAR;GGLGNLMK;MASVSSGMQLPPGFK;MQEEIAQLEVTGESGAGLVK;RVEIDPSLLEDDK;VEIDPSLLEDDK	True;True;True;True;True;True
sp|P0A8C1|YBJQ_ECOLI	sp|P0A8C1|YBJQ_ECOLI	170490000	69541000	100950000	85243000	34770000	50473000	50033000	40159000	5	5	DFFAGIR;EIAFEELGSQAR	True;True
sp|P0A8C4|YGFB_ECOLI	sp|P0A8C4|YGFB_ECOLI	169610000	124940000	44665000	16771000	5604400	11166000	0	0	3	4	ADALAGWVNHFLLGLGVTQPK;NIAQLGYDEDEDQEELEMSLEEIIEYVR;VTGETGEAIDDLR	True;True;True
sp|P0A8C8|YIDD_ECOLI	sp|P0A8C8|YIDD_ECOLI	13234000	7420100	5813700	2205600	1236700	968960	5133900	3947300	3	2	APPLSPGSR;VLIALIR	True;True
sp|P0A8D0|NRDR_ECOLI	sp|P0A8D0|NRDR_ECOLI	118410000	21448000	96963000	10791000	2009800	8781100	15811000	19515000	4	8	EFGEEIAR;EPFNEEK;FTTFEVAELVMPR;LVGEGSSVR;RPVSSDDVEMAINHIK	True;True;True;True;True
sp|P0A8D3|YAII_ECOLI	sp|P0A8D3|YAII_ECOLI	87371000	26064000	61307000	8737100	2606400	6130700	0	0	2	3	ASGIQTGGPDSLSQR;VAAGFDVADNEIVR	True;True
sp|P0A8D6|YMDB_ECOLI	sp|P0A8D6|YMDB_ECOLI	27448000	4902800	22545000	1709200	246400	1462800	3448300	3791500	2	4	AVVHTVGPVWR;GGEQNEDQLLQDAYLNSLR;IHVVQGDITK;LVAANSYTSVAFPAISTGVYGYPR	True;True;True;True
sp|P0A8E1|YCFP_ECOLI	sp|P0A8E1|YCFP_ECOLI	794620000	534700000	259910000	12375000	3600300	8775200	75389000	69841000	50	21	IDRPEEYADIATK;LISYSTR;MIIYLHGFDSNSPGNHEK;MLQLNVDER;NISPHLQR;QVIFNPNLFPYENMEGK;VLQLQFIDPDVR	True;True;True;True;True;True;True
sp|P0A8E5|YACL_ECOLI	sp|P0A8E5|YACL_ECOLI	799840000	290560000	509280000	5349900	42064000	5349900	56140000	55927000	32	20	AGHEYTLWMDGEEVMVR;DITGVVK;ENLALLDEVEQAAHALK;MDYEFLR;MSMGHEVVGHWFNEEVK	True;True;True;True;True
sp|P0A8E7|YAJQ_ECOLI	sp|P0A8E7|YAJQ_ECOLI	4733100000	1.9196e+09	2813500000	429110000	181570000	247540000	846130000	999680000	48	49	GGDLGQPFQFK;GIEGSSLDVPENIVHSGK;NVEASFELNDASK;PSFDIVSEVDLQEAR;QGIESATQK;SRDDLQAVMAMVR;TWFVEAK;VLSESDFQVNQLLDILR;VQAQIQGDEIR	True;True;True;True;True;True;True;True;True
sp|P0A8F0|UPP_ECOLI	sp|P0A8F0|UPP_ECOLI	5127900000	1.734e+09	3.394e+09	230620000	74717000	155910000	394590000	363740000	54	65	AHPDVELYTASIDQGLNEHGYIIPGLGDAGDK;ELASEVGSLLTYEATADLETEK;ISVVGMYR;ITVVPILR;LVSNIDER;NEETLEPVPYFQK;VLVLVAAPEGIAALEK;VTIEGWNGPVEIDQIK	True;True;True;True;True;True;True;True
sp|P0A8F8|UVRB_ECOLI	sp|P0A8F8|UVRB_ECOLI	939580000	280340000	659240000	20141000	5950300	14191000	90999000	103620000	31	48	DASVNEHIEQMR;GEVIDIFPAESDDIALR;LAELQYAR;LEEGLEDGLAHQTLLGVTGSGK;LNSAFKPSGDQPEAIR;LPSALDNRPLK;LSLFDPLTGQIVSTIPR;MAEDLTEYLEEHGER;NDQAFQR;PVATQVDDLLSEIR;SGGDVVDQVVRPTGLLDPIIEVR;SLIQTIGR;THYVTPR;VELFDEEVER;VLLENNK;VLVTTLTK;VVDILALGQNIAK;YLHSDIDTVER;YNEEHGITPQGLNK	True;True;True;True;True;True;True;True;True;True;True;True;True;True;True;True;True;True;True
sp|P0A8G3|UXAC_ECOLI	sp|P0A8G3|UXAC_ECOLI	874800000	381080000	493720000	16303000	8320100	7982900	110260000	72311000	33	41	FADLQTALTK;FVGMLTDSR;GWVQQYHIGALR;LAGETLSEHEVAQFK;LGEVSDTDIR;LYHDYAK;MVGTTDDPIDSLEHHAEIAK;QMTQLAQLGLLSR;RPFGITGK;SFLSYTR;TAVLVFLGAEYAR;WVEAGEAPADINLLGEMVK	True;True;True;True;True;True;True;True;True;True;True;True
sp|P0A8G6|NQOR_ECOLI	sp|P0A8G6|NQOR_ECOLI	103670000	23425000	80246000	9921400	2342500	7578900	11661000	12130000	5	7	QPSQEELSIAR;TFLDQTGGLWASGALYGK;TQTAPVATPQELADYDAIIFGTPTR;VDGAEVVVK;YQGEYVAGLAVK	True;True;True;True;True
sp|P0A8G9|EX7S_ECOLI	sp|P0A8G9|EX7S_ECOLI	267700000	64973000	202730000	53540000	12995000	40545000	24616000	37488000	6	13	ALSELEQIVTR;LESGDLPLEEALNEFER;NEAPASFEK;VQILLSDNEDASLTPFTPDNE	True;True;True;True
sp|P0A8H6|YIHI_ECOLI	sp|P0A8H6|YIHI_ECOLI	1.4843e+09	314220000	1170100000	133770000	31422000	102350000	349640000	622540000	10	41	LDALLER;LEAGETLSAEEQSWVDAK;LGLSYDDDEEEEEDEK;LGLSYDDDEEEEEDEKQEDMMR;PMLSPQAELELLETDER;SEKPMLSPQAELELLETDER;TPIPLGVTEK;TREELDQEAR	True;True;True;True;True;True;True;True
sp|P0A8H8|YACG_ECOLI	sp|P0A8H8|YACG_ECOLI	209400000	62362000	147030000	25218000	9537500	15681000	33363000	39543000	12	13	IPSSGDLSESDDWSEEPK;IPSSGDLSESDDWSEEPKQ;RIPSSGDLSESDDWSEEPK;RIPSSGDLSESDDWSEEPKQ;TVVWGEISPFR	True;True;True;True;True
sp|P0A8I1|YQGF_ECOLI	sp|P0A8I1|YQGF_ECOLI	133170000	37579000	95592000	19024000	5368400	13656000	18450000	19050000	5	8	AQDGTPDWNIIER;LSTVEAR;SGLFEQGGYR;SGTLLAFDFGTK;SIGVAVGQR	True;True;True;True;True
sp|P0A8I3|YAAA_ECOLI	sp|P0A8I3|YAAA_ECOLI	302610000	108430000	194180000	1139900	506950	632920	48711000	41749000	15	13	FIIENRLTK;GDVYTGLQAETFSEDDFDFAQQHLR;LAGINAAR;LNAEIIKPVFLDEK;MLSGLYGVLR	True;True;True;True;True
sp|P0A8I5|TRMB_ECOLI	sp|P0A8I5|TRMB_ECOLI	210890000	27072000	183810000	12111000	2091800	10019000	11019000	23219000	4	14	IVQVPFAELVK;LGHGVWDLMFER;MVQLFFPDPWHK;NDVISPEFDENGRPLR;NDVISPEFDENGRPLRR;NLSESNDYVPR	True;True;True;True;True;True
sp|P0A8I8|RLMH_ECOLI	sp|P0A8I8|RLMH_ECOLI	21819000	5266800	16552000	1590600	526680	1063900	0	0	1	4	AWSITTNHPYHR;VLVAESLYR	True;True
sp|P0A8J2|DNAT_ECOLI	sp|P0A8J2|DNAT_ECOLI	216720000	68838000	147880000	1327300	1084100	243230	31362000	69892000	15	15	FAMYPDWQPDADFIR;VFHHVQWQQK;VLTPDVVGIDALVHDHQTVLAK	True;True;True
sp|P0A8J4|YBED_ECOLI	sp|P0A8J4|YBED_ECOLI	1.6623e+09	1085000000	577330000	32533000	9747600	22785000	417150000	378960000	24	16	GNYHSVSITINATHIEQVETLYEELGK;HAPGDYTPTVK;HAPGDYTPTVKPSSK;LNELLEFPTPFTYK	True;True;True;True
sp|P0A8J8|RHLB_ECOLI	sp|P0A8J8|RHLB_ECOLI	2778400000	232960000	2545400000	50325000	2950600	47375000	91817000	326130000	14	74	AIIFANTK;DVAGQAQTGTGK;EELFYPSNEEK;ELAFEQMNNAEYIEVEPEQK;ELAVQIHADAEPLAEATGLK;FSDFALHPK;GDLDILVATDVAAR;ILDEFTR;LGLAYGGDGYDK;MYDLGFIK;QNHINLGAIQVVVLDEADR;TMAFLTSTFHYLLSHPAIADR;VGLLTGDVAQK;VLESGVDILIGTTGR;VVEALEK	True;True;True;True;True;True;True;True;True;True;True;True;True;True;True
sp|P0A8K1|PSD_ECOLI	sp|P0A8K1|PSD_ECOLI	4.1473e+09	1.7009e+09	2446500000	115450000	50231000	65220000	411470000	367660000	42	57	DEVRPIDTDPNVLVMPADGVISQLGK;EAQKPDTASYR;EMIYVPGDLFSVNHLTAQNVPNLFAR;IGQPLAVSTETFVTPDAEPAPLPAEEIEAEHDASPLVDDK;IGQPLAVSTETFVTPDAEPAPLPAEEIEAEHDASPLVDDKK;LAGWGASK;LSLQYILPK;LVIDLFVK;NGTFVTTYLSPR;PDTASYR;RAGWLTK;TFNEFFVR;TFNEFFVRPLR;VNLVEQLESLSVTK;WTWPAGENDGSVALLK	True;True;True;True;True;True;True;True;True;True;True;True;True;True;True
sp|P0A8K5|YAEP_ECOLI	sp|P0A8K5|YAEP_ECOLI	67791000	16832000	50959000	22597000	5610700	16986000	7103800	9864800	5	7	AAYAAANLLVSDYVNE;VLNEMAADDALSEAVR	True;True
sp|P0A8L1|SYS_ECOLI	sp|P0A8L1|SYS_ECOLI	29889000000	10474000000	19415000000	575270000	215620000	359650000	2.0893e+09	2415800000	296	263	AELDALQAEIR;ALSQFMLDLHTEQHGYSENYVPYLVNQDTLYGTGQLPK;ARGEDIEPLR;DENDNVEVSR;DHVTLGEMHSGLDFAAAVK;DIALTIPNLPADEVPVGK;EFDFEVR;FAGDLFHTR;FAGDLFHTRPLEEEADTSNYALIPTAEVPLTNLVR;GEDIEPLR;GEIIDEDDLPIK;IEVPEVLRPYMNGLEYIG;LGALEER;LGEELDAAK;LGEELDAAKAELDALQAEIR;LVHTLNGSGLAVGR;MLDPNLLR;NEPDAVAEK;PLEEEADTSNYALIPTAEVPLTNLVR;TENLQAER;TLVAVMENYQQADGR;TYDLEVWIPAQNTYR;VEMVQIVRPEDSMAALEEMTGHAEK;VLQLLGLPYR	True;True;True;True;True;True;True;True;True;True;True;True;True;True;True;True;True;True;True;True;True;True;True;True
sp|P0A8M0|SYN_ECOLI	sp|P0A8M0|SYN_ECOLI	24957000000	11474000000	13483000000	877680000	408920000	468760000	3.0488e+09	3.2667e+09	214	219	DVIPFPR;EDYWWYR;EVAHLRPR;FENPVYWGVDLSSEHER;FFNEQGFFWVSTPLITASDTEGAGEMFR;HSIEYLR;HTLAQALHR;IYTFGPTFR;LDVLDER;LIAYVTGVQNVR;MLEMGLNK;MSVVPVADVLQGR;RHSIEYLR;SVVPVADVLQGR;TNLIGAVAR;TVAAMDVLAPGIGEIIGGSQR;VAVDSEVTVR;VEVAGWVEDPDTYPMAAK;VSTLDLENLPR;VVASPGQGQQFEIQASK;YGTVPHSGFGLGFER;YLAEEHFK	True;True;True;True;True;True;True;True;True;True;True;True;True;True;True;True;True;True;True;True;True;True
sp|P0A8M3|SYT_ECOLI	sp|P0A8M3|SYT_ECOLI	26766000000	11930000000	14836000000	419590000	168510000	251080000	2.9956e+09	2.945e+09	412	435	AEADLAVALEENNIPFEYQLGEGAFYGPK;AILGSMER;ALNAYLQR;DAMFTTSSENR;DEEGLEIIR;DLGSMDVNEVIEK;ELEVFVR;EYQYQEVK;GPFMMDR;GPHVPNMR;HYDHAVSPMDVALDIGPGLAK;IGSDEMWDR;IYGTAWADK;KVPVMIHR;LKEYQYQEVK;LSASYVGEDNER;LSNAGIR;LVYDMYSTFGFEK;MAIGPVIDNGFYYDVDLDR;MHELAEK;NEPSGSLHGLMR;PVITLPDGSQR;QLDLYHMQEEAPGMVFWHNDGWTIFR;QLWPHTK;TAGAYWR;TGHWDNYK;TLTQEDVEALEK;VPVMIHR;VSILDENIAHDDK;VSWHEAR	True;True;True;True;True;True;True;True;True;True;True;True;True;True;True;True;True;True;True;True;True;True;True;True;True;True;True;True;True;True
sp|P0A8M6|YEEX_ECOLI	sp|P0A8M6|YEEX_ECOLI	1304500000	346480000	958040000	174380000	48688000	125690000	183610000	229920000	22	36	EIQDVEK;GDYEDRVDDYIIK;METTKPSFQDVLEFVR;PGMSVEAIQGIIASMK;PSFQDVLEFVR;VDDYIIK;VLLLDNLSDYIK	True;True;True;True;True;True;True
sp|P0A8N0|MATP_ECOLI	sp|P0A8N0|MATP_ECOLI	95271000	46570000	48701000	10586000	5174500	5411200	39297000	11259000	5	5	EGELITR;HFNAEHQHTR;LAGLAQR;SIDLEFIVWQR	True;True;True;True
sp|P0A8N3|SYK1_ECOLI	sp|P0A8N3|SYK1_ECOLI	57090000000	23004000000	34086000000	1335300000	504340000	830960000	4396300000	4488100000	408	431	AIAESIGIHVEK;ALRPLPDK;ASFVTLQDVGGR;DAGDDEAMFYDEDYVTALEHGLPPTAGLGIGIDR;DDLPEGVYNEQFK;DHTSDQLHAEFDGK;DLIELTESLFR;DVILFPAMR;DVILFPAMRPVK;EIGNGFSELNDAEDQAQR;ENEELEALNIEVAVAGR;EQGIAFPNDFR;FEFFIGGR;FHGLQDQEAR;FLDQVAAK;GFMEVETPMMQVIPGGAAAR;HNPEFTMMELYMAYADYK;IAPELYLK;IAPELYLKR;IQLYVAR;IVTEIFEEVAEAHLIQPTFITEYPAEVSPLAR;LVVGGFER;MVMLFTNSHTIR;NDVNPEITDR;NDVNPEITDRFEFFIGGR;NEGISVR;NFRNEGISVR;PFITHHNALDLDMYLR…	True;True;True;True;True;True;True;True;True;True;True;True;True;True;True;True;True;True;True;True;True;True;True;True;True;True;True;True;True;True;True;True;True;True;True;True;True;True
sp|P0A8N5|SYK2_ECOLI	sp|P0A8N5|SYK2_ECOLI	21509000000	9011600000	12497000000	462250000	196100000	266160000	1350300000	1.0213e+09	226	216	ALAESIGITVEK;ALRPLPDK;ASFVTLQDVGGR;DNQELESLNIEVSVAGR;DSLPEGVYNDQFK;DVILFPAMR;DVILFPAMRPQK;EIGNGFSELNDAEDQAER;FEFFIGGR;FHGLQDQEVR;FQEQVNAK;GANEAIDFNDELR;GFMEVETPMMQVIPGGASAR;IAPELYLK;IAPELYLKR;IQLYVAR;IVTEIFDEVAEAHLIQPTFITEYPAEVSPLAR;LVVGGFER;MIMLFTNSHTIR;NDVNPEITDR;NDVNPEITDRFEFFIGGR;NEGISVR;NFRNEGISVR;PFITHHNALDLDMYLR;QQGVAFPNDFR;RLVVGGFER;RNDVNPEITDR;TLAQEVLGTTK;VTYGEHVFDFGK;VTYGEHVFDFGKPFEK;WD…	True;False;False;True;True;False;True;True;False;True;True;True;True;False;False;False;True;False;True;False;False;False;False;False;True;False;False;True;True;True;True;True;True
sp|P0A8N7|EPMA_ECOLI	sp|P0A8N7|EPMA_ECOLI	425010000	170730000	254280000	4192300	722730	3469600	76778000	104030000	9	8	EKPTFVYHFPASQASLAQISTEDHR;GIELANGFHELTDAR;GLPQHPIDQNLIEALK;LDLSNVADTEEDR;SETASWQPSASIPNLLK;YLEIDPLSADK	True;True;True;True;True;True
sp|P0A8P1|LFTR_ECOLI	sp|P0A8P1|LFTR_ECOLI	41149000	9946000	31203000	2743300	663070	2080200	0	0	1	4	EEGTWITR;GVVEAYHR	True;True
sp|P0A8P3|FETP_ECOLI	sp|P0A8P3|FETP_ECOLI	1.527e+09	391430000	1135500000	118500000	30874000	87626000	113480000	177640000	23	39	EAEGQDFQLYPGELGK;EAWAQWQHK;EVHIEGYTPEDK;EVHIEGYTPEDKK;IYNEISK;LLEQEMVNFLFEGK;LNMMNAEHR;QTMLINEK	True;True;True;True;True;True;True;True
sp|P0A8Q0|FRDC_ECOLI	sp|P0A8Q0|FRDC_ECOLI	893640000	443710000	449930000	148940000	73951000	74988000	165450000	89605000	35	22	AANIIVK;MGPEPIIK;PMTSTWWK;TWFELAPK	True;True;True;True
sp|P0A8Q3|FRDD_ECOLI	sp|P0A8Q3|FRDD_ECOLI	281820000	149690000	132130000	46367000	24789000	21578000	89975000	71554000	13	8	IHVPAGK;MHHAMHDLK;MINPNPK	True;True;True
sp|P0A8Q6|CLPS_ECOLI	sp|P0A8Q6|CLPS_ECOLI	120570000	42283000	78286000	18673000	7047100	11626000	27946000	23353000	4	5	ATQLMLAVHYQGK;FFSYDVER;TNDWLDFDQLAEEK	True;True;True
sp|P0A8R0|RRAA_ECOLI	sp|P0A8R0|RRAA_ECOLI	1.8749e+09	725540000	1149400000	267080000	93420000	173660000	342050000	243810000	27	17	ALVDAELAR;ASFGGQIITVK;LAVQNEWEGLVIYGAVR;VLVVDGGGSVR;VNFGGVTFFSGDHLYADNTGIILSEDPLDIE	True;True;True;True;True
sp|P0A8R9|HDFR_ECOLI	sp|P0A8R9|HDFR_ECOLI	41472000	0	41472000	1526900	0	1526900	0	0	0	5	AAESLYLTQSAVSFR;GGLHTVVDSTTLSR;LYQNQDAHTGLQFEAR;PLYAIWLQNSDK	True;True;True;True
sp|P0A8T1|PRMA_ECOLI	sp|P0A8T1|PRMA_ECOLI	210660000	46016000	164640000	23406000	5112900	18293000	20488000	37820000	4	8	ADVVVANILAGPLR;AIGIDIDPQAIQASR;IEQLEDK;LELYLPK	True;True;True;True
sp|P0A8T7|RPOC_ECOLI	sp|P0A8T7|RPOC_ECOLI	65538000000	19623000000	45915000000	558780000	180110000	378670000	1.9293e+09	3.0065e+09	616	765	AAAESSIQVK;AILWMIVPK;AIVQLEDGVQISSGDTLAR;AMMDNLQTETVINR;ASLATESFISAASFQETTR;ATIVNAGSSDFLEGEQVEYSR;DANGELVAK;DITGGLPR;EEAVVWDILDEVIR;EELNETNSETK;EGLNVLQYFISTHGAR;EHPVLLNR;ENVIVGR;EPAILAEISGIVSFGK;FATSDLNDLYR;FTDMIDGQTITR;GDGEQVAGGETVANWDPHTMPVITEVSGFVR;GDVISDGPEAPHDILR;GEAIGVIAAQSIGEPGTQLTMR;GEGMVLTGPK;GLADTALK;GLPYSIVNQALGK;HEIISEAEAEVAEIQEQFQSGLVTAGER;HIEVIVR;IALASPDMIR;IGLLLDMPLR;IGLLLDMPLRDIER…	True;True;True;True;True;True;True;True;True;True;True;True;True;True;True;True;True;True;True;True;True;True;True;True;True;True;True;True;True;True;True;True;True;True;True;True;True;True;True;True;True;True;True;True;True;True;True;True;True;True;True;True;True;True;True;True;True;True;True;True;True;True;True;True;True;True;True;True;True
sp|P0A8U0|SYDP_ECOLI	sp|P0A8U0|SYDP_ECOLI	265180000	128580000	136600000	13465000	8151000	5314500	48983000	34328000	10	7	AFDIVIQPTIHTFYTTQFAGDMHAQFGDIK;LTLLQTWSEDDFR;LTLLQTWSEDDFRR;VQENLIGHLVTQK	True;True;True;True
sp|P0A8U2|YAFD_ECOLI	sp|P0A8U2|YAFD_ECOLI	213830000	29568000	184260000	19350000	2956800	16393000	19904000	52420000	4	10	AEWLSVLK;GLNVSEASVLVTR;ILVWNIYK;PLDFVFYR;QLLPIGDQIAHHSGPVIMAGDFNAWSR;SALVTVYPLPDTR	True;True;True;True;True;True
sp|P0A8U6|METJ_ECOLI	sp|P0A8U6|METJ_ECOLI	291810000	63399000	228410000	31439000	6936100	24503000	28841000	40844000	8	10	AEWSGEYISPYAEHGK;ERSDEIPEAAK;ITVSIPLK;SDEIPEAAK	True;True;True;True
sp|P0A8V0|RBN_ECOLI	sp|P0A8V0|RBN_ECOLI	204320000	116300000	88019000	6130100	2425600	3704500	31719000	22627000	11	13	EFVETALR;GVDVMVHEATLDITMEAK;LIITHVSSR;MELIFLGTSAGVPTR;PGALNAQALK;SMSGIIQPLTIYGPQGIR	True;True;True;True;True;True
sp|P0A8V2|RPOB_ECOLI	sp|P0A8V2|RPOB_ECOLI	57923000000	14007000000	43916000000	628540000	153440000	475100000	1.6796e+09	3.2395e+09	382	652	ADKPLVGTGMER;ALEIEEMQLK;ALMGANMQR;ALNYTTEQILDLFFEK;AQFGGQR;AVAVDSGVTAVAK;AVLVAGGVEAEK;AYDLGADVR;DDIIDVMK;DLSEELQILEAGLFSR;DQVDYMDVSTQQVVSVGASLIPFLEHDDANR;DVHPTHYGR;EAAESLFENLFFSEDR;EAAESLFENLFFSEDRYDLSAVGR;EEIEGSGILSK;EFFGSSQLSQFMDQNNPLSEITHK;EQEVYMGEIPLMTDNGTFVINGTER;FIEQDPEGQYGLEAAFR;GDVLADGPSTDLGELALGQNMR;GESSLFSR;GETASFDIEANGK;GETQLTPEEK;GEVDDIDHLGNR;GEVDDIDHLGNRR;GGVVQYVDASR;GMPIATPVFDGAK;GS…	True;True;True;True;True;True;True;True;True;True;True;True;True;True;True;True;True;True;True;True;True;True;True;True;True;True;True;True;True;True;True;True;True;True;True;True;True;True;True;True;True;True;True;True;True;True;True;True;True;True;True;True;True;True;True;True;True;True;True;True;True;True;True;True;True;True;True
sp|P0A8V6|FADR_ECOLI	sp|P0A8V6|FADR_ECOLI	1138900000	424670000	714250000	30719000	11952000	18768000	167940000	128180000	21	25	AQEVLATANEVADHADAFAELDYNIFR;DGWLTIQHGK;DGWLTIQHGKPTK;ELSELIGVTR;FPPGTILPAER;LDHESVPQLIDNLLSVR;SLALGFYHK;TNISTIFIR;YGHESGEIWHR	True;True;True;True;True;True;True;True;True
sp|P0A8W0|NANR_ECOLI	sp|P0A8W0|NANR_ECOLI	902080000	202800000	699290000	16979000	4097300	12882000	47864000	61515000	14	13	ALEINSQSLDNNAAFIR;ALQSHLNSVSATWHAFGQTTNK;DFLSHPGGIAHFEQLR;EFGEGEQLPSER;LFFESSLVR;SDVDFHR;YAAEHATDEQIDLLAK	True;True;True;True;True;True;True
sp|P0A8W2|SLYA_ECOLI	sp|P0A8W2|SLYA_ECOLI	153470000	60740000	92731000	13632000	5068000	8563500	20665000	11408000	8	12	AEPLISEMEAVINK;LEHNIIELQAK;LKPLELTQTHWVTLHNIHQLPPDQSQIQLAK;MESPLGSDLAR;PLELTQTHWVTLHNIHQLPPDQSQIQLAK;TLDQLEEK	True;True;True;True;True;True
sp|P0A8W5|YQGE_ECOLI	sp|P0A8W5|YQGE_ECOLI	533940000	169910000	364030000	38330000	12198000	26132000	78404000	60466000	15	25	DVLETLGTDK;GFILHTPPSNFASSIR;IEGILEK;ISDNTVMTTSR;LDKPVMLGGPLAEDR;LIGVDILTMPGVAGHA;QPSDVLVALGYASWEK	True;True;True;True;True;True;True
sp|P0A8W8|YFBU_ECOLI	sp|P0A8W8|YFBU_ECOLI	23701000000	10608000000	13093000000	1.5457e+09	624930000	920760000	3.0908e+09	2371300000	280	241	ELDREFGELK;FMVNVEGR;GYGLQMR;LILSNQYK;LQTIIER;MEMTNAQR;MMTMLDPANAER;QYHLSANEINQIINA;RLQTIIER;RVTFLGFDAATEAR;TIIDIMEMYHALHVSWSNLQDQQSIDER;VTFLGFDAATEAR;YTHFDAGTHGFNAQTPMWEK	True;True;True;True;True;True;True;True;True;True;True;True;True
sp|P0A8X0|YJGA_ECOLI	sp|P0A8X0|YJGA_ECOLI	526900000	143360000	383540000	16182000	937820	15244000	60115000	70541000	11	21	HNQQVVLFHK;IPLDADLR;LGAEIVDLGK;QIFQYLR;QLQLIGK;QPEDWLDDVPGDDIEDEDDEIIWVSK;TKQPEDWLDDVPGDDIEDEDDEIIWVSK	True;True;True;True;True;True;True
sp|P0A8X2|YCEI_ECOLI	sp|P0A8X2|YCEI_ECOLI	3.293e+09	1.4651e+09	1.828e+09	23688000	10270000	13418000	1199700000	589440000	29	26	DFDGTFTFDEK;DGDELDITGDLTLNGVTKPVTLEAK;EGQHAFVNFR;IQHLGYSWLYGTFK;LIGQGDDPWGGK;SADFLNTAK;TDLGPASQEVDLIISVEGVQQK;VNVTINTTSVDTNHAER;YPQATFTSTSVK	True;True;True;True;True;True;True;True;True
sp|P0A8Y3|YIHX_ECOLI	sp|P0A8Y3|YIHX_ECOLI	404380000	137170000	267220000	34450000	13867000	20583000	91850000	80337000	23	18	IPLASLK;SFHMGEAFHQHER;VLGAWSDLTR;VVVLSNTNR	True;True;True;True
sp|P0A8Y5|YIDA_ECOLI	sp|P0A8Y5|YIDA_ECOLI	2221200000	661940000	1.5592e+09	90904000	25114000	65790000	174240000	230480000	38	37	AADGSTVAQTALSYDDYR;EVANFVTK;EVGSHFHALDR;GVNVVLTTGR;GVNVVLTTGRPYAGVHNYLK;LIAIDMDGTLLLPDHTISPAVK;PYAGVHNYLK;SAPYFLEILDK;SNLEDGVAFAIEK;TTLYTANR;VMMIDEPAILDQAIAR	True;True;True;True;True;True;True;True;True;True;True
sp|P0A8Z0|YCIA_ECOLI	sp|P0A8Z0|YCIA_ECOLI	12862000	2960900	9901400	745440	422980	322460	0	0	2	4	STTHNVPQGDLVLR;VASEPIGQR;YVAVDPEGK	True;True;True
sp|P0A8Z3|YBGC_ECOLI	sp|P0A8Z3|YBGC_ECOLI	368250000	145990000	222260000	41228000	13673000	27555000	73168000	52936000	16	23	GTSLVFTQR;HHHFSQQALMAER;LDDMLEIQTEITSMR;MNTTLFR;MTVEYYAPAR;VYYEDTDAGGVVYHASYVAFYER	True;True;True;True;True;True
sp|P0A8Z7|YQIA_ECOLI	sp|P0A8Z7|YQIA_ECOLI	227700000	102670000	125020000	45539000	20535000	25005000	56355000	22049000	6	7	PFELLTDYLGQNENPYTGQQYVLESR;STLLYLHGFNSSPR	True;True
sp|P0A901|BLC_ECOLI	sp|P0A901|BLC_ECOLI	19786000	11496000	8289600	1413300	821170	592110	0	0	2	4	AYFTGAPTR;DYLWILSR;TPTISDEVK;YLGTWYEIAR	True;True;True;True
sp|P0A903|BAMC_ECOLI	sp|P0A903|BAMC_ECOLI	4798800000	1423000000	3.3758e+09	152080000	44935000	107140000	316100000	374090000	70	96	ALDIRPPAQPLALVSGAR;ASTTMDVQSAADDTGLPMLVVR;DDAGQTLTTDWVQWNR;GHTLTQSQNDALVAVFQAAFSK;GNTLWPQVVSVLQAK;GPFNVVWQR;LDEDEQYR;LLNLEQAGK;LLNLEQAGKPVADAASMQR;LPAALEK;LQVGDLDNR;NYTITQR;PLSDSDWQELGASDPGLASGDYK;PQGYQQAVTVK;PVADAASMQR;QVSGDEAYLEAAPLAELHAPAGMILPVTSGDYAIPVTNGSGAVGK;SATDAANAAQNR;SQGNMAVTYK;SQGNMAVTYKPLSDSDWQELGASDPGLASGDYK;SSLQFIDPK;TQFTGDTASLLVENGR;YQISVKPQGYQQAVTVK;YSTEMMNVISAGLDK	True;True;True;True;True;True;True;True;True;True;True;True;True;True;True;True;True;True;True;True;True;True;True
sp|P0A905|SLYB_ECOLI	sp|P0A905|SLYB_ECOLI	38896000000	19378000000	19518000000	5149500000	2700400000	2449100000	4.1601e+09	1.9493e+09	342	249	DDGNTIMVVQK;FSPGQRVVLASNGSQVTVSPR;KDDGNTIMVVQK;PVQIQGGDDSNVIGAIGGAVLGGFLGNTVGGGTGR;QGNTRFSPGQR;QVQNVSYGTIVNVR;SLATAAGAVAGGVAGQGVQSAMNK;TQGVELEIR;TQGVELEIRK;VVLASNGSQVTVSPR	True;True;True;True;True;True;True;True;True;True
sp|P0A908|MIPA_ECOLI	sp|P0A908|MIPA_ECOLI	40083000000	30073000000	10010000000	2191800000	1.6486e+09	543250000	8.2832e+09	1431100000	344	171	DYDTDVYPVPVINYEGDNFWFR;FSLGAGVGVVEHPYK;GLGGGYYLWNDATDK;LSDEVTDSPMVDK;LSITAYWSPLYFK;STMMAGLSYAHFTQYGYLR;SWTGLISTGITYK;SWTGLISTGITYKF;TTLAGDTLDNSNGIVWDMAWLYR;YTNGGLTVTPGIGVQWNSENQNEYYYGVSR	True;True;True;True;True;True;True;True;True;True
sp|P0A910|OMPA_ECOLI	sp|P0A910|OMPA_ECOLI	142160000000	71703000000	70457000000	5788400000	2806900000	2.9815e+09	24949000000	9156700000	618	533	AQGVQLTAK;AQSVVDYLISK;ATLKPEGQAALDQLYSQLSNLDPK;DGSVVVLGYTDR;DNTWYTGAK;DVVTQPQA;FGQGEAAPVVAPAPAPAPEVQTK;GSVENGAYK;GSVENGAYKAQGVQLTAK;IGSDAYNQGLSER;LEYQWTNNIGDAHTIGTR;LEYQWTNNIGDAHTIGTRPDNGMLSLGVSYR;LGGMVWR;LGGMVWRADTK;LGYPITDDLDIYTR;MPYKGSVENGAYK;MPYKGSVENGAYKAQGVQLTAK;NHDTGVSPVFAGGVEYAITPEIATR;PDNGMLSLGVSYR;PEGQAALDQLYSQLSNLDPK;RVEIEVK;SDVLFNFNK	True;True;True;True;True;True;True;True;True;True;True;True;True;True;True;True;True;True;True;True;True;True
sp|P0A912|PAL_ECOLI	sp|P0A912|PAL_ECOLI	28297000000	9930800000	18366000000	3.126e+09	1160700000	1.9654e+09	4412000000	4760600000	236	240	EKPAVLGHDEAAYSK;GTPEYNISLGER;GVSADQISIVSYGK;LQMQQLQQNNIVYFDLDK;NASNDGSEGMLGAGTGMDANGGNGNMSSEEQAR;PAVLGHDEAAYSK;SDFAQMLDAHANFLR;VTVEGHADER	True;True;True;True;True;True;True;True
sp|P0A915|OMPW_ECOLI	sp|P0A915|OMPW_ECOLI	1237900000	918260000	319590000	71568000	52754000	18814000	250290000	42205000	41	14	ATGDIATVHHLPPTLMAQWYFGDASSK;DSWGAAGQVGVDYLINR;EAGLSDLSLK;FRPYVGAGINYTTFFDNGFNDHGK;LDPWVFMFSAGYR;LGGAQQHDSVR;PYVGAGINYTTFFDNGFNDHGK	True;True;True;True;True;True;True
sp|P0A917|OMPX_ECOLI	sp|P0A917|OMPX_ECOLI	25055000000	20573000000	4481800000	2729600000	2190900000	538690000	4.1714e+09	468260000	270	89	FQTTEYPTYK;HDTSDYGFSYGAGLQFNPMENVALDFSYEQSR;INDWASIYGVVGVGYGK;INDWASIYGVVGVGYGKFQTTEYPTYK;IRSVDVGTWIAGVGYRF;MGGFNLK;NQYYGITAGPAYR;SVDVGTWIAGVGYR;SVDVGTWIAGVGYRF;TASSGDYNKNQYYGITAGPAYR;YEEDNSPLGVIGSFTYTEK;YEEDNSPLGVIGSFTYTEKSR;YRYEEDNSPLGVIGSFTYTEK	True;True;True;True;True;True;True;True;True;True;True;True;True
sp|P0A921|PA1_ECOLI	sp|P0A921|PA1_ECOLI	1171200000	617330000	553920000	49170000	24476000	24694000	163820000	64073000	34	32	DVEMGYNHDSNGR;EAIASYDWAENAR;EVHDAPAVR;GILGPNSVLGASYTQK;GQYNWNTGYGGAELGLSYPITK;IGYHLGDAVLSAK;LMAENGNWLVEVKPWYVVGNTDDNPDITK;LYTQVYSGYGESLIDYNFNQTR;PWYVVGNTDDNPDITK;VGVGVMLNDLF;YMGYYQLK	True;True;True;True;True;True;True;True;True;True;True
sp|P0A927|TSX_ECOLI	sp|P0A927|TSX_ECOLI	76723000000	56793000000	19930000000	3.9892e+09	3.0052e+09	984000000	10272000000	1.7438e+09	485	157	DWFDFYGYADAPVFFGGNSDAK;EWYFANNYIYDMGR;FGPQIRNDTYLEYEAFAK;FSIDKLTNTDLSFGPFK;GIWNHGSPLFMEIEPR;KDWFDFYGYADAPVFFGGNSDAK;LTNTDLSFGPFK;NDTYLEYEAFAK;PQYLSDWWHQSVNVVGSYHTR;TNNSIASSHILALNYDHWHYSVVAR;YQWQNYGAANENEWDGYR;YWHDGGQWNDDAELNFGNGNFNVR	True;True;True;True;True;True;True;True;True;True;True;True
sp|P0A935|MLTA_ECOLI	sp|P0A935|MLTA_ECOLI	1177000000	229960000	947080000	26922000	4355100	22567000	65721000	99918000	21	41	AEIYAGALSDK;AGWYNHYGR;EDMSMQAIR;FNGQYELR;GASAVPLVGR;GQHFDIYQGIGPEAGHR;HWGETHSEAEVR;LMVALDVGGAIK;LYGNQSNVYNAVQEWLR;QFGIDAWQMEGADNYGNVQFTGYYTPVIQAR	True;True;True;True;True;True;True;True;True;True
sp|P0A937|BAME_ECOLI	sp|P0A937|BAME_ECOLI	5651500000	2687800000	2.9637e+09	58252000	58252000	987890000	795470000	571560000	60	40	PDINQGNYLTANDVSK;QQPGHEGVTQQTLTLTFNSSGVLTNIDNK;QQPGHEGVTQQTLTLTFNSSGVLTNIDNKPALSGN;VVYRPDINQGNYLTANDVSK	True;True;True;True
sp|P0A940|BAMA_ECOLI	sp|P0A940|BAMA_ECOLI	20456000000	11050000000	9405500000	284030000	127290000	156740000	1424900000	1.5537e+09	208	219	AEQFQFNIGK;AGLGYVHNSLSNMQPQVAMWR;ALFATGNFEDVR;AVVTPLPR;AVYFPHQASNYDPDYDYECATQDGAK;DEVPWWNVVGDR;DGDTLLVQVK;DIHFEGLQR;EMPFYENFYAGGSSTVR;ERPTIASITFSGNK;FNIDSTQVSLTPDK;GFQSNTIGPK;GIYVTVNITEGDQYK;GLEDFYYSVGK;GYARFNIDSTQVSLTPDK;GYFPTDGSR;IEPGELYNGTK;IRFEGNDTSK;LAGDLETLR;LFYNDFQADDADLSDYTNK;LGFFETVDTDTQR;LSGVEVSGNLAGHSAEIEQLTK;LVFQEGVSAEIQQINIVGNHAFTTDELISHFQLR;NDYQTYAELSVTNPYFTVDGVSLGGR;NTGSFNFGIGYGTES…	True;True;True;True;True;True;True;True;True;True;True;True;True;True;True;True;True;True;True;True;True;True;True;True;True;True;True;True;True;True;True;True;True;True;True;True;True;True;True;True;True;True
sp|P0A944|RIMI_ECOLI	sp|P0A944|RIMI_ECOLI	31778000	12613000	19164000	2263800	966500	1297300	6539100	6235200	4	4	ALLEHLIDELEK;GVATLWLEVR;TFASNQGER;YLNFQLTQNGK	True;True;True;True
sp|P0A948|RIMJ_ECOLI	sp|P0A948|RIMJ_ECOLI	166350000	9754000	156590000	14304000	886730	13417000	0	0	1	21	EIIGVANFSNVVR;GLMFEALTAAIR;HFLKPWEPVR;LADYYAENR;LGMINEFHK;QGSAFYFGLFDPDEK	True;True;True;True;True;True
sp|P0A951|ATDA_ECOLI	sp|P0A951|ATDA_ECOLI	532990000	193190000	339800000	22148000	6884100	15264000	80073000	70189000	14	18	AEFQIIISPEYQGK;AGLVELVEINHVHR;LAMDYGFTVLNLYK;LYLIVDK;LYLIVDKENEK;TPGQTLLKPTAQ	True;True;True;True;True;True
sp|P0A953|FABB_ECOLI	sp|P0A953|FABB_ECOLI	23765000000	12228000000	11537000000	557910000	227550000	330360000	1.8957e+09	2205900000	162	186	AVGPYVVTK;AVITGLGIVSSIGNNQQEVLASLR;DGFVIAGGGGMVVVEELEHALAR;ELTTVMSNSFGFGGTNATLVMR;FQVFGADAMR;LDTTGLIDR;LDTTGLIDRK;SGITFSQELK;SHVWGNVK;SPAISATK;VGLIAGSGGGSPR	True;True;True;True;True;True;True;True;True;True;True
sp|P0A955|ALKH_ECOLI	sp|P0A955|ALKH_ECOLI	3.4624e+09	1131300000	2331100000	302910000	102850000	200060000	386290000	408080000	29	47	ALQAIAGPFSQVR;ALVAGGVR;FFPAEANGGVK;LEHAVPMAK;TSAESILTTGPVVPVIVVK;VLEVTLR	True;True;True;True;True;True
sp|P0A959|ALAA_ECOLI	sp|P0A959|ALAA_ECOLI	37047000	17383000	19664000	1217300	349540	867720	0	0	2	3	ELLMEIVEIAR;GIVIINPNNPTGAVYSK;QHNLIIFADEIYDK;VLLVQGTAFNWPWPDHFR	True;True;True;True
sp|P0A962|ASPG1_ECOLI	sp|P0A962|ASPG1_ECOLI	1.4715e+09	526480000	944980000	50890000	13467000	37423000	257150000	243800000	27	33	AFLQELQEASDR;AHADGFDAFASPNLPPLLEAGIHIR;LHYLLSQELDTETIR;LNTPPAPHGEGELIVHPITPQPIGVVTIYPGISADVVR;PVIVTGSQIPLAELR;SEQGYIPVSGHLQR;SIYVAYTGGTIGMQR;SYGVGNAPQNK	True;True;True;True;True;True;True;True
sp|P0A972|CSPE_ECOLI	sp|P0A972|CSPE_ECOLI	2.9357e+09	2.0235e+09	912130000	82022000	73554000	8467100	1130400000	525640000	48	23	DVFVHFSAIQTNGFK;GFGFITPEDGSK;VEFEITNGAK	True;True;True
sp|P0A978|CSPG_ECOLI	sp|P0A978|CSPG_ECOLI	2817600000	1.8422e+09	975390000	152870000	90689000	62186000	954110000	304030000	59	15	DVFVHFTAIQSNEFR;GFGFITPDDGSK;VEFSIEQGQR	True;False;True
sp|P0A988|DPO3B_ECOLI	sp|P0A988|DPO3B_ECOLI	2353400000	709290000	1.6442e+09	79122000	23777000	55345000	81899000	93238000	68	95	AAILSNEK;AHVGDFIFTSK;EHLLKPLQQVSGPLGGR;GLPEGAEIAVQLEGER;LIEATQFSMAHQDVR;LYVSENQLK;MLDGGDNPLR;MMLTDSVSSVQIEDAASQSAAYVVMPMR;PLQQVSGPLGGR;VALVQPHEPGATTVPAR;VQIGSNNIR;YYLNGMLFETEGEELR	True;True;True;True;True;True;True;True;True;True;True;True
sp|P0A991|ALF1_ECOLI	sp|P0A991|ALF1_ECOLI	300130000	98478000	201650000	11238000	4902400	6335400	55506000	35484000	6	12	AGLINSGGAAGGETDLSDAVR;AHELGMVTVLWAYLR;DADNLLQHR;DGVDYHVSADLTGQANHLAATIGADIVK;LAGTGYLSILPVDQGVEHSAGASFAANPLYFDPK;LINAVQDVYLDSK;QIEEISAAFER	True;True;True;True;True;True;True
sp|P0A993|F16PA_ECOLI	sp|P0A993|F16PA_ECOLI	2781000000	708430000	2.0726e+09	122290000	31185000	91104000	276940000	326000000	39	46	AGLVDILGASGAENVQGEVQQK;GGIYLYPSTASHPDGK;ILDIIPETLHQR;LDLFANEK;QHEFSHATGELTALLSAIK;SFFVGNDHMVEDVER;TLGEFIVEK;TYSINEGNYIK;VTPVGTPVTEEDFLQPGNK;YIGSLVADFHR	True;True;True;True;True;True;True;True;True;True
sp|P0A996|GLPC_ECOLI	sp|P0A996|GLPC_ECOLI	3.0891e+09	1.0023e+09	2.0868e+09	93927000	24490000	69436000	560400000	642320000	46	72	DEYPEVLNVDNK;DGALYDEALK;DHIELATR;ENYPTSQAIGAPLFR;KENYPTSQAIGAPLFR;NFVLSHTDLMGSVSTPFAPIVNTATSLK;NFVLSHTDLMGSVSTPFAPIVNTATSLKPVR;QAITNVESIR;QLLDAALK;TLPLKPLPLK;VLNAMGTGVQLLSK;WQIEMSTSLR;WYRSVAAQQAQYK;YDTTRPSLR;YSFGTFR	True;True;True;True;True;True;True;True;True;True;True;True;True;True;True
sp|P0A998|FTNA_ECOLI	sp|P0A998|FTNA_ECOLI	11107000000	582970000	10524000000	1311900000	76418000	1235400000	187360000	1365000000	62	158	ELSTLDTQN;HAQEEMTHMQR;HEQLITQK;INTVESPFAEYSSLDELFQETYK;LFDYLTDTGNLPR;MLKPEMIEK;SGEGLYFIDK;SIIDKLSLAGK	True;True;True;True;True;True;True;True
sp|P0A9A2|FTNB_ECOLI	sp|P0A9A2|FTNB_ECOLI	23094000	8288200	14805000	1924500	690680	1233800	0	0	2	3	AQAQSNVTQMMR;ATAGMLLK;MATAGMLLK;SSTLAQLADEAK	True;True;True;True
sp|P0A9A6|FTSZ_ECOLI	sp|P0A9A6|FTSZ_ECOLI	9154000000	3.036e+09	6.1179e+09	284250000	90390000	193860000	477300000	533550000	166	223	AALEGADMVFIAAGMGGGTGTGAAPVVAEVAK;AEEAAEMAISSPLLEDIDLSGAR;AFASDNATVVIGTSLDPDMNDELR;DLGILTVAVVTK;DLGILTVAVVTKPFNFEGK;EPDYLDIPAFLR;ERIEGVEFFAVNTDAQALR;GAVQGIAELITR;GAVQGIAELITRPGLMNVDFADVR;GISLLDAFGAANDVLK;GLGAGANPEVGR;GVLVNITAGFDLR;HVDSLITIPNDK;IEGVEFFAVNTDAQALR;LDEFETVGNTIR;MAFAEQGITELSK;NAADEDRDALR;PFNFEGK;PGLMNVDFADVR;QVQQPVMDR;RPEITLVTNK;TAVGQTIQIGSGITK;VIGVGGGGGNAVEHMVR;VTVVATGIGMDK;VVNDNAPQTA…	True;True;True;True;True;True;True;True;True;True;True;True;True;True;True;True;True;True;True;True;True;True;True;True;True;True
sp|P0A9A9|FUR_ECOLI	sp|P0A9A9|FUR_ECOLI	1.709e+09	529450000	1179500000	117760000	41583000	76177000	164050000	124400000	17	28	ILEVLQEPDNHHVSAEDLYK;LIDMGEEIGLATVYR;MTDNNTALK;VIEFSDDSIEAR;VLNQFDDAGIVTR	True;True;True;True;True
sp|P0A9B2|G3P1_ECOLI	sp|P0A9B2|G3P1_ECOLI	113070000000	42609000000	70462000000	2765700000	1.0411e+09	1.7247e+09	8779300000	6.2375e+09	534	535	AATYEQIK;AATYEQIKAAVK;AGIALNDNFVK;DGHLIVNGK;DNTPMFVK;FDGTVEVK;GASQNIIPSSTGAAK;GVLGYTEDDVVSTDFNGEVCTSVFDAK;KVVMTGPSK;LTGMAFR;LVSWYDNETGYSNK;SDIEIVAINDLLDADYMAYMLK;VGINGFGR;VINDNFGIIEGLMTTVHATTATQK;VLDLIAHISK;VLPELNGK;VPTPNVSVVDLTVR;VPTPNVSVVDLTVRLEK;VTAERDPANLK;VVMTGPSK;WDEVGVDVVAEATGLFLTDETAR	True;True;True;True;True;True;True;True;True;True;True;True;True;True;True;True;True;True;True;True;True
sp|P0A9B6|E4PD_ECOLI	sp|P0A9B6|E4PD_ECOLI	762230000	309190000	453040000	24767000	9959800	14807000	59469000	72151000	27	26	AAQGAFHGIVDYTELPLVSVDFNHDPHSAIVDGTQTR;ALYESGR;DQLFVGDDAIR;EHGEAHIAAGAK;FEAIAVR;FFPQFNDR;LAAGITR;LLDDAYGIESGTVTTIHSAMHDQQVIDAYHPDLR;SLQSLPWR;VAINGFGR;VLFSHPGSNDLDATVVYGVNQDQLR;VPTINVTAIDLSVTVK;VSGAHLIK	True;True;True;True;True;True;True;True;True;True;True;True;True
sp|P0A9C0|GLPA_ECOLI	sp|P0A9C0|GLPA_ECOLI	3.2339e+09	779730000	2454200000	23409000	4932800	18476000	294050000	662150000	44	68	AAGLLQR;AYSGVRPLVASDDDPSGR;DGLDGFITITGGK;DSQSSDVIIIGGGATGAGIAR;EHGAVILTAHEVTGLIR;FNVTTSAQSIEQLSTFLNER;GIVLLDHAER;GSLLIMDHR;GVQPIAWGDALR;HDIATGATGR;IDYNEIDDNR;IDYNEIDDNRVTAEEVDILLR;IIEPAVNPALIGAVK;INQHVINR;KPSDADILVPGDTISLIGTTSLR;NHGLLHSGAR;NHLTGETQALHAPVVVNAAGIWGQHIAEYADLR;PLVASDDDPSGR;PSDADILVPGDTISLIGTTSLR;VISLPAPLR;VTAEEVDILLR;YAVTDAESAR	True;True;True;True;True;True;True;True;True;True;True;True;True;True;True;True;True;True;True;True;True;True
sp|P0A9C5|GLN1B_ECOLI	sp|P0A9C5|GLN1B_ECOLI	29747000000	9912400000	19834000000	99087000	15076000	84011000	3.8612e+09	8997000000	94	115	ADEIQIYK;AGGVFTDEAIDAYIALR;AINALANPTTNSYK;EIPQVAGSLEEALNELDLDR;EQHVTIPAHQVNAEFFEEGK;FGSSISGSHVAIDDIEGAWNSSTQYEGGNK;GGYFPVPPVDSAQDIR;IHPGEAMDK;IPVVSSPK;MFDGSSIGGWK;MTPHPVEFELYYSV;NGVNLFAGDK;RAEDYLR;SAEHVLTMLNEHEVK;TATFMPK;YAGLSEQALYYIGGVIK;YVVHNVAHR	True;True;True;True;True;True;True;True;True;True;True;True;True;True;True;True;True
sp|P0A9C9|GLPX_ECOLI	sp|P0A9C9|GLPX_ECOLI	203820000	46549000	157270000	9461200	2216600	7244600	19356000	36274000	6	9	GNIATTETLLIR;IQSIHYLDR;NTADGAAVNAMR;PLSELTVTILAK;SDNVIFSATGITK;VTESAALAGYK	True;True;True;True;True;True
sp|P0A9D2|GSTA_ECOLI	sp|P0A9D2|GSTA_ECOLI	2338100000	1106600000	1231500000	119200000	58548000	60651000	270600000	176720000	52	45	DFTLVSVDLMK;FTIADAYLFTVLR;LENGDDYFAVNPK;LNLEGLEHIAAFMQR;LQYVNEALK;MAERPEVQDALSAEGLK;QLLAPVNSISR;RLENGDDYFAVNPK;TIEWLNYIATELHK	True;True;True;True;True;True;True;True;True
sp|P0A9D4|CYSE_ECOLI	sp|P0A9D4|CYSE_ECOLI	2376200000	1.0014e+09	1374800000	115040000	53542000	61494000	639740000	569040000	51	38	EGVMIGAGAK;GFHALQAYR;GIMLDHATGIVVGETAVIENDVSILQSVTLGGTGK;HENLGSALSYMLANK;IGAGSVVLQPVPPHTTAAGVPAR;IGHWLWNQGR;ILGNIEVGR;LSSPIMPAIAIR;YSTPLLYLK	True;True;True;True;True;True;True;True;True
sp|P0A9D8|DAPD_ECOLI	sp|P0A9D8|DAPD_ECOLI	21421000000	7.6892e+09	13732000000	1081500000	319980000	761530000	886480000	1107100000	294	181	AEITPANADTVTR;AVLLSFR;EAVNQVIALLDSGALR;ETGEIHYGR;FADYDEAR;IDGQWVTHQWLK;INDNQVIEGAESR;MQQLQNIIETAFER;QGAFIAR;RAEITPANADTVTR;SEVVEGVIVEEGSVISMGVYIGQSTR;VGINELLR;VPAGSVVVSGNLPSK;VPAGSVVVSGNLPSKDGK;VVPPAAVR	True;True;True;True;True;True;True;True;True;True;True;True;True;True;True
sp|P0A9E0|ARAC_ECOLI	sp|P0A9E0|ARAC_ECOLI	24507000	22374000	2132900	409210	256860	152350	0	0	3	1	EWYHQWVYFR;GYILNLTIR;PGDILLFPPGEIHHYGR	True;True;True
sp|P0A9F1|MNTR_ECOLI	sp|P0A9F1|MNTR_ECOLI	568540000	122930000	445610000	16470000	3465600	13004000	0	0	3	8	DAEGMEHHVSEETLDAFR;GVFLTAEGEK;LGVSQPTVAK;VTQLVNVEEHVEGFR	True;True;True;True
sp|P0A9F3|CYSB_ECOLI	sp|P0A9F3|CYSB_ECOLI	1.775e+09	361410000	1413600000	57024000	5394200	51630000	316160000	287400000	33	36	DVVDAAVALR;FAPHLTR;GSLYIATTHTQAR;HLTQVTPAGQEIIR;IVFTATDADVIK;LGLGVGVIASMAVDPVADPDLVR;SELDTAFNR;SNEEIEVMFK;SVAGEHTWPDK;SYMYDFIQR;VDAHDIFSHSTTK;YIVEVVNHNLNVSSTAEGLYTSQPGISK	True;True;True;True;True;True;True;True;True;True;True;True
sp|P0A9G4|CUER_ECOLI	sp|P0A9G4|CUER_ECOLI	20976000	6076800	14899000	450720	1012800	450720	0	0	1	2	ITGLTSK;TYTQQHLNELTLLR	True;True
sp|P0A9G6|ACEA_ECOLI	sp|P0A9G6|ACEA_ECOLI	727870000	333190000	394680000	7027500	3788600	3238900	123600000	52661000	11	16	AMIEAGAAAVHFEDQLASVK;DGYTFVSHQQEVGTGYFDK;FAQAIHAK;GYINSLGALTGGQALQQAK;THAGIEQAISR;TQQIEELQK;VTTIIQGGTSSVTALTGSTEESQF	True;True;True;True;True;True;True
sp|P0A9H3|LDCI_ECOLI	sp|P0A9H3|LDCI_ECOLI	959050000	314630000	644420000	10115000	3391700	6723100	88729000	75622000	26	42	AFDLNLR;EAEQYIAR;EDPEFYENMR;ELHGMTEEVYLDEMVGR;ETPNATWPVHAVITNSTYDGLLYNTDFIK;GDVNEETFNEAYMMHTTTSPHYGIVASTETAAAMMK;IQELAQNIHK;LIENNAR;LINGSIER;LIVHHNLPDLMYR;LLAAFSQASMIHVK;LNFQIVYPNDRDDLLK;QTTDEYINTILPPLTK;SDISISVSELGSLLDHSGPHK;SIHFDSAWVPYTNFSPIYEGK;SYMVTNGTSTANK;VIYETQSTHK;YLDEHGIVVEK	True;True;True;True;True;True;True;True;True;True;True;True;True;True;True;True;True;True
sp|P0A9H5|BTUR_ECOLI	sp|P0A9H5|BTUR_ECOLI	248530000	113520000	135000000	10630000	5609400	5020800	57147000	21927000	15	16	DILELADTVSELRPVK;EVWQHAK;GIIIVFTGNGK;NLLEPHGVEFQVMATGFTWDTQNR;PHQQTVIITGR;VGVVQFIK	True;True;True;True;True;True
sp|P0A9H7|CFA_ECOLI	sp|P0A9H7|CFA_ECOLI	3.8557e+09	1.6317e+09	2223900000	122070000	52439000	69628000	240400000	208340000	116	114	AGIAINGSAPADIR;AGLENQLPHHFK;DLNDQFDR;EHYDLGNDLFSR;FLAAWPEIADNYSER;GVENGLR;IANELLSR;IVSVGMFEHVGPK;LDMFFSK;LFNLQSK;NLKPEGIFLLHTIGSK;NYDTYFAVVDR;PEGIFLLHTIGSK;QIAQSSEPHFVMEDWHNFGADYDTTLMAWYER;TDLNVDPWINK	True;True;True;True;True;True;True;True;True;True;True;True;True;True;True
sp|P0A9I3|GCVR_ECOLI	sp|P0A9I3|GCVR_ECOLI	1.9999e+09	988110000	1.0118e+09	36189000	27598000	8590900	199690000	79808000	67	43	AAQLHIQITAHSPASADAANIEQAFK;FTALFDAHHMNIAELVSR;GAELDLLIVMK;PGIVNTITR;PRPPMPASVWVQVDVADSPHLIER;TLSSQHYLVITALGADR;TLSSQHYLVITALGADRPGIVNTITR	True;True;True;True;True;True;True
sp|P0A9J0|RNG_ECOLI	sp|P0A9J0|RNG_ECOLI	1167300000	351860000	815430000	13141000	3547900	9593200	102270000	139760000	22	31	DFADAELDR;FLVYASPAVAEALK;GEESHSLAEVEIFVGK;NLDDTIFNTNIEATQAIAR;SGGYLIIDQTEAMTTVDINTGAFVGHR;TAAEGVGEAELASDAAYLK;TAELLVNVTPSETR;TSVNGFSALGLVEMTR;VAYIDGGILQEIHIER;VHHAYDSDR;VLHSLEQALSK;VLPGMQAAFVDIGLDK;YLVFMPGASHVGVSQR;YQLYGELALAQR	True;True;True;True;True;True;True;True;True;True;True;True;True;True
sp|P0A9J4|PANE_ECOLI	sp|P0A9J4|PANE_ECOLI	649410000	230230000	419180000	2395300	753390	1641900	157670000	132810000	16	13	AHGIAVPENTR;AWQVSDAVK;DGNVIIHVANGITHIGPAR;EGHHTSAEDLR;HTEIDYINGFLLR;QGHEVQGWLR	True;True;True;True;True;True
sp|P0A9J6|RBSK_ECOLI	sp|P0A9J6|RBSK_ECOLI	80140000	32775000	47366000	5342700	2185000	3157700	22984000	14986000	7	5	AAQVLHEK;EEIDAFLDR;GVWASVNGEGQR;TIVALNPAPAR;TVLITLGSR	True;True;True;True;True
sp|P0A9J8|CMPDT_ECOLI	sp|P0A9J8|CMPDT_ECOLI	1306900000	432810000	874050000	59218000	15370000	43849000	95061000	117860000	91	91	AHHLDAHYITR;AINVSDQVPAK;ELAVEVGK;ELGEITR;IAFLGPK;IEYTESTSAAMEK;ISALDEK;KAINVSDQVPAK;LFQLIIEDSVLTQQALLQQHLNK;LLALLAER;NHNLIMTR;SPHVAALGSEAGGTLYGLQVLER;TSENPLLALR	True;True;True;True;True;True;True;True;True;True;True;True;True
sp|P0A9K1|PHOH_ECOLI	sp|P0A9K1|PHOH_ECOLI	10522000	0	10522000	584530	0	584530	0	0	0	2	FEEDEMVGIVR;PVYDVLVR	True;True
sp|P0A9K3|PHOL_ECOLI	sp|P0A9K3|PHOL_ECOLI	2553000000	969510000	1.5835e+09	70937000	15871000	55066000	252010000	381170000	33	60	AALAAER;AVITGDVTQIDLPR;EITLEPADNAR;GQIQDIEPEQIHLAIK;HAIEVLADVEEISFNFFHSEDVVR;ILLTRPAVEAGEK;IVNAYEAWEEAEQK;LGFLPGDLSQK;LGIEINR;SLYVDTAPMR;TLNDAFIILDESQNTTIEQMK;TPNQAQYIANILDHDITFGVGPAGTGK;TYLAVAAAVDALER;VLEQSAESVPEYGK	True;True;True;True;True;True;True;True;True;True;True;True;True;True
sp|P0A9K7|PHOU_ECOLI	sp|P0A9K7|PHOU_ECOLI	1.9992e+09	849870000	1149400000	86193000	36944000	49249000	189920000	118800000	91	78	FSQQHQPLLVSLESLGR;HISGQFNAELESIR;HTIQMLHDVLDAFAR;HVGGDELDK;IGDVADK;LVMVISK;MDIDEAVR;QPTASDLR;RQPTASDLR;TIAELER;VDQEYEGIVR	True;True;True;True;True;True;True;True;True;True;True
sp|P0A9K9|SLYD_ECOLI	sp|P0A9K9|SLYD_ECOLI	65532000000	22336000000	43196000000	3.3556e+09	1338100000	2.0175e+09	5353800000	5006800000	272	268	DLVVSLAYQVR;DVFMGVDELQVGMR;FDVAVGANDAYGQYDENLVQR;FLAETDQGPVPVEITAVEDDHVVVDGNHMLAGQNLK;FNVEVVAIR;TEDGVLVDESPVSAPLDYLHGHGSLISGLETALEGHEVGDK	True;True;True;True;True;True
sp|P0A9L3|FKBB_ECOLI	sp|P0A9L3|FKBB_ECOLI	1108900000	224500000	884420000	86539000	19116000	67423000	64605000	126800000	14	17	EGVNSTESGLQFR;HPAVPVDVVHR;LIDGTVFDSSVAR;VINQGEGAIPAR;WELTIPQELAYGER;YLEENAK	True;True;True;True;True;True
sp|P0A9L5|PPIC_ECOLI	sp|P0A9L5|PPIC_ECOLI	216500000	63249000	153250000	30929000	9035500	21893000	35718000	46518000	13	8	GGDLGEFR;LALDLLEQIK;QGQMVPAFDK;TAAALHILVK	True;True;True;True
sp|P0A9L8|P5CR_ECOLI	sp|P0A9L8|P5CR_ECOLI	1.8748e+09	582020000	1292700000	199130000	61044000	138080000	331050000	309590000	60	64	AAVIEAMTK;FAAQAVMGSAK;MVLETGEHPGALK;VLSEITSSLNK	True;True;True;True
sp|P0A9M2|HPRT_ECOLI	sp|P0A9M2|HPRT_ECOLI	14078000000	7.5919e+09	6.486e+09	888060000	459760000	428300000	2481800000	1.8268e+09	320	162	DLDEDIR;DSGSDMVLVGLLR;DVLIVEDIIDSGNTLSK;EVQVSHEVDFMTASSYGSGMSTTR;HLPYIGK;HTVEVMIPEAEIK	True;True;True;True;True;True
sp|P0A9M5|XGPT_ECOLI	sp|P0A9M5|XGPT_ECOLI	6.0268e+09	2876100000	3.1507e+09	378520000	90839000	287680000	1.011e+09	354930000	126	70	AEGDGEGFIVIDDLVDTGGTAVAIR;AHFVTIFAK;GGLVPGALLAR;GIIAVSR;LMPSEQWK;RAEGDGEGFIVIDDLVDTGGTAVAIR;YIVTWDMLQIHAR	True;True;True;True;True;True;True
sp|P0A9M8|PTA_ECOLI	sp|P0A9M8|PTA_ECOLI	16940000000	4507500000	12432000000	326760000	85083000	241680000	718060000	903750000	199	266	AFATGLPVFMVNTNTWQTSLSLQSFNLEVPVDDHER;ANSSTTTAAEPLK;APNSPVAGR;ATVFIFPDLNTGNTTYK;DAEVVLVEGLVPTR;DVLMEEIVANYHANTK;EQLEDNVVLGTLMLEQDEVDGLVSGAVHTTANTIRPPLQLIK;GALVDDIVYTIALTAIQSAQQQ;GMTETVAR;HLNATIINEGDINTR;HQFAQSLNYEIAK;IVLPEGDEPR;KPVNDLSR;LNAPVDEQGR;LQESSPLPVLGAVPWSFDLIATR;LSPPAFR;LSVFKPIAQPR;MSYVEGLLSSNQK;NTNITGVIVNK;PDLMIDGPLQYDAAVMADVAK;PPLQLIK;RIVLPEGDEPR;RPDLMIDGPLQYDAAVMADVAK;SADLISIGPMLQGMR;S…	True;True;True;True;True;True;True;True;True;True;True;True;True;True;True;True;True;True;True;True;True;True;True;True;True;True;True;True;True;True;True;True;True;True
sp|P0A9N4|PFLA_ECOLI	sp|P0A9N4|PFLA_ECOLI	1237900000	389300000	848560000	24531000	7301500	17229000	77362000	108560000	29	43	DTWDTHGGK;EVTVEDLMK;GILEQYGHK;HFMNASGGGVTASGGEAILQAEFVR;IELLPYHELGK;QMNDEIHQNLVGVSNHR;YVVVPGWSDDDDSAHR	True;True;True;True;True;True;True
sp|P0A9P0|DLDH_ECOLI	sp|P0A9P0|DLDH_ECOLI	29403000000	4.2581e+09	25145000000	782560000	120340000	662230000	977750000	2669600000	208	368	AGVEVDDR;ALAEHGIVFGEPK;ALLHVAK;APAEPQRYDAVLVAIGR;EDGIYVTMEGK;FNLMLETK;FTGANTLEVEGENGK;GISYETATFPWAASGR;GVHEGHVAAEVIAGK;GVHEGHVAAEVIAGKK;IWDSTDALELK;PIQLPFIPHEDPR;TNVPHIFAIGDIVGQPMLAHK;TQVVVLGAGPAGYSAAFR;TVINFDNAIIAAGSR;TVINFDNAIIAAGSRPIQLPFIPHEDPR;VINQLTGGLAGMAK;VIPSIAYTEPEVAWVGLTEK;VTAVEAK;YDAVLVAIGR	True;True;True;True;True;True;True;True;True;True;True;True;True;True;True;True;True;True;True;True
sp|P0A9P4|TRXB_ECOLI	sp|P0A9P4|TRXB_ECOLI	9298000000	2790700000	6.5073e+09	102590000	33346000	69239000	629340000	651340000	56	59	ANLQPVLITGMEK;FETEIIFDHINK;GGQLTTTTEVENWPGDPNDLTGPLLMER;LLILGSGPAGYTAAVYAAR;TLEEVTGDQMGVTGVR;VAVIGGGNTAVEEALYLSNIASEVHLIHR;VDLQNRPFR;VENGNIILHTNR;VQSGIHGNATQTSIPGVFAAGDVMDHIYR;YLDGLADAK;YLGLPSEEAFK	True;True;True;True;True;True;True;True;True;True;True
sp|P0A9P6|DEAD_ECOLI	sp|P0A9P6|DEAD_ECOLI	425800000	126150	425680000	12556000	4350.1	12556000	0	0	1	30	ALLFVENR;APILEALNDLGYEK;APQILVLAPTR;ELAVQVAEAMTDFSK;GPRDRNDR;GTLDLSK;GVNVVALYGGQR;HIVGAIANEGDISSR;IQSSVTTRPDISQSYWTVWGMR;ISLVVNYDIPMDSESYVHR;LDILIATDVAAR;LFASHSTIELPK;LSGLVLDEADEMLR;LTIPEVELPNAELLGK;NATLEVAEALER;NGYNSAALNGDMNQALR;QGPQIVVGTPGR	True;True;True;True;True;True;True;True;True;True;True;True;True;True;True;True;True
sp|P0A9Q1|ARCA_ECOLI	sp|P0A9Q1|ARCA_ECOLI	1414900000	45258000	1369700000	47730000	1498700	46231000	44035000	306860000	9	38	EQANVALMFLTGR;FNGWELDINSR;HFESTPDTPEIIATIHGEGYR;ILGLEIGADDYITK;ILGLEIGADDYITKPFNPR;NGLLLAR;SLIGPDGEQYK;TMNLGTVSEER;TVDVTIR	True;True;True;True;True;True;True;True;True
sp|P0A9Q5|ACCD_ECOLI	sp|P0A9Q5|ACCD_ECOLI	1.521e+09	419350000	1101700000	69955000	20700000	49255000	48995000	102020000	49	137	ALIGFAGPR;ASIPEGVWTK;DALVVMK;EGVVVPPVPDQEPEA;EKLPPGFQR;GAIDMIVR;LASILAK;LHSLLDEGSLVELGSELEPK;LMNLPAPNPEAPR;LPPGFQR;MQEALMSLMQMAK;MSWIERIKSNITPTR;SEFLIEK;VIEQTVR	True;True;True;True;True;True;True;True;True;True;True;True;True;True
sp|P0A9Q7|ADHE_ECOLI	sp|P0A9Q7|ADHE_ECOLI	5552500000	433540000	5118900000	37611000	1251900	36359000	228780000	1150100000	26	155	AADIVLQAAIAAGAPK;ALIVTDR;AVASVLMSK;AVQDVILK;AVTNVAELNALVER;DFEDAVEK;DYVEGETAAK;EAGVQEADFLANVDK;EYASFTQEQVDK;EYLPASYHEGSK;FATHGGYLLQGK;FLFNNGYADQITSVLK;GAELANSFKPDVIIALGGGSPMDAAK;GSLPIALDEVITDGHK;IAELAGFSVPENTK;ILIGEVTVVDESEPFAHEK;ILINTPASQGGIGDLYNFK;IMWVMYEHPETHFEELALR;LLAWLETLK;LSPTLAMYR;MAVAESGMGIVEDK;MIAVTTTSGTGSEVTPFAVVTDDATGQK;NAIIFSPHPR;NHFASEYIYNAYK;PAIGVGAGNTPVVIDETADIK;QILLDTYYGR;QTAFSQY…	True;True;True;True;True;True;True;True;True;True;True;True;True;True;True;True;True;True;True;True;True;True;True;True;True;True;True;True;True;True;True
sp|P0A9Q9|DHAS_ECOLI	sp|P0A9Q9|DHAS_ECOLI	3.5196e+09	1314600000	2204900000	127170000	52309000	74859000	396000000	370280000	77	92	DDAIIILDPVNQDVITDGLNNGIR;DVSIPTVEELLAAHNPWAK;ELLTQMGHLYGHVADELATPSSAILDIER;ELTPAAVTGTLTTPVGR;ESGWQGYWIDAASSLR;GMVGSVLMQR;NVGFIGWR	True;True;True;True;True;True;True
sp|P0A9R4|FER_ECOLI	sp|P0A9R4|FER_ECOLI	746520000	246610000	499910000	106650000	35229000	71416000	127240000	112770000	23	37	AWGLEPESR;EGFDSLPESSEQEDDMLDK;VTDEDLVVEIPR;YTINHAR	True;True;True;True
sp|P0A9R7|FTSE_ECOLI	sp|P0A9R7|FTSE_ECOLI	128560000	0	128560000	1861000	0	1861000	0	0	0	10	LFEEFNR;MLTLSDGHLHGGVGHE;QIGMIFQDHHLLMDR;VGVTVLMATHDINLISR	True;True;True;True
sp|P0A9S3|GATD_ECOLI	sp|P0A9S3|GATD_ECOLI	12500000000	4755300000	7.7448e+09	928520000	354230000	574290000	1.6744e+09	3.056e+09	76	91	DGGFAEYIVVK;ELTVIGSWMNYSSPWPGQEWETASR;GSFESFAQAVR;LSLEPLIAHR;RDGGFAEYIVVK;SFGAMQTFNSSEMSAPQMQSVLR;SVTAIDISSEK;SVVNDTDGIVR;VAESVIPEIK;YDFIGSR	True;True;True;True;True;True;True;True;True;True
sp|P0A9S5|GLDA_ECOLI	sp|P0A9S5|GLDA_ECOLI	620630000	173770000	446860000	29681000	8332600	21349000	73053000	98269000	16	16	AMLAAEQHVVTPALER;FVLGFAQSTVEK;IVAGAPAR;LGEYLKPLAER;VIEANTYLSGVGFESGGLAAAHAVHNGLTAIPDAHHYYHGEK;WLVVGDK;YIQGADVINR;YLLLPNNPNMVIVDTK	True;True;True;True;True;True;True;True
sp|P0A9T0|SERA_ECOLI	sp|P0A9T0|SERA_ECOLI	4.1383e+09	1401800000	2736500000	69213000	18884000	50329000	438810000	537430000	52	57	AAGYTNIEFHK;AIPGTIR;DAHFIGLR;FLLVEGVHQK;GALDDEQLK;GIPVFNAPFSNTR;GVPEANAK;LAAGSFEAR;LMHIHENRPGVLTALNK;LPLGNATQVQHLSDLLNMSDVVSLHVPENPSTK;PGSLLINASR;THLTEDVINAAEK;YSDNGSTLSAVNFPEVSLPLHGGR	True;True;True;True;True;True;True;True;True;True;True;True;True
sp|P0A9T4|TAS_ECOLI	sp|P0A9T4|TAS_ECOLI	1365300000	400020000	965250000	69414000	15016000	54399000	84542000	129310000	38	43	AVAAYVDIAR;EALHDSLK;GIRPDQALDR;HGLDPAQMALAFVR;IVTIQNPYSLLNR;LQTDYLDLYQVHWPQR;QPFVASTLLGATTMDQLK;YIGVSNETAFGVMR;YLHLADK;YLHLADKHDLPR	True;True;True;True;True;True;True;True;True;True
sp|P0A9U3|YBIT_ECOLI	sp|P0A9U3|YBIT_ECOLI	11825000000	4827300000	6.9972e+09	340520000	130310000	210210000	1077600000	1161400000	150	184	AGELLLGVGIPVEQHYGPMSEVAPGWK;AQIAELQSFVSR;DSTMIIISHDR;EFVSSLATR;GFDNGPLFK;IGYYAQDHEYEFENDLTVFEWMSQWK;ILEITPER;ILGGDLEPTLGNVSLDPNER;IYALPEMSEEDGYK;LAVLGTNGVGK;LLADNAK;LLFSQDDIK;LVSSNVTMQFGSK;MLVSSNVTMQFGSK;MLVSSNVTMQFGSKPLFENISVK;NALEVEGLTK;NLNLLLEVGEK;PLFENISVK;QDQFAFEEFTVLDTVIMGHK;TLVGDLQPDSGTVK;VADLEVK;VIDFSGNYEDYLR;VLLAQALFADPDILLLDEPTNNLDIDTIR;VYPGNYDEYMTAATQAR;WLEQVLNER;YGEMDGYSAEAR;YGLIGANGS…	True;True;True;True;True;True;True;True;True;True;True;True;True;True;True;True;True;True;True;True;True;True;True;True;True;True;True
sp|P0A9U6|PUUR_ECOLI	sp|P0A9U6|PUUR_ECOLI	60021000	52006000	8015000	1384500	493980	890560	0	0	3	1	AAELSGLTHSAISTIEQDK;IISAHTPTTF	True;True
sp|P0A9V1|LPTB_ECOLI	sp|P0A9V1|LPTB_ECOLI	353000000	59280000	293720000	4648000	345790	4302300	25565000	70760000	6	9	AYIVSQGHLIAHGTPTEILQDEHVK;DAGNIIIDDDDISLLPLHAR;DSGLGVLITDHNVR;DSMGQSLSGGER	True;True;True;True
sp|P0A9W0|ULAR_ECOLI	sp|P0A9W0|ULAR_ECOLI	82641000	7177600	75464000	3551100	552120	2999000	0	0	1	8	LGISPATAR;LVVLVDSSK;MLSVVGK;SQSITLSPQGSENSLYAGHWMFTSGK;WTPMNLHQAQNHDEK	True;True;True;True;True
sp|P0A9W3|ETTA_ECOLI	sp|P0A9W3|ETTA_ECOLI	3.4866e+09	1118200000	2368400000	30385000	11514000	18871000	332310000	464060000	34	55	AQFVYTMHR;FEELNSTEYQK;FLHDFEGTVVAITHDR;GEGIPWEGNYSSWLEQK;IANLSGGER;IATHILDYQDEGK;IGNTEMPSR;IGVLGLNGAGK;LAQEASQEAAR;LDEVYALYADPDADFDK;LEEIIQAHDGHNLNVQLER;LLLEKPDMLLLDEPTNHLDAESVAWLER;NISLSFFPGAK;PDMLLLDEPTNHLDAESVAWLER;RLDEVYALYADPDADFDK;TLGADALEPK;TVWEEVSGGLDIMK;VEFFEGNFTEYEEYK;VGELSGGER;VLEVSNLR	True;True;True;True;True;True;True;True;True;True;True;True;True;True;True;True;True;True;True;True
sp|P0A9W6|IBAG_ECOLI	sp|P0A9W6|IBAG_ECOLI	318250000	94528000	223720000	106080000	31509000	74573000	64187000	74551000	9	16	AYTPAEWAR;IHAVSIK;QQTVYGPLMEYIADNR	True;True;True
sp|P0A9W9|YRDA_ECOLI	sp|P0A9W9|YRDA_ECOLI	2428700000	715500000	1.7132e+09	107520000	27362000	80161000	161820000	218060000	42	61	DEYLDQGNQTQP;DLFPQIGQR;GDVHYVQIGAR;LADDVGIWPLVVIR;LESGYLYLGSPVK;QIRPLSDEEK;SSYNPDGNPLTIGEDVTVGHK;TNIQDGSMLHVTHK;VLVGMGSILLDGAIVEDDVMIGAGSLVPQNK;VMIDDSSVVIGDVR;YSANNYVK	True;True;True;True;True;True;True;True;True;True;True
sp|P0A9X4|MREB_ECOLI	sp|P0A9X4|MREB_ECOLI	66660000	9615300	57045000	4166300	600960	3565300	0	0	2	4	DGVIADFFVTEK;FDEAIINYVR;NYGSLIGEATAER	True;True;True
sp|P0A9X9|CSPA_ECOLI	sp|P0A9X9|CSPA_ECOLI	125820000000	64015000000	61806000000	8.4243e+09	4651800000	3.7725e+09	24583000000	24527000000	291	276	DVFVHFSAIQNDGYK;GFGFITPDDGSK;GPAAGNVTSL;VSFTIESGAK	True;True;True;True
sp|P0A9Y6|CSPC_ECOLI	sp|P0A9Y6|CSPC_ECOLI	121330000000	58830000000	62500000000	10769000000	5144900000	5624400000	24792000000	17939000000	343	292	DVFVHFSAIQGNGFK;GFGFITPADGSK;GPAAVNVTAI;TLAEGQNVEFEIQDGQK	True;True;True;True
sp|P0A9Z1|GLNB_ECOLI	sp|P0A9Z1|GLNB_ECOLI	3.6447e+09	1348000000	2296600000	578120000	223890000	354230000	693790000	336850000	92	87	EALAEVGITGMTVTEVK;GAEYMVDFLPK;IFVFDVAR;IRTGEEDDAAI;KIDAIIKPFK	True;True;True;True;True
sp|P0AA04|PTHP_ECOLI	sp|P0AA04|PTHP_ECOLI	107960000000	47502000000	60459000000	12047000000	4696400000	7.3507e+09	12022000000	14710000000	486	414	AVEHLVK;FQQEVTITAPNGLHTR;GFTSEITVTSNGK;LQTLGLTQGTVVTISAEGEDEQK;MFQQEVTITAPNGLHTR;MFQQEVTITAPNGLHTRPAAQFVK;PAAQFVK	True;True;True;True;True;True;True
sp|P0AA10|RL13_ECOLI	sp|P0AA10|RL13_ECOLI	20818000000	164760000	20653000000	474570000	4780200	469790000	54662000	5752300000	30	287	AEYTPHVDTGDYIIVLNADK;DWYVVDATGK;LATELAR;QATFEEMIAR;QATFEEMIARR;RDWYVVDATGK;TFTAKPETVK;VIEIAVK;VYAGNEHNHAAQQPQVLDI;VYYHHTGHIGGIK	True;True;True;True;True;True;True;True;True;True
sp|P0AA16|OMPR_ECOLI	sp|P0AA16|OMPR_ECOLI	31597000	0	31597000	2430600	0	2430600	0	0	0	5	EDEPMPLTSGEFAVLK;ILVVDDDMR;SVANAEQMDR;YLTEQGFQVR	True;True;True;True
sp|P0AA25|THIO_ECOLI	sp|P0AA25|THIO_ECOLI	15653000000	8.1069e+09	7.5456e+09	980010000	554420000	425590000	3.1698e+09	2.0205e+09	100	141	EFLDANLA;GIPTLLLFK;IIHLTDDSFDTDVLK;LNIDQNPGTAPK;MIAPILDEIADEYQGK	True;True;True;True;True
sp|P0AA37|RLUA_ECOLI	sp|P0AA37|RLUA_ECOLI	174020000	90494000	83521000	4899300	1644000	3255300	39304000	14435000	9	9	DYPQAESVHR;LDMATSGVIVVALTK;LLLHAEMLTITHPAYGNSMTFK;PAQTEYEVVEYAADNTAR;PSGLLSVPGR	True;True;True;True;True
sp|P0AA39|RLUC_ECOLI	sp|P0AA39|RLUC_ECOLI	189680000	8208400	181470000	2953700	410420	2953700	0	0	2	18	DTSGVLLVAK;EEEAVSPHLQK;GQWQSHVK;IVAITADEAGQR;PSGTAVHGGSGLSFGVIEGLR;SLHEQLR;VAALADVILYEDDHILVLNK;VHTQYAGHPIAFDDR;YAFATLVR	True;True;True;True;True;True;True;True;True
sp|P0AA41|TRUC_ECOLI	sp|P0AA41|TRUC_ECOLI	77791000	10045000	67747000	77122	717480	77122	0	0	4	8	DQIGQHVFTAHR;LDRPTSGVLLMGLSSEAGR;LLAQQFEQHQIQK;SGAEHFGLQR;VVVMQTVR;YGLVELEPK	True;True;True;True;True;True
sp|P0AA43|RSUA_ECOLI	sp|P0AA43|RSUA_ECOLI	573570000	78177000	495390000	19625000	3134400	16491000	29394000	66921000	11	28	DLTKPAVLEVITPTQVR;FIAQQLGVSR;LDIDTTGLVLMTDDGQWSHR;LLPEHDVAYDGNPLAQQHGPR;LTISEGR;MFAAVGNHVVELHR;PAVLEVITPTQVR;TYLVTLESPVADDTAEQFAK;VTVDGEIVR	True;True;True;True;True;True;True;True;True
sp|P0AA53|QMCA_ECOLI	sp|P0AA53|QMCA_ECOLI	71140000	12459000	58681000	4742700	830580	3912100	8194800	18539000	4	6	AYILEAEGIR;IVPQGYQWTVER;YTEALQQIGSSSNSK	True;True;True
sp|P0AA57|YOBA_ECOLI	sp|P0AA57|YOBA_ECOLI	8697900000	3.5299e+09	5167900000	420510000	175630000	244880000	1.5442e+09	1180200000	42	22	GHYTFSVK;PGTYTVDWHVVSVDGHK;QLIVPLADSLK;QLIVPLADSLKPGTYTVDWHVVSVDGHK	True;True;True;True
sp|P0AA86|DSBE_ECOLI	sp|P0AA86|DSBE_ECOLI	352480000	176160000	176310000	13918000	7026800	6891400	83197000	44708000	9	7	AEHQYLNQLSAQGIR;LESLDNPGQFYQADVLTQGK;NAEGDDPTNLESALIGK;NAEGDDPTNLESALIGKPVPK	True;True;True;True
sp|P0AA91|YEAY_ECOLI	sp|P0AA91|YEAY_ECOLI	212320000	56024000	156300000	13288000	3581000	9706600	23588000	20282000	6	15	FMVMQVTGYK;GQLVTVVGPITGAVDGK;GSSPTPQQDLVR;IGNTPYK;LEIATVPLDSGARPTLGEPSR;VVAVQNQQGK	True;True;True;True;True;True
sp|P0AA95|YACC_ECOLI	sp|P0AA95|YACC_ECOLI	77845000	51246000	26599000	3410600	2000600	1410000	0	0	5	4	ALVFFAQQNQWDLSNYDTFDMK;DSLSLLAYVK	True;True
sp|P0AAA1|YAGU_ECOLI	sp|P0AAA1|YAGU_ECOLI	374510000	160000000	214500000	37142000	18993000	18149000	62237000	63439000	17	28	ITHEPDPEIPLGSNR;MNIFEQTPPNR;NFLNPPYIFLR;WGAEVPLPPR	True;True;True;True
sp|P0AAB4|UBID_ECOLI	sp|P0AAB4|UBID_ECOLI	1280000000	441270000	838730000	45060000	18591000	26469000	170010000	107660000	22	25	AGGPALLFENPK;DFLTLLEQQGELK;EDAIYHSTYTGRPPDEPAVLGVALNEVFVPILQK;ITLPVDPHLEITEIADR;IVSGDDVDLNR;LAVVTIK;QNLGIYR;QVLNMPTK;VMMGVWSFLR	True;True;True;True;True;True;True;True;True
sp|P0AAB6|GALF_ECOLI	sp|P0AAB6|GALF_ECOLI	330840000	67511000	263330000	11739000	2672600	9066400	27568000	61132000	10	7	EILLVTHASK;MPGDLSEYSVIQTK;NAVENHFDTSYELESLLEQR;YVLSADIWPELER	True;True;True;True
sp|P0AAB8|USPD_ECOLI	sp|P0AAB8|USPD_ECOLI	199620000	42361000	157260000	49905000	10590000	39315000	0	0	4	4	GEMPETLLEIMQK;HIGVAISGNEEDALLVNK	True;True
sp|P0AAC0|USPE_ECOLI	sp|P0AAC0|USPE_ECOLI	1437700000	483060000	954670000	18630000	8099300	10531000	171140000	113230000	21	25	ALVAVNLASEEPYHNALNEK;AVYLHQR;DQPWPEGGK;FGINENMTHVEK;GLPEEVIPDLAEHLQAGIVVLGTVGR;LEAVIFTPTDWHLLR;PDQYQTPVELDDEEDD;TAWIHEQAK;TGISAAFLGNTAEQVIDHLR;YYLNAGVPIEIK	True;True;True;True;True;True;True;True;True;True
sp|P0AAC4|YBHL_ECOLI	sp|P0AAC4|YBHL_ECOLI	446760000	236770000	209990000	74461000	39462000	34998000	124900000	39647000	32	18	NMGEQIDTR;SDSIVQPR	True;True
sp|P0AAC8|ISCA_ECOLI	sp|P0AAC8|ISCA_ECOLI	369090000	90392000	278700000	52727000	12913000	39814000	26504000	41077000	12	11	EGLNEGFK;FTNPNVK;SITLSDSAAAR;SLQFLDGTQLDFVK;VNTFLANR	True;True;True;True;True
sp|P0AAD2|MTR_ECOLI	sp|P0AAD2|MTR_ECOLI	66210000	41360000	24851000	9458600	5908500	3550100	30038000	8393100	9	3	IGSSFDTITK;MTAIVLGAK;PEFIGIAEK	True;True;True
sp|P0AAD6|SDAC_ECOLI	sp|P0AAD6|SDAC_ECOLI	12045000	0	12045000	699470	0	699470	0	0	0	3	METTQTSTIASK;NPGEDITEVVEEHFGIGAGK;SFLGHYLGAR	True;True;True
sp|P0AAG8|MGLA_ECOLI	sp|P0AAG8|MGLA_ECOLI	397200000	119790000	277410000	545020	3523100	545020	93384000	114670000	3	7	AFSYNAK;AIFDELDIDIDPR;DSGTILFQGK;ETKAIFDELDIDIDPR;EVNHLFTIIR;GEILGIAGLVGAK;ILVMSNGLVSGIVDTK	True;True;True;True;True;True;True
sp|P0AAI3|FTSH_ECOLI	sp|P0AAI3|FTSH_ECOLI	2701600000	848920000	1.8527e+09	36003000	12008000	23995000	183200000	344390000	67	124	ALGVTFFLPEGDAISASR;DMFEQAK;DVRPPAGWEEPGASNNSGDNGSPK;EEVAELVEYLR;EQTLNQMLVEMDGFEGNEGIIVIAATNRPDVLDPALLRPGR;ESTAYHEAGHAIIGR;GAGLGGGHDER;GVLMVGPPGTGK;IIDQEVK;LAEEIIYGPEHVSTGASNDIK;LESQISTLYGGR;LGPLLYAEEEGEVFLGR;LLDNLLTK;LVPEHDPVHK;MLTEDQIK;NMVTQWGFSEK;QVVVGLPDVR;SMVMTEAQK;TPNPGNTMSEQLGDK;VATNLAR;VDYSTFLQEVNNDQVR;VPLAPDIDAAIIAR;VVSMVEFEK;YETIDAPQIDDLMAR;YTTYIPVQDPK	True;True;True;True;True;True;True;True;True;True;True;True;True;True;True;True;True;True;True;True;True;True;True;True;True
sp|P0AAI5|FABF_ECOLI	sp|P0AAI5|FABF_ECOLI	41647000000	13216000000	28431000000	186240000	48502000	137730000	7.8602e+09	9541000000	259	266	ALLAGQSGISLIDHFDTSAYATK;ASTPLGVGGFGAAR;DAGIEASQIGYVNAHGTSTPAGDK;DGFVLGDGAGMLVLEEYEHAK;ERDGFVLGDGAGMLVLEEYEHAK;IGAAIGSGIGGLGLIEENHTSLMNGGPR;IIAYGDADVMVAGGAEK;IYAELVGFGMSSDAYHMTSPPENGAGAALAMANALR;NDNPQAASRPWDK;SMTGHLLGAAGAVESIYSILALR;TIFGEAASR;VLVSSTK;VVVTGLGMLSPVGNTVESTWK	True;True;True;True;True;True;True;True;True;True;True;True;True
sp|P0AAI9|FABD_ECOLI	sp|P0AAI9|FABD_ECOLI	7.7734e+09	3.0717e+09	4701700000	104060000	52539000	51524000	1.7843e+09	1.6123e+09	78	55	FMQEAVPEGTGAMAAIIGLDDASIAK;ITFNAPTVPVVNNVDVK;LAVELAK;QLYNPVQWTK;SVEYMAAQGVEHLYEVGPGK;TWQTQPALLTASVALYR;VLTGLTK;VWQQQGGK	True;True;True;True;True;True;True;True
sp|P0AAJ5|FDOH_ECOLI	sp|P0AAJ5|FDOH_ECOLI	167440000	75316000	92121000	4222400	2405500	1816900	0	0	3	6	ADEEENNLHEEK;DTVGNNIGVYDNPNDLSAK;FSEVEQNDK	True;True;True
sp|P0AAJ8|HYBA_ECOLI	sp|P0AAJ8|HYBA_ECOLI	744410000	249830000	494570000	26328000	9007200	17321000	63900000	57076000	22	27	DQEENGYAYIK;EELMAEAK;EGGGTQVLVLTGVPYENLDLPK;LALKPGSEYHYPR;LDDLSTGAR;LSPYTNNIIQVWTSGTGVNK;NPQGEQTWSNNDK;PGSEYHYPR;SENIQHTLYK;SGDTYLHTVPK;TGIVHYDK;YDYNNPFGALHK;YYPHLYGEK	True;True;True;True;True;True;True;True;True;True;True;True;True
sp|P0AAN1|HYBE_ECOLI	sp|P0AAN1|HYBE_ECOLI	119970000	92586000	27383000	22996000	21627000	1369000	0	0	5	4	AQVQAAFEEIAR;MILSLPVTNPDVPHAGR;TEEIAGFQTSPK	True;True;True
sp|P0AAN3|HYPB_ECOLI	sp|P0AAN3|HYPB_ECOLI	126730000	40607000	86125000	461590	180670	280930	0	0	4	5	APEFTPSQTEEGDLHYGHGEAGTHAPGMSQR;QLVLNLVSSPGSGK;VAVLSVTEGEDK;VAVLSVTEGEDKPLK	True;True;True;True
sp|P0AAN5|YAIA_ECOLI	sp|P0AAN5|YAIA_ECOLI	65984000	18206000	47778000	19530000	6068600	13461000	12219000	12412000	3	3	ADHPKPDSLISEHPTAQEAMDAK;EAYIVTIEK;PGQTVTWYQLR	True;True;True
sp|P0AAP3|FRMR_ECOLI	sp|P0AAP3|FRMR_ECOLI	279950000	92788000	187160000	45458000	15465000	29993000	37462000	37524000	10	13	AILQQIAAVR;EVSQSVDDTIELVR;GAANGLMAEVLESHIR;GQIDALER	True;True;True;True
sp|P0AAQ2|YAJD_ECOLI	sp|P0AAQ2|YAJD_ECOLI	305920000	109900000	196030000	69513000	27475000	42039000	48974000	54577000	8	8	EFVYSNLR;YNPFADLK;YTEADQYGTTVIAGEDAQK	True;True;True
sp|P0AAR3|YBAK_ECOLI	sp|P0AAR3|YBAK_ECOLI	2166000000	318120000	1.8479e+09	21960000	3040200	18920000	196250000	399190000	10	19	GLDIELAAGDLAK;HLAVAVTPVAGQLDLK;ISFQIHTYEHDPAETNFGDEVVK;LGLNPDQVYK;LPTIIDAPAQEFATIYVSGGK;RLPTIIDAPAQEFATIYVSGGK;STGYLVGGISPLGQK;TLLVAVNGDMK	True;True;True;True;True;True;True;True
sp|P0AAR8|YBAV_ECOLI	sp|P0AAR8|YBAV_ECOLI	23395000	0	23395000	2339500	0	2339500	0	0	0	3	AMNGVGLK;AQAIVSYR;EEYGPFK	True;True;True
sp|P0AAS0|YLAC_ECOLI	sp|P0AAS0|YLAC_ECOLI	262160000	127680000	134480000	43693000	21279000	22414000	64472000	33959000	6	7	FSISFIR;FVPAALVEAILNSPR;YEDIDVLDFR	True;True;True
sp|P0AAS3|YBBJ_ECOLI	sp|P0AAS3|YBBJ_ECOLI	17956000	3400200	14556000	5985300	1133400	4851900	0	0	1	3	FVLESPLVNGR;GQQLIGR	True;True
sp|P0AAS7|YBCJ_ECOLI	sp|P0AAS7|YBCJ_ECOLI	575880000	172920000	402970000	95980000	28819000	67161000	145730000	187190000	8	13	IAIAEGQVK;IVAGQTVSFAGHSVQVVA;LEGWSESGAQAK	True;True;True
sp|P0AAT6|IOJAP_ECOLI	sp|P0AAT6|IOJAP_ECOLI	563600000	18532000	545070000	80241000	2675300	77566000	6708500	64011000	5	22	ALQDFVIDK;GQDIIALDVQGK;HVMSIADHVVQESR;RLYELEK	True;True;True;True
sp|P0AAT9|YBEL_ECOLI	sp|P0AAT9|YBEL_ECOLI	321530000	82571000	238960000	35726000	9174500	26551000	18803000	24098000	20	25	DIDALVEQAR;DLEEFAMSYEESLK;EESDSVFMR;ELVASLSER;ESLWQELADITDK;TEVDELTR	True;True;True;True;True;True
sp|P0AAV4|PXPB_ECOLI	sp|P0AAV4|PXPB_ECOLI	252020000	82265000	169760000	11423000	2908500	8514500	54526000	50666000	4	10	DEPILLRPGDSVR;NPESLALDAIER;WWEESEALEPESR	True;True;True
sp|P0AAX3|YBIJ_ECOLI	sp|P0AAX3|YBIJ_ECOLI	73820000	21354000	52465000	24607000	7118100	17488000	8040600	11751000	3	7	AAAAGASGYSITSATNNNK;IGVVSADGASTLDALEAK;LSGTAVIYK	True;True;True
sp|P0AAX8|YBIS_ECOLI;sp|P39176|ERFK_ECOLI	sp|P0AAX8|YBIS_ECOLI	2426300000	855450000	1.5708e+09	24346000	5841500	18504000	126920000	134580000	49	57	AAGEPLPAVVPAGPDNPMGLYALYIGR;AGPTWTPTAK;DTPINWTTK;GGTVLNIPQQLILPDTVHEGIVINSAEMR;GTNTVIVLPIGIGQLGK;LYAIHGTNANFGIGLR;SVQTVTGQPDVDQVVLDEAIK;YIEVHNPLSTTEAQFEGQEIVPITLTK	True;True;True;True;True;True;True;True
sp|P0AAY6|YBJN_ECOLI	sp|P0AAY6|YBJN_ECOLI	257750000	45522000	212230000	51550000	9104500	42446000	0	0	3	6	AFLDMQDDNLPK;PSAVLPLAADLSAINASSLTVK;TSLVVPGLDTLR	True;True;True
sp|P0AAZ7|YCAR_ECOLI	sp|P0AAZ7|YCAR_ECOLI	453000000	113240000	339760000	90600000	22648000	67952000	46149000	51381000	9	10	DGIPVLLETEAR;LDNLAFPLR;LWYNQEK;VLTADESK	True;True;True;True
sp|P0AB10|PQIC_ECOLI	sp|P0AB10|PQIC_ECOLI	824770000	229600000	595170000	77786000	26901000	50884000	149630000	138360000	12	20	LEGVQTQDGYDEMVK;LLWVEQVTVPDYLAGNGVVYQTSDVK;NYYQLPVVQSGTQSTASQGNR;VIVSGEWLLNHQGQLIK;VLAGVWSQEAASIAQEIK;YVIANNNLWASPLDQQLR	True;True;True;True;True;True
sp|P0AB12|YCCF_ECOLI	sp|P0AB12|YCCF_ECOLI	1.0573e+09	365450000	691860000	145330000	56181000	89148000	135010000	143650000	12	8	IAAIALWPVGR;LSLVPYGNEAIHVDELNPAGK;VVSVETAQAAR	True;True;True
sp|P0AB18|TUSE_ECOLI	sp|P0AB18|TUSE_ECOLI	288060000	126700000	161360000	72015000	31676000	40339000	75278000	39169000	5	10	DFYLEFNTSPAIR;EIETDTEGYLK;MLIFEGK	True;True;True
sp|P0AB24|EFEO_ECOLI	sp|P0AB24|EFEO_ECOLI	5717800000	2790900000	2.9268e+09	199290000	105630000	93651000	1123600000	953090000	90	79	AFTDAIK;ALEWEILK;ALFGDNTTK;ALYAPTR;ANPELLAK;AYVMAETTQLVTDTK;DGFETYDK;ENIAPGFSQK;GEATADAAQSDALLSLGGAITAYK;GMDQYAEQLYTDVVDLQK;GPITALAEDLAQLR;GVMVVEER;IVDLLRPQLQK;KVDTILAK;TQFIIQNHSQK;VDTILAK;VVGGAAGLIEEVAASK;YSHTDLWDFQANVEGSQK	True;True;True;True;True;True;True;True;True;True;True;True;True;True;True;True;True;True
sp|P0AB26|YCEB_ECOLI	sp|P0AB26|YCEB_ECOLI	106970000	35836000	71135000	13371000	4479500	8891900	25735000	18812000	4	8	EMEVVDATVQPEK;GIEVKPGEIVIPFTD;NYFNQQPAYVLR	True;True;True
sp|P0AB28|YCED_ECOLI	sp|P0AB28|YCED_ECOLI	305310000	97542000	207770000	43616000	13935000	29682000	25086000	30293000	12	9	LAVLNGDAK;LDYQGIYTPDQVER;LPLTLDPVR;PNPFAVLASLK	True;True;True;True
sp|P0AB33|BSSS_ECOLI	sp|P0AB33|BSSS_ECOLI	142600000	62758000	79842000	20492000	9093200	11399000	26896000	19011000	4	10	LHYQTPNK;NNEVIQTHPLVGWDISTVDSYDALMLR;QFISILEAGIAK;SEQEGTEVGQTLWLTTDVAR	True;True;True;True
sp|P0AB38|LPOB_ECOLI	sp|P0AB38|LPOB_ECOLI	1.535e+09	481090000	1.0539e+09	157380000	43966000	113410000	111960000	90334000	31	49	EPAPVEEVK;FTLVSAQQLSMAK;MLGADGVTAGSVLLVDSVNNR;PAPEQPAEPQQPVPTVPSVPTIPQQPGPIEHEDQTAPPAPHIR;QQLGLSPQDSLGTR;TNGSLNAAEATETLR	True;True;True;True;True;True
sp|P0AB40|BHSA_ECOLI	sp|P0AB40|BHSA_ECOLI	328010000	75037000	252980000	82003000	18759000	63244000	0	0	7	6	ITSVTGPNTLHGTAVIYK;VGTISANAGTNLGSLEEQLAQK	True;True
sp|P0AB43|YCGL_ECOLI	sp|P0AB43|YCGL_ECOLI	774550000	288490000	486070000	110650000	41212000	69438000	103600000	87120000	10	20	DQTYLYVEK;LVNADIEK;QHLSVMGQK;RDQTYLYVEK;VPEELMK	True;True;True;True;True
sp|P0AB52|YCHN_ECOLI	sp|P0AB52|YCHN_ECOLI	2704500000	798310000	1.9062e+09	423350000	128340000	295010000	477620000	297880000	48	77	EQESNLDLR;GISTLPLIDGVEIGTLVELAQWTLSADK;IVIVANGAPYGSESLFNSLR;LFLMSDAVTAGLR;PGEGYNIQQMLEILTAQNVPVK	True;True;True;True;True
sp|P0AB55|YCII_ECOLI	sp|P0AB55|YCII_ECOLI	349150000	102110000	247040000	117950000	36245000	81709000	29061000	43066000	10	18	LQLLHDEGR;LSVRPAHLAR;LYVIYAQDK;MLYVIYAQDK	True;True;True;True
sp|P0AB58|LAPB_ECOLI	sp|P0AB58|LAPB_ECOLI	55468000	8514400	46953000	2034500	253360	1781200	4539400	6267000	2	8	AEDMFNQLTDETDFR;AIDVAER;AWSTIKPIR;DGSEAAQVYITR;IHQTLMESASLTYEQR;LLAIQQLGR	True;True;True;True;True;True
sp|P0AB61|YCIN_ECOLI	sp|P0AB61|YCIN_ECOLI	1257500000	411020000	846490000	93744000	44587000	49157000	200800000	175690000	20	21	EHEDTLAGIEATGVTQR;HLAHVLSEK;NGVLVFTGDYFLDEQGLPTAK;STAVFNMFK	True;True;True;True
sp|P0AB65|ACYP_ECOLI	sp|P0AB65|ACYP_ECOLI	148560000	87270000	61293000	24760000	14545000	10216000	60445000	26666000	7	5	LGLTGYAK;VQGVGFR;YTTQYEAK	True;True;True
sp|P0AB67|PNTB_ECOLI	sp|P0AB67|PNTB_ECOLI	729350000	382550000	346800000	12478000	5788200	6689800	220620000	144520000	19	16	EITAEETAELLK;FGIHPVAGR;GINVRFGIHPVAGR;LPGHMNVLLAEAK;PLMLPNR;SFISVIAGGFGTDGSSTGDDQEVGEHR;SPIAGMPVLEVWK	True;True;True;True;True;True;True
sp|P0AB71|ALF_ECOLI	sp|P0AB71|ALF_ECOLI	119330000000	45622000000	73705000000	5198100000	2.1445e+09	3.0536e+09	13109000000	13062000000	495	466	AFQELNAIDVL;AGQTSMIAR;ANEAYLQGQLGNPK;APVIVQFSNGGASFIAGK;DSVSYGVVK;FTIAASFGNVHGVYK;FTIAASFGNVHGVYKPGNVVLTPTILR;HFAATGK;HNLPHNSLNFVFHGGSGSTAQEIK;IFDFVKPGVITGDDVQK;LLPWIDGLLDAGEK;MNIDTDTQWATWEGVLNYYK;PGNVVLTPTILR;PGVITGDDVQK;VKAPVIVQFSNGGASFIAGK	True;True;True;True;True;True;True;True;True;True;True;True;True;True;True
sp|P0AB77|KBL_ECOLI	sp|P0AB77|KBL_ECOLI	15441000000	5.8446e+09	9596300000	188920000	54637000	134280000	1.4838e+09	2179400000	228	218	AGMDSHGFGMASVR;ALGGASGGYTAAR;AVEAFTR;EGIYVTGFFYPVVPK;EVVEWLR;GEFYQQLTNDLETAR;HVLIATDGVFSMDGVIANLK;PYLFSNSLAPAIVAASIK;SRPYLFSNSLAPAIVAASIK;VDIITGTLGK;VLEMVEAGSELR;YANNDMQELEAR;YDALVMVDDSHAVGFVGENGR	True;True;True;True;True;True;True;True;True;True;True;True;True
sp|P0AB80|ILVE_ECOLI	sp|P0AB80|ILVE_ECOLI	7.1992e+09	3.4048e+09	3.7943e+09	276690000	131360000	145330000	564960000	445340000	115	70	AAPNTIPTAAK;ADYIWFNGEMVR;AGGNYLSSLLVGSEAR;DGVLFTPPFTSSALPGITR;ESLYLADEVFMSGTAAEITPVR;HGYQEGIALDVNGYISEGAGENLFEVK;IQQAFFGLFTGETEDK;NNLTSAYIR;RIQQAFFGLFTGETEDK;VHVMSHALHYGTSVFEGIR;WGWLDQVNQ	True;True;True;True;True;True;True;True;True;True;True
sp|P0AB85|APBE_ECOLI	sp|P0AB85|APBE_ECOLI	177970000	46235000	131730000	1192000	392540	799460	17520000	16031000	10	8	DLPDLYVDLSTVGEGYAADHLAR;ENAVQAVVDINGHGISTSGSYR;LSHVIDPQTGR;TGLQHLTVINQSHQQYLQK;THATEVTVLEGK;YLVSVGGALNSR	True;True;True;True;True;True
sp|P0AB89|PUR8_ECOLI	sp|P0AB89|PUR8_ECOLI	5373300000	2359900000	3.0134e+09	206590000	95812000	110780000	588540000	809940000	57	79	AITMVDELK;AMTPANYIGR;AVEYFLK;DEVILPYWR;DHLLDELDHNWEVLAEPIQTVMR;DIPLLSR;DLAVQYR;DLTDSTVLR;DVWGYIALNHFK;EMANVAYR;FNTILIDFDR;GIFSEYGLLK;LAAHAAIK;MELSSLTAVSPVDGR;QFIDGLALPEEEK;QLNQVEILGK;RVDAEGMK;THGQPATPSTIGK;TIAGEIGSSTMPHK;VNPIDFENSEGNLGLSNAVLQHLASK;YGIEKPYEK	True;True;True;True;True;True;True;True;True;True;True;True;True;True;True;True;True;True;True;True;True
sp|P0AB91|AROG_ECOLI	sp|P0AB91|AROG_ECOLI	13211000000	8.2231e+09	4987800000	52464000	22852000	29612000	2839700000	3.0681e+09	162	89	AGLPAQVMIDFSHANSSK;AIIGVMVESHLVEGNQSLESGEPLAYGK;DELEIVMR;ELLPPVALLEK;FPATENAANTVAHAR;GLINDPHMDNSFQINDGLR;MNYQNDDLR;QLANAVK;VYFEKPR	True;True;True;True;True;True;True;True;True
sp|P0AB96|ARSC_ECOLI	sp|P0AB96|ARSC_ECOLI	110730000	60819000	49913000	11592000	6045800	5545900	35687000	13744000	7	5	LIDFMLQHPILINR;NVEPYEELGLAEDK;PIVVTPLGTR;PSEVVLEILPDAQK	True;True;True;True
sp|P0AB98|ATP6_ECOLI	sp|P0AB98|ATP6_ECOLI	113940000	15346000	98597000	6045800	2192300	3853500	0	0	1	5	ASENMTPQDYIGHHLNNLQLDLR;PVSLGLR	True;True
sp|P0ABA0|ATPF_ECOLI	sp|P0ABA0|ATPF_ECOLI	8.2428e+09	2222000000	6.0207e+09	824280000	222200000	602070000	966670000	1.4978e+09	71	82	AEAEQER;AEAQVIIEQANK;ASATDQLK;EIADGLASAER;IVAQAQAEIEAER;QVAILAVAGAEK;SQILDEAK;SVDEAANSDIVDK;YVWPPLMAAIEK	True;True;True;True;True;True;True;True;True
sp|P0ABA4|ATPD_ECOLI	sp|P0ABA4|ATPD_ECOLI	8886700000	2783700000	6.1029e+09	222180000	67090000	155090000	1153300000	1171600000	72	91	AAFDFAVEHQSVER;AGDMVIDGSVR;AVSEATAEVDVISAAALSEQQLAK;ISAAMEK;LNALPDVLEQFIHLR;SEFITVAR;SEFITVARPYAK;SVMAGVIIR;WQDMLAFAAEVTK	True;True;True;True;True;True;True;True;True
sp|P0ABA6|ATPG_ECOLI	sp|P0ABA6|ATPG_ECOLI	8.2578e+09	2694500000	5563300000	424550000	145220000	279330000	1276500000	2.0558e+09	58	61	AATDNGGSLIK;ALLDTLLR;ELQLVYNK;GVSFFNSVGGNVVAQVTGMGDNPSLSELIGPVK;HPYLEDR;IASVQNTQK;LYIVSNK;PYAETMR;QASITQELTEIVSGAAAV;RVGYLVVSTDR;SWDYLYEPDPK;VGYLVVSTDR;VIGHLAHGNLEYK;VMLQAYDEGR;YVESQVYQGVVENLASEQAAR	True;True;True;True;True;True;True;True;True;True;True;True;True;True;True
sp|P0ABB0|ATPA_ECOLI	sp|P0ABB0|ATPA_ECOLI	145300000000	76171000000	69130000000	1.0627e+09	377340000	685380000	22385000000	24630000000	535	605	ASTISNVVR;AVDSMIPIGR;DHAPLMQEINQTGGYNDEIEGK;DRGEDALIIYDDLSK;DSVGAVVMGPYADLAEGMK;EAFPGDVFYLHSR;ELAAFSQFASDLDDATR;ELAAFSQFASDLDDATRK;ELIIGDR;GEDALIIYDDLSK;GILDSFK;GPLDHDGFSAVEAIAPGVIER;GYLADVELSK;IAQFNVVSEAHNEGTIVSVSDGVIR;IGSFEAALLAYVDR;IGSFEAALLAYVDRDHAPLMQEINQTGGYNDEIEGK;ILEVPVGR;MQLNSTEISELIK;PAVNPGISVSR;QSVDQPVQTGYK;QYAPMSVAQQSLVLFAAER;TALAIDAIINQR;TALAQYR;VNAEYVEAFTK;VVNTLGAPIDGK;YAIALNLER	True;True;True;True;True;True;True;True;True;True;True;True;True;True;True;True;True;True;True;True;True;True;True;True;True;True
sp|P0ABB4|ATPB_ECOLI	sp|P0ABB4|ATPB_ECOLI	107460000000	52863000000	54593000000	1.5023e+09	606220000	896050000	8.4603e+09	10733000000	624	696	AAPSYEELSNSQELLETGIK;DEGRDVLLFVDNIYR;DIIAILGMDELSEEDK;DLEHPIEVPVGK;DVLLFVDNIYR;EGNDFYHEMTDSNVIDK;FLSQPFFVAEVFTGSPGK;GEIGEEER;GIMEGEYDHLPEQAFYMVGSIEEAVEK;GVQSILQR;IMNVLGEPVDMK;IVQVIGAVVDVEFPQDAVPR;LVLEVQQQLGGGIVR;MPSAVGYQPTLAEEMGVLQER;NIAIEHSGYSVFAGVGER;QIASLGIYPAVDPLDSTSR;QLDPLVVGQEHYDTAR;TGSITSVQAVYVPADDLTDPSPATTFAHLDATVVLSR;TIAMGSSDGLR;TREGNDFYHEMTDSNVIDK;TVNMMELIR;VALTGLTMAEK;VGLFGGAGVGK;VSLVY…	True;True;True;True;True;True;True;True;True;True;True;True;True;True;True;True;True;True;True;True;True;True;True;True;True;True
sp|P0ABC3|HFLC_ECOLI	sp|P0ABC3|HFLC_ECOLI	2585100000	562840000	2.0223e+09	101330000	22216000	79110000	210460000	354670000	28	67	ATADYEVTR;AYENSFSGNQDVMVMSPDSDFFR;DALNSGSAGTEDEVTTPAADNAIAEAAER;DDDNKPLVYEPGLHFK;DIVTDSR;DLIVDSYIK;DPDFYAFIR;IPFIETVK;IQTMDNQADR;LFADAFSK;QINLPTEVSEAIYNR;TLAEAER;VLRDDDNKPLVYEPGLHFK;YYLATGGGDISQAEVLLK	True;True;True;True;True;True;True;True;True;True;True;True;True;True
sp|P0ABC7|HFLK_ECOLI	sp|P0ABC7|HFLK_ECOLI	5159200000	881380000	4.2778e+09	103900000	16018000	87886000	152920000	373740000	113	153	AAFDDAIAAR;AQTILEAQGEVAR;AWNQPGNNGQDR;AWNQPGNNGQDRDPWGSSK;DPWGSSK;DQGPPDLDDIFR;EAEAYTNEVQPR;ELAASGVMLTSDENVVR;ELEETIRPYDMGITLLDVNFQAARPPEEVK;ENEQQYIR;FSHLVEPGLNWK;FSHLVEPGLNWKPTFIDEVKPVNVEAVR;GTGSGGGSSSQGPRPQLGGR;LPPASSSTTSGASNTSSTSQGDIMDQR;LYIETMEK;PTFIDEVKPVNVEAVR;PVNVEAVR;QATDSALR;SDNGASNLLR;VEMNVQYR;YLYSVTSPDDSLR	True;True;True;True;True;True;True;True;True;True;True;True;True;True;True;True;True;True;True;True;True
sp|P0ABC9|BETT_ECOLI	sp|P0ABC9|BETT_ECOLI	57192000	18918000	38274000	2859600	945910	1913700	0	0	3	3	SALYPIFGK;TLDWVSK;YNLPLTIR	True;True;True
sp|P0ABD3|BFR_ECOLI	sp|P0ABD3|BFR_ECOLI	3.7506e+09	1277400000	2473200000	215100000	67104000	148000000	229810000	188470000	64	83	DEEGHIDWLETELDLIQK;DMMIEILR;EAIGYADSVHDYVSR;ILFLEGLPNLQDLGK;LLGNELVAINQYFLHAR;LNDVEYHESIDEMK;LNIGEDVEEMLR;MGLQNYLQAQIR;SDLALELDGAK;VINYLNK	True;True;True;True;True;True;True;True;True;True
sp|P0ABD5|ACCA_ECOLI	sp|P0ABD5|ACCA_ECOLI	1.7887e+09	354390000	1434300000	62985000	13546000	49439000	73263000	207050000	21	59	AIVGGIAR;APLAAEAMGIIAPR;AQLLADLADLDVLSTEDLK;HPQRPYTLDYVR;IDSLTAVSR;IFADLGAWQIAQLAR;LAFDEFDELAGDR;LDGRPVMIIGHQK;LDINIDEEVHR;LIDSIIPEPLGGAHR;LMQMAER;MPIITFIDTPGAYPGVGAEER;NFGMPAPEGYR;NPEAMAASLK;PVMIIGHQK	True;True;True;True;True;True;True;True;True;True;True;True;True;True;True
sp|P0ABD8|BCCP_ECOLI	sp|P0ABD8|BCCP_ECOLI	21192000000	13972000000	7.2195e+09	1.8421e+09	1254900000	587260000	3.7589e+09	3.1589e+09	149	117	AFIEVGQK;AILVESGQPVEFDEPLVVIE;LIELVEESGISELEISEGEESVR;SPMVGTFYR	True;True;True;True
sp|P0ABE2|BOLA_ECOLI	sp|P0ABE2|BOLA_ECOLI	612940000	92986000	519960000	61105000	10006000	51099000	44413000	80826000	9	6	AAFQPVFLEVVDESYR;HNVPAGSESHFK;MIYSTLAEELSTTVHALALHTYTIK;VVLVSDR	True;True;True;True
sp|P0ABE5|C561_ECOLI	sp|P0ABE5|C561_ECOLI	948850000	474160000	474690000	165600000	87652000	77947000	398650000	173430000	20	14	GNPWFAFGLTMPYASEANFER;LKYPTPPIIPK;YPTPPIIPK	True;True;True
sp|P0ABF1|PCNB_ECOLI	sp|P0ABF1|PCNB_ECOLI	202570000	15838000	186730000	5804000	609160	5194800	0	0	1	8	AAYDLLALRAEVER;DFDVTTNATPEQVR;IIEQVLK;LAHVMFGPEIIEVATFR;LFEESLK;LLQAGYGYETYK;YFTENGDSPMER	True;True;True;True;True;True;True
sp|P0ABF4|EUTM_ECOLI	sp|P0ABF4|EUTM_ECOLI	13704000	5117400	8586300	135940	135940	1226600	0	0	3	1	AATDAGAAAAQR;IGELVSVHVIPR	True;True
sp|P0ABF6|CDD_ECOLI	sp|P0ABF6|CDD_ECOLI	1239500000	353010000	886480000	85160000	25215000	59945000	120160000	150440000	17	19	ADAPLIQWDATSATLK;DYLPDAFGPK;GYDYPDIQR;QFMNELNSGLDLR;SHMPYSK;TLLMDEQDHGYALTGDALSQAAIAAANR;TPLSNFNVGAIAR;YFPALLTGEQVSSLK	True;True;True;True;True;True;True;True
sp|P0ABH0|FTSA_ECOLI	sp|P0ABH0|FTSA_ECOLI	133920000	27011000	106910000	2896200	877300	2018900	7771800	13305000	7	6	ESHLNGEAEVEK;GGVNDLESVVK;LVVGLEIGTAK;VFHTQVR;VIPYAGNVVTSDIAYAFGTPPSDAEAIK;VLHVIPQEYAIDYQEGIK	True;True;True;True;True;True
sp|P0ABH7|CISY_ECOLI	sp|P0ABH7|CISY_ECOLI	31841000000	12523000000	19318000000	231770000	100060000	131710000	2.9209e+09	2288100000	435	268	AMGIPSSMFTVIFAMAR;GTLGQDVIDIR;HIPEFVR;HTMIHEQITR;ILILHADHEQNASTSTVR;ITFIDGDEGILLHR;LMGFGHR;LTLNGDTAVELDVLK;LYPNVDFYSGIILK;MLEEISSVK;PTQEQYDEFK;QLYTGYEK;TVGWIAHWSEMHSDGMK;YSIGQPFVYPR	True;True;True;True;True;True;True;True;True;True;True;True;True;True
sp|P0ABH9|CLPA_ECOLI	sp|P0ABH9|CLPA_ECOLI	543390000	153800000	389580000	6086600	1777700	4309000	35768000	38313000	14	21	AVFHVQSSGR;DEPTQSSDPGSQPNSEEQAGGEER;DTQPTLSFQR;LDNIIWFDHLSTDVIHQVVDK;LDVVNFISHGTR;LIGAPPGYVGFDQGGLLTDAVIK;NELTYGFQSAQK;PLLSSGK;QELEAFIEQTTPVLPASEEER;SIGLIHQDNSTDAMEEIK;VIGSTTYQEFSNIFEK	True;True;True;True;True;True;True;True;True;True;True
sp|P0ABI4|CORA_ECOLI	sp|P0ABI4|CORA_ECOLI	116300000	98532000	17766000	7351700	7038000	313730	0	0	1	2	ALNFLVR;DIESLLPHNESLFQK;VNFLMQAAMGFINIEQNR	True;True;True
sp|P0ABI8|CYOB_ECOLI	sp|P0ABI8|CYOB_ECOLI	21834000000	11680000000	10154000000	1268100000	726200000	541900000	3.3811e+09	1.7728e+09	405	255	APGMTMFK;DAFWEMK;DLTGDPWGGR;EWLTSVDHK;EWLTSVDHKR;GFADAIMMR;KPDHYEEIHMPK;LENQHFDEITK;LNETWGK;PDHYEEIHMPK;SFDEDVDYYVPVAEIEK;TLEWATSSPPPFYNFAVVPHVHER	True;True;True;True;True;True;True;True;True;True;True;True
sp|P0ABJ1|CYOA_ECOLI	sp|P0ABJ1|CYOA_ECOLI	37023000000	21925000000	15098000000	538710000	262000000	276710000	2643000000	1.5507e+09	338	273	AIATPDR;GQIGLEQR;LAAPSEYNQVEYFSNVK;LAAPSEYNQVEYFSNVKPDLFADVINK;LGSQIYAMAGMQTR;LHLIANEPGTYDGISASYSGPGFSGMK;PDLFADVINK;PITIEVVSMDWK;PLAHDEKPITIEVVSMDWK;SMDMTQPEGEHSAHEGMEGMDMSHAESAH;TTHALEPSK;TTHALEPSKPLAHDEK;TTHALEPSKPLAHDEKPITIEVVSMDWK;VTSNSVMNSFFIPR;WFFIYPEQGIATVNEIAFPANTPVYFK;YSPNWSHSNK	True;True;True;True;True;True;True;True;True;True;True;True;True;True;True;True
sp|P0ABJ3|CYOC_ECOLI	sp|P0ABJ3|CYOC_ECOLI	650810000	344190000	306620000	2140800	2140800	348420	17484000	7779800	111	90	ATDTLTHATAHAHEHGHHDAGGTK;GLTSTNR;RGLTSTNR	True;True;True
sp|P0ABJ9|CYDA_ECOLI	sp|P0ABJ9|CYDA_ECOLI	80468000000	36171000000	44297000000	3.4792e+09	1.6681e+09	1.8111e+09	6.9477e+09	3.5884e+09	466	341	AYSLLEQLR;DFAFAKR;DLGYGLLLK;DLGYGLLLKR;DQFNSMK;ELMVQHEER;FAIQIPYALGIIATR;GRDFAFAK;LAAIEAEWETQPAPAAFTLFGIPDQEEETNK;LDIVELSR;LGPSSLK;MEMVSFSELVLNPVAQVK;MLDIVELSR;RYTPNVADATEAQIQQATK;SVDTPVIGLK;TGRYHFEQSSTTTQPAR;VAPLYFAFR;YHFEQSSTTTQPAR;YTPNVADATEAQIQQATK	True;True;True;True;True;True;True;True;True;True;True;True;True;True;True;True;True;True;True
sp|P0ABK2|CYDB_ECOLI	sp|P0ABK2|CYDB_ECOLI	21125000000	6.8403e+09	14285000000	2390000000	509790000	1.8802e+09	2594000000	1.8636e+09	192	142	PVGFDYR;STMDHYAASNPLNK;TVGELHLR	True;True;True
sp|P0ABK5|CYSK_ECOLI	sp|P0ABK5|CYSK_ECOLI	5773000000	2.0161e+09	3.7568e+09	167700000	50003000	117690000	425210000	452580000	51	55	AEEIVASNPEK;ALGANLVLTEGAK;GVLKPGVELVEPTSGNTGIALAYVAAAR;IFEDNSLTIGHTPLVR;IGANMIWDAEK;LMEEEGILAGISSGAAVAAALK;LQEDESFTNK;LTLTMPETMSIER;NIVVILPSSGER;NPSFSVK;PGVELVEPTSGNTGIALAYVAAAR;TDLISVAVEPTDSPVIAQALAGEEIK;TDLISVAVEPTDSPVIAQALAGEEIKPGPHK;TTGPEIWEDTDGQVDVFIAGVGTGGTLTGVSR;VIGITNEEAISTAR;YLLLQQFSNPANPEIHEK;YLSTALFADLFTEK	True;True;True;True;True;True;True;True;True;True;True;True;True;True;True;True;True
sp|P0ABN1|KDGL_ECOLI	sp|P0ABN1|KDGL_ECOLI	6.3389e+09	2495500000	3.8435e+09	572900000	249000000	323900000	1104500000	650930000	28	28	AAGYSWK;AAWINEAAFR;ANNTTGFTR;IGSEYHELSGR	True;True;True;True
sp|P0ABN5|DCUA_ECOLI	sp|P0ABN5|DCUA_ECOLI	70236000	20370000	49866000	7804000	2263300	5540700	8773000	12395000	3	4	LEEGLVELR;LSDDPIYR;VDTDNILNSSTFK	True;True;True
sp|P0ABP6|DEDA_ECOLI	sp|P0ABP6|DEDA_ECOLI	11562000	0	11562000	2890600	0	2890600	0	0	0	2	LFSNPNSK;THQFYEK	True;True
sp|P0ABP8|DEOD_ECOLI	sp|P0ABP8|DEOD_ECOLI	16022000000	5033200000	10989000000	586310000	173260000	413050000	1085200000	1.0569e+09	154	157	ATPHINAEMGDFADVVLMPGDPLR;DHDFAAIADFDMVR;ELITDFGVK;GMLGFTGTYK;IALESVLLGDK;IALESVLLGDKE;QTTFNDMIK;VGNLFSADLFYSPDGEMFDVMEK;YGILGVEMEAAGIYGVAAEFGAK;YIAETFLEDAR	True;True;True;True;True;True;True;True;True;True
sp|P0ABQ0|COABC_ECOLI	sp|P0ABQ0|COABC_ECOLI	1.5547e+09	648170000	906500000	16868000	2940400	13928000	153490000	252750000	16	36	AAATQHNLEVLASR;DHRPYVVGFAAETNNVEEYAR;GANVTLVSGPVSLPTPPFVK;HLNIMITAGPTR;IVLGVSGGIAAYK;MGFAIAAAAAR;NPDIVAGVAALK;PYVVGFAAETNNVEEYAR;QATQGDELTIK	True;True;True;True;True;True;True;True;True
sp|P0ABQ2|GARR_ECOLI	sp|P0ABQ2|GARR_ECOLI	2.9325e+09	904670000	2.0278e+09	97674000	29134000	68540000	145900000	197000000	94	80	AGVNPDLVYQAIR;AGYSLVVADR;AGYSLVVADRNPEAIADVIAAGAETASTAK;AIDGTLSVMVGGDK;AMAGSVVHTGEIGAGNVTK;EVALGENGIIEGAK;GIDMLDAPVSGGEPK;NPEAIADVIAAGAETASTAK;PGTVLIDMSSIAPLASR;VGFIGLGIMGK	True;True;True;True;True;True;True;True;True;True
sp|P0ABQ4|DYR_ECOLI	sp|P0ABQ4|DYR_ECOLI	183390000	74278000	109110000	23802000	10586000	13217000	29153000	20215000	20	21	HTWESIGRPLPGR;MISLIAALAVDR;NIILSSQPGTDDR;NTLNKPVIMGR;VYEQFLPK	True;True;True;True;True
sp|P0ABR1|DINI_ECOLI	sp|P0ABR1|DINI_ECOLI	179630000	86255000	93378000	33961000	16403000	17558000	25998000	31991000	4	5	IEVTIAK;IQYAFPDNEGHVSVR;ISEILQETWESADDWFVSE;TSPLPAGAIDALAGELSR;YAAANNLSVIGATK	True;True;True;True;True
sp|P0ABS1|DKSA_ECOLI	sp|P0ABS1|DKSA_ECOLI	10195000000	4.0979e+09	6.0966e+09	363120000	128470000	234650000	1.4847e+09	1120500000	70	70	AAQEEEFSLELR;NQLRDEVDR;PGEEYMNEAQLAHFR;TSSLSILAIAGVEPYQEK;TSSLSILAIAGVEPYQEKPGEEYMNEAQLAHFR;TVTHMQDEAANFPDPVDR	True;True;True;True;True;True
sp|P0ABS5|DNAG_ECOLI	sp|P0ABS5|DNAG_ECOLI	84132000	32872000	51259000	2804400	1095700	1708600	16353000	13786000	3	5	FAIGFAPPGWDNVLK;GTNNAATLEK;LPGLGLFR;QLYGLYEAQQDNAEPNR	True;True;True;True
sp|P0ABT2|DPS_ECOLI	sp|P0ABT2|DPS_ECOLI	1.9212e+09	162350000	1.7589e+09	143740000	12552000	131190000	108040000	468030000	11	45	ATNLLYTR;ATVELLNR;AVQLGGVALGTTQVINSK;DDDTADILTAASR;GANFIAVHEMLDGFR;QVIQFIDLSLITK;SYPLDIHNVQDHLK;TALIDHLDTMAER;YAIVANDVR	True;True;True;True;True;True;True;True;True
sp|P0ABU0|MENB_ECOLI	sp|P0ABU0|MENB_ECOLI	999370000	314860000	684510000	49991000	15892000	34099000	101520000	106270000	25	29	DDSGVHHLNVLDFQR;EMIQALADAR;EMLQNSPMALR;ITINRPQVR;NAFRPLTVK;QALDMGLVNTVVPLADLEK;RQPDFSK;VGSFDGGWGASYMAR;YDDNIGVIILTGAGDK	True;True;True;True;True;True;True;True;True
sp|P0ABU2|YCHF_ECOLI	sp|P0ABU2|YCHF_ECOLI	3.2383e+09	1142100000	2.0962e+09	137550000	48161000	89392000	256380000	279270000	63	67	AELAVLEK;ALDLSAEEK;AQTISFEDFITYK;AWTIPVGATAPQAAGK;DEFMQELGLEEPGLNR;ETEAIGHVVR;GEGLGNQFLTNIR;IHTDFEK;LDQLAEIVKPQR;LLNLQTYFTAGVK;STLFNALTK;TLPTTMEFVDIAGLVK;YLSFLTLK	True;True;True;True;True;True;True;True;True;True;True;True;True
sp|P0ABU5|ELBB_ECOLI	sp|P0ABU5|ELBB_ECOLI	1187400000	381850000	805510000	29160000	5910700	23250000	136140000	115170000	23	31	ALAQAMHQAGK;GEIRPLAQADAAELDALIVPGGFGAAK;IFDFPLR;NVLIEAAR;PLAQADAAELDALIVPGGFGAAK;QQVDVINHLTGEAMTETR	True;True;True;True;True;True
sp|P0ABU7|EXBB_ECOLI	sp|P0ABU7|EXBB_ECOLI	18814000	0	18814000	1020200	0	1020200	0	0	0	3	SLSLHLLNEAQNELELSEGSDDNEGIK;SVEFFNQK	True;True
sp|P0ABU9|TOLQ_ECOLI	sp|P0ABU9|TOLQ_ECOLI	188220000	19852000	168360000	12459000	896230	11562000	8808900	23500000	5	11	ANSHAPEAVVEGASR;DNLTGSEQIFYSGFK;EAEAFEDK;FWSGIELSR;ILNAAAR;QAFTVSESNK;QAFTVSESNKG	True;True;True;True;True;True;True
sp|P0ABV2|EXBD_ECOLI	sp|P0ABV2|EXBD_ECOLI	134690000	43559000	91130000	5457100	2748700	2708300	14065000	13413000	7	5	PEKPVYLSVK;PVYLSVK;VNLPASTSTPQPR;VNLPASTSTPQPRPEKPVYLSVK	True;True;True;True
sp|P0ABW9|FLGB_ECOLI	sp|P0ABW9|FLGB_ECOLI	175820000	63847000	111980000	2533400	10641000	2533400	68946000	39886000	6	7	DATSVVALTMTSTQHIPAQALTPPTAELQYR;DIDFASELK;IPDQPSLDGNTVDMDR	True;True;True
sp|P0ABX2|FLGC_ECOLI	sp|P0ABX2|FLGC_ECOLI	39884000	14393000	25491000	5697700	2056200	3641600	0	0	1	3	LVYEPGNPLADAK;SYQANVEVLNTVK;VADVIESQAPDK	True;True;True
sp|P0ABX5|FLGG_ECOLI	sp|P0ABX5|FLGG_ECOLI	245420000	62117000	183310000	13396000	2152000	11244000	29717000	26386000	10	20	AVFEDLLYQTIR;AVSTTDQMLQK;AYEINSK;LHSQGNLSQTNNSK;MISSLWIAK;QPGAQSSEQTTLPSGLQIGTGVRPVATER	True;True;True;True;True;True
sp|P0ABY4|FLAW_ECOLI	sp|P0ABY4|FLAW_ECOLI	2437500000	1297300000	1140200000	232180000	105360000	126820000	560880000	193530000	28	15	DIIGPELVTLHNLK;DIIGPELVTLHNLKDDSPK;FVGYWPTEGYEFTSPK;IRDIIGPELVTLHNLK;IRDIIGPELVTLHNLKDDSPK;PVIADGQLFVGLALDETNQYDLSDER	True;True;True;True;True;True
sp|P0ABZ4|KDSC_ECOLI	sp|P0ABZ4|KDSC_ECOLI	7.6281e+09	4819500000	2808600000	518190000	328560000	189630000	2.1464e+09	623800000	48	30	LAIAPENVAYVGDDLIDWPVMEK;LIAFSDLLEK;LLILDVDGVLSDGLIYMGNNGEELK;VGLSVAVADAHPLLIPR	True;True;True;True
sp|P0ABZ6|SURA_ECOLI	sp|P0ABZ6|SURA_ECOLI	4473700000	1445200000	3.0285e+09	72803000	25861000	46942000	433720000	514480000	76	95	AIVDQAR;EFSQDPGSANQGGDLGWATPDIFDPAFR;EMIISEVR;FSEEAASWMQEQR;GDIVGPIR;GQMSAPVHSSFGWHLIELLDTR;HILLKPSPIMTDEQAR;IQELPGIFAQALSTAK;ISDEQLDQAIANIAK;LAIAHSADQQALNGGQMGWGR;LAYDGLNYNTYR;LEQIAADIK;LIMDQIILQMGQK;NISVTEVHAR;PSPIMTDEQAR;QNNMTLDQMR;QQLPDDATLR;SGVGFHILK;TDAAQKDR;TTFAAAAK;VAAVVNNGVVLESDVDGLMQSVK	True;True;True;True;True;True;True;True;True;True;True;True;True;True;True;True;True;True;True;True;True
sp|P0AC00|FRLB_ECOLI	sp|P0AC00|FRLB_ECOLI	78889000	31723000	47165000	5783100	2440300	3342900	0	0	2	3	LAPNAEIGK;QLPNALGHLVR	True;True
sp|P0AC02|BAMD_ECOLI	sp|P0AC02|BAMD_ECOLI	18835000000	10808000000	8.0274e+09	1.0191e+09	548920000	470210000	3.5856e+09	2844600000	63	65	AAFSDFSK;DALPLMENAYR;DYPDTQATR;EEVPDNPPNEIYATAQQK;GAWVAVVNR;GLTNMALDDSALQGFFGVDR;GYPNSQYTTDATK;GYPNSQYTTDATKR;IIAANSSNT;LNPTHPNIDYVMYMR;LQDGNWR;NADLPLAQAAIDR;QAITQLEALDNR;YEYSVAEYYTER	True;True;True;True;True;True;True;True;True;True;True;True;True;True
sp|P0AC13|DHPS_ECOLI	sp|P0AC13|DHPS_ECOLI	785740000	385690000	400050000	23398000	8171300	15227000	62777000	62365000	24	24	ETVEAMR;FEVWISVDTSK;FEVWISVDTSKPEVIR;HANLMINAGATIIDVGGESTRPGAAEVSVEEELQR;LAEFHHFNLPLLVGMSR;LLLDPGFGFGK;NLSHNYSLLAR;PGAAEVSVEEELQR;SMIGQLLNVGPSER;VGAHIINDIR;VIPVVEAIAQR;VVEATLSAK;YDDVFAEVNR;YFIEQIAR;YFIEQIARCEQAGIAKEK	True;True;True;True;True;True;True;True;True;True;True;True;True;True;True
sp|P0AC16|FOLB_ECOLI	sp|P0AC16|FOLB_ECOLI	3.4982e+09	2480000000	1.0182e+09	560330000	394210000	166110000	763200000	125730000	61	24	AANVGVIIER;AANVGVIIERGNNLK;FNSPWVR;LSKPGAVAR;LVFDIEMAWDNR;LVFDIEMAWDNRK;VAEEVAELLLAR	True;True;True;True;True;True;True
sp|P0AC19|FOLX_ECOLI	sp|P0AC19|FOLX_ECOLI	11304000000	8.0531e+09	3.2512e+09	441140000	263790000	177350000	2.0526e+09	960840000	240	90	AQPAAIIR;EHHWVTYAEVEIDK;LTQDVLDIAR;NIIQHVENNR;QDIVINVTIHYPADK;TSEDINDALNYR;YADSVSMTLSWQR	True;True;True;True;True;True;True
sp|P0AC23|FOCA_ECOLI	sp|P0AC23|FOCA_ECOLI	291560000	142610000	148950000	72889000	35651000	37238000	138470000	60926000	7	8	ADNPFDLLLPAAMAK;ITWGQLAK;VAEEAGVYK	True;True;True
sp|P0AC30|FTSX_ECOLI	sp|P0AC30|FTSX_ECOLI	640160000	47115000	593040000	29501000	2122900	27378000	26305000	91992000	7	28	DSINVQK;ITQINGIDEVR;LAALTGLVGR;LSSAVAEVAQVFGTK;MDDSWFAR;NVNQAATQYYPSPQITVYLQK;RDSINVQK;TLDDDAAAGVVAQLQAEQGVEK;YAFHGALQDLK	True;True;True;True;True;True;True;True;True
sp|P0AC33|FUMA_ECOLI	sp|P0AC33|FUMA_ECOLI	11746000000	6.0517e+09	5694500000	162240000	66192000	96046000	1.9184e+09	2185300000	104	114	DDTEYYLLTSEHVSVSEFEGQEILK;DHPIYYAGPAK;EILAQLSQYPVSTR;ELLIEAQNLGLGAQFGGK;EVNTGTNLPAQIDLYAVDGDEYK;GVYNTYIEDNLR;HGGFYLGSIGGPAAVLAQGSIK;IEVEDFPAFILVDDK;LSLNGTIIVGR;MDNGEGLPQYIK;MDSYVDQLQAQGGSMIMLAK;PAHQQQVADILR;PAHQQQVADILRDPEASENDK;PFHYQAPFPLK;QAFHDASFMLR;QAFHDASFMLRPAHQQQVADILR;QAFHDASFMLRPAHQQQVADILRDPEASENDK;QGIWIEK;SNKPFHYQAPFPLK;TPEGYASGSLGPTTAGR;TYLYQETK;VAPEALTLLAR;VDLNRPMK;VWTGGGDEAALAR;YFAH…	True;True;True;True;True;True;True;True;True;True;True;True;True;True;True;True;True;True;True;True;True;True;True;True;True;True;True;True
sp|P0AC38|ASPA_ECOLI	sp|P0AC38|ASPA_ECOLI	16068000000	5309700000	10758000000	601770000	205060000	396700000	802350000	887380000	116	140	AFSILLK;AGLNEINLPELQAGSSIMPAK;AIENFYISNNK;AVEFQDILK;ELQTIPK;EVPADAYYGVHTLR;EYSPLAVK;GEYQYLNPNDHVNK;GLLTEAELDDIFSVQNLMHPAYK;IAVYSSLIK;IEEDLLGTR;ISDIPEFVR;LLSSGPR;LVDAINQLR;TAELLLEVNLGATAIGTGLNTPK;TQLQDAVPMTLGQEFR	True;True;True;True;True;True;True;True;True;True;True;True;True;True;True;True
sp|P0AC41|SDHA_ECOLI	sp|P0AC41|SDHA_ECOLI	6.6326e+09	3.1716e+09	3.461e+09	105360000	35311000	70049000	640930000	844470000	133	128	AAGLHLQESIAEQGALR;ATVLATGGAGR;DASESDVEASLDR;EFDAVVIGAGGAGMR;GEGGYLLNK;IYQRPFGGQSK;IYQSTTNAHINTGDGVGMAIR;LDDTSSEFNTQR;LGGNSLLDLVVFGR;LPGILELSR;NFGGEQAAR;NGEDPVAIR;NHTTIFSEWYALDLVK;SIMIEIR;SVNMEPK;TFAHVDPVK;TGHALLHTLYQQNLK;TGPEAILELEHMGLPFSR;VTGQALTVNEK	True;True;True;True;True;True;True;True;True;True;True;True;True;True;True;True;True;True;True
sp|P0AC44|DHSD_ECOLI	sp|P0AC44|DHSD_ECOLI	1.4581e+09	848800000	609340000	163030000	89065000	73970000	465690000	225560000	28	37	MVSNASALGR;NGVHDFILVR;VSNASALGR	True;True;True
sp|P0AC47|FRDB_ECOLI	sp|P0AC47|FRDB_ECOLI	354730000	126360000	228370000	35473000	12636000	22837000	42063000	33139000	13	13	DFLIATLKPR;DNLAPDLSYR;HVDPAAAIQQGK;TADQGTNIQTPAQMAK;VEALANFPIER	True;True;True;True;True
sp|P0AC51|ZUR_ECOLI	sp|P0AC51|ZUR_ECOLI	149360000	47774000	101580000	6410100	3031000	3379100	33345000	33061000	4	5	ALDFLLEQGFVHK;EAEPQAKPPTVYR;TTTQELLAQAEK	True;True;True
sp|P0AC53|G6PD_ECOLI	sp|P0AC53|G6PD_ECOLI	6.7185e+09	2285200000	4433300000	146610000	42990000	103620000	376640000	452420000	162	192	AGQLNPDTR;DEVEEAWK;EALETFMK;ESWQDLPQNK;ETIDEGLWDTLSAR;ETVLNLLALR;FANSLFVNNWDNR;GIQALFVR;GQYTAGFAQGK;HNLQITK;IDHYLGK;KVPGYLEEEGANK;LDLSYSETFNQTHLADAYER;LGAMLDQK;LLLETMR;LLPSLYQLEK;LQPDEGVDIQVLNK;PYQAGTWGPVASVAMITR;RDEVEEAWK;SSNTETFVAIR;TIDHVEITVAEEVGIEGR;TPELNLFK;VDIDNWR;VPGLDHK;VPGYLEEEGANK;WAGVPFYLR;WVDSITEAWAMDNDAPK;WVDSITEAWAMDNDAPKPYQAGTWGPVASVAMITR	True;True;True;True;True;True;True;True;True;True;True;True;True;True;True;True;True;True;True;True;True;True;True;True;True;True;True;True
sp|P0AC59|GLRX2_ECOLI	sp|P0AC59|GLRX2_ECOLI	85772000	13654000	72119000	2457000	544610	1912400	9060700	13044000	3	8	EASAGNFADLLAHSDGLIK;LIVKPNAVNGELSEDDIQLFPLLR;NIPVELHVLLNDDAETPTR;NLTLVAGINWPSR;QTQINLLSSMAI;YMPESMDIVHYVDK	True;True;True;True;True;True
sp|P0AC69|GLRX4_ECOLI	sp|P0AC69|GLRX4_ECOLI	4702800000	1.947e+09	2755800000	653670000	278140000	375530000	794250000	779010000	30	24	FAYVDILQNPDIR;GELQQLIK;QIAENPILLYMK	True;True;True
sp|P0AC73|EBGC_ECOLI	sp|P0AC73|EBGC_ECOLI	42434000	15926000	26508000	2689200	1095900	1593300	9371800	5553700	3	3	ETLQVVEYYR;VETDSATDALFTGHR;YFEVHYYLQGQQK	True;True;True
sp|P0AC75|KDTA_ECOLI	sp|P0AC75|KDTA_ECOLI	37276000	0	37276000	1961900	0	1961900	0	0	0	3	ITLIAAQNEEDGAR;LEQASGLITVTDATTLAK	True;True
sp|P0AC78|WECA_ECOLI	sp|P0AC78|WECA_ECOLI	34050000	0	34050000	1315600	0	1315600	0	0	0	5	GMSPFSPDR;QHIHHLIMR;VGLVDKPNFR	True;True;True
sp|P0AC81|LGUL_ECOLI	sp|P0AC81|LGUL_ECOLI	3.7333e+09	1368800000	2364500000	466670000	171110000	295560000	1098400000	851750000	26	29	GGTTVIAFVEDPDGYK;IELIEEK;LLHTMLR;SIDFYTK	True;True;True;True
sp|P0AC84|GLO2_ECOLI	sp|P0AC84|GLO2_ECOLI	191890000	44873000	147020000	13818000	4079400	9738300	19034000	17779000	7	11	FALSILPHDLSINDYYR;FPQIVVYGPQETQDK;LFEGTASQMYQSLK;QINVFLR;TEDIDLINVINEETLLQQPEER	True;True;True;True;True
sp|P0AC86|PHSG_ECOLI	sp|P0AC86|PHSG_ECOLI	694850000	182330000	512520000	12126000	3351800	8774300	37534000	48887000	25	52	ALFDVQIK;AMLNIANMGYFSSDR;AQLSQETR;ASIIDESNGR;DEELHQVLTQIGSGVFSPEDPGR;FNQGDYFAAVEDK;FTNVTNGVTPR;HEWLNATLFAVR;HIIHLINDVAK;IAIHLNDTHPVLSIPEMMR;LAEYIAQQLNVVVNPK;LMFTIGK;LMFTIGKDPVVANK;LWSAQASSEINLGK;MAWLAVVVSHK;MNAPFTYSSPTLSVEALK;QLMNVLHVITR;QNIVNGSQK;TLQEQYPNDTDLLGR;VDELYELQEEWTAK;VINNDPQIGDK;VLYPDDSTYSGR;VNGVSELHSNLMVQSLFADFAK;VNIFGGK;WLAVANPSLSAVLDEHLGR	True;True;True;True;True;True;True;True;True;True;True;True;True;True;True;True;True;True;True;True;True;True;True;True;True
sp|P0AC92|GNSA_ECOLI;sp|P77695|GNSB_ECOLI	sp|P0AC92|GNSA_ECOLI	1.0669e+09	445390000	621540000	348560000	148460000	200100000	128130000	124700000	27	30	MNIEELK;MTGLESYDVK;QAETEIADFIAQK	True;True;True
sp|P0ACA1|YIBF_ECOLI	sp|P0ACA1|YIBF_ECOLI	56856000	18185000	38672000	5685600	1818500	3867200	9676900	7043000	4	6	LSILLLEK;LVENLFSR;LVGSYTSPFVR;PAAQQSEDELLR;SLDVLEGYLVDGTLK	True;True;True;True;True
sp|P0ACA3|SSPA_ECOLI	sp|P0ACA3|SSPA_ECOLI	44287000000	16410000000	27876000000	2163400000	756080000	1407400000	3.1346e+09	2217300000	247	350	DNPPQDLIDLNPNQSVPTLVDR;DSFLASLTEAER;DWYTLMNTIINGSASEADAAR;EELLAIAPVFGQK;ELTLWESR;FPHPPLMPVYPVAR;GVSFEIEHVEK;IIMEYLDER;LPQLGIEFSGPGAK;QLREELLAIAPVFGQK;SVMTLFSGPTDIYSHQVR	True;True;True;True;True;True;True;True;True;True;True
sp|P0ACA7|GSTB_ECOLI	sp|P0ACA7|GSTB_ECOLI	748040000	271730000	476300000	42590000	16599000	25990000	62498000	56681000	32	54	DDESDLILWESNAIVR;EFGINHDADFLAMNPNGLVPLLR;GILMGLVR;LWIDSPAR;MITLWGR;RLWIDSPAR;WMDWANQTLSNAHR;WYQQLTER;WYQQLTERPAVR;YLAAQYGQK	True;True;True;True;True;True;True;True;True;True
sp|P0ACB2|HEM2_ECOLI	sp|P0ACB2|HEM2_ECOLI	24141000000	9458500000	14683000000	752220000	317250000	434980000	3.0303e+09	3.7652e+09	182	228	DTAIMSYSTK;EDGLVAR;FAALAGAIDEEK;FASSFYGPFR;IANAGIR;PAGAYLDIVR;QALDAAGFK;QAVVAAAAGADFIAPSAAMDGQVQAIR;SVMTFGISHHTDETGSDAWR;SVMTFGISHHTDETGSDAWREDGLVAR;SYQMNPMNR;TDLIQRPR;TELPIGAYQVSGEYAMIK;VVLESLGSIK	True;True;True;True;True;True;True;True;True;True;True;True;True;True
sp|P0ACB4|HEMG_ECOLI	sp|P0ACB4|HEMG_ECOLI	11652000	1468600	10183000	896280	112970	783310	0	0	1	1	IEEPQWENYDR;TLILFSTR	True;True
sp|P0ACB7|HEMY_ECOLI	sp|P0ACB7|HEMY_ECOLI	125830000	0	125830000	3798300	0	3798300	0	0	1	15	AAELAGNDTIPVEITR;HGEWQEASLAFR;LAEGDYQQVEK;LHKPEEAAAMR;LLEVTPR;NVGDRPLLWSTLGQSLMK;QRPDAYDYAWLADALDR;TNNPEQLEK	True;True;True;True;True;True;True;True
sp|P0ACC1|PRMC_ECOLI	sp|P0ACC1|PRMC_ECOLI	401040000	237880000	163160000	2003400	691930	1311500	235220000	116830000	6	6	EAISQLQASESPR;NALVSGGFLLLEHGWQQGEAVR	True;True
sp|P0ACC3|ERPA_ECOLI	sp|P0ACC3|ERPA_ECOLI	712640000	227110000	485530000	117810000	37852000	79963000	185040000	127190000	13	17	FIVTNPNAK;SDDVALPLEFTDAAANK;SLIADEDNPNLK	True;True;True
sp|P0ACC7|GLMU_ECOLI	sp|P0ACC7|GLMU_ECOLI	3.2796e+09	521900000	2757700000	76490000	15290000	61200000	80075000	137580000	88	133	AMVQHVIDAANELGAAHVHLVYGHGGDLLK;DAKPQGGIGLLTVK;DVEIDTNVIIEGNVTLGHR;EIVAVHPQR;GATIAAGTTVTR;LDDPTGYGR;LLLAGVMLR;LRPGAELLEGAHVGNFVEMK;LSEVEGVNNR;MLNNAMSVVILAAGK;MYSDLPK;NVGENALAISR;PQGGIGLLTVK;QIQEINTGILIANGADMK;TIIGDDVFVGSDTQLVAPVTVGK;VLHTLAGK;VTGIVEHK	True;True;True;True;True;True;True;True;True;True;True;True;True;True;True;True;True
sp|P0ACD4|ISCU_ECOLI	sp|P0ACD4|ISCU_ECOLI	822490000	225470000	597020000	85281000	23559000	61722000	105560000	121790000	15	16	AAIADYK;NTDIAEELELPPVK;SLDEAQAIK;VIDHYENPR;VNDEGIIEDAR	True;True;True;True;True
sp|P0ACE0|MBHM_ECOLI	sp|P0ACE0|MBHM_ECOLI	4.2312e+09	1215700000	3.0155e+09	99044000	31935000	67109000	282750000	375250000	74	96	AAESALNIDVPVNAQYIR;AWASGTMWR;DAWMIVQR;DEAPQAPWEGTTIPAYDGWSDDGK;DGIISNYQAVVPSTWNSGPR;DLVASGQLGIFANGYWGHPAMK;GAVNYLSVPEFPTDSK;GDHTTFVKPNIPATGEFK;GMEEIVK;GMLSHWMVIK;GVSTWHLNSPEEFTK;ITIDPVTR;LNEIVAIYQK;LSDFVEQVYK;LTGNTLEVAQLHSTLGR;NFNDDVGPYEQSLVGTPVADPNKPLEVVR;NGSFLFPGGYIENADLSSYRPITSHSDEYLIK;PITSHSDEYLIK;PNIPATGEFK;SPTFYGK;TPHIQNLAVGGVANPINLDGLGVLNLER;VVALLGGK	True;True;True;True;True;True;True;True;True;True;True;True;True;True;True;True;True;True;True;True;True;True
sp|P0ACE7|HINT_ECOLI	sp|P0ACE7|HINT_ECOLI	829270000	397160000	432110000	84154000	31333000	52820000	67178000	35708000	117	54	AEETIFSK;EIPSDIVYQDDLVTAFR;HGGQEVYHIHMHLLGGR;IAEQEGIAEDGYR;LIMNTNR;MITVAAK;PLGPMLAHK	True;True;True;True;True;True;True
sp|P0ACF0|DBHA_ECOLI	sp|P0ACF0|DBHA_ECOLI	26116000000	6.9501e+09	19166000000	6.5289e+09	1.7375e+09	4791400000	3.9368e+09	3.7361e+09	49	69	AALESTLAAITESLK;EGDAVQLVGFGTFK;IAAANVPAFVSGK;TQLIDVIAEK	True;True;True;True
sp|P0ACF4|DBHB_ECOLI	sp|P0ACF4|DBHB_ECOLI	15923000000	1.7097e+09	14214000000	3.9809e+09	427430000	3.5534e+09	1.6446e+09	2852700000	40	57	ALDAIIASVTESLK;EGDDVALVGFGTFAVK;EITIAAAK;IAAGADISK	True;True;True;True
sp|P0ACF8|HNS_ECOLI	sp|P0ACF8|HNS_ECOLI	34343000000	10930000000	23413000000	1.761e+09	492870000	1268100000	9717000000	9455400000	74	229	EEESAAAAEVEER;EMLIADGIDPNELLNSLAAVK;LEVVVNER;REEESAAAAEVEER;SLDDFLIK;TWTGQGR;YSYVDENGETK	True;True;True;True;True;True;True
sp|P0ACG1|STPA_ECOLI	sp|P0ACG1|STPA_ECOLI	293650000	78328000	215320000	32627000	8703100	23924000	16468000	17233000	22	28	ADGINPEELLGNSSAAAPR;EFSIDVLEEMLEK;FTDVNGETK;ISTWLELMK;PIAQALAEGK;SVMLQSLNNIR;TWTGQGR	True;True;True;True;True;True;False
sp|P0ACI0|ROB_ECOLI	sp|P0ACI0|ROB_ECOLI	560680000	185390000	375290000	40287000	14447000	25839000	56794000	50164000	15	18	AGDRPINLR;DLLIWLEGHLDQPLSLDNVAAK;DVTGHAIGAYIR;FDSQQTFTR;MDQAGIIR;PILDIALQYR;QFAQTPALYR;SPEWSAFGIRPPLR	True;True;True;True;True;True;True;True
sp|P0ACJ0|LRP_ECOLI	sp|P0ACJ0|LRP_ECOLI	3.8119e+09	1265100000	2546800000	356570000	114440000	242130000	477300000	1295500000	16	49	GAPDVFEQFNTAVQK;ISNVELSK;LLGETLLR;LPGVNDTR;NILNELQK;TYVVMEEVK;VPDMSAYR	True;True;True;True;True;True;True
sp|P0ACJ8|CRP_ECOLI	sp|P0ACJ8|CRP_ECOLI	2812400000	704850000	2.1076e+09	178590000	44712000	133880000	128000000	187360000	50	63	AETLYYIVK;GSVAVLIK;GSVAVLIKDEEGK;IAQTLLNLAK;LQVTSEK;LSAQMAR;MLEDQNLISAHGK;QLIQVNPDILMR;QPDAMTHPDGMQIK;RLQVTSEK;STLIHQGEK;TIVVYGTR;VGNLAFLDVTGR	True;True;True;True;True;True;True;True;True;True;True;True;True
sp|P0ACK2|AGAR_ECOLI	sp|P0ACK2|AGAR_ECOLI	660340000	190260000	470080000	36082000	10111000	25971000	84604000	77521000	13	16	AAVELIQPGHR;AGVEVILVGE;IDMIIVDEGIPADSLEGLR;IIVVTDSSK;NDLAFLEK;QQGSVQVNDLSALYGVSTVTIR;VILDSGTTTFEIAR	True;True;True;True;True;True;True
sp|P0ACK8|FUCR_ECOLI	sp|P0ACK8|FUCR_ECOLI	112200000	0	112200000	3456800	0	3456800	0	0	0	10	AAQSLLLIDK;IGHLDEVTHIISDER;IQLISSGGTLER;QQAIVDLLLNHTSLTTEALSEQLK	True;True;True;True
sp|P0ACL0|GLPR_ECOLI	sp|P0ACL0|GLPR_ECOLI	607760000	266340000	341410000	22107000	4466200	17641000	69827000	146760000	15	23	AIIENSR;HHGGAALPSSSVNTPWHDR;HNGIIELVK;HVMLVVDHSK;IILAGGELR;IVTNNLNVANTLMVK;LDFGILGISGIDSDGSLLEFDYHEVR;QQGYVSTEELVEHFSVSPQTIR	True;True;True;True;True;True;True;True
sp|P0ACL2|EXUR_ECOLI	sp|P0ACL2|EXUR_ECOLI	60667000	3813100	56854000	1416300	254210	1416300	0	0	2	4	GSGIHVVSNQPR;QLIESNIAEFAATQVTK	True;True
sp|P0ACM5|YEGW_ECOLI	sp|P0ACM5|YEGW_ECOLI	30107000	7574200	22533000	2007100	504950	1502200	0	0	1	4	AMQALEEEGVVTR;GFSQQVVLR;IPVLVIK;QVALDQQQR	True;True;True;True
sp|P0ACN4|ALLR_ECOLI	sp|P0ACN4|ALLR_ECOLI	867030000	113090000	753940000	69601000	7862800	61739000	38473000	133670000	19	31	DVLSVAGPFMR;ELGYTVDK;FVSQGELVR;GAQALER;GIAILQYLEK;GRPGQAEPVAQK;LMLLSGETVNVAIR;LPLHASGAGK;SGGSSSVSDISLNLDLPLSTTFR	True;True;True;True;True;True;True;True;True
sp|P0ACN7|CYTR_ECOLI	sp|P0ACN7|CYTR_ECOLI	110230000	16200000	94028000	6191200	314440	5876800	0	0	3	8	EVGYLPQPMGRNVK;LPFDASIEEQR;LQGYVQALR;TFIDLIITK	True;True;True;True
sp|P0ACP5|GNTR_ECOLI	sp|P0ACP5|GNTR_ECOLI	18838000000	13161000000	5676200000	1.0465e+09	731190000	315340000	0	0	4	9	HIAYLGAR;IAAALDELGYIPNR;LASVLTPR;QMTTAIIAR;RPVLQDVADR	True;True;True;True;True
sp|P0ACP7|PURR_ECOLI	sp|P0ACP7|PURR_ECOLI	3.5707e+09	1176100000	2394600000	31513000	7123700	24389000	571200000	948670000	48	57	ADFTDAVIDNAFEGGYMAGR;AMQQILSQPHR;ANVSTTTVSHVINK;DSLGETAFNMLLDR;EEPQSIEVHPR;EIGVIPGPLER;ELHYSPSAVAR;FVAEETR;GYTLILGNAWNNLEK;NAVWAAIK;REEPQSIEVHPR;RVDGLLVMCSEYPEPLLAMLEEYR;SVADGPFR;VPESWIVQGDFEPESGYR;VPQDVSLIGYDNVR;YFTPALTTIHQPK	True;True;True;True;True;True;True;True;True;True;True;True;True;True;True;True
sp|P0ACQ4|OXYR_ECOLI	sp|P0ACQ4|OXYR_ECOLI	881770000	187010000	694760000	32010000	7609000	24401000	37250000	51062000	24	61	DLEYLVALAEHR;LEDELGVMLLER;LEMYLHEAQTHQLLAQLDSGK;MDGHFDK;NMVAAGSGITLLPALAVPPER;TIGLVYRPGSPLR;VLFTQAGMLLVDQAR;YEQLAEAIR	True;True;True;True;True;True;True;True
sp|P0ACR4|YEIE_ECOLI	sp|P0ACR4|YEIE_ECOLI	244490000	95925000	148560000	13777000	6517900	7259400	48485000	34958000	12	15	EIVDYLLLSHLPK;HDYPQLPIELSVGNSQDVMQAVLDFR;HLSNALR;IYASSTIGNYILPAVIAR;LVVNEHGR;QLEVFAEVLK;RLVVNEHGR;VIEDQLQAGTLSEVAVPLPR	True;True;True;True;True;True;True;True
sp|P0ACR9|MPRA_ECOLI	sp|P0ACR9|MPRA_ECOLI	1309400000	440700000	868730000	95775000	29972000	65803000	175890000	193990000	8	10	DQLEQITR;HEDFPYQEILLTR;IADELEK;LDQMEQDGVVLEAMS;MDSSFTPIEQMLK	True;True;True;True;True
sp|P0ACS5|ZNTR_ECOLI	sp|P0ACS5|ZNTR_ECOLI	123760000	56497000	67261000	15470000	7062200	8407600	27176000	13325000	3	6	IAELQSMQR;LQEVEAR;LYTESDLQR;QLGFSLESIR	True;True;True;True
sp|P0ACT6|UIDR_ECOLI	sp|P0ACT6|UIDR_ECOLI	58144000	21812000	36332000	4845400	1817700	3027700	0	0	3	7	ALVVEIMAEGMR;EALIQAIILQDQER;GEISPDINTAMTSR;HMTITEFVAQR	True;True;True;True
sp|P0ACU2|RUTR_ECOLI	sp|P0ACU2|RUTR_ECOLI	183110000	7232800	175880000	13396000	602730	12794000	0	0	2	16	AILSAALDTFSQFGFHGTR;DEVFFNQTVENVQR;EALYIAVLR;EDFAPLAAIK;IIIEGIRPR;LEQIAELAGVSK;SALIAGWVK;TNLLYYFPSK	True;True;True;True;True;True;True;True
sp|P0ACU5|FABR_ECOLI	sp|P0ACU5|FABR_ECOLI	197820000	18704000	179120000	15443000	516170	14926000	11708000	37138000	3	11	AFTEAQAEAMVTIVFSAGAEALDVGVEQRR;EAGIAPTSFYR;GAYYWYR;SFASLSLR;SGTSAAFR;SLVEAAFSQLSAER;TSVSTFMEFIGNNPNAFR	True;True;True;True;True;True;True
sp|P0ACU7|YJDC_ECOLI	sp|P0ACU7|YJDC_ECOLI	256440000	82867000	173570000	21060000	6905600	14154000	25154000	26487000	20	21	EAILYDALR;EDVLGEALK;LAEDILR;LLELQGIANTTLEMVAER;QLMLDETQTAEQK;VDYPLDELR;YLSQQIDVWR	True;True;True;True;True;True;True
sp|P0ACV0|LPXL_ECOLI	sp|P0ACV0|LPXL_ECOLI	416790000	55312000	361480000	15204000	3046700	12158000	15129000	82752000	5	30	FSTALLHPR;GEVVWYAPDHDYGPR;QFGMQEPGIGVYR;TRPEGVPSR;WTEVIGMEHIR	True;True;True;True;True
sp|P0ACW6|YDCH_ECOLI	sp|P0ACW6|YDCH_ECOLI	17395000	3162900	14232000	4348800	790730	3558000	1678600	2853700	2	5	ILQQESVK;LDHEIAR	True;True
sp|P0ACX3|YDHR_ECOLI	sp|P0ACX3|YDHR_ECOLI	4.1275e+09	963590000	3.1639e+09	253750000	40484000	213270000	322370000	654280000	27	31	NHEAGGIYLFTDEK;NLGVEEVVAK;PLAESINQEPGFLWK;SALAYLEK;VFDVNEPLSQINQAK;VWTESEK	True;True;True;True;True;True
sp|P0ACY1|YDJA_ECOLI	sp|P0ACY1|YDJA_ECOLI	2444600000	865260000	1.5793e+09	258100000	86916000	171180000	540620000	399610000	29	36	APLIITVVAK;FSAVLEQGAIAAGSDDK;IVGFLYLGTPQLK;LAEPAPTGEQLQNILR;MDALELLINR;SGALTESPVVR;SMQPWHFFVIEGEGR	True;True;True;True;True;True;True
sp|P0ACZ4|EVGA_ECOLI	sp|P0ACZ4|EVGA_ECOLI	197320000	122250000	75071000	6803200	3211200	3592000	84181000	31419000	9	10	EGMNNIIAAIEAAK;FVGSLTSDQQK;MNAIIIDDHPLAIAAIR;NDHFYGK;NDIEILAELTEGGSAVQR;QYSGIIIIVSAK;VETLKPDIVIIDVDIPGVNGIQVLETLR	True;True;True;True;True;True;True
sp|P0AD10|YECJ_ECOLI	sp|P0AD10|YECJ_ECOLI	67926000	15319000	52607000	8189400	1494100	6695300	8155200	12074000	2	5	AIALIELK;FTPQGESH;NIDFTNHPAAADPVTMR	True;True;True
sp|P0AD12|YEEZ_ECOLI	sp|P0AD12|YEEZ_ECOLI	647320000	207670000	439640000	37050000	12980000	24071000	102010000	83778000	34	37	IIFTSSTSVYGDAQGTVK;LAGLVGPGR;LLGLEPPQFR;MSGIDSYLLR	True;True;True;True
sp|P0AD24|YEJL_ECOLI	sp|P0AD24|YEJL_ECOLI	40051000	1478000	38573000	10013000	369490	9643200	0	0	2	4	ALQSSINEDK;QAIANSFAR	True;True
sp|P0AD27|YEJM_ECOLI	sp|P0AD27|YEJM_ECOLI	34473000	24810000	9662300	420100	1078700	420100	0	0	1	2	AAGNVDDQINR;LDNTVVIITAGR;QMPALAGFAEQNISFTR	True;True;True
sp|P0AD33|YFCZ_ECOLI	sp|P0AD33|YFCZ_ECOLI	3.3945e+09	1.4643e+09	1.9301e+09	678900000	292870000	386030000	980760000	788070000	12	15	AEAEQTLAALTEK;ITPTFTEESDGVR	True;True
sp|P0AD44|YFHG_ECOLI	sp|P0AD44|YFHG_ECOLI	383390000	184890000	198500000	18486000	10662000	7823800	86973000	69428000	12	11	DGQALQLQLAEER;IEALSTEIPAQVR;KPAGNFSPDTPHESEK;KPAGNFSPDTPHESEKPAPSTHEVTPDEP;LQQSSDSELDTLR;PAIDTPAEEK;PAPSTHEVTPDEP	True;True;True;True;True;True;True
sp|P0AD49|YFIA_ECOLI	sp|P0AD49|YFIA_ECOLI	2454600000	268800000	2185800000	252090000	29382000	222710000	169610000	718810000	19	91	DANFVEEVEEE;EPQGFVADATINTPNGVLVASGK;HEDMYTAINELINK;QMEITPAIR;TMNITSK	True;True;True;True;True
sp|P0AD57|ISPB_ECOLI	sp|P0AD57|ISPB_ECOLI	14140000	0	14140000	860920	0	860920	0	0	0	6	AIAALQVLPDTPWR;GLQDYGR;IRPMIAVLAAR	True;True;True
sp|P0AD59|IVY_ECOLI	sp|P0AD59|IVY_ECOLI	332140000	80841000	251300000	16728000	2404400	14323000	33815000	43770000	14	29	AAFNQMVQGHK;IAVMWSEK;LPAWVMK;LTWLNVNDALSIDGK;SNQMTGLFSTIDEK;TVLFAALTGSLENHPDGFNFK	True;True;True;True;True;True
sp|P0AD61|KPYK1_ECOLI	sp|P0AD61|KPYK1_ECOLI	23679000000	6.114e+09	17565000000	397920000	86990000	310930000	770530000	1091700000	328	291	AEAGDVANAILDGTDAVMLSGESAK;AGQTFTFTTDK;AHGGENIHIISK;EITSTDDFYR;ELALQSGLAHK;GDLGVEIPVEEVIFAQK;GDVVVMVSGALVPSGTTNTASVHVL;GVNLPGVSIALPALAEK;GVVPQLVK;IENQEGLNNFDEILEASDGIMVAR;LDAPLIVVATQGGK;LEFNNDNR;LEFNNDNRK;LEGGNDVSLK;LNFSHGDYAEHGQR;RSDVIEIR;SDVIEIR;TAAILLDTK;TAHQLVLSK;TESEEMLAK;VLNNGDLGENK;VVITATQMLDSMIK;YFPDATILALTTNEK	True;True;True;True;True;True;True;True;True;True;True;True;True;True;True;True;True;True;True;True;True;True;True
sp|P0AD68|FTSI_ECOLI	sp|P0AD68|FTSI_ECOLI	23397000	0	23397000	273970	0	273970	0	0	0	7	AESGSAVLVDVNTGEVLAMANSPSYNPNNLSGTPK;FALVVVINDPQAGK;TVVHMMESVALPGGGGVK;VAWLQVISPDMLVK	True;True;True;True
sp|P0AD70|AMPH_ECOLI	sp|P0AD70|AMPH_ECOLI	233100000	45096000	188000000	4012600	498900	3513700	20729000	27523000	7	18	ADALGLGWVYMAPK;EQPGGAAHRPVFVWPTR;LNDPLSK;NIGAFVVVTR;PGNNVRPQLDSVVR;PVFVWPTR;SYGETRPGNNVR;SYGETRPGNNVRPQLDSVVR;VPTYNGTPITLVNLATHTSALPR;WMQQYLSSDFYQR;YADHIFYGSGATGMALVVIDGNQR	True;True;True;True;True;True;True;True;True;True;True
sp|P0AD96|LIVJ_ECOLI	sp|P0AD96|LIVJ_ECOLI	58331000	24622000	33710000	69229	69229	1982900	16535000	7523000	3	4	ENIDFVYYGGYHPEMGQILR;GFEFGVFDWHANGTATDAK;TQFMGPEGVANVSLSNIAGESAEGLLVTKPK;TTGLDSDQGPTAAK	True;True;True;True
sp|P0ADA1|TESA_ECOLI	sp|P0ADA1|TESA_ECOLI	209630000	68554000	141080000	13811000	4405600	9405400	32526000	40692000	8	12	DAQPFIADWMAK;GFQPQQTEQTLR;LPANYGR;TSVVNASISGDTSQQGLAR;WVLVELGGNDGLR	True;True;True;True;True
sp|P0ADA3|NLPD_ECOLI	sp|P0ADA3|NLPD_ECOLI	3.7799e+09	1.6935e+09	2.0864e+09	71690000	28943000	42747000	387490000	266300000	59	42	GDTLFYIAWITGNDFR;GIDIAGSK;GQAIIATADGR;GSYSGSTYTVK;GYGNLIIIK;HNDDYLSAYAHNDTMLVR;IATMGSTGTSSTR;NNIQAPYALNVGQTLQVGNASGTPITGGNAITQADAAEQGVVIK;PAQNSTVAVASQPTITYSESSGEQSANK;VIETFGASEGGNK;VVYAGNALR	True;True;True;True;True;True;True;True;True;True;True
sp|P0ADA5|YAJG_ECOLI	sp|P0ADA5|YAJG_ECOLI	8608300000	3.095e+09	5513300000	1.0284e+09	339280000	689160000	878730000	1.0013e+09	54	67	ADIAIIATAQNGNK;ASYNVEGAFQASNK;DNQIVTLTASR;FLLQEVLEK;GYMVGPNGPVNLQIIVSQLYADVSQGNVR;NIADAVNSVLTDTIADMSQDTSIHEFIK	True;True;True;True;True;True
sp|P0ADB1|OSME_ECOLI	sp|P0ADB1|OSME_ECOLI	210640000	57445000	153200000	12501000	4281300	8219400	26822000	22687000	9	20	AQVAQIAGK;AQVAQIAGKPSSEVSMIHAR;DQFVQPVVK;PSSEVSMIHAR	True;True;True;True
sp|P0ADC1|LPTE_ECOLI	sp|P0ADC1|LPTE_ECOLI	12905000000	7.8146e+09	5090000000	1.0703e+09	649350000	420980000	1240700000	397160000	190	149	AAEQLIR;DIYPISAK;DNEQDMIVK;DNEQDMIVKEMYDR;DTASVFR;DTTQVPSTMK;KDVPSLR;KDVPSLRLGK;LNGVELLDK;LNGVELLDKETTR;NGQTAEYQMIMTVNATVLIPGR;SDEEQTSTTTDTPATPAR;SFFDNPQMALAK;VMILDSGDPNGPLSR;VSIAKDTASVFR	True;True;True;True;True;True;True;True;True;True;True;True;True;True;True
sp|P0ADE4|TAMA_ECOLI	sp|P0ADE4|TAMA_ECOLI	86294000	32070000	54223000	2615000	971830	1643100	0	0	2	11	DEYLQNLVPFK;FGHVTFEGSQIR;GTLGWIETGDFDK;LDFAVPVADK;LITGSLEYQYNVTGK;LSATGWFNSVVVAPQFDK;TDLNDTESDSTTLVASR;TENTIETGVGYSTDVGPR;WWGAVFVDSGEAVSDIR	True;True;True;True;True;True;True;True;True
sp|P0ADE6|KBP_ECOLI	sp|P0ADE6|KBP_ECOLI	373500000	140360000	233150000	30833000	12248000	18584000	82982000	61602000	15	17	ATVTGDGLSQEAK;ILVAVGNISGIASVDDQVK;TATPATASQFYTVK;TGIPDADK;VNIQIADGK	True;True;True;True;True
sp|P0ADE8|YGFZ_ECOLI	sp|P0ADE8|YGFZ_ECOLI	4603200000	1.7469e+09	2856300000	170060000	62362000	107700000	216840000	207680000	84	87	AALANLFSELPSK;AFTPFPPR;ALWLLAGSASR;DDANTLHIEPLPYSLEE;DGDGFAWIER;EGATTLLWFEHPAER;EPQLTELK;FLIVTDEATANMLTDK;LEDGQVVVQVVMNNDMEPDSIFR;LPEAGEDLELK;TGTVLAAVK;VLLGVAGFQAR;VRDDANTLHIEPLPYSLEE;VTIAPDDER	True;True;True;True;True;True;True;True;True;True;True;True;True;True
sp|P0ADF6|EDD_ECOLI	sp|P0ADF6|EDD_ECOLI	585880000	206180000	379710000	556220	142450	413780	31967000	48449000	18	21	AGLLHEDVNTVAGFGLSR;EPHIPDLSASR;IALVTDGR;LMPPLGVLLDR;LYPNGPADINHFQAAGGVPVLVR;MNPQLLR;NNIAIITSYNDMLSAHQPYEHYPEIIR;QLYAEGK;SLDSNVIASFEQPFSHHGGTK;TSAVPVENQVIEAPAVVFESQHDVMPAFEAGLLDR;VLSGNLGR;VPSAIHVTPEAYDGGLLAK	True;True;True;True;True;True;True;True;True;True;True;True
sp|P0ADF8|ILVN_ECOLI	sp|P0ADF8|ILVN_ECOLI	80159000	47328000	32831000	13360000	7888000	5471800	0	0	1	3	MQNTTHDNVILELTVR;SHIWLLVNDDQR	True;True
sp|P0ADG1|ILVM_ECOLI	sp|P0ADG1|ILVM_ECOLI	84939000	42959000	41980000	16457000	8591800	7865000	26243000	13830000	5	6	FNPETLER;MMQHQVNVSAR;SVDLLFSQLNK	True;True;True
sp|P0ADG4|SUHB_ECOLI	sp|P0ADG4|SUHB_ECOLI	9656900000	2823500000	6.8334e+09	375930000	102020000	273910000	543690000	888420000	77	103	AAEAVIIDTIR;DELSDALK;DLDGTILATGFPFK;EAGGIVSDFTGGHNYMLTGNIVAGNPR;GQGAQLNGYR;GSNDFVTNVDK;LPHFAVSIAVR;MHPMLNIAVR;NELFTATR;NYETPDAVEASQK;QYATTYINIVGK;SYPQHTIITEESGELEGTDQDVQWVIDPLDGTTNFIK;TEVAVVYDPMR;TEVAVVYDPMRNELFTATR;TGSAALDLAYVAAGR	True;True;True;True;True;True;True;True;True;True;True;True;True;True;True
sp|P0ADG7|IMDH_ECOLI	sp|P0ADG7|IMDH_ECOLI	18806000000	10757000000	8.0488e+09	84807000	17246000	67561000	2.0793e+09	2359700000	277	259	AIAAGASAVMVGSMLAGTEESPGEIELYQGR;AKYPDLQIIGGNVATAAGAR;ALVVDDEFHLIGMITVK;EALTFDDVLLVPAHSTVLPNTADLSTQLTK;EIIHQQMGGLR;FVTDLNQPVSVYMTPK;GMGSLGAMSK;HESGVVTDPQTVLPTTTLR;ISGAGIQESHVHDVTITK;LAIALAQEGGIGFIHK;LNIPMLSAAMDTVTEAR;LVPEGIEGR;NGFAGYPVVTEENELVGIITGR;VDALVAAGVDVLLIDSSHGHSEGVLQR;VGAAVGAGAGNEER;YFQSDNAADK;YPDLQIIGGNVATAAGAR	True;True;True;True;True;True;True;True;True;True;True;True;True;True;True;True;True
sp|P0ADI7|YECD_ECOLI	sp|P0ADI7|YECD_ECOLI	491190000	213920000	277270000	26720000	14393000	12327000	94335000	97121000	11	8	ASGQPVFLVR;QPVDAPSPAK;QWGAFYGTDLELQLR;VGWSADYAEALK;VGWSADYAEALKQPVDAPSPAK;VLPENWWQHPAALGATDSDIEIIK	True;True;True;True;True;True
sp|P0ADK0|YIAF_ECOLI	sp|P0ADK0|YIAF_ECOLI	1184800000	443530000	741260000	60301000	25265000	35037000	87296000	88258000	27	66	AFIDFLQNTVMR;EMNGSLGVLAQQLQNAK;LIAPLPAQHQAFNQAWTTAVTATQ;LPTLTADQK;LQADAAHSALK;PVVDSVNAIR;QSDDLKPVFDQAFTK;VPQDYVTQSGPLR	True;True;True;True;True;True;True;True
sp|P0ADK8|YIBL_ECOLI	sp|P0ADK8|YIBL_ECOLI	93684000	17547000	76136000	3898800	3509400	3898800	9609900	23732000	2	7	ATLEAEIAR;GLVVVHPMTALGR;HQQADLSLVEAADK	True;True;True
sp|P0ADM8|YIEE_ECOLI	sp|P0ADM8|YIEE_ECOLI	156330000	51048000	105280000	2058900	678080	1380800	26101000	21630000	5	7	GFHSPHAPDNHTFSSNESLWISK;GILTEGHLISVR	True;True
sp|P0ADN2|YIFE_ECOLI	sp|P0ADN2|YIFE_ECOLI	6.5866e+09	2264500000	4322100000	254140000	92646000	161490000	768060000	1199300000	76	70	AESFTTTNR;EAQLLER;EAQLLERHGYAFNELDLGK;EPVTEAER;FHTLSGGK;FHTLSGGKPQVEGAEDYTDSDD;GEREPVTEAER;HGDFTIK;HGYAFNELDLGK;PQVEGAEDYTDSDD;REPVTEEEK;RFHTLSGGK;RFHTLSGGKPQVEGAEDYTDSDD	True;True;True;True;True;True;True;True;True;True;True;True;True
sp|P0ADN6|YIFL_ECOLI	sp|P0ADN6|YIFL_ECOLI	2737700000	1.585e+09	1152700000	33713000	21368000	12345000	1116400000	232600000	33	21	ATGDGPSQVNY;GPLYFPPADK;NAPPPTKPVETQTQSTVPDK;PVETQTQSTVPDK	True;True;True;True
sp|P0ADP0|YIGB_ECOLI	sp|P0ADP0|YIGB_ECOLI	12037000	0	12037000	925890	0	925890	0	0	1	3	EAEPEIYHDVTR;ISALTFDLDDTLYDNRPVILR;SFQNEDLQR	True;True;True
sp|P0ADP2|YIGI_ECOLI	sp|P0ADP2|YIGI_ECOLI	42899000	9476400	33422000	5362300	1184600	4177800	9485000	12470000	3	4	EFAQLAFK;FTATSSLLR;HETISEDELR	True;True;True
sp|P0ADP7|UBIJ_ECOLI	sp|P0ADP7|UBIJ_ECOLI	432570000	174500000	258080000	54072000	21812000	32260000	79140000	80193000	14	5	GFSTSLILVFSER;QQLTALIR;YVAEAITEEWR	True;True;True
sp|P0ADP9|YIHD_ECOLI	sp|P0ADP9|YIHD_ECOLI	2220900000	807170000	1413700000	317930000	116180000	201740000	298590000	320020000	16	22	DAVIPGLQK;DYEEDFK;EPDLNLLQFLQK;ESGFDGELADLTDDILIYHLK;LNEVIELLQPAWQK;RLNEVIELLQPAWQK	True;True;True;True;True;True
sp|P0ADR6|RLMM_ECOLI	sp|P0ADR6|RLMM_ECOLI	497300000	77608000	419690000	19824000	3353200	16471000	16047000	44496000	8	20	DAGVLANYETPK;EEVTVHVR;EIFGFAR;ELPFSSLIFAR;ETIFNLK;ITPIVGMLQGVVEK;IWAAVGGR;LEEAFHVFIPADEWDER;VEVADTNESK;YEEVSHNLAYIQAQLDEHGINAQIQAR	True;True;True;True;True;True;True;True;True;True
sp|P0ADR8|PPNN_ECOLI	sp|P0ADR8|PPNN_ECOLI	2.9569e+09	1150600000	1.8063e+09	103440000	35998000	67444000	207950000	261600000	50	53	AFSGIVAGNVK;AIEEFGPYK;ALQANLFAVLR;DILFVYGQIHNTVR;DQVLPLILTGPK;DTGDAYSFNWSMR;ESADYFR;FENFDINVLR;FPNLNLDNSVHITNLVFSILR;IIIDDAAEVAR;LELINPPEEAFVDGR;LYPDQPVEVLAADLR;MDDLLQGFVAQHR;RLEAFVR;TASSDLYQLFR;VGNQLGLR;VLDEFVVHTLGENAR	True;True;True;True;True;True;True;True;True;True;True;True;True;True;True;True;True
sp|P0ADS2|ZAPA_ECOLI	sp|P0ADS2|ZAPA_ECOLI	135930000	41044000	94888000	22655000	6840700	15815000	16752000	25955000	8	7	DALNQAADDLNQR;DYAASMEQR;MLQQTIEQALLEQGR;SAQPVDIQIFGR	True;True;True;True
sp|P0ADS6|YGGE_ECOLI	sp|P0ADS6|YGGE_ECOLI	3.0912e+09	1.7846e+09	1306600000	132510000	73125000	59384000	269900000	108500000	65	54	AAIDNAIHQAQELANGFHR;AAIDNAIHQAQELANGFHRK;AGLNEIR;DISSANLR;KAAIDNAIHQAQELANGFHR;KAAIDNAIHQAQELANGFHRK;KLGPVYSVR;LGPVYSVR;LNSLLDGALK;SVSLGVAQPDAYK;SVSLGVAQPDAYKDK;SVSLGVAQPDAYKDKAR;TQPDYDYQDGK;TVEVTLR;VAQYISFLELNQIAK;YHVSNYQPSPMVR	True;True;True;True;True;True;True;True;True;True;True;True;True;True;True;True
sp|P0ADS9|YGGN_ECOLI	sp|P0ADS9|YGGN_ECOLI	67440000	17489000	49950000	4870000	1345300	3524700	5647600	7564300	4	6	AEGQQLVNQAMGGILQDSINEMGAK;DDVIVSPQTVQVK;IIVQEMGESSK;QYSLNAAQR;VVTLEDSR	True;True;True;True;True
sp|P0ADT2|YGIB_ECOLI	sp|P0ADT2|YGIB_ECOLI	45783000	14334000	31449000	4578300	1433400	3144900	8393600	4852500	3	5	LMGGGAGFAQQPLFSSK;NYGAAQPGR;PATTTTVTR	True;True;True
sp|P0ADT5|YGIC_ECOLI	sp|P0ADT5|YGIC_ECOLI	1433600000	370950000	1.0626e+09	68669000	17885000	50784000	168030000	189090000	39	48	ALITQDMSR;EGANVSIIENGK;FYPHIFVE;HTWSFVR;LDLAWDGTGEPK;LEDAGVR;LTLAQVEK;LYPWEFMLR;QSWLTHQPSLYSR;TIEAAEGPYGEEGMIVQQFHPLPK;VIASDELMTK;VSITERPDWR;WLEPAWK;YVVKPIFSR	True;True;True;True;True;True;True;True;True;True;True;True;True;True
sp|P0ADT8|YGIM_ECOLI	sp|P0ADT8|YGIM_ECOLI	946640000	339510000	607120000	29456000	18123000	11333000	123170000	321390000	20	22	LTNIDNTWNQR;LVGTVNAGEEVTLLQTDANTNYAQVK;NELIVAQK;QLSTEPSLR;SRVPDLENQVK;TAWIPLK;VAQSDSVINGLK;VDAASVQLDDK;VDAASVQLDDKQR;VPDLENQVK	True;True;True;True;True;True;True;True;True;True
sp|P0ADU2|YGIN_ECOLI	sp|P0ADU2|YGIN_ECOLI	1242400000	584780000	657620000	248480000	116960000	131520000	137680000	70272000	59	38	AYSEAVK;GDVLEMNIR;IVPTVLK;LTVIAEIR;MLTVIAEIR;QAVLDQFAK	True;True;True;True;True;True
sp|P0ADU5|YGIW_ECOLI	sp|P0ADU5|YGIW_ECOLI	1.8765e+09	383420000	1.4931e+09	278360000	55167000	223200000	190110000	323420000	16	27	DASGTINVDIDHK;DDTWVTLR;DTVEIQGEVDK;DWNSVEIDVK;ISDDLYVFK;SLRDDTWVTLR;WNGVTVTPK	True;True;True;True;True;True;True
sp|P0ADV1|LPTA_ECOLI	sp|P0ADV1|LPTA_ECOLI	2715900000	1142000000	1.5739e+09	242900000	107180000	135720000	660080000	590250000	27	25	DFVVLTGNAYLQQVDSNIK;EVIDGYGK;MQAFSDK;PATFYQMQDNGKPVEGHASQMHYELAK;PVEGHASQMHYELAK;VTTVLVPSQLQDK;VVVTRPGGEQGK	True;True;True;True;True;True;True
sp|P0ADV5|YHBW_ECOLI	sp|P0ADV5|YHBW_ECOLI	915210000	364130000	551080000	41940000	19401000	22539000	87057000	79518000	50	39	DAEFLFTSMQQAFVK;DPNPHVR;DPNPHVRPVPGYGEK;DVAELVDWFDAR;EAFSHSLDLAR;ETDADEIMVNGQIFDHQAR;HGLQSILR;HMSGDIDNFPR;IDLGLGR;LHSFELAMDVK;PVPGYGEK	True;True;True;True;True;True;True;True;True;True;True
sp|P0ADV7|MLAC_ECOLI	sp|P0ADV7|MLAC_ECOLI	4701800000	1.7686e+09	2.9332e+09	187720000	71619000	116100000	345320000	399250000	90	89	EAYFAAFR;GIDGLTAQLK;LMDEAAQK;NEQPQIR;NSQTGNWQAYDMIAEGVSMITTK;QAYGQALAMYHGQTYQIAPEQPLGDK;QNEWGTLLR;TIVDQELLPYVQVK;VTIIDPNGRPPVR;YAGALVLGQYYK	True;True;True;True;True;True;True;True;True;True
sp|P0ADV9|LPTC_ECOLI	sp|P0ADV9|LPTC_ECOLI	571780000	277010000	294780000	14481000	3188600	11293000	115620000	102830000	9	7	IPTWSVK;LIAQHVEYYSDQAVSWFTQPVLTTFDK;LIAQHVEYYSDQAVSWFTQPVLTTFDKDK;MLYLYGHVEVNALVPDSQLR;SEHTDTLVYNPEGALSYR;TSYEIQNK	True;True;True;True;True;True
sp|P0ADW3|YHCB_ECOLI	sp|P0ADW3|YHCB_ECOLI	7.4918e+09	3.557e+09	3.9348e+09	732920000	358490000	374430000	1.6852e+09	1.8074e+09	41	45	AELDEYR;AELDEYREELVSHFAR;DYSEGASGLLR;EELVSHFAR;LAESEASNDQAPVQMPR;LRQQQALQYELEK;QLYQHMAK;QQQALQYELEK;SAELLDTMAHDYR;SSSSLLPELSAEANPFR	True;True;True;True;True;True;True;True;True;True
sp|P0ADX1|YHFA_ECOLI	sp|P0ADX1|YHFA_ECOLI	6.2018e+09	2890100000	3.3118e+09	247080000	94335000	152750000	1.5227e+09	1.0659e+09	50	28	AVDLSAEK;AVNITHSYEVVAA;LFTHINLHFIVTGR;WVEGLTFLGESASGHQILMDGNSGDK	True;True;True;True
sp|P0ADY1|PPID_ECOLI	sp|P0ADY1|PPID_ECOLI	5077300000	1.5764e+09	3.5009e+09	97122000	32254000	64868000	311340000	363270000	92	106	ALDAYYALQQK;AMVQGITQNNAQIVFEALMSNLR;ATQTGWFSK;AVLDELNK;DKPSYGMATDMQGNVVLLALDEVK;DNLPEELNFK;DNLPEELNFKPVADAIFNGGLVGENGAPGINSDIITVDGDR;DPISQAAFALPLPAK;EATIDVNALAAK;GETDELAALVAQQR;GQFENAFNSER;GQLSGVIK;IGDALEQQ;ISEHKPEAVKPLADVQEQVK;LDAATMQQPVSDADIQSYYDQHQDQFTQPQR;LDDIQPAK;LGISDEQVK;LIDEALLDQYAR;MQQQLGDQYSELAANEGYMK;NGGDMGWLEDATIPDELK;NNFMTPEQFR;NQLTTQQLINGVAGTDFMLK;PEAVKPLADVQEQVK;PVADAIFNGGLVGENGAPG…	True;True;True;True;True;True;True;True;True;True;True;True;True;True;True;True;True;True;True;True;True;True;True;True;True;True;True;True;True;True;True;True;True
sp|P0ADY3|RL14_ECOLI	sp|P0ADY3|RL14_ECOLI	5294800000	0	5294800000	711290000	0	711290000	0	0	0	91	IFGPVTR;IISLAPEVL;MIQEQTMLNVADNSGAR;RPDGSVIR;YAGVGDIIK	True;True;True;True;True
sp|P0ADY7|RL16_ECOLI	sp|P0ADY7|RL16_ECOLI	7.502e+09	95433000	7.4066e+09	2218100000	23506000	2194600000	117500000	2454600000	12	79	GLAQGTDVSFGSFGLK;GNVEYWVALIQPGK;VFPDKPITEK;VFPDKPITEKPLAVR;VLYEMDGVPEELAR	True;True;True;True;True
sp|P0ADZ0|RL23_ECOLI	sp|P0ADZ0|RL23_ECOLI	1.7358e+09	3907400	1.7319e+09	347160000	781470	346380000	0	0	2	34	EGQNLDFVGGAE;LFEVEVEVVNTLVVK;SNTIVLK	True;True;True
sp|P0ADZ4|RS15_ECOLI	sp|P0ADZ4|RS15_ECOLI	6.3851e+09	461970000	5.9232e+09	444870000	52343000	392530000	138680000	1205500000	8	25	DANDTGSTEVQVALLTAQINHLQGHFAEHK;IVSEFGR;SLSTEATAK;YTQLIER	True;True;True;True
sp|P0ADZ7|YAJC_ECOLI	sp|P0ADZ7|YAJC_ECOLI	10874000000	3.6661e+09	7.2083e+09	2.0344e+09	622770000	1411600000	906210000	848290000	106	96	DFVAAVLPK;GDEVLTNGGLVGR;LMDSIAK;RDFVAAVLPK;VAENGYIAIALNDTTEVVIK;VAENGYIAIALNDTTEVVIKR	True;True;True;True;True;True
sp|P0AE01|TRMJ_ECOLI	sp|P0AE01|TRMJ_ECOLI	1.6721e+09	673020000	999060000	14914000	3780700	11133000	158040000	157330000	69	52	ARPESQELNILR;ENHPGQVMNK;FYGHLEQTLLATGFIR;GILASIEQQNK;IVLVETSHTGNMGSVAR;MAWLATQENGEQVEHEETPYPLVDDLER;SVAEAANTPVALVFGR;TLPWPMLDPR;VGLTNEELQK	True;True;True;True;True;True;True;True;True
sp|P0AE06|ACRA_ECOLI;sp|P24180|ACRE_ECOLI	sp|P0AE06|ACRA_ECOLI	6.16e+09	1119900000	5040000000	212430000	33398000	179030000	394400000	564500000	88	126	AIFPNPDHTLLPGMFVR;AQAAANIAQLTVNR;AQEVTADNNQQAASGAQPEQSK;EGSDIEAGVSLYQIDPATYQATYDSAK;FPQDGTLEFSDVTVDQTTGSITLR;GDATVLVVGADDK;IAEVRPQVSGIILK;INLAYTK;LEEGLNPNAILVPQQGVTR;LLGTQYISK;PIVASQAIGDK;PQVSGIILK;QAQQGGQQMPAVGVVTVK;QELANGTLK;QEYDQALADAQQANAAVTAAK;TEPLQITTELPGR;VETRPIVASQAIGDK;VRPGVQVK;VSLITSDGIK;VTSPISGR;VVISGLQK;WLVTEGLK	True;True;True;True;True;True;True;True;True;True;True;True;True;True;True;True;True;True;True;True;True;True
sp|P0AE08|AHPC_ECOLI	sp|P0AE08|AHPC_ECOLI	131400000000	70608000000	60797000000	1.9933e+09	860950000	1132400000	15894000000	23560000000	309	353	ATFVVDPQGIIQAIEVTAEGIGR;AWHSSSETIAK;DASDLLR;EDEGLADR;EGEATLAPSLDLVGK;LGVDVYAVSTDTHFTHK;NFDNMREDEGLADR;NGEFIEITEK;NGEFIEITEKDTEGR;YAMIGDPTGALTR	True;True;True;True;True;True;True;True;True;True
sp|P0AE12|AMN_ECOLI	sp|P0AE12|AMN_ECOLI	2.052e+09	771040000	1281000000	43537000	16801000	26736000	146940000	138280000	60	60	AVAIDMESATIAAQGYR;ESQAIGDYVLAHAYLR;FTHAGSYTTTITR;FTHAGSYTTTITRPTLFR;FYEGAISEHLQIGIR;GSGLTPAQALDK;HQMPAWHLITADGQGITLVNIGVGPSNAK;LDALYEQSVVALR;LPGQANR;NAIGNYITSGELPDENAR;PLHGEIK;QGLFVYPSLTVTWDGSTTNPPK;RVDFSLAR;SMSAGLTR;TFNEPPFR;TGTVVTTDDR;TGTVVTTDDRNWELR;VDFSLAR;YFPTTELAQIGDETADGIYHPTEFSPLSHFDAR;YSASALR;YVDEFVR	True;True;True;True;True;True;True;True;True;True;True;True;True;True;True;True;True;True;True;True;True
sp|P0AE14|AMPE_ECOLI	sp|P0AE14|AMPE_ECOLI	12514000	9001700	3512000	63170	562610	63170	0	0	1	5	AWQYWLAR;LAGVVYALIGHGEK	True;True
sp|P0AE18|MAP1_ECOLI	sp|P0AE18|MAP1_ECOLI	11494000000	2.1211e+09	9373200000	603870000	105680000	498190000	1.4839e+09	1.5025e+09	83	99	DDTIPAIISHDE;DGDIVNIDVTVIK;EIGAAIQK;ETNVVLK;ETNVVLKPGMTFTIEPMVNAGK;FVEAEGFSVVR;GFHEEPQVLHYDSR;ITQESLYLALR;LAAEVLEMIEPYVK;LAAEVLEMIEPYVKPGVSTGELDR;MFIVGKPTIMGER;PGVSTGELDR;PTIMGER;TPEDIEK	True;True;True;True;True;True;True;True;True;True;True;True;True;True
sp|P0AE22|APHA_ECOLI	sp|P0AE22|APHA_ECOLI	128950000	43817000	85129000	4063900	1512700	2551100	21129000	16450000	5	7	ASNSTYKPLPQAGAFGEEVIVNSEY;IFYGDSDNDITAAR;PLPQAGAFGEEVIVNSEY;RGDAIFFVTGR;TFSPESEDYLK;TLADNFHIPATNMNPVIFAGDKPGQNTK	True;True;True;True;True;True
sp|P0AE45|PAEA_ECOLI	sp|P0AE45|PAEA_ECOLI	19915000	8155300	11760000	1171500	479720	691740	0	0	1	3	ENVIWFDLHEDEQSLK;QEHELIENVFELESR	True;True
sp|P0AE48|YTFP_ECOLI	sp|P0AE48|YTFP_ECOLI	495410000	160160000	335250000	122620000	40039000	82584000	118090000	83090000	10	14	IDNATLAELDALR;IFVYGSLR;LIESGDWLDR;QLIQTPYGSAWMYVYQRPVDGLK	True;True;True;True
sp|P0AE52|BCP_ECOLI	sp|P0AE52|BCP_ECOLI	3.392e+09	1.0364e+09	2355600000	184380000	67569000	116820000	257690000	390240000	32	36	AGVDVLGISTDKPEK;DNMDELK;FSLPDQDGEQVNLTDFQGQR;IEHVFDDFK;ISFLIDADGK;MNPLKAGDIAPK;TSNHHDVVLNWLK;TYDGIHR;VLVYFYPK	True;True;True;True;True;True;True;True;True
sp|P0AE60|CEDA_ECOLI	sp|P0AE60|CEDA_ECOLI	24479000	13294000	11185000	2658800	2658800	2236900	0	0	2	2	TEPAPPEHAIK;YVAFVLMGESFLR	True;True
sp|P0AE78|CORC_ECOLI	sp|P0AE78|CORC_ECOLI	1261100000	309670000	951460000	78336000	19355000	58981000	146960000	199340000	34	42	DHIEGILMAK;DMLEGVMDIADQR;DSGQNDLIDEDTR;DSGQNDLIDEDTRDMLEGVMDIADQR;FPVISEDK;GETIDIDGYQFK;IIQVHVK;IPDDSPQPK;QAVVVPESK;SDAEAFSMDK;SDDNSHSSDTISNK;SQMITLK	True;True;True;True;True;True;True;True;True;True;True;True
sp|P0AE82|CPXA_ECOLI	sp|P0AE82|CPXA_ECOLI	13890000	0	13890000	514430	0	514430	0	0	0	4	DGITITVDDDGPGVSPEDR;MIGSLTAR	True;True
sp|P0AE88|CPXR_ECOLI	sp|P0AE88|CPXR_ECOLI	782520000	249130000	533390000	12153000	3862100	8291100	181470000	150260000	13	17	DGHPWFK;EHLSQEVLGK;ILLVDDDR;ILLVDDDRELTSLLK;QTHQTPVIMLTAR;SHWSEQQQNNDNGSPTLEVDALVLNPGR;VLGLELGADDYLPK;VLGLELGADDYLPKPFNDR	True;True;True;True;True;True;True;True
sp|P0AE91|CREA_ECOLI	sp|P0AE91|CREA_ECOLI	321430000	103530000	217900000	35715000	11503000	24211000	32014000	51653000	8	12	AQGEVVFK;IVVEAFDDPDVK;NAISAVPVMPWR;NALAYLAYSDK	True;True;True;True
sp|P0AEA8|CYSG_ECOLI	sp|P0AEA8|CYSG_ECOLI	447250000	149190000	298060000	14435000	5444600	8989900	67358000	90101000	12	15	AITETTEQLINEPLDHR;GEVVLVGAGPGDAGLLTLK;GLQQIQQADVVVYDR;LAQSLANNDQK;LESLLPLHLGQVAK;LIEHGMPGEMPVAIVENGTAVTQR;LITGHLK;LNWFSNH;TGGELDWENLAAEK	True;True;True;True;True;True;True;True;True
sp|P0AEB2|DACA_ECOLI	sp|P0AEB2|DACA_ECOLI	7.5287e+09	2268200000	5260500000	198320000	64773000	133550000	447620000	562780000	121	130	AGYNLVASATEGQMR;ASYVLNSSELHAPLQK;DMALIGQALIR;DPASLTK;DVPNEYSIYK;DVYLTIPR;EFASEPVWFGDSDR;EFTFNGIR;ETDLVTIGNDAWATGNPVFK;FFETVNPLK;GSSLMFLK;LISAVMGGR;LLTWGFR;LMFHHWFG;MMTSYVIGQAMK;NGLLWDNSLNVDGIK;NQVVGTINFQLDGK;NTHFQTVHGLDADGQYSSAR;PGMQVPVSQLIR;PLVVLQEIPEGNFFGK;TIEQRPLVVLQEIPEGNFFGK;TMIPGVPQIDAESYILIDYNSGK;VLAEQNADVR	True;True;True;True;True;True;True;True;True;True;True;True;True;True;True;True;True;True;True;True;True;True;True
sp|P0AEB5|YNAI_ECOLI	sp|P0AEB5|YNAI_ECOLI	24168000	0	24168000	2014000	0	2014000	0	0	0	4	ITTTIGLR;NHPAIDQR;VGVIVEAVR	True;True;True
sp|P0AEB7|YOAB_ECOLI	sp|P0AEB7|YOAB_ECOLI	9307800000	6.369e+09	2.9388e+09	998440000	649870000	348570000	3.1483e+09	714080000	92	52	AWDAWVVAGHAPVR;NDFAAMNK;SSILDATIFLADK;SSILDATIFLADKNDFAAMNK;WSDVVIHNNTLYYTGVPENLDADAFEQTANTLAQIDAVLEK	True;True;True;True;True
sp|P0AEC3|ARCB_ECOLI	sp|P0AEC3|ARCB_ECOLI	82918000	15014000	67904000	2072900	375340	1697600	8589800	14512000	6	7	GAAGSVGLR;HDVEVLK;LITDGLAVFEK;LLAQYYVDLMMK;MMPGYVSVLESNLTAQDK	True;True;True;True;True
sp|P0AEC5|BARA_ECOLI	sp|P0AEC5|BARA_ECOLI	33163000	2649600	30514000	116610	52991	116610	0	0	1	4	EPLTMQHER;ESIGQLISVLHR;HGGTGLGLVITQK;TPIISESYSPDESPSSDAK;VEEQLVGENPEGLVDLIHK	True;True;True;True;True
sp|P0AED0|USPA_ECOLI	sp|P0AED0|USPA_ECOLI	27369000000	17067000000	10303000000	334320000	146480000	187850000	9678000000	2.1242e+09	275	135	HILIAVDLSPESK;ISEETHHALTELSTNAGYPITETLSGSGDLGQVLVDAIK;QLINTVHVDMLIVPLR;QLINTVHVDMLIVPLRDEEE;VSLIHVDVNYSDLYTGLIDVNLGDMQK	True;True;True;True;True
sp|P0AED7|DAPE_ECOLI	sp|P0AED7|DAPE_ECOLI	2480000000	973010000	1.507e+09	62632000	26993000	35639000	217170000	204950000	53	84	AQVLALLEK;FSTELTDEMIK;FVAQHPNHTGR;GQGETLAFAGHTDVVPPGDADR;LAFLITSDEEASAHNGTVK;LQAIGFTVER;LVDAVVNAVEHYNEIK;LVDAVVNAVEHYNEIKPQLLTTGGTSDGR;MDFADTQNFWAWR;MGAQVVELGPVNATIHK;PQLLTTGGTSDGR;VVEALMAR;WINPPFEPTIR;YTVDWWLSGQPFLTAR	True;True;True;True;True;True;True;True;True;True;True;True;True;True
sp|P0AEE1|DCRB_ECOLI	sp|P0AEE1|DCRB_ECOLI	11197000000	5189000000	6.0083e+09	598740000	257170000	341570000	1.5285e+09	2.0327e+09	107	84	AQTTAENIINTLVIQ;AVIVIMGDDPK;DPQLQVVTNK;DTNATAQGSVAESNATGNPVNLLDGK;EDLAVLAK;GQTAYSSVILGNVGNQLLTMQITLPADDQQK;LGTQANNMHVWSDATGQK;LSFSLPADMTDQSGK;MQQLDSIISAK;SRDPQLQVVTNK	True;True;True;True;True;True;True;True;True;True
sp|P0AEE3|DEGS_ECOLI	sp|P0AEE3|DEGS_ECOLI	490880000	201420000	289470000	22024000	9651900	12372000	34157000	28976000	23	23	AAPAVVNVYNR;GLNTNSHNQLEIR;GYIGIGGR;GYIITNK;HVINDADQIIVALQDGR;IGLNPTGR;INATGGLPTIPINAR;PGSVIPVVVMR;QLTLQVTIQEYPATN;QNFLQTDASINHGNSGGALVNSLGELMGINTLSFDK;SLNPLSTPQFDSTDETPASYNLAVR;SNDGETPEGIGFAIPFQLATK;TLGSGVIMDQR	True;True;True;True;True;True;True;True;True;True;True;True;True
sp|P0AEE5|DGAL_ECOLI	sp|P0AEE5|DGAL_ECOLI	50593000	10691000	39901000	2199700	464850	1734800	7510800	6558900	1	5	ALAINLVDPAAAGTVIEK;DGQIQFVLLK;DNLAEFSK;GQNVPVVFFNK;TEQLQLDTAMWDTAQAK	True;True;True;True;True
sp|P0AEE8|DMA_ECOLI	sp|P0AEE8|DMA_ECOLI	4192300	0	4192300	179500	0	179500	0	0	0	1	HIPVLISNHDTMLTR;TDEYVQAAR	True;True
sp|P0AEG4|DSBA_ECOLI	sp|P0AEG4|DSBA_ECOLI	2432900000	806020000	1.6269e+09	207730000	67443000	140280000	278980000	294820000	26	33	AAADVQLR;DVFINAGIK;GEEYDAAWNSFVVK;GVPAMFVNGK;KLPEGVK;QYTTLEK;SLVAQQEK;VTVPLFEGVQK;YHVNFMGGDLGK;YQLNPQGMDTSNMDVFVQQYADTVK	True;True;True;True;True;True;True;True;True;True
sp|P0AEG6|DSBC_ECOLI	sp|P0AEG6|DSBC_ECOLI	2629700000	1115600000	1.5141e+09	237650000	102220000	135430000	774410000	647160000	31	26	AFDDVMAGK;EFLDEHQK;HIIQGPMYDVSGTAPVNVTNK;LHEQMADYNALGITVR;QLNALEK;SSDIQPAPVAGMK;TVLTNSGVLYITDDGK	True;True;True;True;True;True;True
sp|P0AEH1|RSEP_ECOLI	sp|P0AEH1|RSEP_ECOLI	148560000	53266000	95296000	3072700	1296900	1775800	21176000	13823000	9	12	FSIGFGK;LDLRHWAFEPDK;LNNLSGPISIAK;LTVSMLGK;PVVGEIAANSIAAEAQIAPGTELK	True;True;True;True;True
sp|P0AEH3|ELAA_ECOLI	sp|P0AEH3|ELAA_ECOLI	44802000	6709100	38093000	6400200	958450	5441800	0	0	2	4	NDELVAYAR;SDDDLEPVVIGR;VGQQLMSK	True;True;True
sp|P0AEH5|ELAB_ECOLI	sp|P0AEH5|ELAB_ECOLI	60064000	29821000	30243000	10011000	4970100	5040600	13980000	8524400	5	3	ADDYVHEK;SNQFGDTR;VSQASDSYYYR	True;True;True
sp|P0AEI1|MIAB_ECOLI	sp|P0AEI1|MIAB_ECOLI	4634000000	1.6171e+09	3.0169e+09	49330000	12084000	37246000	475380000	511460000	69	102	AARPDIQISSDFIVGFPGETTEDFEK;AHYVDIIFGPQTLHR;DTPELVSFLHLPVQSGSDR;EVNLLGQNVNAWR;FTTSHPIEFTDDIIEVYR;GENYDGTTGSFADLLR;ILNLMGR;ILVEGTSR;INQQAMAWSR;LIADVNFDMSYSFIFSAR;LPEMINSVR;LVAAIDGIDR;LYILQER;MLGTTQR;PDIQISSDFIVGFPGETTEDFEK;PGTPAADMVDDVPEEEK;PGTPAADMVDDVPEEEKK;SIMELSGR;SPVVDISFPEIEK;TEDEMGLR;THTALEYK;VAETPESVIAR;VFHQLGR;VVNFEGTPDMIGK	True;True;True;True;True;True;True;True;True;True;True;True;True;True;True;True;True;True;True;True;True;True;True;True
sp|P0AEI4|RIMO_ECOLI	sp|P0AEI4|RIMO_ECOLI	3.7286e+09	2203100000	1.5254e+09	159820000	102610000	57216000	607640000	818490000	77	63	EILVIIDEVDEEGAIGR;EILVISQDTSAYGVDVK;FMQLQQQISAER;GDLVSRPIGEVLSEAK;ILPYLDIPLQHASPR;LHYVYPYPHVDDVIPLMAEGK;LVDAGVK;NLVDSER;PIGEVLSEAK;TGFHNGEPVK;VEHADEYDLWGSR;VLEITGPHSYEQVLEHVHHYVPK;VLEITGPHSYEQVLEHVHHYVPKPK;YSPVEGADANALPDQVPEEVK	True;True;True;True;True;True;True;True;True;True;True;True;True;True
sp|P0AEI6|NUDJ_ECOLI	sp|P0AEI6|NUDJ_ECOLI	1145800000	455720000	690040000	82102000	34333000	47769000	208860000	156520000	27	22	ALWNQPAGHLEADETLVEAAAR;ELWEETGISAQPQHFIR;FLVVEETINGK;MHQWIAPDK;SPLVAESIR;WVSAEEILQASNLR;YPLEMIGDFNWPFTK	True;True;True;True;True;True;True
sp|P0AEJ4|ENVZ_ECOLI	sp|P0AEJ4|ENVZ_ECOLI	76734000	0	76734000	1751200	0	1751200	0	0	0	9	ELGISLYSNEAAEEAGLR;IQNRPLVDLEHAALQVGK;LQLEDGTQLVVPPAFR;TISGTGLGLAIVQR;VLAYEVR	True;True;True;True;True
sp|P0AEK2|FABG_ECOLI	sp|P0AEK2|FABG_ECOLI	2792800000	702640000	2.0902e+09	192300000	58337000	133960000	320050000	384210000	24	52	AEFGEVDILVNNAGITR;AGILAQVPAGR;AGLIGFSK;AIAETLAAR;GITVNVVAPGFIETDMTR;GLMLNVTDPASIESVLEK;IALVTGASR;IITIGSVVGTMGNGGQANYAAAK;VIGTATSENGAQAISDYLGANGK	True;True;True;True;True;True;True;True;True
sp|P0AEK4|FABI_ECOLI	sp|P0AEK4|FABI_ECOLI	37786000000	11885000000	25901000000	1.5954e+09	494220000	1101200000	2.102e+09	2235300000	334	339	AIPNYNVMGLAK;ASLEANVR;EGAELAFTYQNDK;FDGFVHSIGFAPGDQLDGDYVNAVTR;GFLSGKR;IAHDISSYSFVAMAK;ILVTGVASK;LSIAYGIAQAMHR;MGFLSGK;RILVTGVASK;SMLNPGSALLTLSYLGAER;TLAASGIK;VNAISAGPIR;YMANAMGPEGVR	True;True;True;True;True;True;True;True;True;True;True;True;True;True
sp|P0AEL0|FDOI_ECOLI	sp|P0AEL0|FDOI_ECOLI	172040000	59835000	112200000	21269000	7479400	13790000	0	0	7	4	FALMLHSFAAVALIVVIMVHIYAALWVK;IVVNEEVGDTGR	True;True
sp|P0AEL6|FEPB_ECOLI	sp|P0AEL6|FEPB_ECOLI	14977000	0	14977000	1159400	0	1159400	0	0	0	3	DADAIYANPLLAHLPAVQNK;LPAGLNASQSQGK;QVYALGTETFR	True;True;True
sp|P0AEM0|FKBX_ECOLI	sp|P0AEM0|FKBX_ECOLI	2.95e+09	1.7607e+09	1189300000	45024000	21119000	23905000	447210000	405530000	50	37	EINGDSITVDFNHPLAGQTVHFDIEVLEIDPALEA;LDDGTTAESTR;LGDASLSEGLEQHLLGLK;SESVQSNSAVLVHFTLK	True;True;True;True
sp|P0AEM4|FLGM_ECOLI	sp|P0AEM4|FLGM_ECOLI	1.668e+09	544710000	1123300000	318460000	103280000	215180000	227120000	180390000	49	43	ETTDAPVTNSR;IADALINEAQQDLQSN;LMQPGSSDINLER;TSPLKPVSTVQPR;TTASTSTSVTLSDAQAK	True;True;True;True;True
sp|P0AEN1|FRE_ECOLI	sp|P0AEN1|FRE_ECOLI	9571700000	4434200000	5137500000	91489000	34181000	57308000	1388400000	1.0224e+09	66	55	AGQYLMVVMDER;DDEERPMILIAGGTGFSYAR;DHQIVVDIPHGEAWLR;DITIYWGGR;GFIELHIGASEINLYAK;HPGLQVVPVVEQPEAGWR;IVPDAAFSFR;SILLTALAR;TGTVLTAVLQDHGTLAEHDIYIAGR;VTSVEAITDTVYR	True;True;True;True;True;True;True;True;True;True
sp|P0AEN4|FTSL_ECOLI	sp|P0AEN4|FTSL_ECOLI	532100000	215990000	316120000	52392000	22961000	29432000	95499000	74137000	12	11	DALDIEWR;EQLVLER;HALPGVIGDDLLR;LQMQHVDPSQENIVVQK;NLILEENALGDHSR;VTEALSK	True;True;True;True;True;True
sp|P0AEN8|FUCM_ECOLI	sp|P0AEN8|FUCM_ECOLI	13411000000	9614300000	3.7966e+09	1.6039e+09	1121600000	482300000	2797700000	439780000	128	66	AFAIVITGER;TISPLISPELLK;VLAEMGHGDEIIFSDAHFPAHSMGPQVIR;YGNILLK	True;True;True;True
sp|P0AEP1|GALP_ECOLI	sp|P0AEP1|GALP_ECOLI	2738400000	392880000	2345500000	153100000	19568000	133530000	161580000	348910000	63	104	HVSLEHIER;QSGWALFK;RELDEIR	True;True;True
sp|P0AEP3|GALU_ECOLI	sp|P0AEP3|GALU_ECOLI	1.6563e+09	413490000	1242800000	65243000	16974000	48268000	78617000	99115000	50	42	ADVAPSNLAIVGR;AVIPVAGLGTR;AWLEEEMGIK;EMLPLVDK;ETVEAYHMK;GVELAPGESVPMVGVVEKPK;HNTLGTEFK;LGYMQAFVEYGIR;NSIENHFDTSFELEAMLEK;TPPGAGDEIQLTDAIDMLIEK;YVLSADIWPLLAK	True;True;True;True;True;True;True;True;True;True;True
sp|P0AEQ1|GLCG_ECOLI	sp|P0AEQ1|GLCG_ECOLI	930080000	660630000	269450000	79342000	47929000	31413000	292170000	72744000	34	20	AAAAVLAK;ETKGYEEMVNNGR;GYEEMVNNGR;NNWSVSIAVADDGGHLLALSR;TAALGRR;VILSQQMASAIIAAGQEEAQK	True;True;True;True;True;True
sp|P0AEQ3|GLNH_ECOLI	sp|P0AEQ3|GLNH_ECOLI	2244800000	1.0418e+09	1203100000	140930000	66810000	74124000	577470000	470100000	37	41	ADAVLHDTPNILYFIK;AIDFSDGYYK;AVGDSLEAQQYGIAFPK;ENGTYNEIYK;LDYELKPMDFSGIIPALQTK;LVVATDTAFVPFEFK;NVDLALAGITITDER;QFPNIDNAYMELGTNR;SGLLVMVK;SGTGSVDYAK	True;True;True;True;True;True;True;True;True;True
sp|P0AER8|GLTS_ECOLI	sp|P0AER8|GLTS_ECOLI	1107400000	221650000	885730000	4657500	1303900	3353600	161470000	192250000	7	10	HSTTPNGIPDDQEVPTAFEK;HSTTPNGIPDDQEVPTAFEKPDVGR;LVHSVSFLK	True;True;True
sp|P0AES0|GSP_ECOLI	sp|P0AES0|GSP_ECOLI	3.7758e+09	1446200000	2329600000	57922000	23626000	34296000	389170000	260920000	79	91	APVAGALLIWDK;ARPFVHIMQDK;ATNELHLMYLHATDK;DDNLLALFDIPK;DIEENYHAQFMEQALHQAGFETR;DPLQNAYVQANGQVINQDPYHYYTITESAEQELIK;DTGHVAIITQLHGNK;EFAAVPIR;ESDIEPLIVVK;EVVNDNILPLQAFPNGSPR;GDESLVIK;GLDELGWDAAGQLIDGEGR;IAEQNVIHSPLPQGQQWTR;KESDIEPLIVVK;PFVHIMQDK;SYIDDEYMGHK;TGYAVKPIAGR;TWAWETAFDQIR;WAEQGYK;YLLDTDFTVNDELVK	True;True;True;True;True;True;True;True;True;True;True;True;True;True;True;True;True;True;True;True
sp|P0AES2|GUDD_ECOLI	sp|P0AES2|GUDD_ECOLI	73744000	28967000	44777000	498040	1448300	498040	16928000	15075000	5	4	DNSGHTGVGEIPGGEK;GLQTFDLR;ITAIDTHWIWQEGNQR;NVLTLVR	True;True;True;True
sp|P0AES4|GYRA_ECOLI	sp|P0AES4|GYRA_ECOLI	8.423e+09	2508200000	5.9148e+09	153780000	36809000	116970000	464930000	672860000	106	151	AEVEVDAK;AGDDAARPEWLEPEFGVR;ARAEVEVDAK;DAVGEVVLNNLYSQTQLQVSFGINMVALHHGQPK;DGLYYLTEQQAQAILDLR;DIIAAFVR;EEDFIDR;EELELVR;EITPVNIEEELK;ELLDQIAELLR;ETIIVHEIPYQVNK;ETVDFVDNYDGTEK;GIEEAYR;GRPIVNLLPLEQDER;IAHELMADLEK;IKEEDFIDR;ILGSADR;IPDVMPTK;ITAILPVTEFEEGVK;LTGLEHEK;NTQGVILIR;PIVNLLPLEQDER;RVEGISALR;SSYLDYAMSVIVGR;TAEDENVVGLQR;TALVANPWQLGNVAAMLER;TAVAEYPTK;TVLTEFNR;VAEPVDEEDLDTIDGSAAEGDDEIAPEVDVDDEPEEE…	True;True;True;True;True;True;True;True;True;True;True;True;True;True;True;True;True;True;True;True;True;True;True;True;True;True;True;True;True;True;True;True;True;True;True;True;True;True;True;True
sp|P0AES6|GYRB_ECOLI	sp|P0AES6|GYRB_ECOLI	1.8436e+09	683740000	1159800000	22086000	4932600	17153000	111770000	135830000	60	73	AFVEYLNK;DDEAMDQYQISIALDGATLHTNASAPALAGEALEK;DEYNPDKLR;DPALSELYLVEGDSAGGSAK;EDHFHYEGGIK;EGLIAVVSVK;ELIYQPTLTEADLSDEQTVTR;ELSFLNSGVSIR;FDDNSYK;GALDLAGLPGK;GHVYIAQPPLYK;GLLEEDAFIER;LELVIQR;QMPEIVER;SNSYDSSSIK;THGVDTDYPLDHEFITGGEYR;TPIHPNIFYFSTEK;VSGGLHGVGVSVVNALSQK;WVNALVSELNDK;YHSIIIMTDADVDGSHIR	True;True;True;True;True;True;True;True;True;True;True;True;True;True;True;True;True;True;True;True
sp|P0AET8|HDHA_ECOLI	sp|P0AET8|HDHA_ECOLI	195630000	65740000	129890000	14074000	5057000	9017300	29796000	22175000	15	15	MFNSDNLR;MLQHTPIR;NGGGVILTITSMAAENK;NINMTSYASSK;NMAFDLGEK;VDILVNNAGGGGPK;VDILVNNAGGGGPKPFDMPMADFR;VNGIAPGAILTDALK	True;True;True;True;True;True;True;True
sp|P0AEU0|HISJ_ECOLI	sp|P0AEU0|HISJ_ECOLI	17123000000	6.8017e+09	10321000000	715810000	303590000	412220000	1.7471e+09	1.8895e+09	101	104	GIEIVSYQGQDNIYSDLTAGR;IDAAFQDEVAASEGFLK;IDAIMSSLSITEK;IGTDPTYAPFESK;LFGVGTGMGLR;LYAADSR;NSDIQPTVESLK;NSQGELVGFDIDLAK;QQEIAFTDK;RQQEIAFTDK;VGVLQGTTQETFGNEHWAPK	True;True;True;True;True;True;True;True;True;True;True
sp|P0AEU7|SKP_ECOLI	sp|P0AEU7|SKP_ECOLI	4345800000	190250000	4.1555e+09	309200000	11905000	297290000	46158000	694980000	9	132	AQAFEQDR;DITADVLK;IAIVNMGSLFQQVAQK;METDLQAK;SVANSQDIDLVVDANAVAYNSSDVK;TGVSNTLENEFK	True;True;True;True;True;True
sp|P0AEV9|HYCI_ECOLI	sp|P0AEV9|HYCI_ECOLI	18238000	5172600	13066000	2605500	738940	1866600	0	0	1	3	DAVETVYQR;LEGWEGNGGFAQLAVEEE	True;True
sp|P0AEW4|CPDA_ECOLI	sp|P0AEW4|CPDA_ECOLI	761750000	316090000	445660000	10149000	2590800	7557700	222390000	230200000	12	19	ILQITDTHLFAQK;MESLLTLPLAGEAR;NAGELDTVLAK;PHQHEFDLIVATGDLAQDQSSAAYQHFAEGIASFR;TLELHADGTLTTEVHR	True;True;True;True;True
sp|P0AEW6|INGK_ECOLI	sp|P0AEW6|INGK_ECOLI	2.0015e+09	827210000	1174300000	12784000	4156300	8628100	149700000	119380000	49	50	DHVSILAMNEDEAEALTGESDPLLASDK;EDSLEESYWDR;GLPEREDSLEESYWDR;IMNTNGAGDGALAALLHDITANSYHR;NLITHQFAGGTIGNTMHNYSVLADDR;PGEPMPEATMK;TDLNYLQGVDGPIGR;TFAISPGHMNQLR;TQHPLLPGAIAEFNQYEFSR;VDDEFIER;VSYQVLNQHSPR;YNVPVVLTLGTK	True;True;True;True;True;True;True;True;True;True;True;True
sp|P0AEW9|K1PF_ECOLI	sp|P0AEW9|K1PF_ECOLI	105730000	26910000	78822000	5705500	1495000	4210500	14016000	14506000	4	9	AAPWLVKPNR;DGEVTDFNFSGFEVTPADWER;DVIEAAHALR;FQVVQGR	True;True;True;True
sp|P0AEX5|KPPR_ECOLI	sp|P0AEX5|KPPR_ECOLI	846990000	429670000	417320000	5195400	2926200	2269200	126520000	102080000	33	25	GIPSLDESFVVIHFR;HPVIAVTGSSGAGTTTTSLAFR;IFAQLNLHAAEVEGDSFHR;THLNFQR;VPTVDTSNPFAAK	True;True;True;True;True
sp|P0AEX9|MALE_ECOLI	sp|P0AEX9|MALE_ECOLI	8.101e+09	2688800000	5412100000	224440000	87687000	136750000	634700000	739970000	99	146	AGLTFLVDLIK;DKPLGAVALK;DVGVDNAGAK;EFLENYLLTDEGLEAVNK;FGGYAQSGLLAEITPDK;FPQVAATGDGPDIIFWAHDR;GEIMPNIPQMSAFWYAVR;GETAMTINGPWAWSNIDTSK;GQPSKPFVGVLSAGINAASPNK;GYNGLAEVGK;HMNADTDYSIAEAAFNK;IAATMENAQK;LIAYPIAVEALSLIYNK;LVIWINGDK;LYPFTWDAVR;PFVGVLSAGINAASPNK;QTVDEALK;SYEEELAK;SYEEELAKDPR;TAVINAASGR;TWEEIPALDK;VNYGVTVLPTFK;VTVEHPDK	True;True;True;True;True;True;True;True;True;True;True;True;True;True;True;True;True;True;True;True;True;True;True
sp|P0AEY3|MAZG_ECOLI	sp|P0AEY3|MAZG_ECOLI	785550000	279450000	506100000	51599000	18630000	32969000	311120000	234620000	24	21	EDFDDLR;LLTIMQR;VYEEIDEVMYEAR	True;True;True
sp|P0AEY5|MDAB_ECOLI	sp|P0AEY5|MDAB_ECOLI	3.652e+09	1.47e+09	2181900000	74350000	26085000	48265000	664970000	228680000	44	39	ADSDYDVK;ANQFLGMEPLPTFIANDVIK;DLGHDVR;DQFFHGVGVDGVYLPFHK;FAHSNGQLNDTLTEVADGTLR;FAHSNGQLNDTLTEVADGTLRDLGHDVR;HLVEIFG;KFAHSNGQLNDTLTEVADGTLR;KFAHSNGQLNDTLTEVADGTLRDLGHDVR;KYGSGGLVQGK;KYIDDVFTEGHGTLYASDGR;YGSGGLVQGK;YIDDVFTEGHGTLYASDGR;YMLSLTWNAPMEAFTEK;YTEEYRK	True;True;True;True;True;True;True;True;True;True;True;True;True;True;True
sp|P0AEZ3|MIND_ECOLI	sp|P0AEZ3|MIND_ECOLI	536620000	189390000	347230000	24452000	7584200	16868000	74596000	85416000	11	23	AENGEEPIK;ASNQGEPVILDINADAGK;EHLLLTR;IIVVTSGK;ILGILASK;LVGVIPEDQSVLR;RTENLYILPASQTR;TENLYILPASQTR;TTSSAAIATGLAQK;VVYDFVNVIQGDATLNQALIK	True;True;True;True;True;True;True;True;True;True
sp|P0AEZ9|MOAB_ECOLI	sp|P0AEZ9|MOAB_ECOLI	1108600000	448160000	660410000	99416000	38617000	60799000	117600000	71629000	25	20	DSAQEAGHHVVDK;EVEGFGEVFR;IAILTVSNR;MLSFEEIGTSTLQSR;SQVSTEFIPTR;TAWENIIAPQLDAR;TLIFAMPGSTK	True;True;True;True;True;True;True
sp|P0AF03|MOG_ECOLI	sp|P0AF03|MOG_ECOLI	304580000	93805000	210780000	24648000	6828700	17819000	27837000	35961000	7	10	DVTPDATLAVADR;ETLEGVK;IGLVSISDR;QALILNLPGQPK;QISLHFVPTAILSR	True;True;True;True;True
sp|P0AF08|APBC_ECOLI	sp|P0AF08|APBC_ECOLI	166440000	0	166440000	4264500	0	4264500	0	0	1	21	AMVAGTLANFQHPTLK;GTPTVISRPESEFTAIYR;HNLTTLK;LSHNIATLK;NIIAVSSGK;NQPGINGVK;SSTAVNLALALAAEGAK;VAAQLYWQGEVIPGEISFR;VGILDADIYGPSIPTMLGAENQR	True;True;True;True;True;True;True;True;True
sp|P0AF10|MTLR_ECOLI	sp|P0AF10|MTLR_ECOLI	211360000	85211000	126150000	30194000	12173000	18021000	32689000	21590000	10	12	LIYGLGVINR;QEYEDAELLMALR;STMVLSLTELISK;YAVEPLLDGDGPLGDLSVR	True;True;True;True
sp|P0AF12|MTNN_ECOLI	sp|P0AF12|MTNN_ECOLI	7.872e+09	3.0824e+09	4789500000	602410000	224630000	377780000	823320000	793620000	82	103	AISDVADQQSHLSFDEFLAVAAK;GLIVSGDAFINGSVGLAK;IGIIGAMEEEVTLLR;PDVIINTGSAGGLAPTLK;QSSLMVESLVQK;VGDIVVSDEAR	True;True;True;True;True;True
sp|P0AF18|NAGA_ECOLI	sp|P0AF18|NAGA_ECOLI	1.0723e+09	188180000	884160000	22605000	802530	21802000	101170000	99204000	22	28	GTHNPNFVR;HPNQALGLHLEGPWLNLVK;IFTGHEFLDDHAVVIADGLIK;LANAGIVVSAGHSNATLK;LGTLAAGK;MATLYPAR;MYALTQGR;VTLAPEMVPAEVISK	True;True;True;True;True;True;True;True
sp|P0AF20|NAGC_ECOLI	sp|P0AF20|NAGC_ECOLI	392310000	17376000	374930000	10141000	124340	10016000	2872600	34673000	5	19	AISIVTETR;GDSLASEVIEYVGR;GTGAGIISNGR;HDATITLFDLSSK;IQIAEQSQLAPASVTK;IVIAGEITEADK;NFHAIGVR;NGNVGEIGHIQVEPLGER;TIAIAINLFNPQK;VLAEEHYPLPER	True;True;True;True;True;True;True;True;True;True
sp|P0AF24|NAGD_ECOLI	sp|P0AF24|NAGD_ECOLI	370470000	108660000	261810000	2943700	98147	2845600	60645000	56323000	10	18	AGFTITDVNPDFVIVGETR;AYVVGEGALIHELYK;FIATNPDTHGR;GLPLVLLTNYPSQTGQDLANR;KPFYVGK;MQAHSEETVIVGDNLR;PSPWIIR	True;True;True;True;True;True;True
sp|P0AF28|NARL_ECOLI	sp|P0AF28|NARL_ECOLI	7.2279e+09	3.0909e+09	4.1371e+09	165060000	46091000	118970000	920560000	1090100000	51	49	ALHQAAAGEMVLSEALTPVLAASLR;DMEPEDLLK;DVNQLTPR;GADGYLLK;IVVFSVSNHEEDVVTALK;LDITESTVK;LIAQGLPNK;RLDITESTVK;SNQEPATILLIDDHPMLR;SRVEAAVWVHQER;VEAAVWVHQER	True;True;True;True;True;True;True;True;True;True;True
sp|P0AF36|ZAPB_ECOLI	sp|P0AF36|ZAPB_ECOLI	3.3671e+09	749420000	2617600000	192800000	53062000	139740000	524750000	557000000	13	19	EQQNGWQER;LQALLGR;NNSLSQEVQNAQHQR;VQQAIDTITLLQMEIEELK	True;True;True;True
sp|P0AF48|YJBQ_ECOLI	sp|P0AF48|YJBQ_ECOLI	56429000	1764700	54664000	6617900	252100	6617900	0	0	3	4	GFHLVTDEILNQLADMPR;IQTGTWQGIWLGEHR;TVPDNGNYEHDYEGADDMPSHIK	True;True;True
sp|P0AF50|YJBR_ECOLI	sp|P0AF50|YJBR_ECOLI	148410000	54778000	93636000	4937500	1970900	2966700	21869000	24231000	5	6	EVENRPAVSLK;PGAEQSVHNDWK;VEDVLFAMVK	True;True;True
sp|P0AF52|GHXP_ECOLI	sp|P0AF52|GHXP_ECOLI	393920000	170590000	223330000	56274000	24369000	31904000	80820000	39298000	10	10	AVAGQANLLDK;DGQIIDGGK;LVSGEWR;TGGSLDAWFK	True;True;True;True
sp|P0AF56|YJCO_ECOLI	sp|P0AF56|YJCO_ECOLI	233620000	140250000	93368000	23362000	14025000	9336800	0	0	4	4	AQYFLADSWFSSGDLSK;ITNPVSLDYPQAK	True;True
sp|P0AF63|NSRR_ECOLI	sp|P0AF63|NSRR_ECOLI	207630000	24075000	183550000	29661000	3439300	26222000	26920000	56522000	2	9	IINQLSR;MQLTSFTDYGLR;MTSISEVTDVYGVSR	True;True;True
sp|P0AF67|TSAE_ECOLI	sp|P0AF67|TSAE_ECOLI	147280000	37923000	109360000	24114000	6320500	17793000	21709000	33826000	4	6	GFLQALGHQGNVK;LADPEELEFMGIR;VSAVSSAGELLLAR	True;True;True
sp|P0AF70|YJEI_ECOLI	sp|P0AF70|YJEI_ECOLI	100380000	17757000	82623000	25095000	4439200	20656000	8898600	8853600	3	10	NQAAAMGGNVIYGISSPSQGMLSSFVPTDSQIIGQVYK;QSNWLSGQHGEEGGSMR	True;True
sp|P0AF90|RRAB_ECOLI	sp|P0AF90|RRAB_ECOLI	5.9833e+09	4678300000	1305000000	160090000	5257400	154830000	1.9827e+09	184350000	48	14	AAVEAFK;ANPEQLEEQR;ANPEQLEEQREETR;FDVEYDGWGTYFEDPNGEDGDDEDFVDEDDDGVR;FDVEYDGWGTYFEDPNGEDGDDEDFVDEDDDGVRH;LIIEELLEDGSDPDALYTIEHHLSADDLETLEK	True;True;True;True;True;True
sp|P0AF93|RIDA_ECOLI	sp|P0AF93|RIDA_ECOLI	2.0981e+09	770790000	1327300000	106620000	24679000	81940000	450750000	581610000	18	19	AIVEAAGLK;DLNDFATVNATYEAFFTEHNATFPAR;QSLDNVK;TGEVPADVAAQAR;TIATENAPAAIGPYVQGVDLGNMIITSGQIPVNPK	True;True;True;True;True
sp|P0AF96|TABA_ECOLI	sp|P0AF96|TABA_ECOLI	225590000	179990000	45599000	4018500	1809700	2208800	95522000	47350000	8	10	AHVTAETPK;LFYLISEDMTEPYEAR;MIIGNIHNLQPWLPQELR;TVILNEGDFVVFYPGEVHK	True;True;True;True
sp|P0AFB1|NLPI_ECOLI	sp|P0AFB1|NLPI_ECOLI	439120000	120380000	318750000	9962600	2887800	7074800	35435000	39314000	13	19	ADATDNTSLAEHLSETNFYLGK;AQLLYER;GIALYYGGR;GVLYDSLGLR;LAQDDLLAFYQDDPNDPFR;LAVANNVHNFVEHR;MEQILASR;NDFSQALAIR;SEVLAVPLQPTLQQEVILAR;SLWLYLAEQK;YYLSLGDLDSATALFK	True;True;True;True;True;True;True;True;True;True;True
sp|P0AFC0|NUDB_ECOLI	sp|P0AFC0|NUDB_ECOLI	335510000	173560000	161950000	4502100	1612000	2890100	61167000	45484000	14	9	DDPDFWQSVTGSVEEGETAPQAAMR;MKDKVYK;QIVFTEHLAYK;RDDPDFWQSVTGSVEEGETAPQAAMR;RPVSILVVIYAQDTK;TVEFEIFSHLR;WLDAPAAAALTK	True;True;True;True;True;True;True
sp|P0AFC3|NUOA_ECOLI	sp|P0AFC3|NUOA_ECOLI	6.853e+09	3.1087e+09	3.7443e+09	1370600000	621740000	748860000	1406800000	1151100000	20	27	IGALDWTPAR;MNPETNSIANR;NVPFESGIDSVGSAR	True;True;True
sp|P0AFC7|NUOB_ECOLI	sp|P0AFC7|NUOB_ECOLI	1.9734e+09	595810000	1377600000	121960000	37782000	84173000	207850000	246210000	69	66	FGAEVLR;IAVTNLR;IDPNGENDRYPLQK;LNDMVNWGR;LYDQMLEPK;MAPVIQR;MDYTLTR;QEIVTDPLEQEVNK	True;True;True;True;True;True;True;True
sp|P0AFD1|NUOE_ECOLI	sp|P0AFD1|NUOE_ECOLI	3.8318e+09	718330000	3.1134e+09	42780000	12034000	30746000	255110000	318010000	53	75	AASIEALK;EAIEHEMHHYEDPR;GPNMMIDEDTHAHLTPEAIPELLER;KLNIKPGQTTFDGR;LNIKPGQTTFDGR;MHENQQPQTEAFELSAAER;PGQTTFDGR	True;True;True;True;True;True;True
sp|P0AFD4|NUOH_ECOLI	sp|P0AFD4|NUOH_ECOLI	5767100000	2494200000	3.2729e+09	466140000	185130000	281020000	576360000	369850000	173	137	HPFDQPEAEQELADGYHIEYSGMK;LLGLFQNR;VGWGGSLQLVADMIK;YDQVMSFGWK;YSLLGAMR	True;True;True;True;True
sp|P0AFD6|NUOI_ECOLI	sp|P0AFD6|NUOI_ECOLI	5091100000	2249700000	2841500000	393490000	166290000	227200000	797230000	821320000	89	77	EDLLISGPGK;ELLVGFGTQVR;GEAENEAKPIDVK;MYPEEPVYLPPR;QDLVYEK;RQDLVYEK;SIWMIGLHAFAK;WYPEFFR;YPEYNFYR	True;True;True;True;True;True;True;True;True
sp|P0AFE4|NUOK_ECOLI	sp|P0AFE4|NUOK_ECOLI	2.128e+09	625340000	1.5027e+09	1.064e+09	312670000	751350000	314580000	405040000	33	31	QNLNIDSVSEMR;QNLNIDSVSEMRG	True;True
sp|P0AFE8|NUOM_ECOLI	sp|P0AFE8|NUOM_ECOLI	66184000	4392300	61792000	16546000	1098100	15448000	0	0	1	4	MMGGLWSK;TAAYGLLR	True;True
sp|P0AFF0|NUON_ECOLI	sp|P0AFF0|NUON_ECOLI	6.1452e+09	2.9668e+09	3.1785e+09	606460000	294800000	311660000	1.0501e+09	582840000	43	33	GPDADSLFSYR;IAIFGVVMR;LFLYAPVGDSEAIR;LSLVPFHLWTPDVYQGAPAPVSTFLATASK;RSLEASIK;SLEASIK;VAVSLYLHAPEQPGR	True;True;True;True;True;True;True
sp|P0AFF2|NUPC_ECOLI	sp|P0AFF2|NUPC_ECOLI	27743000	1441900	26301000	1849500	96126	1753400	0	0	0	7	AIGFLLSK;GLNEEQGNVVSR;IASTLSPR;VLPVIIR	True;True;True;True
sp|P0AFF6|NUSA_ECOLI	sp|P0AFF6|NUSA_ECOLI	18177000000	5616800000	12560000000	558750000	187870000	370870000	1.9976e+09	3.8425e+09	150	170	AGALIMAAR;AMVVDQFR;DNISLDLGNNAEAVILR;EHEGEIITGVVK;EILAVVEAVSNEK;EITLEAAR;ELLEIEGLDEPTVEALR;ENFRPGDR;GAQLFVTR;GVLYSVRPEAR;HQAEAHAAIDTFTK;HTMDIAVEAGNLAQAIGR;IEVPEIGEEVIEIK;IFEALESALATATK;LASQLSGWELNVMTVDDLQAK;NALATIAQAQEESLGDNKPADDLLNLEGVDR;SGDFDTFR;SKPEMLIELFR;VQAVSTELGGER;WLVVDEVTQPTK;YEDESLNLGDYVEDQIESVTFDR;YEQEIDVR	True;True;True;True;True;True;True;True;True;True;True;True;True;True;True;True;True;True;True;True;True;True
sp|P0AFG0|NUSG_ECOLI	sp|P0AFG0|NUSG_ECOLI	7.4799e+09	2476700000	5003200000	409220000	136310000	272920000	385240000	530680000	97	122	ATPVELDFSQVEK;EVDAIMNR;FFPGYVLVQMVMNDASWHLVR;LHNMEDLFGEVMVPTEEVVEIR;LQQVGDKPR;LQQVGDKPRPK;PAPISDK;RWYVVQAFSGFEGR;TLFEPGEMVR;VMGFIGGTSDR;VMGFIGGTSDRPAPISDK;VNDGPFADFNGVVEEVDYEK;VSVSIFGR;WYVVQAFSGFEGR	True;True;True;True;True;True;True;True;True;True;True;True;True;True
sp|P0AFG3|ODO1_ECOLI	sp|P0AFG3|ODO1_ECOLI	7.4694e+09	1.793e+09	5676400000	58083000	14296000	43788000	147200000	248860000	124	198	AMQEVLQQFAHVK;ATFNSEEK;EHLGTGDVK;EVIPFGASLR;EVVLGMAHR;FLSELTAAEGLER;FSLEGGDALIPMLK;GHQHANLDPLGLWQQDK;GYEVGGTVR;HAVIHNQSNGSTYTPLQHIHNGQGAFR;HGHNEADEPSATQPLMYQK;IEQLYPFPHK;ISTVPEAVEMQSR;IVINNQVGFTTSNPLDAR;KPQDLFDEFAGK;LDRLDEPSSNK;LGELLEALK;LNVLVNVLGK;MVQAPIFHVNADDPEAVAFVTR;NNQHDVAIVR;PDQFHSQTR;QQQDLVNDALNVE;RLQELAK;RPLVVMSPK;STFQQLPGTGVK;STFQQLPGTGVKPDQFHSQTR;TLTIWEAQFGDFANGAQVVIDQFISSGEQK;VADLDPSF…	True;True;True;True;True;True;True;True;True;True;True;True;True;True;True;True;True;True;True;True;True;True;True;True;True;True;True;True;True;True;True;True;True
sp|P0AFG6|ODO2_ECOLI	sp|P0AFG6|ODO2_ECOLI	11014000000	1.7721e+09	9241700000	258190000	45091000	213100000	330780000	955030000	101	218	AVVEALK;DRPMAVNGQVEILPMMYLALSYDHR;DVDTLGMADIEK;ELLEDPTR;ESAPAAAAPAAQPALAAR;ESVGFLVTIK;GLVTPVLR;KPGDAVVR;LGFMSFYVK;LLAEHNLDASAIK;NSTAMLTTFNEVNMK;NSTAMLTTFNEVNMKPIMDLR;PGDAVVR;QQASLEEQNNDALSPAIR;QYGEAFEK;RYPEVNASIDGDDVVYHNYFDVSMAVSTPR;SSVDILVPDLPESVADATVATWHK;YPEVNASIDGDDVVYHNYFDVSMAVSTPR	True;True;True;True;True;True;True;True;True;True;True;True;True;True;True;True;True;True
sp|P0AFG8|ODP1_ECOLI	sp|P0AFG8|ODP1_ECOLI	142240000000	47904000000	94332000000	1.577e+09	504290000	1.0727e+09	6.6747e+09	9190200000	667	843	ALNVMLK;AQYLIDQLLAEAR;ATVILAHTIK;DWLQAIESVIR;DYGVGSDVYSVTSFTELAR;EAAEILAK;EISTTIAFVR;EQVAYYK;FNIDADK;FPNDVDPIETR;GAITIATR;GFLIGGTSGR;GGVNVAAGTGISNYINTIPVEEQPEYPGNLELER;GYGMGDAAEGK;HHFEVDASYVVVAALGELAK;IINELEGIFEGAGWNVIK;LDGPVTGNGK;LELPSLQDFGALLEEQSK;LETIEGSK;LFAEQVR;LHGYLPSR;LIQLMNETVDGDYQTFK;LMPEFWQFPTVSMGLGPIGAIYQAK;LPYITFPEGSEEHTYLHAQR;LTQEQLDNFR;LTQEQLDNFRQEVHGNGLSSYPHPK;LVPIIADEAR;MNMDGVR;NE…	True;True;True;True;True;True;True;True;True;True;True;True;True;True;True;True;True;True;True;True;True;True;True;True;True;True;True;True;True;True;True;True;True;True;True;True;True;True;True;True;True;True;True;True;True
sp|P0AFH6|OPPC_ECOLI	sp|P0AFH6|OPPC_ECOLI	65003000	27754000	37249000	10834000	4625600	6208200	11025000	9770800	5	15	EFIEAAQVGGVSTSGIVIR;SLWQDAR;VDSVMMR	True;True;True
sp|P0AFH8|OSMY_ECOLI	sp|P0AFH8|OSMY_ECOLI	593610000	189030000	404580000	41269000	13490000	27779000	59985000	62110000	9	13	GVEGVTSVSDK;GYAGDTATTSEIK;LLADDIVPSR;STDISVK;VETTDGVVQLSGTVDSQAQSDR;VVTLSGFVESQAQAEEAVK	True;True;True;True;True;True
sp|P0AFI2|PARC_ECOLI	sp|P0AFI2|PARC_ECOLI	327770000	15837000	311930000	5158300	375690	4782600	7831700	52399000	3	19	ALPFIGDGLKPVQR;EVAQAAIALIDQPK;FGLTETQAEAILELK;INLNMIGLDGR;INLNMIGLDGRPAVK;NEDEPKPALMSR	True;True;True;True;True;True
sp|P0AFI5|PBP7_ECOLI	sp|P0AFI5|PBP7_ECOLI	55223000	0	55223000	118920	0	118920	0	0	0	21	EDMATFSNPTYTLPFR;FVEPTGLSVHNVSTAR;NTNHLVYR;TVINNKPVALVVMDAFGK;VIYSNHPDLVR;VIYSNHPDLVRPIASISK;YTHFADASR	True;True;True;True;True;True;True
sp|P0AFI7|PDXH_ECOLI	sp|P0AFI7|PDXH_ECOLI	743170000	257030000	486150000	21116000	8962000	12154000	59959000	61324000	26	29	AHQIENNPR;DLPADPLTLFER;DSQIGAWVSK;FQQGEVPLPSFWGGFR;GMVFYTNLGSR;LADPTAMVVATVDEHGQPYQR;LSTLEVMK;QVMVIGK;SDNDELQQIAHLR;VSLEQIEFWQGGEHR;VSLLFPWHTLER	True;True;True;True;True;True;True;True;True;True;True
sp|P0AFJ1|YJDM_ECOLI	sp|P0AFJ1|YJDM_ECOLI	479850000	122090000	357770000	86596000	22586000	64011000	82435000	123280000	6	6	DANGNLLADGDSVTIIK;IDGFGPMK;LKSEFVK	True;True;True
sp|P0AFJ5|PHOB_ECOLI	sp|P0AFJ5|PHOB_ECOLI	184170000	59992000	124170000	5645900	1693000	3952900	41459000	40184000	4	5	EQLLNHVWGTNVYVEDR;ILVVEDEAPIR;TVDVHIR	True;True;True
sp|P0AFJ7|PITA_ECOLI	sp|P0AFJ7|PITA_ECOLI	127990000	33466000	94527000	4225800	943780	3282000	24444000	27774000	4	5	DAINNVEAYFEQHPALLK;GMLTTDVESYDK;IHLTPAER;MPGVSADDQR;VATTIGEK	True;True;True;True;True
sp|P0AFK0|PMBA_ECOLI	sp|P0AFK0|PMBA_ECOLI	2625000000	751610000	1.8734e+09	35596000	6961600	28634000	223160000	295610000	62	64	AEQAALQADK;DYAYTIGR;EMGTGLVVTELMGQGVSAITGDYSR;GAAGFWVENGEIQYPVSEITIAGNLK;GLASTPFDSEGVR;GSASSTDLSPQAIAR;IAGQGLSFEQMLK;ILEEAVSTALELASGK;ITNTEGGSFNSHYGVK;NIVTVGNDIETR;QILPDWLTIEEHPHLLK;SDGAEVAVSK;STFLLDSLGK;STGHAGGIHNWR;TTGISVSTR;TVQAALDIAR;VISQVEAQR;YGEVENVEFNSDGALGITVYHQNR	True;True;True;True;True;True;True;True;True;True;True;True;True;True;True;True;True;True
sp|P0AFK9|POTD_ECOLI	sp|P0AFK9|POTD_ECOLI	4.2457e+09	1.7201e+09	2525600000	217500000	89075000	128420000	486340000	353730000	61	51	DGAYDLVVPSTYYVDK;EGGIFWMDSLAIPANAK;EIEAAYNELK;EVFQMALR;GSLLLTDDAR;LGYSGNTTDPK;LINFLLRPDVAK;LLSPEVANDK;NGEWQNDVGAASSIYEEYYQK;QAGTPIDVVWPK;SVTSWADLWKPEYK;TLYPDAETIK;VIYSTYESNETMYAK	True;True;True;True;True;True;True;True;True;True;True;True;True
sp|P0AFL3|PPIA_ECOLI	sp|P0AFL3|PPIA_ECOLI	3.7919e+09	843950000	2.948e+09	33475000	4654800	28821000	283720000	527050000	28	60	APVSVQNFVDYVNSGFYNNTTFHR;DFGYAVFGK;DSATSQFFINVADNAFLDHGQR;GDPHVLLTTSAGNIELELDK;ISQVPTHDVGPYQNVPSK;ISQVPTHDVGPYQNVPSKPVVILSAK;KPNPPIK;PVVILSAK;VIPGFMIQGGGFTEQMQQK	True;True;True;True;True;True;True;True;True
sp|P0AFM2|PROX_ECOLI	sp|P0AFM2|PROX_ECOLI	1.9301e+09	838660000	1091400000	101590000	42962000	58624000	299600000	276330000	22	33	AHQQQFDGWVNEALAAQK;ASEGDIQGHVDGWIK;EGKPVFYYTWTPYWVSNELK;EGKPVFYYTWTPYWVSNELKPGK;EGVFVNGAAQGYLIDK;GITVNPVQSTITEETFQTLLVSR;ITNIAQLK;ITNIAQLKDPK;LFAIMQLPVADINAQNAIMHDGK;LFDTNGDGK;LGYTVNK;LPNGANYGFPVSTMHIVANK;PSEVDYNVGYTSLASGDATFTAVNWTPLHDNMYEAAGGDK;PVFYYTWTPYWVSNELKPGK	True;True;True;True;True;True;True;True;True;True;True;True;True;True
sp|P0AFM6|PSPA_ECOLI	sp|P0AFM6|PSPA_ECOLI	2.0235e+09	590510000	1433000000	116260000	37565000	78698000	216560000	290770000	54	69	ADDAISEQLAQLK;EIGELENK;EVEWQEK;FADIVNANINALLEK;IDQMEAEAESHSFGK;KEIGELENK;LDEAMAR;LMIQEMEDTLVEVR;QQALMLR;SLDDQFAELK;SLEHEVTLVDDTLAR	True;True;True;True;True;True;True;True;True;True;True
sp|P0AFM9|PSPB_ECOLI	sp|P0AFM9|PSPB_ECOLI	64578000	7535100	57043000	9776900	1883800	7893200	0	0	1	3	IQALESILDAEHPNWR;LAQLADEAK;SELSQSEQQR	True;True;True
sp|P0AFN2|PSPC_ECOLI	sp|P0AFN2|PSPC_ECOLI	289370000	221890000	67481000	57873000	44377000	13496000	82124000	109260000	12	13	AGINLNK;ELAASETR;IPQQGMVR;MAGINLNK;YVTSDTFTLR	True;True;True;True;True
sp|P0AFP0|YADS_ECOLI	sp|P0AFP0|YADS_ECOLI	115740000	66890000	48852000	12175000	6693700	5481800	41471000	16337000	4	6	DMALDHGPVFWVK;EIPMILR;LPTFALDENGR	True;True;True
sp|P0AFP2|ATL_ECOLI	sp|P0AFP2|ATL_ECOLI	47147000	7344100	39803000	5893400	918020	4975400	0	0	2	3	QVGGVLK;VWQIVAAIPEGYVTTYGDVAK	True;True
sp|P0AFP4|YBBO_ECOLI	sp|P0AFP4|YBBO_ECOLI	15214000	1659200	13555000	357960	110610	357960	0	0	2	3	HAFISEKPK;IVMTSSVMGLISTPGR;VSLIEPGPIR	True;True;True
sp|P0AFP6|GCH1L_ECOLI	sp|P0AFP6|GCH1L_ECOLI	5030900000	1340900000	3.69e+09	54069000	18504000	35565000	262490000	388680000	85	72	EQGLHFYAAGHHATER;FGVDAFITGEVSEQTIHSAR;GESPVIR;LGADAVIVHHGYFWK;LNSAAISDYAPNGLQVEGK;NTELEQLINEK	True;True;True;True;True;True
sp|P0AFQ7|YCFH_ECOLI	sp|P0AFQ7|YCFH_ECOLI	2246500000	908680000	1337800000	87538000	35316000	52221000	279320000	289580000	32	32	ADTLAILR;DVAEYMAVLK;DVDDVLAK;ELNKPVIVHTR;ENQPAMVR;GVAVEELAQVTTDNFAR;LAAEEGVVALGETGLDYYYTPETK;LFHIDASR;LLVETDSPYLAPVPHR;QQESFIHHIQIGR	True;True;True;True;True;True;True;True;True;True
sp|P0AFR0|RSSA_ECOLI	sp|P0AFR0|RSSA_ECOLI	58840000	26078000	32762000	2029500	449250	1580300	13439000	12298000	5	6	ELWFTEGDLHLAIR;FAAVATNLSTGR;GWSHIGVINALK;IGLALGSGAAR;LMDLSWQR	True;True;True;True;True
sp|P0AFR4|YCIO_ECOLI	sp|P0AFR4|YCIO_ECOLI	977180000	313780000	663410000	44375000	15631000	28745000	115770000	139670000	12	21	DLSELSTYSFVDNVAFR;LINQAVEIVR;PTTVIDLTDDTPVVVR;QVDLIIHGGYLGQK;QVDLIIHGGYLGQKPTTVIDLTDDTPVVVR;SQFFYIHPDNPQQR	True;True;True;True;True;True
sp|P0AFS3|FOLM_ECOLI	sp|P0AFS3|FOLM_ECOLI	57013000	29164000	27849000	4802800	2350900	2451900	8173600	5850400	4	4	AILHNASAWMAEK;QPVIVSYR;TQPLPILITGGGR	True;True;True
sp|P0AFS7|YDIK_ECOLI	sp|P0AFS7|YDIK_ECOLI	367500000	187410000	180090000	50294000	25242000	25052000	75921000	51405000	9	5	GDAAVLLAAQAIR;GEQVAQGIR;LYAGWHNLLDMGGTAIMAK	True;True;True
sp|P0AFS9|MEPM_ECOLI	sp|P0AFS9|MEPM_ECOLI	24532000	8799400	15733000	668510	187230	481280	7069600	5128400	3	3	SLLPEASEPIDQAAQEDEAIPQDELDDK;SVALAFNNLPR	True;True
sp|P0AFT5|BTSR_ECOLI	sp|P0AFT5|BTSR_ECOLI	116200000	17008000	99190000	3231400	392510	2838900	6930300	9809300	5	10	AFEEHAFDYLLKPIDEAR;DVAFVSSR;IYLLQMK;LEDNGQAELILR;MSGVYVTSHEGK;QYLVNLAHLQEIR;VLIVDDEPLAR	True;True;True;True;True;True;True
sp|P0AFU4|GLRR_ECOLI	sp|P0AFU4|GLRR_ECOLI	187010000	19787000	167230000	6669100	145230	6523800	42708000	29013000	5	4	IPALAER;LMTASWPGNVR	True;True
sp|P0AFU8|RISA_ECOLI	sp|P0AFU8|RISA_ECOLI	1.7571e+09	619360000	1137700000	122240000	48457000	73780000	353000000	515140000	39	50	FSDEIGGHLMSGHIMTTAEVAK;FTGIVQGTAK;GFIGIDGISLTVGEVTPTR;ILTSENNR;ITNLGDLK;LVSIDEKPNFR;MFTGIVQGTAK;VGDWVNVER;VNIEIDPQTQAVVDTVER;VQDSQLMK	True;True;True;True;True;True;True;True;True;True
sp|P0AFW0|RFAH_ECOLI	sp|P0AFW0|RFAH_ECOLI	32547000	0	32547000	182870	0	182870	0	0	0	3	DIVDPATPYPGDK;FGASPAIVPSAVIHQLSVYKPK;GVSHFVR	True;True;True
sp|P0AFW4|RNK_ECOLI	sp|P0AFW4|RNK_ECOLI	1.023e+09	569410000	453560000	34257000	25946000	8311300	261730000	148260000	6	6	PTIIINDLDAER;SRPTIIINDLDAER;VGDSIHWELPGGVATHLEVLELEYQPEAAGDYLL	True;True;True
sp|P0AFW8|ROF_ECOLI	sp|P0AFW8|ROF_ECOLI	2362600000	1174700000	1187900000	787540000	391580000	395960000	726210000	392800000	15	18	ITSFSHPEIGTVVVSES;NVEYLVVEAAGETR	True;True
sp|P0AFX0|HPF_ECOLI	sp|P0AFX0|HPF_ECOLI	11106000000	4.2626e+09	6.8433e+09	695480000	192980000	502500000	916370000	845590000	80	102	INQVYVVLK;LEQYFDR;MQLNITGNNVEITEALR;VTHTSDATLHVNGGEIHASAEGQDMYAAIDGLIDK	True;True;True;True
sp|P0AFX4|RSD_ECOLI	sp|P0AFX4|RSD_ECOLI	59937000	46679000	13257000	11987000	9335800	2651500	0	0	5	2	LILLVLDAAR;MLNQLDNLTER	True;True
sp|P0AFX7|RSEA_ECOLI	sp|P0AFX7|RSEA_ECOLI	169370000	35474000	133890000	4698500	295200	4403300	22297000	22274000	6	7	GDTPEVLHFDISSR;LHSEQLQFEQAQTQQAAVQVPGIQTLGTQSQ;QPATLIPEAQPAPHQWQK;VMAAIEEEPVR	True;True;True;True
sp|P0AFX9|RSEB_ECOLI	sp|P0AFX9|RSEB_ECOLI	1238400000	558770000	679660000	84817000	40081000	44736000	134130000	116960000	50	46	ANLPPLLSVPVGEK;ATPSSTDQMLR;DGETLEQFR;DNAEITIVGELPPQTAK;FSWTPTWLPQGFSEVSSSR;LDNRPLAQLLQMDGPR;LSPYYDFISVGR;LYSDGLFSFSVNVNR;QGVESLR;VDLLDRDGETLEQFR;VIAFNVNQDISSSMQTLAK;YSYIVWMDTESK	True;True;True;True;True;True;True;True;True;True;True;True
sp|P0AFY2|SANA_ECOLI	sp|P0AFY2|SANA_ECOLI	27029000	11738000	15291000	2457200	1067100	1390100	0	0	2	4	FGALADLYIFK;IQGAINAYNSGK;QVGVVLGTAK;TAPYIYDELQDLPYR;VFDTNDFIIITQR	True;True;True;True;True
sp|P0AFY8|SEQA_ECOLI	sp|P0AFY8|SEQA_ECOLI	272020000	30873000	241150000	23998000	3430300	20568000	14934000	45291000	3	11	ELLLSDEYAEQK;HIGESASDILR;HVPGTPYWVITNTNTGR;TIEVDDELYSYIASHTK;VASPAIVEAK;VYFAADEQTLLK	True;True;True;True;True;True
sp|P0AFZ1|SSEB_ECOLI	sp|P0AFZ1|SSEB_ECOLI	682340000	428240000	254090000	3956400	1164800	2791500	290230000	175870000	5	5	AATEPAHRPAFFR;GISHFITEHIAPFYER;NELEDLLEK;TLLESTVWVPGTAAQGEAVVEDSALDLQHWEK	True;True;True;True
sp|P0AFZ3|SSPB_ECOLI	sp|P0AFZ3|SSPB_ECOLI	240850000	67750000	173090000	48169000	13550000	34619000	26669000	25955000	9	5	AVGNLELANDEVR;DGQIVLNIAPR;MDLSQLTPR;QVSVPLAAVLAIYAR	True;True;True;True
sp|P0AFZ7|TRKH_ECOLI	sp|P0AFZ7|TRKH_ECOLI	4599100	0	4599100	657020	0	657020	0	0	0	3	AEMPGPLK;LVHPNAVYSIK	True;True
sp|P0AG00|WZZE_ECOLI	sp|P0AG00|WZZE_ECOLI	3.5902e+09	1.6346e+09	1.9556e+09	77196000	33926000	43271000	413810000	371940000	81	71	AASHLNDELK;EFVMQLASWDTR;EFWLQTDYYK;IAEQHNISR;LENLQAVGPAFDLDYDQNR;LIAETAPDANNLLR;MNSIEQALK;PAEDAENELDIR;QEWSSTAITDRPTVNMLGGYYSQQQFLR;QYVAFASQR;SATDVPAEELPDSEMFLLGR;SNMASADQPSVMDEAYK;TPEEPVK;TPEEPVKR;TQPMPGKPAEDAENELDIR	True;True;True;True;True;True;True;True;True;True;True;True;True;True;True
sp|P0AG03|UBIX_ECOLI	sp|P0AG03|UBIX_ECOLI	918660000	366870000	551790000	39602000	17173000	22430000	59217000	40029000	28	37	AADVVLK;DVTDIETHLVMSQAAR;ETPLHLGHLR;EVQALADVTHDAR;LIVGISGASGAIYGVR;LMTQAAEIGAVIMPPVPAFYHR;LMTQAAEIGAVIMPPVPAFYHRPQSLDDVINQTVNR;PQSLDDVINQTVNR;QTLSLETDFSLR;TLSGIVHSYTDGLLTR	True;True;True;True;True;True;True;True;True;True
sp|P0AG07|RPE_ECOLI	sp|P0AG07|RPE_ECOLI	8.5509e+09	2614700000	5.9362e+09	77417000	24549000	52867000	1439900000	1.5537e+09	85	86	AGLVFNPATPLSYLDYVMDK;ALAAGADVVHFDVMDNHYVPNLTIGPMVLK;IDESGFDIR;IVPDFAAAGASIITFHPEASEHVDR;LEVDGGVK;MKQYLIAPSILSADFAR;NYGITAPIDVHLMVK;NYGITAPIDVHLMVKPVDR;QYLIAPSILSADFAR;VNNIGEIAAAGADMFVAGSAIFDQPDYK	True;True;True;True;True;True;True;True;True;True
sp|P0AG14|SOHB_ECOLI	sp|P0AG14|SOHB_ECOLI	1246000000	236900000	1.0091e+09	5143400	514780	4628700	75810000	140910000	13	29	DIDIELHTAGQYK;EEITAVLAAFKPQDQVVLR;EELAAALMDSHQQK;EELNETHQLFK;FREELNETHQLFK;LESPGGMVHGYGLAASQLQR;LGEVATDSKPR;MRPSLDIEQVATGEHWYGQQAVEK;PSLDIEQVATGEHWYGQQAVEK;TLTLLGENTEEGR;VWVLDFK	True;True;True;True;True;True;True;True;True;True;True
sp|P0AG16|PUR1_ECOLI	sp|P0AG16|PUR1_ECOLI	347850000	162810000	185030000	2815700	945320	1870400	86933000	52959000	11	13	DPNGIRPLVLGK;DVAPGEAIYITEEGQLFTR;HYPLEADNIFAAIAATNR;NVLLVDDSIVR;PDSFIDK;QNEVENLEMHNEG	True;True;True;True;True;True
sp|P0AG18|PURE_ECOLI	sp|P0AG18|PURE_ECOLI	335200000	173480000	161720000	2567900	213660	2354300	81566000	52345000	16	7	AGAANAALLAAQILATHDK;GIPVGTLAIGK;LFSFAESAEENGYQVIIAGAGGAAHLPGMIAAK;VAIVMGSK	True;True;True;True
sp|P0AG20|RELA_ECOLI	sp|P0AG20|RELA_ECOLI	259950000	69126000	190830000	4583900	1634500	2949400	37981000	57492000	3	13	AGEFDPEK;ATHTDSVSSEQVDNVR;HLPDEFDDYVANPKPNGYQSIHTVVLGPGGK;LIAWQEEMADSGEMLDEVR;LNQVPDVIDAR;NLAFDELFDVR;RMLLAMVDDFR;SVVNLIHGVR;TVEIQIR;VNVLGVASR;WIASLGITSQK	True;True;True;True;True;True;True;True;True;True;True
sp|P0AG27|YIBN_ECOLI	sp|P0AG27|YIBN_ECOLI	1.466e+09	419490000	1.0465e+09	162660000	47598000	115060000	113350000	89544000	18	31	AGFAQVFVLK;ANNVGELEK;EDAVVVDLR;EGVAGWAGENLPLVR;GHIAGSINLLPSEIK	True;True;True;True;True
sp|P0AG30|RHO_ECOLI	sp|P0AG30|RHO_ECOLI	3.5834e+09	103590000	3.4798e+09	123370000	3809000	119560000	58140000	498100000	17	137	AYNTVVPASGK;DVIILLDSITR;EELLTTQEELQK;GEVVASTFDEPASR;GNGSTEDLTAR;GTGNMELHLSR;HVQVAEMVIEK;IIHPMGEIDAMEFLINK;MDEVIYEEFK;MNLTELK;NTPVSELITLGENMGLENLAR;NVEEGGSLTIIATALIDTGSK;QDIIFAILK;RVFPAIDYNR;TNDDFFEMMK;VFPAIDYNR;VLDLASPIGR;VLTGGVDANALHR;VLTGGVDANALHRPK;VNEVNFDKPENAR	True;True;True;True;True;True;True;True;True;True;True;True;True;True;True;True;True;True;True;True
sp|P0AG40|RIBF_ECOLI	sp|P0AG40|RIBF_ECOLI	1077700000	439920000	637800000	44214000	16815000	27399000	108300000	69570000	36	27	ALLQGLQEEGR;EGDFLLLQK;FAALTAQNFISDLLVK;FASLDELK;FLAVGDDFR;GVYAVEVLGLGEK;GVYAVEVLGLGEKPLPGVANIGTR;GVYAVEVLGLGEKPLPGVANIGTRPTVAGIR;HIQVVLR;ISSTAVR;PLPGVANIGTR;PTVAGIR;QQLEVHLLDVAMDLYGR;TIGFPTANVPLR	True;True;True;True;True;True;True;True;True;True;True;True;True;True
sp|P0AG44|RL17_ECOLI	sp|P0AG44|RL17_ECOLI	3.3103e+09	10863000	3.2994e+09	551710000	1810500	549900000	3858600	523970000	3	64	AGDNAPMAYIELVDR;DNEIVAK;LFNELGPR;NMAGSLVR;RVVEPLITLAK;TRDNEIVAK;VVEPLITLAK	True;True;True;True;True;True;True
sp|P0AG48|RL21_ECOLI	sp|P0AG48|RL21_ECOLI	5292200000	5174800	5287000000	799500000	862470	798630000	1779300	654790000	4	81	IGVPFVDGGVIK;LDIATGETVEFAEVLMIANGEEVK;MYAVFQSGGK;QWFTDVK;VSEGQTVR;YAVFQSGGK	True;True;True;True;True;True
sp|P0AG51|RL30_ECOLI	sp|P0AG51|RL30_ECOLI	4936000000	8176800	4927900000	1232600000	2044200	1230600000	7205400	428040000	3	283	ATLLGLGLR;EDTPAIR;GMINAVSFMVK;IGHTVER	True;True;True;True
sp|P0AG55|RL6_ECOLI	sp|P0AG55|RL6_ECOLI	18308000000	63230000	18245000000	1.9651e+09	7025600	1.9581e+09	39236000	2889800000	10	216	ALLNSMVIGVTEGFTK;APVVVPAGVDVK;DGYADGWAQAGTAR;HADNTLTFGPR;INGQVITIK;LQLVGVGYR;QVIGQVAADLR;TLNDAVEVK;YADEVVR	True;True;True;True;True;True;True;True;True
sp|P0AG59|RS14_ECOLI	sp|P0AG59|RS14_ECOLI	3.0604e+09	43048000	3.0173e+09	806810000	10518000	796290000	33170000	982210000	3	45	AIISDVNASDEDR;AIISDVNASDEDRWNAVLK;GEIPGLK;QTGRPHGFLR;RVALADK	True;True;True;True;True
sp|P0AG67|RS1_ECOLI	sp|P0AG67|RS1_ECOLI	114800000000	14095000000	100700000000	2911100000	335970000	2575100000	1409400000	7.746e+09	286	816	AFLPGSLVDVR;AFLPGSLVDVRPVR;AISLSVR;ANPWQQFAETHNK;AVIESENSAER;AVIESENSAERDQLLENLQEGMEVK;AYEDAETVTGVINGK;DAIATVNK;DQLLENLQEGMEVK;DRVEDATLVLSVGDEVEAK;DTLHLEGK;DVVLVDAGLK;EIETRPGSIVR;GATVELADGVEGYLR;GDEIAAVVLQVDAER;GGFTVELNGIR;GVVVAIDK;GVVVAIDKDVVLVDAGLK;HEAWITLEK;HPSEIVNVGDEITVK;KGDEIAAVVLQVDAER;MTESFAQLFEESLK;NAQGELEIQVGDEVDVALDAVEDGFGETLLSR;NLTDYGAFVDLGGVDGLLHITDMAWK;NNVVVSR;QEDANFSNNAMAEAFK;QLAED…	True;True;True;True;True;True;True;True;True;True;True;True;True;True;True;True;True;True;True;True;True;True;True;True;True;True;True;True;True;True;True;True;True;True;True;True;True
sp|P0AG76|SBCD_ECOLI	sp|P0AG76|SBCD_ECOLI	137350000	39295000	98057000	702970	217040	485940	19109000	19146000	9	9	DIYIGTLDAFPAQNFPPADYIALGHIHR;ETLSELSVEEVFNR;GDQPLPIIATGHLTTVGASK;ILHTSDWHLGQNFYSK;LALEELDESQQQR;LRGDQPLPIIATGHLTTVGASK;VLASQQR;YVHLVTFSNGK	True;True;True;True;True;True;True;True
sp|P0AG80|UGPB_ECOLI	sp|P0AG80|UGPB_ECOLI	23220000	9548700	13671000	860000	353660	506340	0	0	1	4	FNAENPDYK;VIVDEELESVWTGK	True;True
sp|P0AG82|PSTS_ECOLI	sp|P0AG82|PSTS_ECOLI	11288000000	6.5241e+09	4763500000	412360000	245680000	166680000	961280000	246170000	118	79	ADGSGTSFVFTSYLAK;ETGNKVNYQGIGSSGGVK;FFDWAYK;GEDAWPITSTTFILIHK;GNDGIAAFVQR;IKKWDDEAIAK;KPEQGTEVLK;KWDDEAIAK;LISADGK;LISADGKPVSPTEENFANAAK;LNPGLKLPSQNIAVVR;LPGAIGYVEYAYAK;LPSQNIAVVR;NNVGTGSTVK;PVSPTEENFANAAK;QANDLDYASLPDSVVEQVR;QIIANTVDFGASDAPLSDEK;QNNLAYTK;RADGSGTSFVFTSYLAK;SGELVLDGK;TFAQDLTNQK;TFAQDLTNQKGEDAWPITSTTFILIHK;TLGDIYLGK;TNIKDSSGKPLY;VNEEWKNNVGTGSTVK;VNEEWKNNVGTGSTVKWPIGLGGK;VNYQGIGSSGG…	True;True;True;True;True;True;True;True;True;True;True;True;True;True;True;True;True;True;True;True;True;True;True;True;True;True;True;True;True;True;True
sp|P0AG86|SECB_ECOLI	sp|P0AG86|SECB_ECOLI	7.3465e+09	3.4826e+09	3.864e+09	1305100000	696510000	608620000	1.7214e+09	1.969e+09	30	46	DISFEAPNAPHVFQK;DWQPEVK;LDLDTASSQLADDVYEVVLR;SEQNNTEMTFQIQR	True;True;True;True
sp|P0AG90|SECD_ECOLI	sp|P0AG90|SECD_ECOLI	2378800000	631870000	1.7469e+09	75965000	20383000	55582000	326570000	768860000	16	33	AGALIAPIQIVEER;AIVNLLYGGK;EILGATATLEFR;EYAVQQNINILR;FDSTDTQLR;GVAASEQTLIQVQK;HPDLVISSQGSNQLR;ITGINNPNEAR;LQEQNIDSLR;QLSLLLR;TVQQAIDEGYR;VILTGDHITDSTSSQDEYNQPQVNISLDSAGGNIMSNFTK	True;True;True;True;True;True;True;True;True;True;True;True
sp|P0AG93|SECF_ECOLI	sp|P0AG93|SECF_ECOLI	35581000	23911000	11671000	3558100	2391100	1167100	0	0	3	2	AQEYTVEQLNHGR;GTPYEIFNVSLTQTLHR	True;True
sp|P0AG96|SECE_ECOLI	sp|P0AG96|SECE_ECOLI	1233400000	444360000	789000000	176190000	63479000	112710000	163380000	116690000	27	23	ATVAFAR;DIMLPLR;LVSFITGLR	True;True;True
sp|P0AG99|SECG_ECOLI	sp|P0AG99|SECG_ECOLI	499210000	139440000	359770000	56396000	15614000	40781000	51906000	44217000	14	17	GADMGASFGAGASATLFGSSGSGNFMTR;TEQTQPAAPAK;TEQTQPAAPAKPTSDIPN	True;True;True
sp|P0AGA2|SECY_ECOLI	sp|P0AGA2|SECY_ECOLI	71711000	0	71711000	1341900	0	1341900	0	0	0	7	IVVNYAK;SGAFVPGIRPGEQTAK;VYAAQSTHLPLK	True;True;True
sp|P0AGB0|SERB_ECOLI	sp|P0AGB0|SERB_ECOLI	4815000000	1.9897e+09	2825400000	251510000	103440000	148070000	259210000	180490000	90	87	AAGLGIAYHAK;ENLPLMPGLTQLVLK;FTGNVIGDIVDAQYK;GADANILQQVR;GELDFTASLR;LAGSLTAR;LAGTGEMVAEVTER;LAHEAQLDVAPLGK;LAQEYEIPLAQTVAIGDGANDLPMIK;LETLGWK;LTAVVANELEIMDGK;SGWLLYGR;VAIASGGFTFFAEYLR	True;True;True;True;True;True;True;True;True;True;True;True;True
sp|P0AGB3|RPOH_ECOLI	sp|P0AGB3|RPOH_ECOLI	133170000	50575000	82594000	3972900	1711100	2261700	22064000	12407000	7	11	AEIHEYVLR;FNPEVGVR;FVVHIAR;LHYHGDLEAAK;LTDAMQGLDER;RFNPEVGVR;TLILSHLR	True;True;True;True;True;True;True
sp|P0AGB6|RPOE_ECOLI	sp|P0AGB6|RPOE_ECOLI	720280000	252160000	468120000	57338000	20397000	36941000	63606000	46749000	18	24	AFNLLVVR;EISNPENLMLSEELR;GDSAFYTWLYR;IAVNTAK;NYLVAQGR;RPPSSDVDAIEAENFESGGALK;SEQLTDQVLVER;TIESLPEDLR;VASLVSR;YVPSGDVPDVVQEAFIK	True;True;True;True;True;True;True;True;True;True
sp|P0AGC3|SLT_ECOLI	sp|P0AGC3|SLT_ECOLI	122910000	32907000	90005000	2945000	694920	2250100	18454000	13509000	8	16	FPLAYNDLFK;GLLAFSPEK;GLNTWLAR;IDAVAFVESIPFSETR;IFSSAAYNAGPGR;NVLAYDAYYR;SQSTSLIER;TEQAQLAR;TWLGNSAGR;WNTGQSEEAWQGAK	True;True;True;True;True;True;True;True;True;True
sp|P0AGC7|SMP_ECOLI	sp|P0AGC7|SMP_ECOLI	74318000	11371000	62947000	5716800	874670	4842100	0	0	1	2	AGGYFNQQIVEPIAGK;LTLDTHTLATEAQQVDNTTNILR	True;True
sp|P0AGD3|SODF_ECOLI	sp|P0AGD3|SODF_ECOLI	79065000000	36248000000	42817000000	4.1866e+09	1.5414e+09	2645200000	9058400000	6.9916e+09	300	330	AQFTDAAIK;AQFTDAAIKNFGSGWTWLVK;DALAPHISAETIEYHYGK;GTAFEGK;HHQTYVTNLNNLIK;LAIVSTSNAGTPLTTDATPLLTVDVWEHAYYIDYR;NFGSGWTWLVK;PGYLEHFWALVNWEFVAK;SFELPALPYAK;SLEEIIR;VAEAIAASFGSFADFK;VAEAIAASFGSFADFKAQFTDAAIK	True;True;True;True;True;True;True;True;True;True;True;True
sp|P0AGD7|SRP54_ECOLI	sp|P0AGD7|SRP54_ECOLI	30636000	2545100	28091000	316630	110660	316630	0	0	0	5	FYDVLLVDTAGR;LHVDEAMMDEIK;VLVVSADVYR;VLVVSADVYRPAAIK	True;True;True;True
sp|P0AGE0|SSB_ECOLI	sp|P0AGE0|SSB_ECOLI	12017000000	8921500000	3.0953e+09	1192000000	965070000	226940000	2591200000	981540000	154	74	EQTEWHR;GSQVYIEGQLR;KWTDQSGQDR;LAEVASEYLR;PQQSAPAAPSNEPPMDFDDDIPF;QGGGAPAGGNIGGGQPQGGWGQPQQPQGGNQFSGGAQSR;VILVGNLGQDPEVR;WTDQSGQDR;YMPNGGAVANITLATSESWR;YTTEVVVNVGGTMQMLGGR	True;True;True;True;True;True;True;True;True;True
sp|P0AGE6|CHRR_ECOLI	sp|P0AGE6|CHRR_ECOLI	1104000000	388950000	715000000	51329000	21064000	30264000	93920000	71773000	38	44	LPDQPLAGK;LPDQPLAGKPVLIQTSSMGVIGGAR;LQVVTLLGSLR;NAIDWLSR;PEFMGGVIQNK;PVLIQTSSMGVIGGAR;QADGVVIVTPEYNYSVPGGLK;QILVFLDAMVMNKPEFMGGVIQNK	True;True;True;True;True;True;True;True
sp|P0AGE9|SUCD_ECOLI	sp|P0AGE9|SUCD_ECOLI	24976000000	16177000000	8799300000	348530000	152800000	195730000	4.2491e+09	3.8795e+09	92	118	DPQTEAIVMIGEIGGSAEEEAAAYIK;DSILEAIDAGIK;EHVTKPVVGYIAGVTAPK;FAALEAAGVK;GGTTHLGLPVFNTVR;IGIQPGHIHK;IGIQPGHIHKPGK;LDEAGVR;LIITITEGIPTLDMLTVK;MGHAGAIIAGGK;MVGGVTPGK;PVVGYIAGVTAPK;SGTLTYEAVK;SLADIGEALK	True;True;True;True;True;True;True;True;True;True;True;True;True;True
sp|P0AGF2|CSDE_ECOLI	sp|P0AGF2|CSDE_ECOLI	276590000	100690000	175910000	18610000	7811000	10799000	39863000	35971000	4	10	GLLAVLLTAVEGK;MHFFGDSEGR;MTNPQFAGHPFGTTVTAETLR;NTFAPLTQWEDK;TNPQFAGHPFGTTVTAETLR;VWLGYTVAENGK	True;True;True;True;True;True
sp|P0AGG0|THIL_ECOLI	sp|P0AGG0|THIL_ECOLI	1364200000	528510000	835650000	8729900	2244900	6485000	478140000	384980000	10	14	DGEPVTLDWK;HVEPEQALR;ILQGQALR;PGDWIYVTGTPGDSAAGLAILQNR;QTLAISTDTLVAGNHFLPDIDPADLAYK	True;True;True;True;True
sp|P0AGG2|TESB_ECOLI	sp|P0AGG2|TESB_ECOLI	619250000	212850000	406400000	27126000	7628500	19498000	69094000	58672000	21	20	ANGSVPDDLR;ETVPEER;GEFYTQDGVLVASTVQEGVMR;GQSEDLGLR;KPIIYDVETLR;LVHSFHSYFLRPGDSK;NLLTLLNLEK;PLEVRPVEFHNPLK;PVEFHNPLK;QVFGGQVVGQALYAAK	True;True;True;True;True;True;True;True;True;True
sp|P0AGG4|THIO2_ECOLI	sp|P0AGG4|THIO2_ECOLI	165330000	66779000	98556000	20667000	8347400	12319000	58400000	30677000	8	4	NFAPIFEDVAQER;SIPTIMIFK	True;True
sp|P0AGG8|TLDD_ECOLI	sp|P0AGG8|TLDD_ECOLI	4616600000	2343400000	2273200000	141010000	57816000	83196000	439930000	541850000	78	51	DGSYNIDQGVGVR;EGQSLPVGVGQPTLK;FVFSTSEAYLIENGK;GATLIGSGIETMQQISMVGNDLK;GSVAIDDEGTPGQYNVLIENGILK;HQDLFAILGQLAER;LDYGDLYFQSSYHESWVLEDR;LMGMTPTGNGR;LSVSVLVEEDGK;RLDYGDLYFQSSYHESWVLEDR;SLNLVSEQLLAANGLK;TGFAYADQISLLALEQSAQAAR;VQEVTASLSGVYELILVAATDGTLAADVRPLVR;VQTLGAVEHSPLYTSVDPLQSMSR	True;True;True;True;True;True;True;True;True;True;True;True;True;True
sp|P0AGJ2|TRMH_ECOLI	sp|P0AGJ2|TRMH_ECOLI	459140000	106200000	352940000	3873300	429080	3444200	47618000	84297000	8	7	GQGMQILATHLSDNAVDFR;PHNVSAIIR;TADAVGVHEVHAVWPGSR	True;True;True
sp|P0AGJ5|YFIF_ECOLI	sp|P0AGJ5|YFIF_ECOLI	3.1149e+09	77610000	3.0373e+09	54008000	1398800	52609000	50134000	746820000	6	37	AWFIQSVTPR;AYHVVDEAELTK;GVVVQDAALLESGAAIR;MVLVLGQEYEGLPDAAR;QAGYTVVTTSSEQGK;QAGYTVVTTSSEQGKPLFK;SFIDPEVLR;TAEGGAEHVQPITGDNIVNVLDDFR	True;True;True;True;True;True;True;True
sp|P0AGJ7|TRML_ECOLI	sp|P0AGJ7|TRML_ECOLI	389860000	138840000	251020000	6572600	3763300	2809300	63795000	70126000	9	11	AFLEAENPQR;AGLDYHEFTAVTR;GTPAHSAVSYQDGDYLMFGPETR;IPMVPDSR;LFALTTK;LHIIEPMGFAWDDK;SMNLSNAVSVVVYEAWR	True;True;True;True;True;True;True
sp|P0AGJ9|SYY_ECOLI	sp|P0AGJ9|SYY_ECOLI	650550000	176850000	473700000	23360000	7339700	16021000	32203000	74724000	23	38	AQYVLAEQVTR;FFTFMSIEEINALEEEDK;FQQAGHKPVALVGGATGLIGDPSFK;FYQFWINTADADVYR;GLVAQVTDEEALAER;HFSVNQMINK;LHQNQVFGLTVPLITK;LNTEETVQEWVDK;LVHGEEGLQAAK;QSDPEYFFK;QYGVVLQIGGSDQWGNITSGIDLTR;TEGGAVWLDPK;TIASNAITINGEK	True;True;True;True;True;True;True;True;True;True;True;True;True
sp|P0AGK4|YHBY_ECOLI	sp|P0AGK4|YHBY_ECOLI	1147800000	251220000	896590000	219140000	49446000	169690000	216470000	340220000	11	17	GLAHPLK;TLIVEAIVR;TLVLYRPTK	True;True;True
sp|P0AGK8|ISCR_ECOLI	sp|P0AGK8|ISCR_ECOLI	146700000	77984000	68715000	14670000	7798400	6871500	0	0	2	2	DASSIAVGEVISAVDESVDATR;GPGGGYLLGK;QGISLSYLEQLFSR	True;True;True
sp|P0AGL2|TDCF_ECOLI	sp|P0AGL2|TDCF_ECOLI	813000000	307830000	505180000	132750000	51304000	81442000	316710000	189200000	7	18	AIVVAAGLSVGDIIK;LEIEAIAVR;LSLENVK;QFFDEHQATYPTR	True;True;True;True
sp|P0AGL5|RATA_ECOLI	sp|P0AGL5|RATA_ECOLI	688490000	426700000	261790000	72729000	41231000	31498000	281690000	88031000	13	12	ELAANMVQAFTVR;IEFHLDFEFTNK;LIELAFGR	True;True;True
sp|P0AGL7|RSME_ECOLI	sp|P0AGL7|RSME_ECOLI	676430000	93466000	582960000	44854000	6681900	38172000	39334000	97945000	9	25	ASNSINTLPLPVER;ESPLHIHLGQVMSR;LLIGPEGGLSADEIAMTAR;MEFTIQK;MGPGQALQLFDGSNQVFDAEITSASK;TETTALTAITALQVR;VLEGQIDDR;YQFTDILLGPR	True;True;True;True;True;True;True;True
sp|P0AGM2|YICG_ECOLI	sp|P0AGM2|YICG_ECOLI	88144000	12001000	76143000	5467300	766010	4701300	0	0	2	6	DILLGHYPLGWVK;IPLVFQK;LGLPVFYYSHEGH	True;True;True
sp|P0AGM7|URAA_ECOLI	sp|P0AGM7|URAA_ECOLI	786860000	410660000	376200000	22401000	10222000	12179000	285920000	121810000	5	16	LISVLRPEEVVLDAEDADITDK;VNIGAAELK	True;True
sp|P0C018|RL18_ECOLI	sp|P0C018|RL18_ECOLI	11175000000	347250000	10827000000	328670000	4397300	324280000	132760000	2575800000	13	119	AIAEQLK;HIYAQVIAPNGSEVLVAASTVEK;LQELGATR;MDKKSAR;SGFQYHGR;VQALADAAR	True;True;True;True;True;True
sp|P0C037|PPNP_ECOLI	sp|P0C037|PPNP_ECOLI	341350000	89787000	251560000	170670000	44893000	125780000	53769000	61390000	11	16	MLQSNEYFSGK;SIGFSSSSTGR	True;True
sp|P0C054|IBPA_ECOLI	sp|P0C054|IBPA_ECOLI	404840000	86329000	318510000	13035000	2920500	10115000	30446000	67071000	8	12	FQLAENIHVR;GANLVNGLLYIDLER;LFNHLENNQSQSNGGYPPYNVELVDENHYR;NFDLSPLYR;TYLYQGIAER	True;True;True;True;True
sp|P0C058|IBPB_ECOLI	sp|P0C058|IBPB_ECOLI	258200000	71684000	186510000	32275000	8960500	23314000	36596000	41419000	7	10	ITLALAGFR;NEPEPIAAQR;QEDLEIQLEGTR	True;True;True
sp|P0C066|MLTC_ECOLI	sp|P0C066|MLTC_ECOLI	68734000	13926000	54808000	1781800	928370	1781800	0	0	1	5	EVVIAGPK;GDTYNEAWVK;SHINFDDGTITIETIAGTEPAAHLR;YAVITAYNGGAGSVLR	True;True;True;True
sp|P0C0K3|SRKA_ECOLI	sp|P0C0K3|SRKA_ECOLI	177950000	79851000	98099000	9679400	3908900	5770500	36389000	30669000	10	9	ATDELIAAVTAHWR;DGPMFVDLDDAR;EDFTVLR;QFEADNIDQMEAVGR;QTATFIEQAK;VYQFQDEDR	True;True;True;True;True;True
sp|P0C0L2|OSMC_ECOLI	sp|P0C0L2|OSMC_ECOLI	34170000	11253000	22917000	5393600	1574100	3819500	0	0	4	4	AEITLDYQLK;GQAHWEGDIK;GTVSTESGVLNQQPYGFNTR;SEVAVPGIDASTFDGIIQK	True;True;True;True
sp|P0C0L7|PROP_ECOLI	sp|P0C0L7|PROP_ECOLI	26996000	0	26996000	2249700	0	2249700	0	0	0	4	EILVEHYDNIEQK;HALEETPAFQQHVDK	True;True
sp|P0C0R7|RLME_ECOLI	sp|P0C0R7|RLME_ECOLI	24770000	0	24770000	2000900	0	2000900	0	0	0	6	DVLAPGGSFVVK;PGMTVVDLGAAPGGWSQYVVTQIGGK	True;True
sp|P0C0S1|MSCS_ECOLI	sp|P0C0S1|MSCS_ECOLI	4625200000	1.7711e+09	2854000000	405240000	154060000	251180000	373000000	426120000	63	71	EFDAAGISFPYPQMDVNFK;IDATVADFLSALVR;IIAGNIINFSR;IIVIPNGK;LNELGASSINFVVR;MISNAVNR;NEFIIGVAYDSDIDQVK;QILTNIIQSEDR;VWSNSGDLQNVYWDVLER	True;True;True;True;True;True;True;True;True
sp|P0C0T5|MEPA_ECOLI	sp|P0C0T5|MEPA_ECOLI	23872000	11782000	12090000	1775200	676070	1099100	0	0	2	2	HVVSTLWK;PEIFSLIK;YFGHPDLVMFIQR	True;True;True
sp|P0C0U4|RIMK_ECOLI	sp|P0C0U4|RIMK_ECOLI	95088000	25958000	69130000	5260000	1622400	3637600	0	0	1	6	AARTMALDVAGVDILR;LVEGTQGIGVVLAETR;QAAESVIDAFR	True;True;True
sp|P0C0V0|DEGP_ECOLI	sp|P0C0V0|DEGP_ECOLI	4403700000	1252200000	3.1514e+09	114640000	25698000	88937000	374670000	555910000	101	133	AGDVITSLNGK;AGDVITSLNGKPISSFAALR;AQVGTMPVGSK;DQGVVVNNVK;FMALGSGVIIDADK;GAFVSQVLPNSSAAK;GDVIIGANQQAVK;GELGIMGTELNSELAK;GYVVTNNHVVDNATVIK;LTLGLLR;MADSDALR;NLTSQMVEYGQVK;PISSFAALR;PSVLALNIQR;QVNVNLELQQSSQNQVDSSSIFNGIEGAEMSNK;SDIALIQIQNPK;SGLNAENYENFIQTDAAINR;TGTPAAQIGLK;VGDYTVAIGNPFGLGETVTSGIVSALGR;VLDSKPSVLALNIQR;VMPSVVSINVEGSTTVNTPR;VQLSDGR	True;True;True;True;True;True;True;True;True;True;True;True;True;True;True;True;True;True;True;True;True;True
sp|P0C8J6|GATY_ECOLI	sp|P0C8J6|GATY_ECOLI	37746000	13279000	24467000	378010	1021400	378010	6106000	4596700	2	4	NAFSQALK;NYLTEHPEATDPR;QWVNLPLVLHGASGLSTK	True;True;True
sp|P0C8J8|GATZ_ECOLI;sp|P0C8K0|KBAZ_ECOLI	sp|P0C8J8|GATZ_ECOLI	17491000000	6.4618e+09	11030000000	449660000	137320000	312340000	2419500000	2819600000	108	102	DHFAILK;EFVFTIADK;GLTEALTR;IQSGELSAIPHQLIMDK;MVYEAHSTDYQTR;TGFNDSLLDIR;VGPALTFALR;VIAIVVQPGVEFDHSNIIHYQPQEAQPLAQWIENTR;VLIEATSNQVNQFGGYTGMTPADFR;YYWPHSR	True;True;True;True;True;True;True;True;True;True
sp|P0CB39|EPTC_ECOLI	sp|P0CB39|EPTC_ECOLI	758180000	231210000	526970000	23002000	7194400	15807000	104130000	202550000	15	23	DFSQDVDR;DFSQDVDRK;ETTPELDALHK;LLNENNALPPLANFK;MEPAAPWQFLTGYYQYR;MHSTEVQAK;QQLNSLTK;QYYMNQQR;TDPNLTVFNNVVTSR;TFWITNQQTMTAR;TLVLVIGESTQR;YRYPENQGK	True;True;True;True;True;True;True;True;True;True;True;True
sp|P0CE48|EFTU2_ECOLI;sp|P0CE47|EFTU1_ECOLI	sp|P0CE48|EFTU2_ECOLI;sp|P0CE47|EFTU1_ECOLI	836510000000	329390000000	507120000000	17824000000	7.6392e+09	10185000000	48968000000	47476000000	4958	4667	AFDQIDNAPEEK;AGENVGVLLR;AIDKPFLLPIEDVFSISGR;ALEGDAEWEAK;DEGGRHTPFFK;EGGRTVGAGVVAK;EHILLGR;ELLSQYDFPGDDTPIVR;FESEVYILSK;GIIKVGEEVEIVGIKETQK;GITINTSHVEYDTPTR;GTVVTGRVER;GYRPQFYFR;ILELAGFLDSYIPEPER;MVVTLIHPIAMDDGLR;NMITGAAQMDGAILVVAATDGPMPQTR;PFLLPIEDVFSISGR;PGTIKPHTK;PHVNVGTIGHVDHGK;QVGVPYIIVFLNK;TKPHVNVGTIGHVDHGK;TTDVTGTIELPEGVEMVMPGDNIK;TTLTAAITTVLAK;TVGAGVVAK;VGEEVEIVGIK;VGEEVEIVGIKETQK	True;True;True;True;True;True;True;True;True;True;True;True;True;True;True;True;True;True;True;True;True;True;True;True;True;True
060;138061;138062;138063;138064;138065;138066;138067;138068;138069;138070;138071;138072;138073;138074;138075;138076;138077;138078;138079;138080;138081;138082;138083;138084;138085;138086;138087;138088;138089;138090;138091;138092;138093;138094;138095;138096;138097;138098;138099;138100;138101;138102;138103;138104;138105;138106;138107;138108;138109;138110;138111;138112;138113;138114;138115;138116;138…
361;191362;191363;191364;191365;191366;191367;191368;191369;191370;191371;191372;191373;191374;191375;191376;191377;191378;191379;191380;191381;191382;191383;191384;191385;191386;191387;191388;191389;191390;191391;191392;191393;191394;191395;191396;191397;191398;191399;191400;191401;191402;191403;191404;191405;191406;191407;191408;191409;191410;191411;191412;191413	4424;5456;8570;10405;23907;39441;40581;43201;50723;65103;66284;71957;74591;91754;130721;138881;144600;145687;146205;156814;175948;181029;182459;183184;191324;191412
sp|P0CG19|RNPH_ECOLI	sp|P0CG19|RNPH_ECOLI	2392600000	1080100000	1312500000	211590000	96486000	115110000	292400000	214180000	34	34	GQGQGWITAEYGMLPR;HAEGSVLVEFGDTK;SNNQVRPVTLTR	True;True;True
sp|P0CK95|ACFD_ECOLI	sp|P0CK95|ACFD_ECOLI	194130000	50363000	143760000	2071000	579500	1491500	36278000	62811000	12	14	FHVFHDSTNFYGSTGNAR;GGSVLIMENVMSNLK;LMVIGNPHYNSILR;LVDSQGYGVAGVNYYTNSGR;LVNEEVENNAATDK;LYQHELYFR;STIALTELGDEVR	True;True;True;True;True;True;True
sp|P0DMC5|RCSC_ECOLI	sp|P0DMC5|RCSC_ECOLI	15625000	0	15625000	248550	0	248550	0	0	0	4	IFIPAESDALR;QEFNLSSDQAQR;SGIVVTTYEGQEPTPEDVLITDEVVSK	True;True;True
sp|P0DP89|ILVGP_ECOLI	sp|P0DP89|ILVGP_ECOLI	269590000	107220000	162360000	20350000	8935300	11415000	0	0	3	9	EFLAATK;GLGAVEADYPYYLGMLGMHGTK;HSFLVQSLEELPR;PGPVLVDIPK	True;True;True;True
sp|P0DTT0|BIPA_ECOLI	sp|P0DTT0|BIPA_ECOLI	35454000000	13310000000	22144000000	166020000	48280000	117740000	2300200000	2462200000	377	277	AFAYGLKPIVVINK;ASGTDEAVVLVPPIR;AVAFALFGLQDR;EGFELAVSR;EGFELAVSRPK;ELVHNVALR;GELHLSVLIENMR;GITILAK;INIVDTPGHADFGGEVER;LDYVIPSR;LFLGHGAEVYEGQIIGIHSR;LLQQSGTFDSR;MTLEQALEFIDDDELVEVTPTSIR;NIAIIAHVDHGK;PIVVINK;QEPYENVTLDVEEQHQGSVMQALGER;QNGVLISNGQGK;REGFELAVSR;REGFELAVSRPK;SEFMTMTSGTGLLYSTFSHYDDVR;SEFMTMTSGTGLLYSTFSHYDDVRPGEVGQR;VEETEDADAFR;VKPNQQVTIIDSEGK;VLGHLGLER;VMDSNDLEK	True;True;True;True;True;True;True;True;True;True;True;True;True;True;True;True;True;True;True;True;True;True;True;True;True
sp|P10100|RLPA_ECOLI	sp|P10100|RLPA_ECOLI	351820000	80286000	271530000	24033000	6625400	17407000	24812000	47525000	17	18	AEASTLQQR;AQQYQQQLGQK;FSQAGLAAIYDAEPGSNLTASGEAFDPTQLTAAHPTLPIPSYAR;IQLGPFASK;ITNLANGR;LQTEAQLQSFITTAQ;VTQNGAVWR	True;True;True;True;True;True;True
sp|P10121|FTSY_ECOLI	sp|P10121|FTSY_ECOLI	2713500000	817220000	1.8962e+09	39611000	9458800	30152000	213710000	193430000	37	56	AAAVEQLQVWGQR;AQPEAEVVAQPEPVVEETPEPVAIER;EEMGEILAK;ENLGSGFISLFR;ETEVQNEQPVVEEIVQAQEPVK;GGVIFSVADQFGIPIR;IITNLTEGASR;LDVEAPHEVMLTIDASTGQNAVSQAK;LFHEAVGLTGITLTK;NIDVLIADTAGR;NNIPVIAQHTGADSASVIFDAIQAAK;SHLMEELK;SVMLAAGDTFR;VDEPLNVEGK;YIGVGER	True;True;True;True;True;True;True;True;True;True;True;True;True;True;True
sp|P10371|HIS4_ECOLI	sp|P10371|HIS4_ECOLI	559740000	173020000	386710000	21530000	5183100	16347000	77408000	100200000	11	19	DYGNDPLPR;FGADALVLALDVR;LQDYAAQGAEVLHLVDLTGAK;SEEDVAALLEAGVAR;TLVAGVNVPVQVGGGVR;VVVGSTAVK	True;True;True;True;True;True
sp|P10378|ENTE_ECOLI	sp|P10378|ENTE_ECOLI	47890000	18314000	29576000	2176800	832470	1344300	0	0	4	4	IAAEEIENLLLR;LLQVGGAR	True;True
sp|P10384|FADL_ECOLI	sp|P10384|FADL_ECOLI	9331200000	6.6909e+09	2640400000	470370000	328520000	141850000	1185400000	219140000	178	66	ATSTSGDTLFQK;AYSGEGAIADDAGNVSR;DASVDVGVSYMHGQSVK;FAGDLGQLVAGQIMQSPAGQTQQGQALAATANGIDSNTK;FWLSAGTTYAFNK;GNYSSDLNR;HEGFKDAYR;IAHLNGNQWGFGWNAGILYELDK;IAHLNGNQWGFGWNAGILYELDKNNR;IALGTTYYYDDNWTFR;INEGPYQFESEGK;LNNAWSFGLGFNAVYAR;NPALITMFDR;NPALITMFDRPTFSAGAVYIDPDVNISGTSPSGR;PTFSAGAVYIDPDVNISGTSPSGR;SISIPDQDR;SISIPDQDRFWLSAGTTYAFNK;TGIAFDDSPVPAQNR;VDPQWAIHYSLAYTSWSQFQQLK	True;True;True;True;True;True;True;True;True;True;True;True;True;True;True;True;True;True;True
sp|P10408|SECA_ECOLI	sp|P10408|SECA_ECOLI	14630000000	3.7978e+09	10832000000	151700000	40073000	111630000	434390000	663160000	191	303	AHALFTR;ATIDAYIPPQSLEEMWDIPGLQER;DGEVIIVDEHTGR;DLPDLVYMTEAEK;DNMAFSPEER;DVDYIVK;EAYAADITYGTNNEYGFDYLR;EDSETFQGEGHFSVDEK;EEVVGAEMMR;EGIMDEGESLYSPANIMLMHHVTAALR;EGVQIQNENQTLASITFQNYFR;EHLAAMDYLR;EPELHEETLR;FHANEAAIVAQAGYPAAVTIATNMAGR;FYLSMEDALMR;GLVLIEELLVK;GQPVLVGTISIEK;GTDIVLGGSWQAEVAALENPTAEQIEK;GVHVVTVNDYLAQR;GVMLQTLDSLWK;HDAVLEAGGLHIIGTER;HFDVQLLGGMVLNER;ILAQSIEVYQR;IQAIIEDIK;IQAIIEDIKER;LAGMT…	True;True;True;True;True;True;True;True;True;True;True;True;True;True;True;True;True;True;True;True;True;True;True;True;True;True;True;True;True;True;True;True;True;True;True;True;True;True;True;True;True;True;True;True
sp|P10423|IAP_ECOLI	sp|P10423|IAP_ECOLI	1339900000	175380000	1164600000	75136000	10082000	65055000	122270000	359040000	3	10	LGAENLLK;SWHNVTGSTVIAAHEGK	True;True
sp|P10902|NADB_ECOLI	sp|P10902|NADB_ECOLI	34414000	11338000	23076000	703680	270760	432930	5478900	6852100	6	4	NLVQVAELIVR;TDVEGLYAIGEVSYTGLHGANR;VSNNLLELR;VVIQHNWHELR	True;True;True;True
sp|P10908|UGPQ_ECOLI	sp|P10908|UGPQ_ECOLI	255450000	85243000	170210000	4666300	1780000	2886300	42410000	29047000	11	15	DGEIFLLHDDNLER;GEPLPLLSQVAER;GLLLDEWR;ILVYTVNKPQR;MVALAAR;PTTGTGPLTGK	True;True;True;True;True;True
sp|P11349|NARH_ECOLI;sp|P19318|NARY_ECOLI	sp|P11349|NARH_ECOLI;sp|P19318|NARY_ECOLI	8038500	3372300	4666200	297720	124900	172820	0	0	1	2	EEDGIVLIDQDK;PGQGFPTDWENQEK	True;True
sp|P11446|ARGC_ECOLI	sp|P11446|ARGC_ECOLI	1153500000	457170000	696330000	27226000	9745800	17480000	134940000	90333000	72	56	FGYAETQSLI;HPHMNITALTVSAQSNDAGK;LISDLHPQLK;MLNTLIVGASGYAGAELVTYVNR;PLIDADLLDLNQWPVINATSGVSGAGR;SGVTQAQVAQVLQQAYAHK;SGVTQAQVAQVLQQAYAHKPLVR;VNDATFYEK	True;True;True;True;True;True;True;True
sp|P11447|ARLY_ECOLI	sp|P11447|ARLY_ECOLI	23771000000	8.3671e+09	15404000000	389210000	115170000	274040000	2455400000	2227000000	162	185	ARPQQILESDAEDIHSWVEGK;DHVLELLSAAAIGMVHLSR;EAHHIVGEAVVEAIR;EQLAGWLGFASATR;FAEDLIFFNTGEAGFVELSDR;FTQAADQR;GGVSPQQVAQAIAFAQAR;GLPLAYNK;KNPDALELIR;LAEQDIVGSVAWSK;MALWGGR;NDQVATDLK;NPDALELIR;NSLDSVSDR;NSLDSVSDRDHVLELLSAAAIGMVHLSR;PLEDLPLSELQK;PQQILESDAEDIHSWVEGK;QFNDSLR;QGKPLEDLPLSELQK;QLQSALVETAQNNQDAVMPGYTHLQR;SRNDQVATDLK;VQGALTGMMMTLK;VTSGSSLMPQK	True;True;True;True;True;True;True;True;True;True;True;True;True;True;True;True;True;True;True;True;True;True;True
sp|P11454|ENTF_ECOLI	sp|P11454|ENTF_ECOLI	6498600	3214000	3284600	118160	58436	59720	0	0	2	1	LAAQLSR;QLATQLSGVQR	True;True
sp|P11458|NADA_ECOLI	sp|P11458|NADA_ECOLI	36901000	14270000	22630000	2838500	1097700	1740800	0	0	6	5	MQQAVPDK;TVVVYANTSAAVK	True;True
sp|P11553|FUCK_ECOLI	sp|P11553|FUCK_ECOLI	437230000	199660000	237570000	15307000	6905200	8402100	60497000	48579000	16	22	AALEGLTAQLQR;AQIHYQYR;ASELLLVGGGSR;ASTPNASDIAMENNTWHQWSLDAILQR;ENHPQLLER;GIAVTTFGVDGALVDK;LIAPGADGVK;NTLWNQIK;QGNLLYPIISWK	True;True;True;True;True;True;True;True;True
sp|P11557|DAMX_ECOLI	sp|P11557|DAMX_ECOLI	12816000000	5272300000	7.5434e+09	151350000	56051000	95296000	3.2428e+09	3.106e+09	96	106	AVSTLPADVQAK;ERNEEPEIEEEIDESEDETVDEER;GEPQINFDDIELDDTDDR;GEPQINFDDIELDDTDDRR;GEPQINFDDIELDDTDDRRPTR;MDEFKPEDELKPDPSDR;NEEPEIEEEIDESEDETVDEER;NGQPWYVLVSGVYASK;NYVVYETTR;QQAVIEPK;QVQADLK;RTEPAAPVASTK;SAPSSHYTLQLSSSSNYDNLNGWAK;TAGNVGSLK;TEPAAPVASTK;TEPKPVAQTPK	True;True;True;True;True;True;True;True;True;True;True;True;True;True;True;True
sp|P11875|SYR_ECOLI	sp|P11875|SYR_ECOLI	2359100000	1.0689e+09	1290200000	70000000	32073000	37927000	211760000	332090000	64	59	AEIDEEQLAAAPVIIR;EAQLAAR;EGEPMGVIIQK;GLAVESEGATVVFLDEFK;HYDEDEEFAER;LADLLDEALER;LANAVGIGAVK;LAQLTAK;LGLDTLGIETVER;LLQFEETLTVVAR;LQSGDEYFR;LVDITMTQNQITYDR;MNIQALLSEK;NPDMPADELEK;QLAEQVLTHLDLNGIASK;QQQENAGEMELADLEGFYR;QTIVVDYSAPNVAK;VLYYIDSR;YETLHADR	True;True;True;True;True;True;True;True;True;True;True;True;True;True;True;True;True;True;True
sp|P11880|MURF_ECOLI	sp|P11880|MURF_ECOLI	513530000	134390000	379140000	28685000	8071000	20614000	38984000	59461000	25	25	AGGAGALLVSR;FDAHDFADQAK;LAFGELAAWVR;PEAALVNNLAAAHLEGFGSLAGVAK;PLDIDLPQLIVK;QSHAISTASGVGEHFADK;SAAMEEVVR;VVALTGSSGK	True;True;True;True;True;True;True;True
sp|P12008|AROC_ECOLI	sp|P12008|AROC_ECOLI	510020000	236170000	273850000	8550100	1607500	6942600	94483000	122650000	9	15	AGNTIGQLFR;AVPIAEAMLAIVLMDHLLR;DVFRPGHADYTYEQK;GVEIGDGFDVVALR;IDALDELMR;ILSGVFEGVTTGTSIGLLIENTDQR;LDADIAHALMSINAVK;PTSSITVPGR;SQDYSAIK;VTVVASGVPAGLGEPVFDR	True;True;True;True;True;True;True;True;True;True
sp|P12281|MOEA_ECOLI	sp|P12281|MOEA_ECOLI	754880000	435020000	319870000	3236300	2697500	538800	160070000	104380000	25	15	AAFIEADSQADVVISSGGVSVGEADYTK;GEDISAGAVVFPAGTR;LADIASGQPLPVAGK;LSGNTASGLPAR;RGEDISAGAVVFPAGTR;VALFSTGDELQLPGQPLGDGQIYDTNR;VTPLTAQETLPLVQCFGR	True;True;True;True;True;True;True
sp|P12282|MOEB_ECOLI	sp|P12282|MOEB_ECOLI	70477000	24035000	46442000	7177300	2670500	4506800	22712000	9299300	4	10	GFDFDGQEALK;MLAGYGK;QTLHSDATVGQPK;VPLVSGAAIR	True;True;True;True
sp|P12295|UNG_ECOLI	sp|P12295|UNG_ECOLI	2867700000	1.4751e+09	1392600000	57503000	27461000	30042000	305400000	211150000	68	50	ANELTWHDVLAEEK;APHPSPLSAHR;EGVVFLLWGSHAQK;ELENTIPGFTR;ELENTIPGFTRPNHGYLESWAR;FTELGDVK;MANELTWHDVLAEEK;PGIAIPPSLLNMYK;PNHGYLESWAR;QGVLLLNTVLTVR;QQPYFLNTLQTVASER;QSGVTIYPPQK;VISLINQHR;VVILGQDPYHGPGQAHGLAFSVR	True;True;True;True;True;True;True;True;True;True;True;True;True;True
sp|P12758|UDP_ECOLI	sp|P12758|UDP_ECOLI	40871000000	16859000000	24012000000	608330000	170580000	437750000	4.1496e+09	5219900000	356	289	AGMVAGVIVNR;IAALMDK;IAALMDKPVK;IGTTGAIQPHINVGDVLVTTASVR;IVVEAAR;NDLQGATLAIVPGDPDR;NDLQGATLAIVPGDPDRVEK;SDVFHLGLTK;SIGATTHVGVTASSDTFYPGQER;TQQEIPNAETMK;YDTYSGR	True;True;True;True;True;True;True;True;True;True;True
sp|P12996|BIOB_ECOLI	sp|P12996|BIOB_ECOLI	8354300	0	8354300	439700	0	439700	0	0	1	2	GTPLADNDDVDAFDFIR;LMEVEQVLESAR;QVQVSTLLSIK	True;True;True
sp|P13001|BIOH_ECOLI	sp|P13001|BIOH_ECOLI	433370000	153010000	280360000	13660000	5156200	8504200	63655000	44449000	26	26	DEWPGIKPDVLAGFQQQLSDDFQR;FLALQTMGTETAR;GQGNVHLVLLHGWGLNAEVWR;LWPHSESYIFAK;MNNIWWQTK	True;True;True;True;True
sp|P13009|METH_ECOLI	sp|P13009|METH_ECOLI	2195400000	770730000	1424700000	15748000	4148500	11599000	63623000	85362000	72	131	AAVFAVK;ADYIGAFAVTGGLEEDALADAFEAQHDDYNK;ATIWELLEVEK;DAVEDVILNR;DNDFAFDWQAYTPPVAHR;DQVEDYAR;EAIHAVFLYYAIR;EGVDAFIHHAK;ELPHALISGGVSNVSFSFR;ENYQGIR;FLNLIAGEPDIAR;GDVHDIGK;GITEFIEQDTEEAR;GIVNSISMK;GMSVTEVER;GNNDLLVLSK;GVVGLFPANR;IEQNYSGPTVYVQNASR;ILEDEVVGVEAQR;ILVLDGGMGTMIQSYR;LAEAFAEYLHER;LGVQEVEASIETLR;LLELAEK;LNEADFR;LSGLEPLNIGEDSLFVNVGER;LTESFAMWPGASVSGWYFSHPDSK;QAVAYLEPFIEASK;QGFTIPLLIGGATTSK;QQ…	True;True;True;True;True;True;True;True;True;True;True;True;True;True;True;True;True;True;True;True;True;True;True;True;True;True;True;True;True;True;True;True;True;True;True;True;True;True;True;True;True
sp|P13016|AMPD_ECOLI	sp|P13016|AMPD_ECOLI	136360000	35339000	101020000	11440000	3176900	8262900	25228000	24547000	8	11	AWHAGVSQYQGR;DGEIVQYVPFDK;MLLEQGWLVGAR	True;True;True
sp|P13024|FDHE_ECOLI	sp|P13024|FDHE_ECOLI	786400000	369370000	417030000	15892000	5487500	10405000	95718000	58382000	17	12	ASTQELEDMASALFASDFSSVSSDK;EASAQGKPPLDIHVLPR;ELAENNPLGDYLR;FAALIAHAQEVVLYDHPLEMDLTAR;IIPQDELGSSEK;LHYWSLDDEQAAIK	True;True;True;True;True;True
sp|P13029|KATG_ECOLI	sp|P13029|KATG_ECOLI	12876000000	3.9431e+09	8932600000	226950000	62435000	164510000	864310000	974020000	144	134	AASAAGLSIHVPFAPGR;AQQLTLTAPEMTALVGGMR;ARLDVSTTESLLIDK;ASLADIIVLAGVVGVEK;AVAEVYASSDAHEK;DFVAAWVK;DWDVNAAAVR;DWWPNQLR;EDVWEPDLDVNWGDEK;FAIADSGLSVSELVSVAWASASTFR;FAPLNSWPDNVSLDK;FDPEFEK;FLNDPQAFNEAFAR;HPEALAK;KPTMLVTDLTLR;LALMPQR;LDVSTTESLLIDK;LDYYGLK;MAWHGAGTYR;NGVFTDR;PTMLVTDLTLR;RKPTMLVTDLTLR;SNPLGEDFDYR;SNPLGEDFDYRK;SPAGAIQFEAVDAPEIIPDPFDPSK;STSDDIHNTTATGK;TFGFGAGR;VDLLNQHSNR;VGVLSNDFFVNLLDMR;VL…	True;True;True;True;True;True;True;True;True;True;True;True;True;True;True;True;True;True;True;True;True;True;True;True;True;True;True;True;True;True;True;True
sp|P13033|GLPB_ECOLI	sp|P13033|GLPB_ECOLI	1.7479e+09	694720000	1.0532e+09	90815000	35473000	55342000	196930000	198750000	53	40	EPILGLDVLQTATR;FAVLASGSFFSGGLVAER;GDFFAPQPWQQFGVTTDETLR;LQNQLQR;NGVVNEIWTR;NHADIPLRPR;NNATEFR;STWLSSPEVPVWPLPAK;VLDLACQAQALIAESGAQLQGSVELAHQR	True;True;True;True;True;True;True;True;True
sp|P13035|GLPD_ECOLI	sp|P13035|GLPD_ECOLI	53887000000	22532000000	31355000000	692600000	264070000	428530000	3.3705e+09	2.9484e+09	472	413	ADDALWR;APLLSVFGGK;DDIVWTYSGVR;DLIVIGGGINGAGIAADAAGR;DYTLDIHDENGK;ENGLWIVEAEDIDTGK;ENGLWIVEAEDIDTGKK;ESVLPGGAIEGDR;ESVLPGGAIEGDRDDYAAR;FGANSVLKPEIK;GGEVLTR;GLVNATGPWVK;GSHIVVPR;IEESEINYLLNVYNTHFK;IGLFMYDHLGK;KGGEVLTR;LAEHALEK;LIHGGLR;LTPYYQGIGPAWTK;LVLANAQMVVR;LVSEALAER;MAPHIAFPMR;QAYILQNEDK;QAYILQNEDKR;QFFDDGMHLPSPYGIR;QGMWLNADQQSR;RENGLWIVEAEDIDTGK;RENGLWIVEAEDIDTGKK;RTSLPGSTGLR;RYPFLTESLAR;TSL…	True;True;True;True;True;True;True;True;True;True;True;True;True;True;True;True;True;True;True;True;True;True;True;True;True;True;True;True;True;True;True;True;True;True;True
sp|P13036|FECA_ECOLI	sp|P13036|FECA_ECOLI	11813000000	6.4448e+09	5368600000	183480000	106320000	77158000	763460000	285720000	233	158	AIPQDFGIEAGVEGQLSPTSSQNNPK;AVQSGNVEPEK;EDALTVVGDWLGDAR;EKGDTYGNLVPFSPK;ENDVFEHAGAR;ETHNLMVGGTADNGFGTALLYSGTR;EVLNRIPGVSAPENNGTGSHDLAMNFGIR;FNIQGFYTQTLR;GDTYGNLVPFSPK;GIYAGQPR;GTLGVDYK;GTLGVDYKPGNWTFNLNSDFQSSQFADNANTVK;HTGLETQAR;IDDLMLK;IDIGNWTITPGMR;IPGFMLWGAR;IPGVSAPENNGTGSHDLAMNFGIR;LASLGYQFQPDSQHK;NIFDQDYFIR;PGNWTFNLNSDFQSSQFADNANTVK;PLGNNSWTLEPAPAPK;QSNGLHGDYDVESGLQQLLDGSGLQVK;RITLSPR;SGTEAHA…	True;True;True;True;True;True;True;True;True;True;True;True;True;True;True;True;True;True;True;True;True;True;True;True;True;True;True;True;True;True;True;True;True;True;True;True
sp|P13445|RPOS_ECOLI	sp|P13445|RPOS_ECOLI	4356200000	1.5035e+09	2852700000	1865600	578060	1287500	989350000	757520000	11	13	ENGPEDTTQDDDMK;FGLLGYEAATLEDVGR;FSTYATWWIR;VHDLNEDAEFDENGVEVFDEK	True;True;False;True
sp|P13738|NHAA_ECOLI	sp|P13738|NHAA_ECOLI	37343000	0	37343000	4667900	0	4667900	0	0	0	8	ELMQGSLASLR;VGSLEINK	True;True
sp|P13857|RIML_ECOLI	sp|P13857|RIML_ECOLI	118030000	59499000	58533000	12101000	4784400	7316600	26901000	22715000	6	6	EDELIGVISFNR;TVQGNVMLHQR;VDNPQSNQVALR;VSESLELHAVAENHVK	True;True;True;True
sp|P14081|SELB_ECOLI	sp|P14081|SELB_ECOLI	557820000	76687000	481130000	7257200	1074300	6182900	21768000	52715000	18	29	AQSDADALSVHLER;ESGDIHSHHGWLHLPDHK;GAGLVVTGTALSGEVK;GAVNLADFAWAR;GNDHLLR;IIATAGHVDHGK;ILDTLATYHEQHR;KPEYLQWLASLAR;LFITAATEGR;MIIATAGHVDHGK;QAAQQGIITAIVK	True;True;True;True;True;True;True;True;True;True;True
sp|P14375|ZRAR_ECOLI	sp|P14375|ZRAR_ECOLI	44333000	31086000	13247000	1927500	1351600	575970	15864000	5144900	5	3	AVVLLTGEYISER;DLAAEVNAGR;EVILAALEK;LNVVAIEVPSLR;QALEQVR	True;True;True;True;True
sp|P14407|FUMB_ECOLI	sp|P14407|FUMB_ECOLI	32772000	3255900	29516000	54794	90441	54794	0	0	3	4	DHPIYYAGPAK;EILAQLSQYPVSTR;EVNTGTNLPAQIDLYAVDGDEYK;GVYNTYIEDNLR;IEVEDFPAFILVDDK;LASAHYYDELPTEGNEHGQAFR;LGLGAQFGGK;QVAAILHDPEASENDK;TYLYQETK;VDLNRPMK;YFAHDIR;YVALQFLR	False;False;False;False;False;True;True;True;False;False;False;False
sp|P14900|MURD_ECOLI	sp|P14900|MURD_ECOLI	2561200000	858830000	1.7024e+09	124890000	43556000	81338000	448440000	453300000	38	39	ALTTFTGLPHR;ATNVGSTEAALNGLHVDGTLHLLLGGDGK;DGAQLAALRPEVAEQTETMEQAMR;EAQAPIVAITGSNGK;FEVVLEHNGVR;LPEAVER;LSGQHNYTNALAALALADAAGLPR;SADFSPLAR;STVTTLVGEMAK;YLNGDNVR;YPFGLQQYR	True;True;True;True;True;True;True;True;True;True;True
sp|P15028|FECB_ECOLI	sp|P15028|FECB_ECOLI	235060000	81597000	153460000	11308000	4085600	7222600	33416000	22376000	7	17	AQPSLEAIAALKPDLIIADSSR;GIFAAER;IAADTVK;IFHHQPLTVVK;MAQWASQLPK;PWQSVGTR;QQVASVDSNTWAR;VAFGTSR	True;True;True;True;True;True;True;True
sp|P15034|AMPP_ECOLI	sp|P15034|AMPP_ECOLI	8.2032e+09	3.3597e+09	4843400000	171310000	78907000	92407000	1119600000	908970000	125	82	DLTAEIWFGR;EIYDIVLESLETSLR;GDVDELIAQNAHR;GYAGDITR;IEDDIVITETGNENLTASVVK;IMVSGLVK;LGQDAAPEK;LYRPGTSILEVTGEVVR;PFFMHGLSHWLGLDVHDVGVYGQDR;PGMFEYHLEGEIHHEFNR;PGTSILEVTGEVVR;PVVHEMR;RLGQDAAPEK;SADSEYPYR;SDDTHNHSVLFNR;SPEEIAVLR;TFPVNGK	True;True;True;True;True;True;True;True;True;True;True;True;True;True;True;True;True
sp|P15042|DNLJ_ECOLI	sp|P15042|DNLJ_ECOLI	3.3325e+09	1322900000	2.0096e+09	26465000	13939000	12526000	388960000	527200000	50	65	AGDVIPQVVNVVLSERPEDTR;AQELGIEVIDEAEMLR;DVEFQVGR;FLYALGIR;FPAQEQMTFVR;GDGTTGEDITSNVR;GEVFLPQAGFEK;HEVPMLSLDNVFDEESFLAFNK;HHEYLYHVMDAPEIPDAEYDR;IIDQLVEK;LEPVHVAGVLVSNATLHNADEIER;LHGENIPAR;LVELGAK;MESIEQQLTELR;SAQNVVNALEK;TDLVIAGEAAGSK;TGAITPVAR;TVVLTGSLSQMSR;VEEDRPTLGFDIDGVVIK;VEGEAVAR;VGAAPLAAFSQIR;VNSLAQQEQLGFVAR;VPDVGIVVASHVHNFFAEESNR	True;True;True;True;True;True;True;True;True;True;True;True;True;True;True;True;True;True;True;True;True;True;True
sp|P15043|RECQ_ECOLI	sp|P15043|RECQ_ECOLI	75266000	38826000	36440000	1329700	734800	594860	13216000	8282900	8	10	FGMGYVVEVIR;FVVHFDIPR;LVLLNYFGEGR;NIESYYQETGR;PGQEEIIDTVLSGR;SHEHWVSVIR	True;True;True;True;True;True
sp|P15067|GLGX_ECOLI	sp|P15067|GLGX_ECOLI	193260000	74056000	119210000	2199500	1210600	988860	25133000	25289000	17	12	FDLAAVMGR;LPSAAINLVTAHDGFTLR;PAPLGAHYDGQGVNFTLFSAHAER;QLQILLSDR;TPWGSTIIYEAHVK;TQLAIGK;YAQPLSTDEWQNGPK	True;True;True;True;True;True;True
sp|P15082|SRLR_ECOLI	sp|P15082|SRLR_ECOLI	613850000	225370000	388480000	38037000	15136000	22901000	204380000	151740000	8	18	DLVILEHAGTVIR;EESDPPIDHK;EVILMADSSK;GIDVIITGESNE;LFMGTDGIDLNAGVTTFNEVYTVSK;SASFHGQLAENAFEHFTFDK;TYGGVVLNK	True;True;True;True;True;True;True
sp|P15254|PUR4_ECOLI	sp|P15254|PUR4_ECOLI	2300500000	1.0628e+09	1237700000	7272600	2975600	4297000	232390000	191220000	63	58	AGFDAIDVHMSDLLTGR;AGLVGFSVSNLR;APVALLDFAASAR;APYAVIGEATEELHLSLHDR;DEFATFFHR;ELIPGSELWPR;EQGVNSHVEMAAAFHR;FVITANGQTVFSESR;GEINVGAK;GFYDAIQALVAQR;GVAYYIEAGTLTNEQWQQVTAELHDR;HTITPQLSTEDNALLLIDLGK;IPGFEQPWEEDFGKPER;LAALFNEELGAVIQVR;LAVGEALTNIAATQIGDIK;LLAYHDR;LLLVTPR;LPVHNIYAEYVHFADLNAPLNDDEHAQLER;PIMLAGGIGNIR;QLGDKPADVR;SNDADPGLNVK;TFLVTIGDR;VLHLPTVAEK;VNSHNGEELR;VWWAETTWQMQR;YFADHETGR;YVDNFGK	True;True;True;True;True;True;True;True;True;True;True;True;True;True;True;True;True;True;True;True;True;True;True;True;True;True;True
sp|P15286|FLK_ECOLI	sp|P15286|FLK_ECOLI	9561900	2635200	6926800	478100	131760	346340	0	0	3	3	QIWQSMLELSGVK;VTSLTQQQR	True;True
sp|P15288|PEPD_ECOLI	sp|P15288|PEPD_ECOLI	13219000000	4.0355e+09	9183200000	348740000	108030000	240720000	704380000	860020000	162	229	DPIQPYIDGEWVK;DQVGNILIR;DYVVSMLDSLGK;EAFATIAVAADK;EAVPAGFETFK;FLAGHAEELDLR;GAYPGWQPDANSPVMHLVR;GGHSGGEIHVGLGNANK;KPVVLQAHLDMVPQK;LIDFNGGTLR;LLNATPNGVIR;NLALLLDSVANDK;NNDTVHDFTK;NNDTVHDFTKDPIQPYIDGEWVK;SELSQLSPQPLWDIFAK;SLIDSGK	True;True;True;True;True;True;True;True;True;True;True;True;True;True;True;True
sp|P15639|PUR9_ECOLI	sp|P15639|PUR9_ECOLI	702050000	249610000	452440000	10266000	2929500	7336400	63422000	53646000	40	40	AGIVEFAQALSAR;DDEVIAAADEHGIAMLFTDMR;EASVATATQVQGK;ELDAETAQAIISR;EMDDNEGSLTLATR;GVELLSTGGTAR;QFVEVIIAPSASEEALK;QPSEQELR;RQPSEQELR;SNAIVYAK;SSDYDAIIK;TDPTSAFGGIIAFNR;TLNLNFIK;VNGGLLVQDR;YGENSHQQAAFYIEENVK	True;True;True;True;True;True;True;True;True;True;True;True;True;True;True
sp|P15723|DGTP_ECOLI	sp|P15723|DGTP_ECOLI	174490000	57835000	116650000	3038700	317980	2720700	19927000	33638000	5	25	DGEEPLNELR;EILSRLKELK;ELNLALYSR;GETPETHHYLMK;KPGYYLSEEAYIAR;LAYVEAVSK;LHPEDAESQPLTDDR;LPSDSPEFPLWEYYYR;LVHTLMR;MNLTWAQVGGILK;RFPIESR;STEDQFFMYLR;VISGLLEIYR	True;True;True;True;True;True;True;True;True;True;True;True;True
sp|P15770|AROE_ECOLI	sp|P15770|AROE_ECOLI	299720000	85221000	214500000	20863000	7463000	13399000	69095000	97684000	6	12	AALAGAVNTLMR;GANVTVPFK;ILLIGAGGASR;LLGDNTDGVGLLSDLER;SPFIHQQFAQQLNIEHPYGR	True;True;True;True;True
sp|P15877|DHG_ECOLI	sp|P15877|DHG_ECOLI	5729200000	1.8372e+09	3.8919e+09	94167000	29502000	64665000	292090000	303600000	181	172	AYNMSNGEK;DPNAIPSDEHTFTFNSPNSWAPAAYDAK;ETSGVIR;EVAIANPMALPFVSK;GDYVTPTQPFSELSFR;GDYVTPTQPFSELSFRPTK;GFDVNTGELLWAFDPGAK;GPGNPMEQPK;GVLNLQSNMPDTKPGLYEPTSPPIITDK;GVSYHEAK;IILPVNDGR;LAWSYQTVHHDLWDMDLPAQPTLADITVNGQK;LDLVYLPMGVTTPDIWGGNR;LFALDAASGK;LIAINAENGK;LPAGGQATPMTYEVNGK;NGELVVPAPEKPVPQGAAK;PGLYEPTSPPIITDK;QINADNVHNLK;QPAWGYISALDLK;QPNDPGEITNEVTPIK;QYVVISAGGHGSFGTK;TGNIFVLDR;TIVMAGSVTDNFSTR;TNEVV…	True;True;True;True;True;True;True;True;True;True;True;True;True;True;True;True;True;True;True;True;True;True;True;True;True;True;True;True;True
sp|P15977|MALQ_ECOLI	sp|P15977|MALQ_ECOLI	951150000	58199000	892950000	20577000	1161600	19415000	16761000	81385000	10	63	AFNLPTK;AYEPFIELLR;DADWVDYSTVTALK;DDEQMAAFR;GGSFIGLNPIHALYPANPESASPYSPSSR;IDHVMSMLR;MPMVVEGSGEYSWLLTTEEGTQYK;NWGIGDFGDLK;QGLLDALHK;SSGVYSYK;VLYFENDHEK	True;True;True;True;True;True;True;True;True;True;True
sp|P16095|SDHL_ECOLI;sp|P42630|TDCG_ECOLI	sp|P16095|SDHL_ECOLI	3.1192e+09	1436100000	1.6831e+09	74869000	23321000	51548000	347760000	417370000	79	101	FHNGNLPLHENGMQIHAYNGDEVVYSK;GHHTDIAIIMGLAGNEPATVDIDSIPGFIR;GLLDSVTR;GMNTEGVLPGPLR;HEVDFPR;LLLAQGR;MISLFDMFK;MLVSSDK;NAIASVK;QFVDDLVEK;TYYSIGGGFIVDEEHFGQDAANEVSVPYPFK;VAVDVYGSLSLTGK;VGIGPSSSHTVGPMK;VIETMYETGK;YFMAAGAIGALYK	True;True;True;True;True;True;True;True;True;True;True;True;True;True;True
sp|P16384|MIAA_ECOLI	sp|P16384|MIAA_ECOLI	100510000	7290400	93216000	1000800	383710	617110	0	0	3	7	ALEVFFISGK;DEVLQVVGAIAG;GDLHTDLPSIR;GWEGVHWLDSEKPEQAR;IEQQAAEQGWESLHR;TLTELTQTSGDALPYQVHQFAIAPASR	True;True;True;True;True;True
sp|P16431|HYCE_ECOLI	sp|P16431|HYCE_ECOLI	57051000	25627000	31424000	1005500	533760	471700	14175000	7729700	4	3	AILLEVER;VEVDANKPEYPSVTPR	True;True
sp|P16456|SELD_ECOLI	sp|P16456|SELD_ECOLI	903880000	250090000	653800000	35826000	10320000	25506000	75735000	81400000	26	31	FVDPNLLVGNETR;IAATNAISDIFAMGGK;LFLTKPLGIGVLTTAEK;LGAVPGGTER;LSPEIAR;MNIAGASFANIEGVK;PLGIGVLTTAEK;QAGIALAGGHSIDAPEPIFGLAVTGIVPTER;VLETILHSEQAK	True;True;True;True;True;True;True;True;True
sp|P16528|ICLR_ECOLI	sp|P16528|ICLR_ECOLI	297900000	7922900	289980000	15869000	495180	15374000	0	0	1	20	AFLAQLSEEQVTK;EPFAAISISGPISR;EVTLAYGGMR;GYSFDDEEHALGLR;LLEWIAESNGSVALTELAQQAGLPNSTTHR;LLTTMQQQGFVR;MSAPIGGK;NLLAIVHPILR;VTEFGAMVIK	True;True;True;True;True;True;True;True;True
sp|P16659|SYP_ECOLI	sp|P16659|SYP_ECOLI	5.873e+09	1192200000	4680800000	138290000	30203000	108080000	366830000	671410000	59	104	AAATQEMTLVDTPNAK;AGPGSLGPVNMPIPVVIDR;AQGIEVLLDDR;AQGIEVLLDDRK;DAYSFHTSQESLQETYDAMYAAYSK;DVATPEVADIR;EEMNNAGAIEVSMPVVQPADLWQESGR;ERPGVMFADMELIGIPHTIVLGDR;ETPADAEVISHQLMLR;FRDEVRPR;GDHELNEVK;GERPFVLGPTHEEVITDLIR;GIEVGHIFQLGTK;HYFGINWDR;LASGLYTWLPTGVR;LPQVASPLTFATEEEIR;NELSSYK;NLDNDDIEYK;PFVLGPTHEEVITDLIR;QLPLNFYQIQTK;TGDIVEYLVK;TIAELVEQFNLPIEK;TSQYLLSTLK;TVAAMSDFAAGANIDGK;VQELAEK;VVAAAIEQNYDER;WEQY…	True;True;True;True;True;True;True;True;True;True;True;True;True;True;True;True;True;True;True;True;True;True;True;True;True;True;True
sp|P16700|CYSP_ECOLI	sp|P16700|CYSP_ECOLI	516960000	262120000	254840000	3243300	1171700	2071700	161620000	122610000	7	6	ADVVTYNQVTDVQILHDK;QALAILQGLK;QYEAQGFEVVIPK;YTYLAAWGAADK	True;True;True;True
sp|P16703|CYSM_ECOLI	sp|P16703|CYSM_ECOLI	397390000	100900000	296490000	7886900	2798700	5088200	33987000	47903000	12	10	EQSKPVTIVGLQPEEGSSIPGIR;ITHFVSSMGTTGTITGVSR;LEGNNPAGSVK;YLSTGVFGEEHFSQGAGI	True;True;True;True
sp|P16869|FHUE_ECOLI	sp|P16869|FHUE_ECOLI	653000000	345270000	307730000	14874000	7977000	6896700	40140000	17303000	37	26	AEQGSYALVDLFTR;GATGLMTGTGNPSAAINMVR;GDVSAEYGSWNK;GFQIDNYMVDGIPTYFESR;IDVNSPTWGGLPR;IEQDNVAQSTGTPIPGSNGETAYK;IVGGYQNNDSWLDR;LTTTLAIFR;NFSLQGNVNNLFDK;QHNLMFGGSYSK;SLYAATR;STAPDWAYNDK;VDTLTYSMEK;VTLADPLHLILGAR;VYTDTVTPYGTFR;WNLGDALSDMALFER;WNTDGSSNSYDR;YIAEDNEGNAVNPNLPR;YLAPITGNNYELGLK;YVADLQSPLTEDGK	True;True;True;True;True;True;True;True;True;True;True;True;True;True;True;True;True;True;True;True
sp|P16926|MREC_ECOLI	sp|P16926|MREC_ECOLI	416500000	178540000	237960000	15227000	6722600	8504200	53523000	36577000	17	22	AYTVIQAR;FPEGYPVAVVSSVK;GSVNGVYEGQPVISDK;GVVGQVVAVAK;LGTFSQIR;MVTQVISTVNDPYSDQVVIDK;NGANPMTPEEVHR;VGDVLVTSGLGGR;YLLLLWGADR	True;True;True;True;True;True;True;True;True
sp|P17109|MEND_ECOLI	sp|P17109|MEND_ECOLI	129350000	36370000	92984000	2091100	506460	1584600	18957000	18180000	6	7	DAFGEAQLAHR;LAEQAMQAVIAR;LIDALSQLPAGYPVYSNR;STPLTLAAAENSAFIHHTHFDER	True;True;True;True
sp|P17115|GUTQ_ECOLI	sp|P17115|GUTQ_ECOLI	280400000	61751000	218650000	9804600	2543900	7260700	15131000	21164000	14	20	DVMLFISYSGGAK;ELDLIIPR;GFNEEDFAR;IAATLASTGTPAFFVHPAEALHGDLGMIESR;ITAAPVVDENGK;LGDDFVR;PTSPLGLAAK;QTLMLELQEASR;SHPAGALGAR;TGLGLVAVCDAQQQVQGVFTDGDLR;VVVSGIGK;WLVGGGALTTPVNEAMTVGGTTLQSQSR	True;True;True;True;True;True;True;True;True;True;True;True
sp|P17117|NFSA_ECOLI	sp|P17117|NFSA_ECOLI	6.325e+09	2201000000	4.124e+09	410650000	149810000	260840000	634940000	699500000	45	52	ALREELVTLTGGQK;DTWSDHIR;EAIINSAR;EELVTLTGGQK;ESRPFILDYLHK;GALAQYDEQLAEYYLTR;HFTDEPISEAQR;NNIEAVTK;PFILDYLHK;RDTWSDHIR	True;True;True;True;True;True;True;True;True;True
sp|P17169|GLMS_ECOLI	sp|P17169|GLMS_ECOLI	44283000000	15574000000	28708000000	554100000	196640000	357460000	1.8701e+09	2520800000	439	349	DVAEILLEGLR;EISYIHAEAYAAGELK;EIYEQPNAIK;ESDLALMTNAGTEIGVASTK;FIFLEEGDIAEITR;GAYGTVIMDSR;GDQYPIALEGALK;GLDASIEHDIVHGLQALPSR;GYDSAGLAVVDAEGHMTR;GYTFVSETDTEVIAHLVNWELK;HGPLALIDADMPVIVVAPNNELLEK;HPDTLLAAR;IEALAEDFSDK;IEQMLSQDK;ISHGQVDLSELGPNADELLSK;NSLMITLSQSGETADTLAGLR;QDIESNLQYDAGDK;RIEALAEDFSDK;RQDIESNLQYDAGDK;SGSPLVIGLGMGENFIASDQLALLPVTR;SNIEEVR;SVNIFDK;WATHGEPSEVNAHPHVSEHIVVVHNGIIENHEPLR;WATHGEP…	True;True;True;True;True;True;True;True;True;True;True;True;True;True;True;True;True;True;True;True;True;True;True;True
sp|P17315|CIRA_ECOLI	sp|P17315|CIRA_ECOLI	1134100000	825780000	308330000	22946000	16940000	6005200	69274000	17581000	64	27	AGVLNLGDK;AYLVYNATDTVTVK;DDPQNSTTTDTGETPR;DDYSYNEDGR;DRGDTYNGQFFTSGPLIDGVLGMK;DVSNGENKPLSDLPFHTANGTLDWK;GLDSSYTLILVDGK;IEGFSSR;IFEPLALTTGVR;IPFNDEWK;IPVFSYYNVNK;IQGVETELK;LSDAVNLTGGTSSK;LSINYTYNDGR;MDDHETYGEHWSPR;NPGNSSPITSESNTVDGK;PLALEDWSFYVSGHYTGQK;QNYSVSHNGR;RIPVFSYYNVNK;TPGGYTIWNTGAAWQVTK;TSASQYALFVEDEWR;TSDVNAAPGYQNFVGFETGANGR;WDYGTSELK;WSGTVTVDTTIQEHR;YFMAVDYR	True;True;True;True;True;True;True;True;True;True;True;True;True;True;True;True;True;True;True;True;True;True;True;True;True
sp|P17334|PTQC_ECOLI	sp|P17334|PTQC_ECOLI	20839000	14958000	5881800	2083900	1495800	588180	0	0	2	1	LDASTIETLNGLK;LPDSVPASVSR	True;True
sp|P17443|MURG_ECOLI	sp|P17443|MURG_ECOLI	186040000	43588000	142450000	6760000	2188400	4571600	20647000	26009000	7	12	AASIPDATER;ALIAAPLR;GSQQSVEQAYAEAGQPQHK;HGIEIDFIR;LGDSVTIWHQSGK;MEADLVPK;VLVVGGSQGAR	True;True;True;True;True;True;True
sp|P17445|BETB_ECOLI	sp|P17445|BETB_ECOLI	449250000	139060000	310190000	10281000	2876400	7404500	42702000	35983000	23	20	AGDVFDPQTNFGPLVSFPHR;ANDTDYGLAAGIVTADLNR;ENGVMTLQSYTQVK;LETLDTGK;MAEQQLYIHGGYTSATSGR;SIQVEMAK;VSFTGGVASGK	True;True;True;True;True;True;True
sp|P17802|MUTY_ECOLI	sp|P17802|MUTY_ECOLI	111010000	59343000	51662000	6398400	3728200	2670200	23184000	30144000	5	5	AAQQVATLHGGK;FPETFEEVAALPGVGR;HFPILDGNVK;MQASQFSAQVLDWYDK;QIAADNLTQLTAFR;TLPWQIDK	True;True;True;True;True;True
sp|P17846|CYSI_ECOLI	sp|P17846|CYSI_ECOLI	43481000	10156000	33325000	885840	190090	695750	8603800	6224300	3	5	FAGENTIYGSIR;ILDYPARPLK;LPGGVITTK;QTFQFHGILK	True;True;True;True
sp|P17888|PRIA_ECOLI	sp|P17888|PRIA_ECOLI	205190000	91942000	113250000	3064100	1291100	1772900	30015000	15138000	7	13	AVVEVLDSEPVFTHSVWR;FAQLYTQVAGR;GALEQQLAEVHR;GLCDLASETPEFSDWRTNYAVSGERLR;IGIVVSVSDASELPLNELK;LQHIINGTLALINTIPDSR;NLGVIVIDEEHDSSYK;WQILLQHPSR	True;True;True;True;True;True;True;True
sp|P17952|MURC_ECOLI	sp|P17952|MURC_ECOLI	2521700000	1135000000	1386700000	12845000	2267700	10578000	404370000	747880000	24	22	ALESFQGTGR;DASVVVVSSAISADNPEIVAAHEAR;HGIAIAGTHGK;HNALNAAAAVAVATEEGIDDEAILR;LKPQTPEEEQHD;QTTTYGFSEDADVR;VEDYQQIGPQGHFTLLR;VTLNAPGR	True;True;True;True;True;True;True;True
sp|P17993|UBIG_ECOLI	sp|P17993|UBIG_ECOLI	5414900000	2517700000	2897200000	64729000	22736000	41993000	914010000	713610000	41	35	EGATVTGLDMGFEPLQVAK;FIKPAELLGWVDQTSLK;HITGLHYNPITNTFK;LGPGVDVNYMLHTQNK;LGYIAER;LHALESGIQVDYVQETVEEHAAK;PAELLGWVDQTSLK;PGGDVFFSTLNR;WWDLEGEFKPLHR	True;True;True;True;True;True;True;True;True
sp|P18133|PNCB_ECOLI	sp|P18133|PNCB_ECOLI	15579000	930780	14648000	528500	35799	528500	0	0	1	1	HDSGDPVEWGEK;TLVFSDNLDLR;VQLSFGIGTR	True;True;True
sp|P18196|MINC_ECOLI	sp|P18196|MINC_ECOLI	1232100000	641920000	590200000	8020900	2830900	5190000	304730000	262210000	19	23	ALAGASGDR;GSSFTLSVVHLHEAEPK;HAPVVLNVSALEDPVNWSAMHK;IAQAPAFLK;LIDTPVR;LQLVENALTVQPLN;PAPTPQAPAQNTTPVTK;SNTPIELK;VIHQALEDK	True;True;True;True;True;True;True;True;True
sp|P18335|ARGD_ECOLI	sp|P18335|ARGD_ECOLI	2362900000	767680000	1.5953e+09	69235000	24312000	44923000	129470000	137430000	68	64	AIEQTAITR;DFLYAGAEAGVMVLNAGPDVMR;FAPSLVVEDADIDEGMQR;FVDHLQK;GMGLLIGAELKPQYK;IDQQYDVFSDIR;IIAFHNAFHGR;IIAFHNAFHGRSLFTVSVGGQPK;LIEATFAER;PADIIHVPFNDLHAVK;SLFTVSVGGQPK;TGDLFAYMHYGVTPDILTSAK;TQGETLWHISNVFTNEPALR;VVFMNSGTEANETAFK	True;True;True;True;True;True;True;True;True;True;True;True;True;True
sp|P18390|YJJA_ECOLI	sp|P18390|YJJA_ECOLI	63088000	9515700	53572000	9012600	1359400	7653200	7176300	11548000	2	4	DGQQLNLDNIGTTPLAEK;LASVTDAENIK;LGLNSEEQK	True;True;True
sp|P18843|NADE_ECOLI	sp|P18843|NADE_ECOLI	6.7224e+09	2727500000	3.9949e+09	63700000	19350000	44351000	665560000	625680000	99	107	ALGAKPQINAEEEIR;APTADLEDDRPSLPDEVALGVTYDNIDDYLEGK;AQYSIAGMTSGVVVGTDHAAEAITGFFTK;EAGIELSDFVR;GAVLASEQALR;KAPTADLEDDRPSLPDEVALGVTYDNIDDYLEGK;LPYGVQADEQDCQDAIAFIQPDR;MTLQQQIIK;NVPQQVAR;PQINAEEEIR;PQINAEEEIRR;RPPITVFDDFWK;SLVLGISGGQDSTLAGK;TIENWYLK;TLQQQIIK;VLTVNIK;YGDGGTDINPLYR	True;True;True;True;True;True;True;True;True;True;True;True;True;True;True;True;True
sp|P19319|NARZ_ECOLI	sp|P19319|NARZ_ECOLI	8997200	8997200	0	111310	111310	0	0	0	2	0	GMINMLIFCGCVGQSGGGWAHYVGQEK;IISSPTWSGLESDHVSYNAGYTNVHELIPWR	True;True
sp|P19624|PDXA_ECOLI	sp|P19624|PDXA_ECOLI	698420000	50864000	647560000	32006000	3179000	32006000	95000000	149530000	8	8	APVTAGQLAVENGHYVVETLAR;FGIAEPR;GVINDAGIPFTGHTEFFEER;PYSPNSPAQPQTAGTLTLLPVALR;VALATTHLPLR;VVITPGEPAGIGPDLVVQLAQR	True;True;True;True;True;True
sp|P19926|AGP_ECOLI	sp|P19926|AGP_ECOLI	2298100000	1107400000	1190700000	55838000	15817000	40020000	359200000	238830000	37	38	APLANNGSVLEQSTPNK;EWLAEQGMVK;FDSVLNEAVK;GGVLEVYMGHYMR;IEYVYQSAEQLR;ITVLVGHDSNIASLLTALDFK;ITVLVGHDSNIASLLTALDFKPYQLHDQNER;LQLTDSYQLLEK;NADALTLQAPAQR;PLVSYIDK;PYQLHDQNER;WPEWDVPGGQLTTK;YQQEPGVSGPLK	True;True;True;True;True;True;True;True;True;True;True;True;True
sp|P19934|TOLA_ECOLI	sp|P19934|TOLA_ECOLI	134560000	31604000	102960000	4690000	1096500	3593500	15291000	16965000	5	13	AAAEADDIFGELSSGK;AEAAEAAAAEAR;EQQAAEELR;FYDASSYAGK;IPKPPSQAVYEVFK;SKATEQNDKLK	True;True;True;True;True;True
sp|P20083|PARE_ECOLI	sp|P20083|PARE_ECOLI	412990000	58412000	354580000	5908300	837660	5070600	15450000	38240000	10	21	DGQVYNIAFENGEK;EVYYALTEEEK;LSAEDIWDR;LTSGPALPGK;NTGTSVHFWPDETFFDSPR;NYQFSGGLHGVGISVVNALSK;RPGMYTDTTRPNHLGQEVIDNSVDEALAGHAK;RVEVNVR;TELFLVEGDSAGGSAK;VDVILHADQSLEVIDDGR	True;True;True;True;True;True;True;True;True;True
sp|P20099|BISC_ECOLI	sp|P20099|BISC_ECOLI	12700000	6829500	5870800	313420	150340	163080	0	0	2	2	GQILAGAVISEGIK;LHSQLNYSSLR	True;True
sp|P20605|FIC_ECOLI	sp|P20605|FIC_ECOLI	26793000	13500000	13293000	2157400	1227300	930060	0	0	1	2	EGNALMQDLEEEGYLVGLEK;VGSGLAQR	True;True
sp|P20966|PTFBC_ECOLI	sp|P20966|PTFBC_ECOLI	215680000	96902000	118780000	11352000	5100100	6251400	66937000	39305000	5	4	LISTQLK;RPEVDAVAK;TLLIIDANLGQAR	True;True;True
sp|P21165|PEPQ_ECOLI	sp|P21165|PEPQ_ECOLI	7.8302e+09	4.031e+09	3.7992e+09	113170000	38590000	74582000	773170000	905860000	135	90	AAEEAFR;ADGIGSLLPAAR;AGVSYVDYHIQFHQR;ALQLGIEASNINPK;DTDVPYSNIVALNEHAAVLHYTK;DVNDEQLALIATMK;GNIGYIGPVPER;GVIDYLHYYR;IEALKPFGGIR;IEDNVVIHENNVENMTR;LDALLIHSGELFNVFLDDHPYPFK;LDHQAPEEMR;MESLASLYK;NHIATLQER;SDNDYAQLVK;SFLLDAGAEYNGYAADLTR;SGMSEFDINIAYLTATGHR	True;True;True;True;True;True;True;True;True;True;True;True;True;True;True;True;True
sp|P21169|DCOR_ECOLI	sp|P21169|DCOR_ECOLI	981480000	303460000	678020000	28154000	9319300	18835000	117080000	140080000	29	41	ENGIVPEK;FFSFEPGAK;GDLVLFDR;LAIIQLGTYDGTVYNAR;LGDLLIHEGSAK;LYGYVLK;MKSMNIAASSELVSR;PFIPPVVDGK;QQAGFSQTSQIHK;SGILALLK;SMNIAASSELVSR;SNHHGALIQAGATPVYLEASR;TYFVLNGTSAANK;VVALGDTDFTDVAAVVITAADSR;VVTNALLTR	True;True;True;True;True;True;True;True;True;True;True;True;True;True;True
sp|P21170|SPEA_ECOLI	sp|P21170|SPEA_ECOLI	9979700000	3.4376e+09	6.5422e+09	152570000	44422000	108150000	568270000	713930000	163	214	AELMAVLAHAGMTR;AHRPIIDELQER;ALQSMWETWQEMHEPGTR;AVTAHHTVLVSNIIGVER;DIATGVR;ESYGYNGDYFLVYPIK;EWLHDSQMDLHDIHIGYSSGIFSLQER;FGLAATQVLQLVETLR;FYVELHK;LALIGEK;LDSLQLLHFHLGSQMANIR;MSEIAIVLDEAER;NEYTVPTAPAEDAPR;PIIDELQER;QLDPQNR;SDDMSMGLPSSAGEHGVLR;SINAAFK;SMQEVAMSSQEASK;TLLTQFR;VDLAQLVK;VIESLIHSGEPLGLEAGSK;VYLVIEK	True;True;True;True;True;True;True;True;True;True;True;True;True;True;True;True;True;True;True;True;True;True
sp|P21179|CATE_ECOLI	sp|P21179|CATE_ECOLI	1.0265e+09	668360000	358110000	18386000	11806000	6580400	72036000	20098000	63	34	ADFLSDPNK;ASLVWDEAQK;FDFDLLDPTK;FSTVQGGAGSADTVR;GGFESYQER;GSAAHGYFQPYK;GSENYALTTNQGVR;HIVDGFSFELSK;IADDQNSLR;ITHFDHER;ITPVFVR;KDPSLSLYAIPDGDVK;LFWLSQTPFEQR;LGGPNFHEIPINR;LINAEGK;LIPEELVPVQR;MGIDTNPANYEPNSINDNWPR;NLGIELTDDQLNITPPPDVNGLK;NPHQHQSPLHDSSEAK;RGGFESYQER;SLSDITK;SPSFGEYYSHPR;TMEGFGIHTFR;VVAILLNDEVR;VVDQLAHIDLTLAQAVAK	True;True;True;True;True;True;True;True;True;True;True;True;True;True;True;True;True;True;True;True;True;True;True;True;True
sp|P21338|RNI_ECOLI	sp|P21338|RNI_ECOLI	119140000	4700900	114440000	8721500	361610	8359900	0	0	1	8	ADFLTVHGLWPGLPK;DFDAAFAK;PIPNLPEAR;QYGDFDR	True;True;True;True
sp|P21365|YCIC_ECOLI	sp|P21365|YCIC_ECOLI	213270000	86800000	126470000	35545000	14467000	21078000	29951000	17702000	18	14	AIGASAPILPK;DTGNFFR;LTWANMR;SITAQSVYR	True;True;True;True
sp|P21369|PNCA_ECOLI	sp|P21369|PNCA_ECOLI	251250000	91730000	159520000	35893000	13104000	22789000	47696000	40958000	9	7	AIAAVFHK;FTVLDALQLGYK;GENPLVDSYSAFFDNGR;TSLDDWLR	True;True;True;True
sp|P21499|RNR_ECOLI	sp|P21499|RNR_ECOLI	1.7009e+09	97919000	1.603e+09	29150000	1919400	27230000	19528000	152950000	11	73	DDLYLSSEQMK;DGQLVFTR;DGYGFLR;DLPLVTIDGEDAR;EEVPEEAK;FDQVGQR;FIFNAER;FYEAVMSSHAR;GGISFESEEAK;GVISSVTGFGFFVR;HLEELHNLYK;IDFSLISSER;IHDKPSTEAITSFR;LDDLFIDGLVHVSSLDNDYYR;LMGESSGQTYR;LSFDILIPPDQIMGAR;LWVAIADVSYYVR;LWVAIADVSYYVRPSTPLDR;PSTEAITSFR;PSTPLDR;RYPDLTLHR;SQDPFQER;SVLAELGLELPGGNKPEPR;THEIPYIWPQAVEQQVAGLK;VEAVNMDER;VWHILQGDQDLR;YFTEAGVGFVVPDDSR	True;True;True;True;True;True;True;True;True;True;True;True;True;True;True;True;True;True;True;True;True;True;True;True;True;True;True
sp|P21507|SRMB_ECOLI	sp|P21507|SRMB_ECOLI	413170000	2899100	410280000	9620400	131780	9620400	0	0	2	26	AVETLILDEADR;GIDIPDVSHVFNFDMPR;GTAISLVEAHDHLLLGK;IHQWYYR;ILILTPTR;LLEDPVEVSANPSTR;MLDMGFAQDIEHIAGETR;QTLLFSATLEGDAIQDFAER;SGDTYLHR;TALLVHLLK;VHELANWLR;VNVLVATDVAAR	True;True;True;True;True;True;True;True;True;True;True;True
sp|P21513|RNE_ECOLI	sp|P21513|RNE_ECOLI	10890000000	269960000	10620000000	51377000	739100	50638000	157570000	2658400000	26	171	ALNVEEQSVQETEQEER;ALNVEEQSVQETEQEERVR;APAPEYVPEAPR;DNESLSLSILR;EALASLELPEGMGLIVR;EGQEVIVQIDK;EGQEVIVQIDKEER;ENTQEVHAIVPVPIASYLLNEK;EYFPANYSAHGRPNIK;FGLLEMSR;GAAGGHTATHHASAAPARPQPVE;GGDIEETAFNTNLEAADEIAR;HGFLPLK;HSDWQRPTFAFEGK;IEPSLEAAFVDYGAER;IQISHISR;LHEEAMALPSEEEFAER;LIEEEALK;LPSGGSIVIDSTEALTAIDINSAR;LYDLDIESPGHEQK;LYTGEIPLFSHYQIESQIESAFQR;MLINATQQEELR;PAPFLIHQESNVIVR;PTFAFEGK;QDIGEILIDNPK;QHIA…	True;True;True;True;True;True;True;True;True;True;True;True;True;True;True;True;True;True;True;True;True;True;True;True;True;True;True;True;True;True;True;True;True;True
sp|P21517|MALZ_ECOLI	sp|P21517|MALZ_ECOLI	152170000	42069000	110100000	2522100	1053300	1468800	21920000	28467000	10	10	AGLSHQQQLR;DWDEPVTAQAGGSTFYGGDLDGISEK;EAEQDHVYYHHAAGQEIILR;ETQPEAYIVGEHFGDAR;KPFPWQVEK;QDTALFALYQR;VLVAINR	True;True;True;True;True;True;True
sp|P21599|KPYK2_ECOLI	sp|P21599|KPYK2_ECOLI	13560000000	4452300000	9107500000	359680000	120490000	239190000	773110000	1353100000	276	237	AVITATQMMESMITNPMPTR;FLLDANLGK;GDLGVEIGDPELVGIQK;GLPADVVPGDILLLDDGR;GVTAIITMTESGR;GVTPVHFDSANDGVAAASEAVNLLR;GYLMSGDLVIVTQGDVMSTVGSTNTTR;HVAILGDLQGPK;IPSINVSK;ISSGLPIFAMSR;IVTTLGPATDR;IVTTLGPATDRDNNLEK;LDVQFDNVEEAIAMSAMYAANHLK;LGGGLSAEALTEK;MNFSHGSPEDHK;TAALIGVDYLAVSFPR;TALMTSR;TLNLTALYR;VFLNIGDK;VFTEVTVGGPLSNNK;VIAAGANVVR;VLEVQGMK	True;True;True;True;True;True;True;True;True;True;True;True;True;True;True;True;True;True;True;True;True;True
sp|P21645|LPXD_ECOLI	sp|P21645|LPXD_ECOLI	657490000	81254000	576240000	56508000	9028200	47480000	67573000	200790000	6	27	LADLAQQLDAELHGDGDIVITGVASMQSAQTGHITFMVNPK;NPYLTYAR;PITEPGVYSSGIPLQPNK;TAALVMNIDDMSK;VTVTGMGMVMR	True;True;True;True;True
sp|P21888|SYC_ECOLI	sp|P21888|SYC_ECOLI	8.5529e+09	3.2033e+09	5349600000	333190000	131590000	201610000	832220000	873840000	122	98	AEDMAAANAMASHLR;DFDALNILRPDMEPR;DWAAADAAR;EGEPSWPSPWGAGR;FIEAMDDDFNTPEAYSVLFDMAR;GHAYVADNGDVMFDVPTDPTYGVLSR;IFNTLTR;LNEMGIVLEDGPQGTTWR;MIAEMHK;NITDIDDK;NPMDFVLWK;QDLDQLQAGAR;RNPMDFVLWK;SLGNFFTVR;SQLNYSEENLK;TFVAFDVVAR;TVAPAGGEAFEAR;VDVVDDK;YFLMSGHYR;YYDAETVR	True;True;True;True;True;True;True;True;True;True;True;True;True;True;True;True;True;True;True;True
sp|P21889|SYD_ECOLI	sp|P21889|SYD_ECOLI	19758000000	8.2262e+09	11532000000	346580000	155970000	190600000	840530000	749730000	281	297	AAPENAVANAYDMVINGYEVGGGSVR;ADVLPLDSNHVNTEEAR;DLGLTDESK;DLGSLIFIDMR;DMATGEIEVLASSLTIINR;DMTAAELK;DREGIVQVFFDPDR;DREGIVQVFFDPDRADALK;DVIAFPK;DYLVPSR;EGIVQVFFDPDR;EGIVQVFFDPDRADALK;EVMEALVR;FGFLLDALK;FLNAEIIEDILDR;FMDDHGFLDIETPMLTK;FMDDHGFLDIETPMLTKATPEGAR;FYALPQSPQLFK;GLEGINSPVAK;GVDLGDFPVMTFAEAER;HLWLEVK;IHNGDMQQTVFGILGINEEEQR;IVADAMGALR;LTMLLTGTDNIR;NPMELTDVADLLK;QIDEYGNFVK;QLLMMSGFDR;QPEFTQIDVET…	True;True;True;True;True;True;True;True;True;True;True;True;True;True;True;True;True;True;True;True;True;True;True;True;True;True;True;True;True;True;True;True;True;True
sp|P21893|RECJ_ECOLI	sp|P21893|RECJ_ECOLI	288680000	107320000	181350000	3780300	1378100	2402200	29262000	21241000	13	14	AVEILYNAFR;DAGPWGQMFPEPLFDGHFR;DQGWFDER;EVDETADLPAELPPLLR;FEDGYGLSPEVVDQAHAR;GAQLIVTVDNGISSHAGVEHAR;LDINEFR;SIQGLHMR	True;True;True;True;True;True;True;True
sp|P22106|ASNB_ECOLI	sp|P22106|ASNB_ECOLI	3.3651e+09	1.8908e+09	1.4743e+09	29126000	17684000	11442000	405800000	556670000	50	34	AAQEVANHLGTVHHEIHFTVQEGLDAIR;AIEWDEAFK;AVGVHQSAYK;DAYLIGR;DVIYHIETYDVTTIR;DWFDYDAVK;ELHEETVR;EQFSDGVGYSWIDTLK;EVAAQQVSDQQLETAR;GPDWSGIYASDNAILAHER;LLALHMYDCARANK;LSIVDVNAGAQPLYNQQK;MVLSGEGSDEVFGGYLYFHK;THVLAVNGEIYNHQALR	True;True;True;True;True;True;True;True;True;True;True;True;True;True
sp|P22186|MRAZ_ECOLI	sp|P22186|MRAZ_ECOLI	46739000	1777600	44961000	1345200	222200	1123000	0	0	1	4	EDIDAEQLATGDLSER;FELWDETTWHQQVK	True;True
sp|P22188|MURE_ECOLI	sp|P22188|MURE_ECOLI	5381100000	1.6827e+09	3.6984e+09	30257000	6176800	24080000	521540000	652870000	76	104	AIINDILAGMLDAGHAK;DEATDGEIR;DHLDYHGDMEHYEAAK;DLLAPWVPDAPSR;EMHGVPVIYLSQLNER;EMTLDSR;ENDVVLVAGK;FAASVFTNLSR;FYHEPSDNLR;GHEDYQIVGNQR;LVGVTGTNGK;MEVFTAPGK;MEVFTAPGKPTVVVDYAHTPDALEK;PTVVVDYAHTPDALEK;RPLMGAIAEEFADVAVVTDDNPR;VAAAGDLFVAVVGHQADGR	True;True;True;True;True;True;True;True;True;True;True;True;True;True;True;True
sp|P22255|CYSQ_ECOLI	sp|P22255|CYSQ_ECOLI	710280000	268920000	441360000	3458700	725600	2733100	206160000	110980000	8	16	ADNSPVTAADIAAHTVIMDGLR;DARPPLVVISR;ESFLNPGFR;EYLQQLGEHQTTSIGSSLK;NAGDAIMQVYDGTKPMDVVSK;NGEFTVNIALIDHGK;PLDYTPR;YWLVDPLDGTK	True;True;True;True;True;True;True;True
sp|P22256|GABT_ECOLI	sp|P22256|GABT_ECOLI	1.6206e+09	272350000	1348300000	30254000	8931900	21322000	176320000	196230000	20	34	DGLLAIAEK;EYLDFAGGIAVLNTGHLHPK;GVGQIHPIFADR;HPEIGDVR;ILVPLTIEDAQIR;LSHTCFQVLAYEPYLELCEIMNQK;SGTIAFSGAYHGR;SIAGGFPLAGVTGR;THYTLALTGK;TLLVTTGSEAVENAVK;VVAAVEAQLK;VWDVEGR	True;True;True;True;True;True;True;True;True;True;True;True
sp|P22259|PCKA_ECOLI	sp|P22259|PCKA_ECOLI	14423000000	5001700000	9421100000	233310000	71958000	161350000	855040000	820310000	175	184	DALLENVTVR;DTFWWADK;EAEPEIYNAIR;EDGTIDFDDGSK;EQGLNSENFVAFNLTER;FITEVAWQAHFVK;GDVAVFFGLSGTGK;GIASMHCSANVGEK;GMFSMMNYLLPLK;GVLTNLGAVAVDTGIFTGR;LFIDNFDK;LTADQTQYHFLSGFTAK;MQAAGAQAYLVNTGWNGTGK;MQLIGGTWYGGEMK;NDNKPLSPETWQHLK;NMFIRPSDEELAGFK;NMFIRPSDEELAGFKPDFIVMNGAK;NTYASPEQWQEK;PDFIVMNGAK;PLSPETWQHLK;PSDEELAGFK;PSDEELAGFKPDFIVMNGAK;TTLSTDPK;VIFLTADAFGVLPPVSR;VSYPIYHIDNIVK;VSYPIYHIDNIVKPVSK;YTDTPAGAAL…	True;True;True;True;True;True;True;True;True;True;True;True;True;True;True;True;True;True;True;True;True;True;True;True;True;True;True
sp|P22333|ADD_ECOLI	sp|P22333|ADD_ECOLI	1.8839e+09	607900000	1276000000	40243000	11926000	28317000	241510000	298550000	31	42	ASINTDDPGVQGVDIIHEYTVAAPAAGLSR;DAGWHITVHAGEAAGPESIWQAIR;HGLHYVELR;HLDGNIRPQTILELGR;LIGIMSR;MIDTTLPLTDIHR;QAQINGLEMAFLSAEEK;TFGVQAK;TFLEHGIR;VAFENIEDAAR	True;True;True;True;True;True;True;True;True;True
sp|P22523|MUKB_ECOLI	sp|P22523|MUKB_ECOLI	141280000	31355000	109920000	855730	177100	678630	0	0	2	9	AEAAELEVDELK;AHFSYSDSAEMLSGNSDLNEK;ALTFCEAEMDNLTRK;FIGSHLAVAFESDPEAEIR;LLFLDEAAR;LSELEQR;LTEELTSR;TPQTIGEELLDYR;VFQNTEHVHVVGLR	True;True;True;True;True;True;True;True;True
sp|P22524|MUKE_ECOLI	sp|P22524|MUKE_ECOLI	1253500000	461010000	792470000	57228000	21958000	35270000	154460000	104890000	44	40	APEGFFYLR;APEGFFYLRPR;DGEAMPIENHLQLNDETEENQPDSGEEE;ITESVFR;LAQALANPLFPALDSALR;STTLIPR;SVLSELDMMVGK;YNVELIR	True;True;True;True;True;True;True;True
sp|P22525|YCBB_ECOLI	sp|P22525|YCBB_ECOLI	115170000	0	115170000	178630	0	178630	0	0	0	14	AFQQQLAEVAIAGFQPQFNK;ITLPGDDTPTDAVVSPSAVTVETAETKPMDK;NDPGYLESHGYTVMR;TDIYNYDLPAR;TQIESQLPAGYKPVYLNQLQLLYAAR	True;True;True;True;True
sp|P22564|RIHC_ECOLI	sp|P22564|RIHC_ECOLI	354940000	177430000	177510000	23700000	11304000	12396000	59114000	29608000	59	26	LVIMGGSAGR;MLHALFSHYR;SGSMQSGLR	True;True;True
sp|P22634|MURI_ECOLI	sp|P22634|MURI_ECOLI	44258000	11507000	32752000	2742300	719160	2023100	0	0	2	2	FDFPVVGVVPAIKPAAR;SEAFIVER;VVAIVTAVQER	True;True;True
sp|P22939|ISPA_ECOLI	sp|P22939|ISPA_ECOLI	29675000	2053300	27622000	2282700	157940	2124800	0	0	1	3	HVPLDALER;LGALSAGDK	True;True
sp|P23003|TRMA_ECOLI	sp|P23003|TRMA_ECOLI	722870000	333530000	389340000	12095000	3494700	8600100	84781000	105640000	15	22	AQNLNVHLIGR;IELDQDYIDER;IWHDGDDLYHIIFDQQTK;LQGIDLK;MAAEEFTQAMNGVR;MTPEHLPTEQYEAQLAEK;MVQAYPR;NLETLSQTHK;PSVAAAQYNIAANHIDNVQIIR;SPVSHYR;VLATEIAK	True;True;True;True;True;True;True;True;True;True;True
sp|P23200|MGLC_ECOLI	sp|P23200|MGLC_ECOLI	136580000	54063000	82519000	22764000	9010500	13753000	0	0	2	5	NIFAIGGNPEAAK;SFLTYLK	True;True
sp|P23256|MALY_ECOLI	sp|P23256|MALY_ECOLI	177890000	71369000	106520000	996180	3244100	996180	0	0	2	10	ALIEQEK;GDWALLTSGSK;GVAGLINAIR;QWSETGEGVVIHTPAYDAFYK;SFNIPALTGAYGIIENSSSR;VISDEIHMDMVWGEQPHIPWSNVAR	True;True;True;True;True;True
sp|P23331|KITH_ECOLI	sp|P23331|KITH_ECOLI	2179800000	804330000	1375500000	179490000	66945000	112540000	332260000	270340000	23	21	AQLYFYYSAMNAGK;GELFIGSQYLLAWSDK;LDQAGRPYNEGEQVVIGGNER;LFNQNSSLFDEIR;PYNEGEQVVIGGNER;STALLQSSYNYQER;TVVYTAEIDDR	True;True;True;True;True;True;True
sp|P23522|GARL_ECOLI	sp|P23522|GARL_ECOLI	279010000	132870000	146130000	24968000	12079000	12889000	0	0	6	8	AIQHIFNR;ANMFGTVADYFAQSNK;EEAELAVASTR;PSGILAPVEADAR;YLEWGATFVAVGSDLGVFR	True;True;True;True;True
sp|P23524|GLXK1_ECOLI	sp|P23524|GLXK1_ECOLI	111820000	17832000	93988000	4254000	1114500	3139500	10523000	12288000	3	12	ESLSASEVAQAIEK;GASEAMIVELDNNLSHYAEVIK;IDSQSIHGK;TAFIEMAAASGLELVPAEK;VNASWGISGDGK;VPIGVANVAK	True;True;True;True;True;True
sp|P23538|PPSA_ECOLI	sp|P23538|PPSA_ECOLI	3.8502e+09	1300700000	2549500000	62808000	15661000	47147000	211650000	288600000	114	143	ALLEFDDQEPQLQNEIR;ALLSMAIR;ASAIVTNR;AVVEELAR;DIFSLTNEEVQELAK;DSGVVSELFDER;GVALSAGVQR;HVFASLFNDR;IEDVPQEQR;IEPGDVLVTDMTDPDWEPIMK;IYELLDK;LEFIINR;LFIVQAR;LFIVQARPETVR;LTEGIATLGAAFYPK;MIGVHPR;MVYAPTQEHGK;NASLGEMITNLSGMGVSVPNGFATTADAFNQFLDQSGVNQR;PTLAANR;PTLAANRPAIVR;QAVQIEK;SNEYANLVGGER;SNNGSSPLVLWYNQLGMNDVDR;SSATAEDMPDASFAGQQETFLNVQGFDAVLVAVK;SSSVETMPDLPLK;TDIDDVTQLAK;VHQGYDHR;VIHDISEMNR;VMMNVGNPDR…	True;True;True;True;True;True;True;True;True;True;True;True;True;True;True;True;True;True;True;True;True;True;True;True;True;True;True;True;True;True;True
sp|P23721|SERC_ECOLI	sp|P23721|SERC_ECOLI	6.0345e+09	2239100000	3.7954e+09	214570000	88727000	125850000	338880000	407130000	95	89	AELLYGVIDNSDFYR;ALTDFMVEFER;ANGGVAEMDK;AQIFNFSSGPAMLPAEVLK;ASIYNAMPLEGVK;DLLNVPSNYK;DWNGLGTSVMEVSHR;EFIQVAEEAEK;GQFAAVPLNILGDK;LFLEESFAAGLHALK;MNVPFQLADSALDK;NIGPAGLTIVIVR;TTADYVDAGYWAASAIK;VTVDGLR;YGVIYAGAQK	True;True;True;True;True;True;True;True;True;True;True;True;True;True;True
sp|P23827|ECOT_ECOLI	sp|P23827|ECOT_ECOLI	1.5176e+09	777260000	740320000	168620000	86362000	82257000	407720000	385930000	15	21	FVTAYLGDAGMLR;IAPYPQAEK;IDNAVVR;LPIVVYTPDNVDVK;QVIQLTPQEDESTLK;TLEGWGYDYYVFDK	True;True;True;True;True;True
sp|P23830|PSS_ECOLI	sp|P23830|PSS_ECOLI	2183600000	55427000	2.1282e+09	62895000	1497100	61398000	15848000	263930000	6	56	DAAYHFQGDADNDQLSVTPLVGLGK;DDDNTYHLK;DLQSIADYPVK;EALGVLHFK;GFIIDDSVLYSGASLNDVYLHQHDK;GILNALYEAK;GMWVDDK;IIGALPYLYEINLR;ISQSVDDVDFFYAPADFR;LDDVNRPK;LDLENAILIHDPQLELAPQR;LQYYVNTDQLVVR;MAQENPGVDVPVYGVPINTR;TANDFYIPEDEPFK;VEIIVGDK;VLVDWHR;WMLITGNNLNPR	True;True;True;True;True;True;True;True;True;True;True;True;True;True;True;True;True
sp|P23836|PHOP_ECOLI	sp|P23836|PHOP_ECOLI	1376700000	331690000	1.045e+09	56094000	14354000	41740000	99898000	104310000	30	51	DSLMLQLYPDAELR;ELSINDEVIK;ESHTIDVLMGR;GQGYLFELR;IQAQYPQEVITTVR;NSGLASQVISLPPFQVDLSR;PFHIEEVMAR;SNDVSLPILVLTAR;VEVLSAGADDYVTK;VEVLSAGADDYVTKPFHIEEVMAR;VLVVEDNALLR;VQIQDAGHQVDDAEDAK	True;True;True;True;True;True;True;True;True;True;True;True
sp|P23839|YICC_ECOLI	sp|P23839|YICC_ECOLI	2809100000	758100000	2.051e+09	144910000	39900000	105010000	252820000	353650000	32	60	EQIQNIE;ETYNILK;GEWGSATWEMR;IDVAEELDR;IDVAEELDRLEAHVK;LDFMMQEFNR;LEDAQVQLENNR;LEGVTAEVVK;LEQELVLLAQR;MQSDEGEINPVDILR;QLVTAANWVK;RLDFMMQEFNR;SHMPEILQWQR;SINAEVTNSAIELK;SLEPVVR;VLIEQMR;YEPDVSAQGELILNEK;YLETYFR	True;True;True;True;True;True;True;True;True;True;True;True;True;True;True;True;True;True
sp|P23843|OPPA_ECOLI	sp|P23843|OPPA_ECOLI	2787900000	726850000	2.0611e+09	42251000	10594000	31657000	125980000	151930000	58	78	AIDDHTLEVTLSEPVPYFYK;DLFEGLLVSDLDGHPAPGVAESWDNK;DPLDNTYTR;DSAIVPVYYYVNAR;DWVVNER;HQGTFDVAR;IEGVPESNISR;KPITDLGVK;LAIAASSLWK;LLAEAGYTADK;LLAEAGYTADKPLTINLLYNTSDLHK;LLVHPSTSPVPK;LTQPEWFGWSQEK;LVKPWVGGYTGK;LVKPWVGGYTGKDPLDNTYTR;LVNQEWK;NIGVNVK;NNGSEVQSLDPHK;PWVGGYTGK;PWVGGYTGKDPLDNTYTR;SPAFDSIMAETLK;SPTYWNNAK;SVDPNTASPYASYLQYGHIAGIDEILEGK;TVINQVTYLPIASEVTDVNR;VWTFHLR;WSDGTPVTAQDFVYSWQR;WTQPGNIVTNGAY…	True;True;True;True;True;True;True;True;True;True;True;True;True;True;True;True;True;True;True;True;True;True;True;True;True;True;True
sp|P23847|DPPA_ECOLI	sp|P23847|DPPA_ECOLI	260770000	116750000	144020000	9658200	4324100	5334200	83984000	53428000	8	10	AVYQGAGVSAK;ELNADDVVFSFDR;IVTYEWGEYLK;KPLDDVK;PFEDLIQPAR	True;True;True;True;True
sp|P23849|TRKG_ECOLI	sp|P23849|TRKG_ECOLI	17877000	0	17877000	535310	0	535310	0	0	0	2	ALLSVNVGGK;HEINQLSHPR	True;True
sp|P23857|PSPE_ECOLI	sp|P23857|PSPE_ECOLI	4505500000	1288600000	3.217e+09	27734000	257710000	27734000	516330000	540070000	29	31	EILSEMGYTHVENAGGLK;IATAVPDK;VPEQYQQEHVQGAINIPLK	True;True;True
sp|P23862|PRIC_ECOLI	sp|P23862|PRIC_ECOLI	23640000	9821500	13819000	1651200	792610	858610	3587500	4254700	3	2	IQHQDFER;LEGQLATLR	True;True
sp|P23865|PRC_ECOLI	sp|P23865|PRC_ECOLI	1443500000	172020000	1271500000	32624000	4369100	28255000	91737000	158090000	21	55	ADQIPVLK;ALVVGEPTFGK;ARPAEQPAPVK;DPEFQNIMK;EDSDTDGQVFYK;EETQHATVSER;EIDPHTNYLSPR;FDELSLK;FEDNALPWDSIDAATYVK;FSASASEIFAAAMQDYGR;GPLVVLVDR;GTVQQYR;GVTPDIIMPTGNEETETGEK;IVGVGQTGK;IYDQMLRPEWPALGSVQYTIQK;LDDVVALIK;LDVFYDLYNLAQK;LEILPAGK;NIVSLNYAVR;PAEQPAPVK;PMDFTGNDTYNLDR;PMVDVIGWR;QFDLDQAFSAK;QNVSSVIIDLR;TELGDELR;VREDSDTDGQVFYK;YLNLLDYSHNVLLASDVEQFAK;YQYALSVLEKPMDFTGNDTYNLDR	True;True;True;True;True;True;True;True;True;True;True;True;True;True;True;True;True;True;True;True;True;True;True;True;True;True;True;True
sp|P23869|PPIB_ECOLI	sp|P23869|PPIB_ECOLI	9369200000	4.1668e+09	5202400000	432340000	210890000	221450000	1340200000	1.054e+09	116	107	EDVIIESVTVSE;EGFYNNTIFHR;GTLAMAR;MVTFHTNHGDIVIK;SGMHQDVPK;TFDDKAPETVK;VINGFMIQGGGFEPGMK;VTFHTNHGDIVIK	True;True;True;True;True;True;True;True
sp|P23871|HEMH_ECOLI	sp|P23871|HEMH_ECOLI	24006000	10986000	13020000	868030	732370	868030	0	0	1	2	SIPGISFIR;YADEGDDYPQR;YEYIPALNATPEHIEMMANLVAAYR	True;True;True
sp|P23874|HIPA_ECOLI	sp|P23874|HIPA_ECOLI	7620700	5749500	1871200	71969	221130	71969	0	0	1	2	FQVFQWLIGATDGHAK;YESDGGPGIAR	True;True
sp|P23882|FMT_ECOLI	sp|P23882|FMT_ECOLI	2.0721e+09	762880000	1309200000	33927000	16639000	17288000	227590000	204030000	74	36	ASVIDTATNAAPGTILEANK;AVLEMPR;EWFVPGNR;GLPVFQPVSLR;HLDALLSSGHNVVGVFTQPDR;HLDALLSSGHNVVGVFTQPDRPAGR;IDWSLSAAQLER;IIFAGTPDFAAR;LAELGPQGLITTLK;LMPSPVK;PEVQDETLVTYAEK;QLADGTAKPEVQDETLVTYAEK;SLWAGDAETGVTIMQMDVGLDTGDMLYK	True;True;True;True;True;True;True;True;True;True;True;True;True
sp|P23883|PUUC_ECOLI	sp|P23883|PUUC_ECOLI	91818000	29576000	62241000	3992100	1285900	2706100	13150000	13944000	3	9	EAGLPDGVLNVVTGFGHEAGQALSR;EEIFGPVLVVTR;LFINGEYTAAAENETFETVDPVTQAPLAK;LGPALAAGNSVILKPSEK;VYGEVATTSSHELAMIVR	True;True;True;True;True
sp|P23886|CYDC_ECOLI	sp|P23886|CYDC_ECOLI	622430000	241900000	380530000	9799500	2657400	7142100	86279000	70050000	23	26	ALLPYLALYK;DNLLLASPGSSDEALSEILR;DVQFTYPEQSQQALK;FQQIIVMDNGQIIEQGTHAELLAR;GISLQVNAGEHIAILGR;LLPLSPAGLAR;LVSHDATFR;QTISVVPQR;STGQNLTHLR;TQLENTEIQWLEAQR;TVLMVTHR;VVADVDTLDHLYLR	True;True;True;True;True;True;True;True;True;True;True;True
sp|P23893|GSA_ECOLI	sp|P23893|GSA_ECOLI	1.6084e+09	361270000	1247100000	99745000	20279000	79467000	111070000	215530000	42	84	ADGAYLYDVDGK;AFTGVGGTPLFIEK;AGSGALTLGQPNSPGVPADFAK;AYIDYVGSWGPMVLGHNHPAIR;ELIPGGVNSPVR;GLSFGAPTEMEVK;IIGGGMPVGAFGGR;MAQLVTELVPTMDMVR;MVNSGTEATMSAIR;NAVIEAAER;SENLYSAAR	True;True;True;True;True;True;True;True;True;True;True
sp|P23894|HTPX_ECOLI	sp|P23894|HTPX_ECOLI	3.7993e+09	1.7047e+09	2.0947e+09	353050000	171640000	181410000	764610000	515360000	37	21	EFHADAGSAK;ILAQLAAGFMGGNR;MIAALQR;QAGIAMPQVAIYHAPDINAFATGAR;SVGGEVIEQPR	True;True;True;True;True
sp|P23908|ARGE_ECOLI	sp|P23908|ARGE_ECOLI	2563800000	931510000	1.6323e+09	72851000	37506000	35345000	215720000	166050000	56	48	DLGFNVEVQPVPGTR;DPFTLTEHDGK;FNMLASIGQGAGGLLLAGHTDTVPFDDGR;GHISNAIR;IQGQSGHSSDPAR;KPLYILATADEETSMAGAR;LPPFIEIYR;LYGLGTADMK;NKLPPFIEIYR;PLPGMTLNELNGLLNDALAPVSER;PLYILATADEETSMAGAR;YHYEAFTVPYPTLNLGHIHGGDASNR	True;True;True;True;True;True;True;True;True;True;True;True
sp|P23909|MUTS_ECOLI	sp|P23909|MUTS_ECOLI	15012000	0	15012000	172320	0	172320	0	0	0	3	ALTLFATHYFELTQLPEK;DGGVIASGYNEELDEWR;VGAADDLASGR	True;True;True
sp|P23917|MAK_ECOLI	sp|P23917|MAK_ECOLI	215590000	47046000	168540000	7836900	1846900	5989900	18392000	27776000	10	12	AHIGGNGTAGEWGHNPLPWMDEDELR;IGIDLGGTK;LVEESDPVAELALR;LYQTVGQLIK;NANSTWLNGQPFDK;SLAHVVNILDPDVIVLGGGMSNVDR;TEVIALGDAGEQLYR	True;True;True;True;True;True;True
sp|P23930|LNT_ECOLI	sp|P23930|LNT_ECOLI	848900000	384700000	464200000	27787000	12112000	15675000	166990000	106820000	16	19	AFASLIER;DNFRPDTDYLLTISNDAWFGK;GAPYSYESADR;GSSLVTGIVDAR;MAFASLIER;STNNGITAVIGPQGEIQAMIPQFTR;TIQVSMVQGDIPQSLK;VAIAAPALWQVTEFLR;YDTYNTIITLGK;YIQWFTPQPEK	True;True;True;True;True;True;True;True;True;True
sp|P24171|DCP_ECOLI	sp|P24171|DCP_ECOLI	4486900000	1.7872e+09	2699600000	94102000	39108000	54994000	377550000	266300000	88	59	ALVAENMDLPAIPPR;AQQATLLGFPHYAAWK;ASDELASIQAVIDK;DFVEFPSQINEHWATHPQVFAR;ESLGLDSESIR;FDIPVYHPDVR;FDLDEAQLK;FVLAGAK;IADQMAK;LDEQFSAELAELANDIYLNGELFAR;LFIAGWTR;LVEVIHQR;NASLFNK;PAFDEGMQQK;QQGGFSAQPWDWAFYAEQVR;RESLGLDSESIR;SGGAWMGNFVEQSTLNK;VDAVWQR;VLNTEAATLTSQFNQR;VTSVFFAMTAAHTNDELQR;YATLSGTNTPR	True;True;True;True;True;True;True;True;True;True;True;True;True;True;True;True;True;True;True;True;True
sp|P24173|RFAC_ECOLI	sp|P24173|RFAC_ECOLI	53444000	13513000	39930000	1372300	794910	1372300	0	0	2	4	FDWVVEEGFAQIPSWHAAVER;LAEGFAYVEVLPK	True;True
sp|P24175|MANB_ECOLI	sp|P24175|MANB_ECOLI	142350000	29826000	112520000	1461000	1104700	1461000	14680000	21079000	3	11	DAYVDHLFGYINVK;EALAVDR;EDAIYGGEMSAHHYFR;HGADMGIAFDGDFDR;LSWNTVDVVTAAGGTPVMSK;TDGISMTFADWR;VEQHFSR;YQQINLR	True;True;True;True;True;True;True;True
sp|P24177|ACRD_ECOLI	sp|P24177|ACRD_ECOLI	127770000	70937000	56829000	2861800	1773400	1088400	54230000	29753000	8	8	IMSEEGLTPR;LDELAQYFPHGLEYK;LPTSFLPLEDR;NAILIVEFANEMNQK;TGDTNILTIAFVSTDGSMDK;VAYETTSFVK;VVEQIEK	True;True;True;True;True;True;True
sp|P24178|YFFB_ECOLI	sp|P24178|YFFB_ECOLI	463640000	277160000	186480000	73479000	46193000	27285000	118520000	64492000	18	14	ITDAASAAALMTEMPAIIK;MVTLYGIK;PMLLGFSDSSYQQFFHEV;WLEANNIDYR	True;True;True;True
sp|P24182|ACCC_ECOLI	sp|P24182|ACCC_ECOLI	15222000000	5556000000	9666200000	223230000	60134000	163100000	830830000	1298700000	235	216	AAFSNDMVYMEK;FHAPGGFGVR;GDAELAQSISMTR;HVEIQVLADGQGNAIYLAER;IAAGQPLSIK;IGYPVIIK;IMNDENFQHGGTNIHYLEK;INAEDPNTFLPSPGK;IQVEHPVTEMITGVDLIK;NALQELIIDGIK;QEEVHVR;SGFIFIGPK;SYLNIPAIISAAEITGAVAIHPGYGFLSENANFAEQVER;TNVDLQIR;TVAVHSSADR;VSAIAAMK;VVEEAPAPGITPELR;WESHIYAGYTVPPYYDSMIGK	True;True;True;True;True;True;True;True;True;True;True;True;True;True;True;True;True;True
sp|P24186|FOLD_ECOLI	sp|P24186|FOLD_ECOLI	4729400000	2357100000	2372300000	312690000	150630000	162060000	930140000	259210000	50	60	APGLAVVLVGSNPASQIYVASK;DVDGFHPYNVGR;EGAIVIDVGINR;GIVTLLER;HHVENADLLIVAVGK;PGFIPGDWIK;TIAQQVR;VVGDVVFEDAAK;YNIDTFGLNAVVIGASNIVGR	True;True;True;True;True;True;True;True;True
sp|P24188|TRHO_ECOLI	sp|P24188|TRHO_ECOLI	648060000	230870000	417190000	566510	8066100	566510	126240000	104060000	12	9	AQLYAFDPALEGLR;MLAESEPR;NHYEYEVGHFENALEIPADTFR;TTISFYK;VWHIEGGIIEYAR;VYLAHEGINAQISVPASNVETFR	True;True;True;True;True;True
sp|P24202|MRR_ECOLI	sp|P24202|MRR_ECOLI	913610000	425720000	487890000	36532000	15209000	21322000	159140000	116630000	26	28	ADSPDHEELAK;DFAQSVEGMVLVDGER;DVHEAAADALGLDDSQR;FEVIVLDVLHR;GVFITTSGFTSQAR;LVHLMIENEVGVSSR;VITSGQLVYK;WQNTVGRPELQAFYGALAGQK	True;True;True;True;True;True;True;True
sp|P24203|YJIA_ECOLI	sp|P24203|YJIA_ECOLI	2.0528e+09	1139100000	913740000	71412000	32626000	38786000	208410000	95098000	41	75	AAFAGLR;APVYTVTHGDIDLGLLFNTNGFMLEENVVSTKPR;FHFIADK;GMLWIDGEPNR;GNIQFDR;HILNEQHGYK;IAVIENEFGEVSVDDQLIGDR;LLFQGVQR;LYSADWDR;LYSADWDRPWGDEK;LYSADWDRPWGDEKPHSTMVFIGIQLPEEEIR;PHSTMVFIGIQLPEEEIR;QNDISSIVVELDYPVDISEVSR;SNELEDALLDLLDNLDK;VMENLLLESADK	True;True;True;True;True;True;True;True;True;True;True;True;True;True;True
sp|P24205|LPXM_ECOLI	sp|P24205|LPXM_ECOLI	174930000	42510000	132420000	6643800	1779000	4864900	24891000	20304000	6	10	FRDPILAR;LTIQVRPPMDDLLEADDHTIAR;NNSEYIPEFDK;QGYWGYYLPDQDHGPEHSEFVDFFATYK;VDWQGLEIIEEMR;VVPLFPIYDGK	True;True;True;True;True;True
sp|P24215|UXUA_ECOLI	sp|P24215|UXUA_ECOLI	727180000	249080000	478100000	1893500	587810	1305700	107360000	85345000	12	12	AIIEDAGLVWSVVESVPIHEDIK;ENFAVFLK;IYFTHLR;QAGATGVVTALHHIPNGEVWSVEEILK;RPGAEADYTEEEIAQAAER;TDLEYVLPDGSK;TFHEAAHLNGDVDMYEVVK;THTGNYEQWIANYQQTLR	True;True;True;True;True;True;True;True
sp|P24224|ACPS_ECOLI	sp|P24224|ACPS_ECOLI	169060000	56536000	112520000	17821000	5318800	12502000	18726000	23524000	6	11	AILGLGTDIVEIAR;IEAVIAR;LGVANMHVTLADER;LWGEALK	True;True;True;True
sp|P24228|DACB_ECOLI	sp|P24228|DACB_ECOLI	171470000	0	171470000	2819400	0	2819400	0	0	0	13	AGLHQAGVDGK;MAFVQYLSGYAVEPADQR;PGDMAFIR;QAGITWSGTLLR;QSAPLHDLLK;QTQVNEPGTVVASK;SGVNQIDGNVLIDTSIFASHDK;TGSLQGVYNLAGFITTASGQR	True;True;True;True;True;True;True;True
sp|P24230|RECG_ECOLI	sp|P24230|RECG_ECOLI	44190000	3331800	40858000	369550	100960	369550	0	0	1	9	FFNFSAAMK;LALPELNVGLVHGR;LLDAVPLSSLTGVGAALSNK;TLHRPPPTLQLSDLETGQHPAQR;VLAYGEAK	True;True;True;True;True
sp|P24232|HMP_ECOLI	sp|P24232|HMP_ECOLI	1090300000	495320000	594960000	9834700	4391300	5443500	114100000	73250000	38	38	AGHTAQVNWFHAAENGDVHAFADEVK;ATIPLLVETGPK;AYGVLANVFINR;EAEIYNENASK;EEGGQVSNWLHNHANVGDVVK;ELGQSLPR;FTAHTWYR;MLDAQTIATVK;PEGFPHQEIR;PGQYLGVWLK;PGQYLGVWLKPEGFPHQEIR;REEGGQVSNWLHNHANVGDVVK;SALITSFELEPVDGGAVAEYR;SALITSFELEPVDGGAVAEYRPGQYLGVWLKPEGFPHQEIR	True;True;True;True;True;True;True;True;True;True;True;True;True;True
sp|P24240|ASCB_ECOLI	sp|P24240|ASCB_ECOLI	66440000	20056000	46384000	750380	189510	560870	10078000	9617800	6	7	DDEFYPSHEATDFYHR;DRENLFFIDVQAR;EDIALMAEMGFK;NTVDFVSFSYYASR;PLFLVENGLGAK;TSIAWSR	True;True;True;True;True;True
sp|P24242|ASCG_ECOLI	sp|P24242|ASCG_ECOLI	78042000	15605000	62437000	3248400	917950	2330500	0	0	3	8	DALAQHGIALNEK;FLSVDEIDDIIDAHSQPIMVLNR;LIFMLDGGDFSPPK;QAIQYLLDLR;VFQAVEESGYRPNLLAR;VLSGNGYVSQETK	True;True;True;True;True;True
sp|P24251|CRL_ECOLI	sp|P24251|CRL_ECOLI	199890000	25759000	174130000	23254000	3219900	20034000	26559000	57258000	3	10	DTEVVER;ELLTTLNLK;FTALGPYIR;FTYSYQFGLFDK;LEPADDFR;LEPADDFRDEPVK	True;True;True;True;True;True
sp|P24255|RP54_ECOLI	sp|P24255|RP54_ECOLI	107680000	40940000	66739000	655620	152800	502820	13813000	14324000	4	7	ETQDSETLDTADALEQK;LIISDHLDLLANHDFR;YFFSSHVNTEGGGEASSTAIR	True;True;True
sp|P24554|RADA_ECOLI	sp|P24554|RADA_ECOLI	9022500	0	9022500	131050	0	131050	0	0	0	2	DRPLPQDLVVFGEVGLAGEIRPVPSGQER;VAVGLEQNR	True;True
sp|P24555|PTRB_ECOLI	sp|P24555|PTRB_ECOLI	283720000	127660000	156060000	6553400	2919600	3633800	27798000	19297000	27	17	DDTYYVSLHK;DEQQWEELIPPR;DHEYSLDHYQHR;GFVYAIVHVR;GGGELGQQWYEDGK;HAIGTPASQDK;HYVVIHLASATTSEVR;LLDAEMADAEPFVFLPR;SEHLWIVAR;SYSPYDNVTAQAYPHLLVTTGLHDSQVQYWEPAK	True;True;True;True;True;True;True;True;True;True
sp|P25397|TEHB_ECOLI	sp|P25397|TEHB_ECOLI	281920000	92193000	189720000	13352000	4197700	9154000	22593000	21861000	11	17	DENYFTDK;FATMLAR;NSLYLAANGYDVDAWDK;SIENLDNLHTR;TIPGLIANMQR;YNEDVGELHR	True;True;True;True;True;True
sp|P25437|FRMA_ECOLI	sp|P25437|FRMA_ECOLI	1.0702e+09	432260000	637980000	44850000	19575000	25274000	262810000	261890000	23	28	AALESAHR;AAVAFAPGK;AAVAFAPGKPLEIVEIDVAPPK;DVLLDINK;GDIDLEPFVTHTMSLDEINDAFDLMHEGK;IIAIDTNPK;PFQLVTGR;PLEIVEIDVAPPK	True;True;True;True;True;True;True;True
sp|P25516|ACNA_ECOLI	sp|P25516|ACNA_ECOLI	4.078e+09	1.9328e+09	2.1452e+09	78483000	40949000	37533000	949580000	1168300000	46	52	AFAASNELEVNATHK;AVTLGLK;EYAEVFEGTAEWK;FGDDEAFEENVR;FVEFYGDGLDSLPLADR;IDTATELTYYQNDGILHYVIR;ILAMLGDSVTTDHISPAGSIKPDSPAGR;NPGDEPIFTSTLELDMNDVEASLAGPK;SDTYGWQEDSTYIR;SEDQVELVEK;SNLIGMGILPLEFPQGVTR;TYHYYSLPLAAK;VLLENLLR;VNPLSPVDLVIDHSVTVDR;VVIAESFER;WQDGNSVTEEDIHALAGWLK	True;True;True;True;True;True;True;True;True;True;True;True;True;True;True;True
sp|P25519|HFLX_ECOLI	sp|P25519|HFLX_ECOLI	1.5262e+09	4704200	1.5215e+09	20639000	188170	20451000	0	0	1	60	ADVPTVSLVGYTNAGK;ATGASVVLFDHALSPAQER;ATLQETR;AVEIAEAVK;EWMEEDGSVSLQVR;FYQLQAIEK;GPGETQLETDR;GPGETQLETDRR;HLPHDLVAAFK;IDMLEDFEPR;IDVADVGETVLADTVGFIR;IVQIQSR;LQVELAQLR;LSGEVAQHTLR;MPIVDWR;QATLLLHVIDAADVR;TGLILDIFAQR;VYAADQLFATLDPTLR;YDAGEQAVLVHIYFTQDK;YFVGEGK	True;True;True;True;True;True;True;True;True;True;True;True;True;True;True;True;True;True;True;True
sp|P25524|CODA_ECOLI	sp|P25524|CODA_ECOLI	846390000	212790000	633600000	15403000	5014700	10389000	42881000	54012000	38	37	EYGVESLHK;FVETVAALAHHEGMGAR;LGADVVGAIPHFEFTR;MSGINFVANPLVNIHLQGR;SNNALQTIINAR;TFALAQK;THVDVSDATLTALK;VTASHTTAMHSYNGAYTSR;WQIANGIQHVR	True;True;True;True;True;True;True;True;True
sp|P25526|GABD_ECOLI	sp|P25526|GABD_ECOLI	103720000	16977000	86743000	1050700	98574	952080	7295500	10172000	9	13	EETFGPLAPLFR;IYGDTIPGHQADK;LMTLEQGK;LMTLEQGKPLAEAK;LSFTGSTEIGR;LYVQDGVYDR;VEEHIADALEK;VGEALEYGIVGINTGIISNEVAPFGGIK;YGIEDYLEIK	True;True;True;True;True;True;True;True;True
sp|P25535|UBII_ECOLI	sp|P25535|UBII_ECOLI	456350000	122350000	334000000	14427000	3569100	10858000	22614000	22168000	21	20	ADIPLTFWDYQHHALVATIR;ALNIAFDNR;DIGQYIYLR;DLFSGTNPAK;DSFGHISFDDQSMGYSHLGHIVENSVIHYALWNK;LADTLPGVKPQLIR;LGVWQDILSR;LVIGADGANSWLR;MQQASEDEFNR;QVFPLTGR;TEEPHDAVAR;VAVLEQR;VSAINAASEK	True;True;True;True;True;True;True;True;True;True;True;True;True
sp|P25536|NTPPA_ECOLI	sp|P25536|NTPPA_ECOLI	228610000	78074000	150540000	21115000	7025900	14089000	44120000	28067000	7	9	DAEHAAQMLR;IVTGIEEQR;QELLAQLGVTFER;QPQESAQQYVVR;RQELLAQLGVTFER;TLTDEDIAGYVASDEPLDK;TSLYLASGSPR	True;True;True;True;True;True;True
sp|P25539|RIBD_ECOLI	sp|P25539|RIBD_ECOLI	617340000	225050000	392280000	5872500	3425500	2447000	120480000	75225000	13	21	AQSHAILTSSATVLADDPALTVR;DGEIVGEGYHQR;GHLDLVVLMMQLGK;IVQQPGETWFAR;LLGSDAR;TGFPYIQLK;VVASMQDPNPQVAGR	True;True;True;True;True;True;True
sp|P25552|GPPA_ECOLI	sp|P25552|GPPA_ECOLI	2.9853e+09	1.4807e+09	1.5045e+09	112520000	55864000	56655000	350320000	197040000	100	74	EVAGSIQTLTR;EVLRPVADELR;FMIDIDQAQR;GSTSSLYAAIDLGSNSFHMLVVR;LAAGLNSENALSNEAMER;LAIIFASR;LAVNAGDFIAK;LEELEIDGLTLER;LIYQGVAHTTGGADQR;LLATLLLNQTNPVDLSSLHQQNAVPPR;LQDIPPSQIR;NLGQENFDAAEK;QAPQHAAYLVR;VVATATLR	True;True;True;True;True;True;True;True;True;True;True;True;True;True
sp|P25553|ALDA_ECOLI	sp|P25553|ALDA_ECOLI	363890000	95307000	268580000	8333800	2337900	5995900	25786000	32472000	12	17	AIDAAER;APAIVMDDADLELAVK;AQPEWEALPAIER;ASEISALIVEEGGK;ENFEAMQGFHAGWR;FGETYINR;GETVGQELAGNPK;GVFNLVLGR;HGLHEYLQTQVVYLQS;MSVPVQHPMYIDGQFVTWR;SVPVQHPMYIDGQFVTWR;YEGEIIQSDRPGENILLFK	True;True;True;True;True;True;True;True;True;True;True;True
sp|P25665|METE_ECOLI	sp|P25665|METE_ECOLI	9349700000	4312200000	5037600000	112850000	42157000	70690000	793400000	684590000	115	114	AALANMVQAAQNLR;ANVYEVR;APTGEPAAAAEMTK;AQESYWAGNSTR;DALNSGDTAALAEWSAPIQAR;DDVAELHK;DEVADLEAAGIGIIQIDEPALR;DGSVDIDTLFR;EELLAVGR;GNLDANNYR;LAAITAQDSQR;LGLDVLVHGEAER;LLLTTYFEGVTPNLDTITALPVQGLHVDLVHGK;LPAWPTTTIGSFPQTTEIR;NDMVEYFGEHLDGFVFTQNGWVQSYGSR;PAPITVEWAK;PAYDALQGQVK;QAIVEQER;QIALALR;SWFAFALQK;TGIAEHIK;TILNHTLGFPR;VHNPAVEK;WFNTNYHYMVPEFVK;YAQSLTDKPVK	True;True;True;True;True;True;True;True;True;True;True;True;True;True;True;True;True;True;True;True;True;True;True;True;True
sp|P25714|YIDC_ECOLI	sp|P25714|YIDC_ECOLI	218940000	73859000	145090000	8492500	2926000	5566500	19475000	14402000	19	18	DGPDNPANGPR;FDTIADNENLNISSK;GDYAVNVNYNVQNAGEK;GIMYPLTK;MSPTTVTDPMQQK;NPQPQAQQTTQTTTTAAGSAADQGVPASGQGK;QSITLPPHLDTGSSNFALHTFR;TDVLDLTINTR	True;True;True;True;True;True;True;True
sp|P25718|AMY1_ECOLI	sp|P25718|AMY1_ECOLI	16243000	16243000	0	299050	299050	0	0	0	2	0	AETDTSAPFDWHNATVYFVLTDR;DYYSQQIAIVK	True;True
sp|P25736|END1_ECOLI	sp|P25736|END1_ECOLI	21416000	8925800	12491000	1433600	392700	1040900	0	0	2	2	QQTQLFNAWNK;VQGNHNPYVQR	True;True
sp|P25738|MSYB_ECOLI	sp|P25738|MSYB_ECOLI	259970000	177500000	82475000	1625600	1625600	20619000	65243000	47877000	12	8	AAADEWDER;EEFLADNPGIDAEDANVQQFNAQK;QEWQEENTLHEWDEGEFQLEPPLDTEEGR;TMYATLEEAIDAAR	True;True;True;True
sp|P25740|RFAG_ECOLI	sp|P25740|RFAG_ECOLI	128260000	44900000	83357000	5073200	1870800	3202300	0	0	6	10	FEALAEK;HYAAFER;SNVHFFSGR;YFPFGGLQR	True;True;True;True
sp|P25745|MNMA_ECOLI	sp|P25745|MNMA_ECOLI	7.185e+09	3.5365e+09	3.6485e+09	43959000	8286200	35673000	1110700000	1286700000	59	72	AFLEFAAEDLGADYIATGHYVR;DVENNILVVAQGHEHPR;EGTEEPWYVVDK;EPFTGTMR;IAEDLGLVTAK;IITVDGDEIGEHQGLMYHTLGQR;LMSVGLIAQQLHWVDR;YLPAQPGK	True;True;True;True;True;True;True;True
sp|P25746|HFLD_ECOLI	sp|P25746|HFLD_ECOLI	28733000	0	28733000	1908400	0	1908400	0	0	0	6	AAVLWHQVGGGR;ATLLAGIR;IQVTGSPAVLQSPQVQAK;QGLNAELTR	True;True;True;True
sp|P25748|GALS_ECOLI	sp|P25748|GALS_ECOLI	400780000	112230000	288550000	8740000	2660800	6079200	35631000	59062000	13	13	AVDLVAQQHQK;HAIEVLIR;IGYLSSSHGIEDDAMR;MLLNNGHQR;QAGVSVATVSR;VLNNSTLVSADTR;VVPGYAHR;YVLIGNSYHEAEK	True;True;True;True;True;True;True;True
sp|P25888|RHLE_ECOLI	sp|P25888|RHLE_ECOLI	466380000	0	466380000	4925000	0	4925000	0	0	0	27	ALILTPTR;ELAAQIGENVR;GNWQQVLVFTR;HGANHLAEQLNK;LDQVEILVLDEADR;LLDLEHQNAVK;LLHNPLEIEVAR;NTASDQVTQHVHFVDK;QNLLFSATFSDDIK;RELLSHMIGK;SLVVFGGVSINPQMMK;VLVATDIAAR	True;True;True;True;True;True;True;True;True;True;True;True
sp|P25889|PREA_ECOLI	sp|P25889|PREA_ECOLI	268030000	99572000	168460000	15766000	5857200	9909200	45120000	35878000	7	11	AYDTGWGGVVFK;EDTGFIGFK;TIGFFIANEVSPR;VLIASIMGENEQQWEELAR	True;True;True;True
sp|P25894|LOIP_ECOLI	sp|P25894|LOIP_ECOLI	468240000	82491000	385750000	15411000	3156600	12254000	67032000	113810000	11	17	ATIAPANSEYAK;GISPAGLATSFEK;GMQVALGTNAVR;LTTIANALGNNINGQPVNYK;LVNSQFSQR;QEAEADDYSYDLLR;QSSMFDDHPASAER;VAAASAGGIVGSLSQSQLGNLGEK	True;True;True;True;True;True;True;True
sp|P26281|HPPK_ECOLI	sp|P26281|HPPK_ECOLI	36150000	7846600	28303000	1823100	1307800	515320	0	0	1	3	IELQQGR;TVAYIAIGSNLASPLEQVNAALK	True;True
sp|P26365|AMIB_ECOLI	sp|P26365|AMIB_ECOLI	495030000	116570000	378460000	17247000	5696400	11551000	33887000	41738000	13	19	IIIAIDAGHGGQDPGAIGPGGTR;ITLSFIGDPDYAFSHQSK;NVTIAIAR;NYFLAHPMQSAPQGATAQTASTVTTPDR;QNANFLVSIHADAAPNR;SATGASVWVLSNR;SPDIPSVLVETGFISNNSEER;TTGVISSNTVTR;TTGVISSNTVTRPAAR;TVALDIK	True;True;True;True;True;True;True;True;True;True
sp|P26602|UBIC_ECOLI	sp|P26602|UBIC_ECOLI	129850000	57428000	72419000	12985000	5742800	7241900	25976000	15852000	8	10	DFIEIGR;EGFVEQNEIPEELPLLPK;TVSVTMIR;YLFTSSTLTR	True;True;True;True
sp|P26616|MAO1_ECOLI	sp|P26616|MAO1_ECOLI	4.2045e+09	1.5225e+09	2682000000	103320000	36031000	67286000	261430000	246500000	104	135	AIAFAVGK;AWIQYQGFK;EGLSEEAAR;FGLLTDK;GSAFSMEER;GVFISYQNR;HNMDDILQNVPNHNIK;ILGLGDQGIGGMGIPIGK;MAQQQGVAVK;MPNLLPFQTK;NAMPLLNR;NIQDTNETLFYR;NVKPDILIGVSGQTGLFTEEIIR;PDILIGVSGQTGLFTEEIIR;PIVMPLSNPTSR;TSAEALQQAIDDNFWQAEYR;VIVVTDGER	True;True;True;True;True;True;True;True;True;True;True;True;True;True;True;True;True
sp|P26646|ACUI_ECOLI	sp|P26646|ACUI_ECOLI	5.93e+09	2567700000	3.3623e+09	203080000	72547000	130530000	854760000	849440000	66	55	DALAITGK;DEFAESRPLEK;ESTHEYLK;FHAGQEVLLTGWGVGENHWGGLAEQAR;GDWLVAMPQGLDAR;LGYQVVAVSGR;LPEGDVTVDVHWSSLNYK;LVADLPESFYTQAAK;MQALLLEQQDGK;NFPMIPGIDFAGTVR;PQDGEIVVTGASGGVGSTAVALLHK;QVWAGAIDTVGDK;TLASVQTLDESR;TLASVQTLDESRLPEGDVTVDVHWSSLNYK	True;True;True;True;True;True;True;True;True;True;True;True;True;True
sp|P26648|FTSP_ECOLI	sp|P26648|FTSP_ECOLI	1326200000	671550000	654620000	11513000	3499200	8013500	229990000	250270000	34	34	ADEPQAFHIEGVMFQIR;AHWSFTPGTR;ASVWGINGR;DISLGDDPGINGQLWDVNR;GSIGQLLVNPVP;IDVTAQQGTWER;LDNFGTPEYNEPGSGGFVGDTLLVNGVQSPYVEVSR;LLNASNSR;LTENVSMTVAGLQVPGPLMGGPAR;NVNGAMPFPEDR;PLHVISGDQGFLPAPVSVK;PTGLLPLVTDSLPMR;QLSLAPGER;QNAATLWYHANTPNR;SLPIPNHYGVDDFPVIIQDK;YLGPTIR;YQLQMNDGRPLHVISGDQGFLPAPVSVK	True;True;True;True;True;True;True;True;True;True;True;True;True;True;True;True;True
sp|P27245|MARR_ECOLI	sp|P27245|MARR_ECOLI	24390000	8270400	16120000	3048800	1033800	2015000	0	0	1	2	LLNEYLSPLDITAAQFK;VLSVDLGALTR	True;True
sp|P27247|PLSX_ECOLI	sp|P27247|PLSX_ECOLI	141280000	37651000	103630000	8512400	2353200	6159200	11150000	19241000	8	19	AFAVAIEQAVQAVQR;MFLSLLK;PALVTVLPHQQK;TMEGVVR;VALLNIGEEEVK	True;True;True;True;True
sp|P27248|GCST_ECOLI	sp|P27248|GCST_ECOLI	16977000000	6.5601e+09	10417000000	441540000	151580000	289960000	1302500000	909660000	209	236	AATLFNDAQR;ALVEAGVK;DDLSMIAVQGPNAQAK;DLSWITQHAEPFGIEITVR;EALEVQR;FTDAQGNQHEGIITSGTFSPTLGYSIALAR;LEAGMNLYGQEMDETISPLAANMGWTIAWEPADR;LVGLVMTEK;LVVNSATR;MVDFHGWMMPLHYGSQIDEHHAVR;PFFGVQAGDLFIATTGYTGEAGYEIALPNEK;QAVEGMK;TDAGMFDVSHMTIVDLR;VPEGIGETAIVQIR;YLLANDVAK	True;True;True;True;True;True;True;True;True;True;True;True;True;True;True
sp|P27253|SCPA_ECOLI	sp|P27253|SCPA_ECOLI	33832000	0	33832000	232360	0	232360	0	0	0	3	MSNVQEWQQLANK;THCQTSGWSLTEQDPYNNVIR	True;True
sp|P27278|NADR_ECOLI	sp|P27278|NADR_ECOLI	213500000	61836000	151670000	2947200	2033900	2947200	21036000	32386000	7	13	ALFEDSAMSQQPTVPDR;DYVFSHLGGDEIALQYSDYDK;EHPFVQALIDEYR;FYPLHTGHIYLIQR;IALGHAQYIDFAVK;LANIFNTTSAWEYGR;SLGSSVDR;WLLQTFK	True;True;True;True;True;True;True;True
sp|P27298|OPDA_ECOLI	sp|P27298|OPDA_ECOLI	10025000000	4.0797e+09	5.9452e+09	176400000	77291000	99111000	817420000	756490000	173	116	AEFGVDELQPWDIAYYSEK;AVNGLFEVVK;DGDHYATLNTAQK;DVDVWHPDVR;EAYEQTLPLLSEYSTWVGQHEGLYK;EPQLDAMLEHYGIK;ETGQSFLDNILSR;FEEEGIFNR;FFELYDENNELR;GGSEEPMDLFK;GREPQLDAMLEHYGIK;GSFYLDLYAR;HELAQLLGFENYAFK;IFSPVSHLNSVK;ILETLAEIK;ILETLAEIKK;ILPEHVVPAVTK;IYGITAK;LHAEFRPDQGAK;LSELGNQYSNNVLDATMGWTK;LVAVVPSPSWGR;LVTDEAELAGMPESALAAAK;NYQAALFILR;PALFTHDEVITLFHEFGHGLHHMLTR;PYFPENK;QHLYSISDEQLRPYFPENK;QLEFGLFDFR;VMEEILAL…	True;True;True;True;True;True;True;True;True;True;True;True;True;True;True;True;True;True;True;True;True;True;True;True;True;True;True;True;True
sp|P27302|TKT1_ECOLI	sp|P27302|TKT1_ECOLI	112440000000	47675000000	64765000000	486770000	163280000	323490000	7.4909e+09	8.1162e+09	620	487	AGTHDSHGAPLGDAEIALTR;AINEDAAGNYIHYGVR;ALSMDAVQK;AYPQEAAEFTR;DIDGHDAASIK;ELANAIR;ESAWNEK;FEAYGWHVIR;FVLSNGHGSMLIYSLLHLTGYDLPMEELK;GEMPSDFDAK;HNPQNPSWADR;HNPQNPSWADRDR;LIAFYDDNGISIDGHVEGWFTDDTAMR;LTAEGVK;QDGPTALILSR;QNLAQQER;QVMVYTHDSIGLGEDGPTHQPVEQVASLR;SGHPGAPMGMADIAEVLWR;TEEQLANIAR;TIIGFGSPNK;TLAAQFNR;TPGHPEVGYTAGVETTTGPLGQGIANAVGMAIAEK;VAVEAGIADYWYK;VVSMPSTDAFDK;YAPFEIPSEIYAQWDAK	True;True;True;True;True;True;True;True;True;True;True;True;True;True;True;True;True;True;True;True;True;True;True;True;True
sp|P27303|EMRA_ECOLI	sp|P27303|EMRA_ECOLI	915090000	453820000	461270000	36002000	17790000	18212000	331210000	165240000	8	10	EGDVLVTLDPTDAR;LEDQPAVQQAATEVR;SANAETQTPQQPVK;SANAETQTPQQPVKK;VPLGNANLIGR;VWADNTDFVK	True;True;True;True;True;True
sp|P27305|GLUQ_ECOLI	sp|P27305|GLUQ_ECOLI	85398000	32544000	52854000	2418800	577660	1841200	9694500	6635300	7	8	EDFIIHR;GADLIEPTVR;GIIHADEK;IEDIDPPR;QLEHYGLHWDGDVLWQSQR;VLHHGPDNAAVR;VPDYIHLPLALNPQGAK	True;True;True;True;True;True;True
sp|P27306|STHA_ECOLI	sp|P27306|STHA_ECOLI	976590000	232530000	744070000	5147900	553830	4594100	61634000	84710000	21	45	AAEIIHIGQAIMEQK;AQIVGMNVGTLK;GEATAHLIEDIPTGIYTIPEISSVGK;IIEFNQNPLYSDHSR;IYDSDSILSMHHEPR;PHSYDYDAIVIGSGPGGEGAAMGLVK;PYHPTDVDFTHPR;TGNTDSLALQNIGLETDSR;VAALNGLNR;VDLINTR	True;True;True;True;True;True;True;True;True;True
sp|P27431|ROXA_ECOLI	sp|P27431|ROXA_ECOLI	436060000	140360000	295710000	29378000	9309700	20068000	60596000	63521000	12	11	AHPADVLPQEMDK;ELISGFADYVLQR;HELDIAPPEPPYQPDEIYDALK;IGDDVYANGEK;QWFGEFISQSR;WQVSHGPFESYDHLGETNWSLLVQAVNHWHEPTAALMR	True;True;True;True;True;True
sp|P27434|RODZ_ECOLI	sp|P27434|RODZ_ECOLI	1088000000	294680000	793270000	46718000	12596000	34122000	69825000	79990000	26	36	APADLASTFLR;DGNLNLTGQAPYK;DIEEDKAPADLASTFLR;EQLGLSQQAVAER;IGAPAAVQIQYQGK;IGAPAAVQIQYQGKPVDLSR;LFSGMQR;LTLNAEQSPAQ;LVHIPEEELLPGLEK;MNTEATHDQNEALTTGAR;NTEATHDQNEALTTGAR;VAPMQSFSLGK	True;True;True;True;True;True;True;True;True;True;True;True
sp|P27550|ACSA_ECOLI	sp|P27550|ACSA_ECOLI	250380000	93606000	156780000	4746500	2092000	2654400	33295000	19447000	10	11	AGSATRPFFGVQPALVDNEGNPLEGATEGSLVITDSWPGQAR;FANTLLELGIK;IGAVHSVIFGGFSPEAVAGR;NPNVTSVEHVVVLK;NVDDALK;NVDDALKNPNVTSVEHVVVLK;TAIIWEGDDASQSK;VDDVLNVSGHR	True;True;True;True;True;True;True;True
sp|P27828|WECB_ECOLI	sp|P27828|WECB_ECOLI	790460000	242760000	547700000	11664000	3144800	8519000	58785000	62997000	44	50	DPFFEAK;DTTERPEAVTAGTVR;EMLDQVLK;ILEGLKPILAEFK;IPVGHVEAGLR;IVEEVTR;MAPLVHALAK;MILVTGHR;PDVVLVHGDTTTTLATSLAAFYQR;SELAANYPFIDPDK;TGDLYSPWPEEANR;TLTGHLAMYHFSPTETSR;VLTVFGTRPEAIK	True;True;True;True;True;True;True;True;True;True;True;True;True
sp|P27829|WECC_ECOLI	sp|P27829|WECC_ECOLI	27924000	0	27924000	1329700	0	1329700	0	0	0	2	GALVILESTSPVGSTEK;LTENSFR	True;True
sp|P27830|RMLB2_ECOLI	sp|P27830|RMLB2_ECOLI	2879600000	1175400000	1.7042e+09	97583000	40149000	57434000	541550000	286320000	35	40	ASSDHLVR;AYWNALTEDK;DWLYVEDHAR;ELGWLPQETFESGMR;FHHISTDEVYGDLHSTDDFFTETTPYAPSSPYSASK;ILITGGAGFIGSALVR;LTYAGNLMSLAPVAQSER;QVQDGSYQGER;SLPVYGNGQQIR;TVQWYLANESWWK;VGETYNIGGHNER;YIINETSDAVVVVDK	True;True;True;True;True;True;True;True;True;True;True;True
sp|P27832|WECD_ECOLI	sp|P27832|WECD_ECOLI	53891000	33914000	19977000	4490900	2826200	1664800	15422000	6683800	5	5	APWYAPDASSR;FYAQWIENAVR;GAGAELMQTALNWAYAR;IGLLAGR;ITSEAPLLTPDALAPWSR;QLASAAFAQSR;VATQMGNTAALK	True;True;True;True;True;True;True
sp|P27833|WECE_ECOLI	sp|P27833|WECE_ECOLI	31916000	3651200	28265000	714030	228200	485830	0	0	1	4	ALGTIGHIGCFSFHETK;HNLFVVEDAAQGVMSTYK;SALINFLK	True;True;True
sp|P27836|WECG_ECOLI	sp|P27836|WECG_ECOLI	550160000	66249000	483910000	21108000	3897000	17211000	0	0	3	10	DMQHALDYLFADGQLKQGTLVAINAEKMLTIEDNAEVR;EGTPVFLVGGKPEVLAQTEAK;GLQLIGWR;IHASGAQIVTVAMGSPK;LLSQPSR;NQWNVNIVGSQDGYFKPEQR;QGTLVAINAEK	True;True;True;True;True;True;True
sp|P27838|CYAY_ECOLI	sp|P27838|CYAY_ECOLI	408700000	178930000	229770000	48931000	22679000	26252000	122360000	68178000	9	23	LADQLWLTIEER;MNDSEFHR;QEPLHQVWLATK	True;True;True
sp|P27848|YIGL_ECOLI	sp|P27848|YIGL_ECOLI	217010000	34946000	182070000	10425000	1925000	8499900	16759000	28462000	13	50	DDEWFMNR;GHALEAVAK;GINFVFATGR;HHVDVGQIR;MYQVVASDLDGTLLSPDHTLSPYAK;SYMITSNGAR	True;True;True;True;True;True
sp|P27859|TATD_ECOLI	sp|P27859|TATD_ECOLI	81151000	59927000	21224000	5796500	4280500	1516000	25151000	9674100	8	5	AFVAQLR;ELLPLIPAEK;FMTLLEPWLDK;GEDAAWLAATTDANVK;NFSTPEEQER	True;True;True;True;True
sp|P27862|YIGZ_ECOLI	sp|P27862|YIGZ_ECOLI	37593000	12893000	24700000	3132700	1074400	2058300	7031500	6142900	3	7	AYGGGVNQALR;GSLQLLAIEE;IINSDYQAFVLLR;YYGGILLGTGGLVK	True;True;True;True
sp|P28248|DCD_ECOLI	sp|P28248|DCD_ECOLI	1.4785e+09	565470000	913050000	115220000	35250000	79974000	134040000	127130000	77	47	DEVSAALDR;DIEAWLDEGR;GHTAAFIDLSGPK;IDPGWSGCIVLEFYNSGK;INGATVDVR;LGLMVHVTAHR;LSINPRPPVER	True;True;True;True;True;True;True
sp|P28249|ASMA_ECOLI	sp|P28249|ASMA_ECOLI	1.0357e+09	359660000	676030000	5549600	1194400	4355200	122330000	146200000	30	36	DNTLPDLSDDR;GAVIQLTPQTEAVR;GWSFDISSLK;HNWQGQAHVEMTDTR;LDVALLPLLSHQLSVK;LSFNQISLTANDSTLSGQAQVTLTEKPEWQLR;MSLTAQGASQPLVR;QGIQGQGSFQAQWQESHK;SGLLEITQLQGK;SGYQLQLDGPLR;VADSVLVFQHEDDEQVTIR;VVGGWNGESK;WHVWPQLSILSGR	True;True;True;True;True;True;True;True;True;True;True;True;True
sp|P28303|DINF_ECOLI	sp|P28303|DINF_ECOLI	88885000	32843000	56042000	6837300	2526400	4310900	17158000	13395000	5	4	DGSQLLDVWR;GISGEMLK;MSTTGLTAQAYGAK;NPQALAR	True;True;True;True
sp|P28304|QOR1_ECOLI	sp|P28304|QOR1_ECOLI	734340000	176730000	557610000	13411000	3414100	9996600	128520000	143380000	18	25	AAILPAAISFEQAAASFLK;AGAWQVINYR;AHEILESR;AIGINFIDTYIR;GLTVYYLLR;GSLYVTR;HGGPEVLQAVEFTPADPAENEIQVENK;LIGTVGTAQK;PSLQGYITTR;VVYAQSALGAYSSVHNIIADK	True;True;True;True;True;True;True;True;True;True
sp|P28305|PABC_ECOLI	sp|P28305|PABC_ECOLI	55335000	23563000	31772000	3146500	1377300	1769200	6552600	3548000	11	7	GNVVYTPR;ILSVTAYPAHYDR;LDQAGVNGIMR;LEQVLIR;VSLLSAHIQR	True;True;True;True;True
sp|P28306|MLTG_ECOLI	sp|P28306|MLTG_ECOLI	218130000	85992000	132140000	11046000	4777300	6269100	36950000	29429000	11	10	EETIFTLK;EETIFTLKPGTGR;LALGEQLYADK;LQTDPTVIYGMGER;NQLVTMASIIEK;VFQWLLR	True;True;True;True;True;True
sp|P28629|ADIA_ECOLI	sp|P28629|ADIA_ECOLI	73594000	48779000	24815000	341140	175700	165440	31647000	14583000	4	3	HGIVPTR;SWSVVVGTSGSNR;VLIVESEFLHQDTWVGNAVER	True;True;True
sp|P28632|HOLD_ECOLI	sp|P28632|HOLD_ECOLI	37682000	4874700	32807000	2154200	696380	1457800	0	0	0	3	DWQLQQLGITQWSLR;RPGALQGEIAIAIPAHVR	True;True
sp|P28634|TRMO_ECOLI	sp|P28634|TRMO_ECOLI	281510000	101090000	180420000	17794000	6530400	11264000	49052000	37288000	9	10	QLLTLEK;SSFQFEQIGVIR;STFRPNPIGMSLVELK;TYAVWLHDFNVR;VTDAGFEVFALEPR	True;True;True;True;True
sp|P28635|METQ_ECOLI	sp|P28635|METQ_ECOLI	17501000000	7.732e+09	9769200000	1.0317e+09	393490000	638190000	3.7522e+09	3.5039e+09	72	85	DGIFVEDK;DGVGLLPTVLDVVENPK;FVQAYQSDEVYEAANK;GDIDANAFQHK;GDIDANAFQHKPYLDQQLK;IVELEAPQLPR;LVAVGNTFVYPIAGYSK;PYLDQQLK;SLDELQDGSQVAVPNDPTNLGR;SLLLLQK;VFNGGAVK;VGVIVGAEQQVAEVAQK;YGLDVELVTFNDYVLPNEALSK	True;True;True;True;True;True;True;True;True;True;True;True;True
sp|P28861|FENR_ECOLI	sp|P28861|FENR_ECOLI	198550000	35078000	163470000	14141000	1929600	12212000	16103000	17991000	9	17	ADWVTGK;AYSYVNSPDNPDLEFYLVTVPDGK;DTQQLLK;ETAAGSLTGR;IQTVVSR;LGLEIDGER;NLVLVHAAR	True;True;True;True;True;True;True
sp|P28903|NRDD_ECOLI	sp|P28903|NRDD_ECOLI	176720000	38581000	138140000	3245200	752200	2493000	11395000	13669000	6	13	GIAIVER;GYYTNSFHLDVEK;IDEVLAPFVTASYNK;LIQESILR;LNADDDVSEIFK;NNLGVISLNLPR;SFLGVWENENGEQIHDGR;TAEEWNIPDAEGYANSR	True;True;True;True;True;True;True;True
sp|P28904|TREC_ECOLI	sp|P28904|TREC_ECOLI	3.5345e+09	2188600000	1346000000	85528000	49134000	36394000	360840000	223330000	88	67	AHEFLHEMNR;DGEPETPPNNWR;DVESLNMFAELR;FGDEGEYR;FGGSAWR;FPEDLDGDGR;FPEDLDGDGRR;GQTLLVIANLSR;IILDMVFNHTSTQHAWFR;LDVVNLISK;PDFVALK;PFEAVWWLQK;SFQDTTGSGTGDLR;VDYPGGEK;WHAESEQYYLHLFAPEQADLNWENPAVR;WTLAKPDFVALK;YAALTGSELSMTFNFHHLK	True;True;True;True;True;True;True;True;True;True;True;True;True;True;True;True;True
sp|P28905|HOLC_ECOLI	sp|P28905|HOLC_ECOLI	62883000	27864000	35019000	7860400	3483000	4377400	20612000	12724000	3	4	DILISLR;VAGFNLNTATWK	True;True
sp|P29012|ALR2_ECOLI	sp|P29012|ALR2_ECOLI	208970000	95150000	113820000	6177900	2692000	3485900	14727000	14692000	13	9	ANAYGHGIER;APLDIYLK;DIANTGLR;DIANTGLRPVMTLSSEIIGVQTLK;GPILMLEGFFHAQDLEIYDQHR;HAPTGTPVLVDGVR;IGIVAAGYADGYPR;LGFQPDR;PGIILYGASPSGQWR;QNLSIVR;TRPIQASLDLQALK;VLTVWQQLR	True;True;True;True;True;True;True;True;True;True;True;True
sp|P29013|YCGB_ECOLI	sp|P29013|YCGB_ECOLI	38307000	13526000	24781000	976400	258460	717940	8611900	5234300	2	3	HNYLEISAIHNEEGYR;VSQYFYPQK;YGVDEVER	True;True;True
sp|P29018|CYDD_ECOLI	sp|P29018|CYDD_ECOLI	342930000	113860000	229070000	9909100	3557900	6351200	31614000	30631000	19	19	DLGTFYHAK;GEAEIESIR;INGIELR;LQQAGPAWIQGK;LSGHFLDR;NFLALAR;QQSVISQR;TLAGPLNFTLPAGQR;VGYHAGQHIR;VMEALNAASLR;YAELSVAGGPFATLLAHR	True;True;True;True;True;True;True;True;True;True;True
sp|P29131|FTSN_ECOLI	sp|P29131|FTSN_ECOLI	107420000	18974000	88445000	4569800	998640	3571100	0	0	2	10	AADAPKPTAEK;APTEPSAGGEVK;AQLAFEGFDSK;EESETLQSQK;ITTNNGWNR;KEESETLQSQK;PASSQQPYQDLLQTPAHTTAQSK;QLLEQMQADMR;TSQAAPVQAQPR;TTEQSWQQQTR	True;True;True;True;True;True;True;True;True;True
sp|P29208|MENC_ECOLI	sp|P29208|MENC_ECOLI	636050000	329990000	306060000	31901000	14044000	17857000	100760000	56354000	13	13	EPDFAFVAEEGVR;ETGIAIAWDESLR;ETGIAIAWDESLREPDFAFVAEEGVR	True;True;True
sp|P29217|YCEH_ECOLI	sp|P29217|YCEH_ECOLI	797850000	264680000	533170000	52400000	19385000	33015000	76198000	105740000	15	21	EDGPFVVR;EPVMNLSESEVQEQLDNLVK;GAQTPGELR;LDSLLAHLGD;LSAAEVALITTLLLR;TVSGFGNR;VEALEIEVAELK;YMHLFSGEVEDQPAVTDMSNAVDGDLQAR;YQLTALEAR	True;True;True;True;True;True;True;True;True
sp|P29680|DCUP_ECOLI	sp|P29680|DCUP_ECOLI	2188500000	1092400000	1096100000	66988000	37108000	29880000	160170000	122830000	69	44	AGAQAVMIFDTWGGVLTGR;DYQQFSLYYMHK;IVDGLLR;LSEQYHR;MMYADPQALHALLDK;RVPVTLFTK;SVTLYLNAQIK;VPVTLFTK	True;True;True;True;True;True;True;True
sp|P29744|FLGL_ECOLI	sp|P29744|FLGL_ECOLI	75944000	15152000	60792000	4467300	891300	3576000	7084500	8192800	4	7	AELGTQLNELESLDSLGSDR;ASLATDIQGLR;IVYASNGTLSDDDR;NSLNNVLTVR;YGEQMSTGK	True;True;True;True;True
sp|P29745|PEPT_ECOLI	sp|P29745|PEPT_ECOLI	78538000	11624000	66913000	1580400	512580	1067900	8350400	10769000	4	6	AVQVIVR;FLNYVSLDTQSK;IAELTAQR;IHAEVPADESPEMTEGYEGFYHLASMK;IVGNNVHPGTAK;VVEHPHILDIAQQAMR	True;True;True;True;True;True
sp|P30011|NADC_ECOLI	sp|P30011|NADC_ECOLI	1451300000	463650000	987690000	66464000	19357000	47106000	147360000	113420000	27	32	AGADIIMLDNFETEQMR;ALLEVSGNVTDK;EDLGGTVDANNDITAK;EFAETGVDFISVGALTK;ENHIIASGSVR;HVQALDLSMR;HYVELLEGTNTQLLDTR;INLDIPGAVAQALR;LGLSDAFLIK;RDELLER;SHATVITR;TALNFVQTLSGVASK;VLLTGER	True;True;True;True;True;True;True;True;True;True;True;True;True
sp|P30014|RNT_ECOLI	sp|P30014|RNT_ECOLI	351310000	133150000	218160000	19745000	6947700	12797000	55296000	58317000	6	4	GAVSEYEALHEIFK;GFYPVVIDVETAGFNAK	True;True
sp|P30125|LEU3_ECOLI	sp|P30125|LEU3_ECOLI	33353000	8425400	24928000	1372100	351740	1020400	3611600	4274000	4	5	AFDTEVYHR;ALEEGIR;ANVLQSSILWR;ELTGGIYFGQPK;GAAAVSTDEMGDIIAR	True;True;True;True;True
sp|P30126|LEUD_ECOLI	sp|P30126|LEUD_ECOLI	48471000	15993000	32478000	1245900	620900	625010	11335000	8119200	2	1	ANPGIHFDVDLEAQEVK;FTIDAFR	True;True
sp|P30128|GREB_ECOLI	sp|P30128|GREB_ECOLI	59728000	25089000	34639000	4329800	3136100	4329800	0	0	2	2	IVGYDEIFGR;VFFGAWVEIENDDGVTHR	True;True
sp|P30136|THIC_ECOLI	sp|P30136|THIC_ECOLI	65158000	15560000	49598000	1974500	471510	1503000	6975700	8665600	4	4	EHLGLPNK;LTGIVSR;NSPVPIGTVPIYQALEK;VNANIGNSAVTSSIEEEVEK	True;True;True;True
sp|P30177|YBIB_ECOLI	sp|P30177|YBIB_ECOLI	915910000	461190000	454730000	14907000	8176900	6730400	112110000	53583000	32	31	ALLMHGTEGEVYANPQR;DPETTAQWIER;FFSDIGGR;GEGEAEMLGFYEAMQNHTIK;LATPFAEGEALR;LGFPVVVHGVSEDPTR;LSSVSHPEYIGR;PMPIVIPSYNGAR;QDTAGSELLPQAK;VLTETIFELMGITPTLHGGQAQAK	True;True;True;True;True;True;True;True;True;True
sp|P30178|HCXB_ECOLI	sp|P30178|HCXB_ECOLI	94646000	10416000	84230000	437070	309780	437070	4528700	10307000	20	14	ASPHDDDKPILLPGEWEVNTR;EAGAAVTLDGDR;LVADHLIAANLAGHDSHGIGMIPSYVR;SWSQGHLQINHHAK	True;True;True;True
sp|P30744|SDHM_ECOLI	sp|P30744|SDHM_ECOLI	586680000	240850000	345820000	35957000	14918000	21039000	89484000	123560000	18	16	EVNANSLAR;IGIGPSSSHTVGPMK;ITALAGDK;MISVFDIFK;MLVSQDK;NELALHSK;VIETMYETGK;VVVDVYGSLSLTGK;YLLVASAIGSLYK	True;True;True;True;True;True;False;True;True
sp|P30748|MOAD_ECOLI	sp|P30748|MOAD_ECOLI	391290000	111470000	279820000	71383000	27867000	43516000	58363000	44150000	6	6	ELVGTDATEVAADFPTVEALR;LLAAVNQTLVSFDHPLTDGDEVAFFPPVTGG;VLFFAQVR	True;True;True
sp|P30749|MOAE_ECOLI	sp|P30749|MOAE_ECOLI	94593000	26542000	68051000	11824000	3317700	8506400	21896000	23055000	7	5	ALAEIVDEAR;DEDGAVVTFTGK	True;True
sp|P30843|BASR_ECOLI	sp|P30843|BASR_ECOLI	4.1527e+09	2.0067e+09	2.146e+09	108850000	57748000	51100000	678950000	386750000	46	60	EILYNDIYNWDNEPSTNTLEVHIHNLR;EYALLSR;GFGYMLVANEEN;HNNQGESELIVGNLTLNMGR;IAGLDVGADDYLVK;IAGLDVGADDYLVKPFALEELHAR;MAEQSLEAGHYSLVVLDLGLPDEDGLHFLAR;PFALEELHAR;QVWMGGEELILTPK;YTLPVLILTAR	True;True;True;True;True;True;True;True;True;True
sp|P30845|EPTA_ECOLI	sp|P30845|EPTA_ECOLI	693990000	205520000	488470000	14319000	6207900	8111100	82659000	74574000	16	16	AENFSLNGYPR;DYASLFR;EELAQHQEGVLDIIQR;EQLVNTYDNTLVYVDYIVDK;FTTSLVYLSDHGESLGENGIYLHGLPYAIAPDSQK;LANLPLVR;NLTILIVGETSR;SLSPSNSIVASWSWYSHQR	True;True;True;True;True;True;True;True
sp|P30850|RNB_ECOLI	sp|P30850|RNB_ECOLI	3.9823e+09	1.8108e+09	2171500000	110950000	53108000	57845000	930840000	979830000	44	67	AFTNYLPGFNIPMLPR;EAPDGVATEMLDEGLVR;EDLTALDFVTIDSASTEDMDDALFAK;EGDWAVAEMR;ELDAQPTGFLDSR;ERESAEPEELVEPFLTR;ESAEPEELVEPFLTR;FAAEIVDISR;GETATRPQDEITVQMAER;GEVLDIVAEPR;GFGFLEVDAQK;GLNHEFK;HNHALVFK;IIAVIHSEK;LAIVPDHPLLK;LVDNGAIAFIPAPFLHAVR;LVYDQVSDWLENTGDWQPESEAIAEQVR;VTDVIDVTIAEVR;YGDMINHR	True;True;True;True;True;True;True;True;True;True;True;True;True;True;True;True;True;True;True
sp|P30859|ARTI_ECOLI	sp|P30859|ARTI_ECOLI	3.6571e+09	945550000	2711500000	212450000	52399000	160050000	302230000	314060000	70	54	DGTYETIYNK;DYFGTGLGIAVR;HPEITTVPYDSYQNAK;IDGVFGDTAVVTEWLK;LDLQNGR;LDLQNGRIDGVFGDTAVVTEWLKDNPK;LNTALEK;QVLFTTPYYDNSALFVGQQGK;RVEAVMAGMDITPER;VEAVMAGMDITPER;VGVQNGTTHQK;VTDKDYFGTGLGIAVR;YTSVDQLK	True;True;True;True;True;True;True;True;True;True;True;True;True
sp|P30860|ARTJ_ECOLI	sp|P30860|ARTJ_ECOLI	1412000000	453600000	958360000	81358000	26903000	54455000	240030000	193270000	23	29	IDGVFGDTAVVNEWLK;IGMENGTTHQK;LNNALAAIK;QVSFTTPYYENSAVVIAK;TNPQLGVATEK;TVSYDSYQNAFIDLK;VTDPQYFGTGLGIAVRPDNK;YDAVISGMDITPER;YIQDQHPEVK	True;True;True;True;True;True;True;True;True
sp|P30863|DKGB_ECOLI	sp|P30863|DKGB_ECOLI	236050000	51973000	184070000	11780000	2878900	8901300	18799000	28596000	7	10	AIAAVGAENIATNQIELSPYLQNR;AIDTAQIYDNEAAVGQAIAESGVPR;AQNLQLDAEDK;EIGISNFTIPLMEK;HELYITTK;IWIENLSK;NLESNLK	True;True;True;True;True;True;True
sp|P30864|YAFC_ECOLI	sp|P30864|YAFC_ECOLI	30266000	2991000	27275000	1125300	157420	967890	0	0	1	6	AFIDFLSEHVK;AGTLTDSSLR;LGVSLLNR;QLSLTEEGER	True;True;True;True
sp|P30870|GLNE_ECOLI	sp|P30870|GLNE_ECOLI	39891000	11045000	28845000	815900	256870	559030	8944600	6774400	3	5	EDAAVTLSR;EPSLQSR;QVLTLIADFR;TSSGILYEVDAR;VPEDDEEQQLEALR;YGKPNHLNER	True;True;True;True;True;True
sp|P30871|3PASE_ECOLI	sp|P30871|3PASE_ECOLI	69775000	25253000	44522000	2768500	1202500	1566000	0	0	4	7	AQEIELK;EIKPTTILHVAAK;FIVNHSAVEALR;LALTEWLVSK;WLVAVDGSQIEIALDQGEVK	True;True;True;True;True
sp|P30958|MFD_ECOLI	sp|P30958|MFD_ECOLI	891510000	176750000	714760000	9061800	1991900	7069800	19480000	37449000	38	57	AAFLAVDNHK;AAIELFR;ADHFGLAQLHQLR;ANVDILTLTATPIPR;DLGLLIVDEEHR;DLSIIATPPAR;DVAAELLDIYAQR;EQTQILAEVAEGK;FANWPVR;FGLLPDPAR;FIQDLSER;GGQVYYLYNDVENIQK;GVLIVPVNTLMQR;HVDQVMEHGEYATR;IAIGHGQMR;IDILIGTHK;LAELVPEAR;LDFFDDEIDSLR;LEAIASLEDLGAGFALATHDLEIR;LLQSDVK;NHVNPAWLIGLLQK;NLAELHIGQPVVHLEHGVGR;QVAVLVPTTLLAQQHYDNFR;RDPEHIYQQVSK;TEHLPTK;TENELEEIK;VCPHSFLHGHALVMK;VMNDFHHQR	True;True;True;True;True;True;True;True;True;True;True;True;True;True;True;True;True;True;True;True;True;True;True;True;True;True;True;True
sp|P31057|PANB_ECOLI	sp|P31057|PANB_ECOLI	1.6988e+09	542530000	1156300000	103580000	33687000	69898000	210020000	216880000	12	17	FATITAYDYSFAK;ITEALAIPVIGIGAGNVTDGQILVMHDAFGITGGHIPK;LFADEGLNVMLVGDSLGMTVQGHDSTLPVTVADIAYHTAAVR;NFLAETGDIR;QYMAEVESGVYPGEEHSFH	True;True;True;True;True
sp|P31069|KCH_ECOLI	sp|P31069|KCH_ECOLI	186660000	43481000	143180000	12444000	2898800	9545400	0	0	2	9	AILALSDNDADNAFVVLSAK;GQNVTVISNLPEDDIK;TVLAVSDSK	True;True;True
sp|P31119|AAS_ECOLI	sp|P31119|AAS_ECOLI	238240000	52787000	185450000	4777900	1057700	3720300	14677000	22730000	9	20	FANPYDFYR;FDEQGFVQIQGR;GEALVLFTTDNELTR;IVPELVYDR;LWHLPEQLTQVR;SFIDFVPLDPTQPMAIK;SWVDEAEQHDE;TIADFTTNDR;VTGDTQALK;WVYLEDLK;YSVEGER	True;True;True;True;True;True;True;True;True;True;True
sp|P31120|GLMM_ECOLI	sp|P31120|GLMM_ECOLI	1.9807e+09	390100000	1.5906e+09	35832000	5102100	30730000	61037000	157300000	40	86	ADLGIAFDGDGDR;AEAGIVISASHNPFYDNGIK;ATFPNELSLSELK;FFSIDGTK;IGAENSGHVILLDK;LGWAAGK;LPDAVEEAIEAEMEK;MFPQILVNVR;QLGIPFAR;SGTEPLIR;TTTGDGIVAGLQVLAAMAR;VDGDQIMYIIAR;VGDAPITPDFVLK;VIMVDHEGNK;VMVEGEDEAQVTEFAHR;YTAGSGDPLEHESVK	True;True;True;True;True;True;True;True;True;True;True;True;True;True;True;True
sp|P31122|SOTB_ECOLI	sp|P31122|SOTB_ECOLI	513320000	244680000	268650000	28260000	12390000	15869000	129630000	74218000	11	10	IVGQYFGWR;LLPLLPSEHSGSLK;RWPVTLEEQTQ;SLPLLFR;WPVTLEEQTQ	True;True;True;True;True
sp|P31142|THTM_ECOLI	sp|P31142|THTM_ECOLI	3.2403e+09	1.621e+09	1.6193e+09	27015000	12273000	14741000	494970000	556490000	25	24	ADLPVEPVK;ELGVNQDK;FNAEVDEPR;FNAEVDEPRPGLR;GHIPGALNVPWTELVR;HLIVYDEGNLFSAPR;LYDGAWSEWGAR;STTWFVGADWLAEHIDDPEIQIIDAR;TTDELDAIFFGR;VSILGGGLAGWQR;VTDVLLASHENTAQIIDAR	True;True;True;True;True;True;True;True;True;True;True
sp|P31224|ACRB_ECOLI;sp|P24181|ACRF_ECOLI	sp|P31224|ACRB_ECOLI	8728000000	3.1875e+09	5540500000	152630000	60826000	91805000	639810000	787980000	101	162	AQNAQVAAGQLGGTPPVK;DWADRPGEENK;FQLTPVDVITAIK;GFFGWFNR;GLIEATLDAVR;GQNTGIAFVSLK;GQQLNASIIAQTR;HPDMLTSVRPNGLEDTPQFK;IDIDQEK;IELGGENYDIIAEFNGQPASGLGIK;ISIHEVVK;IVYPYDTTPFVK;IWMNPNELNK;LATGANALDTAAAIR;LPSSFLPDEDQGVFMTMVQLPAGATQER;LPTGVGYDWTGMSYQER;LPVAQYPTIAPPAVTISASYPGADAK;LQLAMPLLPQEVQQQGVSVEK;LTSTEEFGK;MEPFFPSGLK;NAILIVEFAK;NEDIEHSHTVDHH;NNVESVFAVNGFGFAGR;NQLLAEAAK;STGEAMELMEQLASK;STHHYTDSVGGILR;T…	True;True;True;True;True;True;True;True;True;True;True;True;True;True;True;True;True;True;True;True;True;True;True;True;True;True;True;True;True;True;True;True
sp|P31433|YICH_ECOLI	sp|P31433|YICH_ECOLI	1205100000	416370000	788750000	26010000	7109200	18901000	200840000	215140000	18	21	AQIQFSAGSLSLNDVPATNVLIEGSIDNDR;FSAPSHIVLENVTFGR;GILEATASVSQTPQR;HVDTILLENGTLNLTDQTAPLPFK;LEVIDAR;LQGPDWAVTDLDLSLR;QQVTQTMNAGIVSSGEVTSTEPVR;SLTDFFAPLR;TSGNWLR;VTLTNLGADIAR;WGAEHISAWVSENSDYHLAFGAMDHR;WGVWSGSANLNAAAATFNR	True;True;True;True;True;True;True;True;True;True;True;True
sp|P31441|ADEC_ECOLI	sp|P31441|ADEC_ECOLI	872220000	514850000	357370000	18029000	11513000	6515600	183020000	122070000	18	25	AEYQELLAVSR;DDVSFIAVLER;FAFTTLEVTE;GEPIDAQTLQAEESAR;HFGLNHLGLLAPGK;LIEQHNVPLHVAYR;NPWEIAHEGHIDALIR;QADIVLLSDAR;VASWSTAR;VIDVIHNELITHSHSSVYSENGFDR;VTVQQVLVK	True;True;True;True;True;True;True;True;True;True;True
sp|P31455|YIDR_ECOLI	sp|P31455|YIDR_ECOLI	1.9478e+09	824060000	1123700000	27754000	12619000	15135000	181910000	166040000	45	41	AAGDAPLSGTETTLPAPPR;ASQGAHVGVVTVHPK;AYEEGWVGNHALAFIGDTLSPK;AYPGLVNVPR;DDNGIVQLWLISPQGGEPR;GGSHVHVFSPNGER;LTFTHHR;NHLLTNTNTWTPDSQWLVFDVR;NVGVAAPFGPVNVQK;PSGASFTGETIER;TTPTPQPGSDEINR;VNIHTGEVEVIYR;YVFIHGPENPDETWHYDFHHR	True;True;True;True;True;True;True;True;True;True;True;True;True
sp|P31475|YIEP_ECOLI	sp|P31475|YIEP_ECOLI	213680000	25288000	188390000	4027500	1543200	2484300	56440000	32718000	7	7	AHLNTLMAEMAALK;GEYEPGTILPGEIELGEQFGVSR;LDLHQAIVDAIIQSDGDAAFK;PLSAQQLAAQK	True;True;True;True
sp|P31545|EFEB_ECOLI	sp|P31545|EFEB_ECOLI	263530000	75537000	188000000	5436900	1630800	3806100	37948000	35107000	9	11	EGFISDHAAR;EQQTIFGR;FAFLTQGGAAPETPNPR;GFLTVQK;QTGAPLGMQHEHDVPDYASDPEGK;TAESESSLMLR;VVWVTADQQEPAWTIGGSYQAVR	True;True;True;True;True;True;True
sp|P31550|THIB_ECOLI	sp|P31550|THIB_ECOLI	591630000	266010000	325610000	11472000	5961900	5509900	87345000	56095000	21	27	ADVVLGLDNNLLDAASK;DNYAAANFSEGHYLQVEVAAR;ELVESDQNWR;GESDLVLSYTTSPAYHILEEK;GWSEAYGLFLK;LTKPATTLEFTPAEVAAQR;LVALEDGVSLLNR;QAWISEWQR;QPELAQK;TSTPGLGLLLWMQK	True;True;True;True;True;True;True;True;True;True
sp|P31552|CAIC_ECOLI	sp|P31552|CAIC_ECOLI	6441300	3890000	2551300	247740	149610	98127	0	0	0	0	LLTSYGMTETIVGIIGDRPGDK;VLEADGWLHTGDTGYR	True;True
sp|P31554|LPTD_ECOLI	sp|P31554|LPTD_ECOLI	55805000000	32049000000	23755000000	951510000	542530000	408970000	2554100000	1.0439e+09	599	323	AQYLYVPYR;DDMPEATR;DMEMLAPGYTQTLEPR;DQSDIYNYDSSLLQSDYSGLFR;DTNVWEGDYQMVGR;EAPGQPEPVR;EEQVAEIWNAR;FNISVGQIYYFTESR;FNVDYTK;FSVGYAVQNFNATVSTK;GDYPDDAVFTGSVDIMQGNSR;GGIQYDTR;GLSSNYGLGTQEMLR;GNIMWENEFR;GWANLNTK;IASANQVTTGVTSR;IYDDAAVER;IYGQAVHFVNTR;LDESVNR;LDNVATSNSSIEYR;LLATHYQQTNLDWYNSR;LNGWDNDK;LQADEVQLHQK;LVQLNYR;NGISQVGAVASWPIADR;PLVQGDTNDLPVTINADHAK;QFQVFSEQNTSSYSAEPQLDVNYYQNDVGPFDTR;QHAVYDNAIGF…	True;True;True;True;True;True;True;True;True;True;True;True;True;True;True;True;True;True;True;True;True;True;True;True;True;True;True;True;True;True;True;True;True;True;True;True;True;True;True;True;True;True;True;True;True;True;True
sp|P31663|PANC_ECOLI	sp|P31663|PANC_ECOLI	4770800000	3.2598e+09	1.511e+09	154000000	100710000	53285000	491420000	659220000	88	60	ADDIQIR;ADVVVVSIFVNPMQFDRPEDLAR;AVILVAAWLGDAR;DADTLLEVSETSK;DFQQLALIR;DGLALSSR;DLDEIITIAGQELNEK;EIYPNGTETHTYVDVPGLSTMLEGASR;GVSTIVSK;MLIIETLPLLR;NGYLTAEQR;RAVILVAAWLGDAR;VALVPTMGNLHDGHMK;VDLVFAPSVK;VLSSIADK	True;True;True;True;True;True;True;True;True;True;True;True;True;True;True
sp|P31677|OTSA_ECOLI	sp|P31677|OTSA_ECOLI	16929000	9955300	6973700	424370	145420	278950	0	0	3	1	IAPPDEHAASAGGLAVGILGALK;LDLVQFQR;YGQLGWTPLYYLNQHFDR	True;True;True
sp|P31680|DJLA_ECOLI	sp|P31680|DJLA_ECOLI	50796000	13464000	37332000	3174700	841490	2333200	0	0	2	3	AQFDQFLR;MAWFANQR	True;True
sp|P31801|CHAA_ECOLI	sp|P31801|CHAA_ECOLI	1079600000	542560000	537000000	125760000	64990000	60773000	360710000	183050000	30	34	AVLNNQVQR;FATQYMNLFGIK;HADVLAHR;THQSLFVYEHEDDSDDDDPHHGK	True;True;True;True
sp|P31802|NARP_ECOLI	sp|P31802|NARP_ECOLI	763340000	351530000	411810000	81328000	39059000	42269000	230890000	221360000	10	20	DSDPEVLLEAIR;ELDVLHELAQGLSNK;EMFGAEEDPFSVLTER;GMSGLDTLNALR;QIASVLNISEQTVK;VAATILFLQQR	True;True;True;True;True;True
sp|P31806|NNR_ECOLI	sp|P31806|NNR_ECOLI	13418000	0	13418000	583410	0	583410	0	0	1	2	KNPVSIPHTVWYADDIR;LVIIGGDHGTAGAIR;SENIAPLLTAR	True;True;True
sp|P31808|YCIK_ECOLI	sp|P31808|YCIK_ECOLI	114760000	42466000	72293000	5304600	1659500	3645100	22342000	20677000	7	9	IAVNYPR;IILVTGASDGIGR;QVASHINEETGR;SDAGSLVFTSSSVGR;YGATVILLGR	True;True;True;True;True
sp|P31825|TRMN6_ECOLI	sp|P31825|TRMN6_ECOLI	128610000	44794000	83818000	4037800	770720	3267100	22207000	31449000	4	6	INVHTADIQQWITQQTVR;VGTDGILLGAWAPVAGVK	True;True
sp|P31827|YDDB_ECOLI	sp|P31827|YDDB_ECOLI	549200000	336160000	213040000	8370200	5462300	2908000	58473000	26594000	41	23	ADYVSNDGIVAGR;DYNTSTFPQSDR;FAVGNVSHQPYFGAEYIYSDAWTER;FNGGVIDAK;FTHDLTLK;FTWFASDR;GGLGHISQAVDNYTFK;GNLSLNNGYEESNTGDNQVVYNGNLVSYDSVPVADFNNPLK;HNQSESYVINAAGK;ISLNMDFTHQPSGLVWANTLAWQEAR;LDSSLTWDTR;NSWTESVSGNK;NVIDTALSK;NVSLMPGVR;QVDINPQIVFSYIK;SAFNQGSSGSTYYSPDFK;SDWLTSHIDENNK;TAVDTTNTGVATYASGR;TNAQYISEYSDYK;TPYNDELAMGLQQK;TTITEYNNDGK;TTVGWDHISDYTR;YDYDNYLSNHNISPR;YYGGNILDMGLR	True;True;True;True;True;True;True;True;True;True;True;True;True;True;True;True;True;True;True;True;True;True;True;True
sp|P31828|PQQL_ECOLI	sp|P31828|PQQL_ECOLI	156620000	51386000	105230000	2495300	729810	1765500	25948000	35556000	7	14	AVSGSGVGELSSSSLK;EQASGAYSVSSR;GISEQELNEYQQNVQR;HDELLTLANEVMVK;LQIIAVSNK;LVALITR;LWQQITVQSLAEK;TNNPEPGFQLINQR;VNGIALYYR;WSAENSVTMSSK	True;True;True;True;True;True;True;True;True;True
sp|P31979|NUOF_ECOLI	sp|P31979|NUOF_ECOLI	12939000000	5061300000	7.8773e+09	411100000	162100000	249000000	1273400000	1.4795e+09	143	115	AIAEATEAGLLGK;ALTGLSPDEIVNQVK;AWQPGGAGTDFLTEAHLDLPMEFESIGK;DESMNIR;DGLPWSVK;EEFEAGIK;EILEDYAGGMR;GEYIEAAVNLR;GGAGFSTGLK;LGTALAMAVDHEINMVSLVR;LMGFSGR;NIMGTGFDFELFVHTGAGR;NLEEFFAR;NPGLWELPFGTTAR;PPFPATSGAWGK;QPFSNTHLINGIQPNLLK;QPVWLDEYR;SKPPFPATSGAWGK;TPETHPLTWR;YFREEFEAGIK	True;True;True;True;True;True;True;True;True;True;True;True;True;True;True;True;True;True;True;True
sp|P32099|LPLA_ECOLI	sp|P32099|LPLA_ECOLI	336480000	66783000	269700000	9908400	2115400	7793000	26181000	44453000	16	13	AQVFTDSLNPAPLEALAGR;GFHHGTLLLNADLSR;NADTVVIGR;QMPATQR;QSSWEWNFGQAPAFSHLLDER;TPDLPNFAETFAR	True;True;True;True;True;True
sp|P32125|MOBB_ECOLI	sp|P32125|MOBB_ECOLI	17062000	0	17062000	1159200	0	1159200	0	0	0	2	AGAAQTIVASQQR;DGAGHRPEELVIDR	True;True
sp|P32131|HEMN_ECOLI	sp|P32131|HEMN_ECOLI	661980000	233300000	428680000	15837000	5501200	10336000	49315000	36739000	20	31	ADQYLDALEQEIVHR;APLFAGR;DADLPSPQQK;EIELDVLDHLR;EIGFTSTNIDLIYGLPK;EQDEEFIFALLNHAR;GIQVTAK;HVSQLHWGGGTPTYLNK;LDYAPIEK;LSVFNYAHLPTIFAAQR;QWDLHFADYFAEDLK;QYYQQVDEQGNALWR;SVQQIDWDLALIQK;YNYSGPR	True;True;True;True;True;True;True;True;True;True;True;True;True;True
sp|P32134|YIHM_ECOLI	sp|P32134|YIHM_ECOLI	304250000	155770000	148480000	2390500	913370	1477100	61446000	30727000	9	12	ETYQDSGLTFTIEQHEDLK;LNLDIHIETSASDK;SHELVSLVK;VLPADLLDIASENNLR	True;True;True;True
sp|P32140|SQUS_ECOLI	sp|P32140|SQUS_ECOLI	27314000	14722000	12592000	350400	350400	524660	0	0	3	2	AFGGTPGHWIEWGR;LLDYTIEIIEK;PGAYSLVDHGIK	True;True;True
sp|P32144|CSQR_ECOLI	sp|P32144|CSQR_ECOLI	611420000	196620000	414790000	15226000	3339400	11886000	58704000	71816000	46	38	ADYLVTSVGAIESDGALMEFDVNEANVVK;ALLNHNHLR;ASSVVNTAFEQR;FEVMVPGGTLR;IITNSLR;LQDSQIEIILPQEDA;NILLVADHTK;SHNSGIIGPSAASFVADFR;SLTELTGNPR	True;True;True;True;True;True;True;True;True
sp|P32157|YIIM_ECOLI	sp|P32157|YIIM_ECOLI	195370000	69528000	125840000	2960800	1743900	1217000	32796000	29971000	9	14	EHYLYWAR;IQVDGELMLTELGLEGDEQAEK;LNYHFDISDIAQLMQNTGK;VGWLYSVIAPGK;VSADAPLELVSR;VSDVTVQEAAAIAWHMPFDDDQYHR;WGEALIQVSQPR	True;True;True;True;True;True;True
sp|P32176|FDOG_ECOLI	sp|P32176|FDOG_ECOLI	97902000	19340000	78562000	1120500	266370	854090	11442000	10425000	3	11	DANYIAQNAEGVTVNR;EDYGFEDGLFTGYDAEK;FLVTIDPLNTETSNFWQNHGELNEVDSSK;GAGLVDFIHSESR;GQQLSSFAQLR;LGIAQGDTVK;LIVIDPR;LTEHFHYWTK;NANLVVVMGGNAAEAHPVGFR;WQQISWEEAFDR	True;True;True;True;True;True;True;True;True;True
sp|P32177|FDHD_ECOLI	sp|P32177|FDHD_ECOLI	79066000	37564000	41502000	3661500	670200	2991300	0	0	2	9	ASYEMVQK;ATVYTHPQR;PVQPLPFTQTFDLNK;SQEGESWQQGAVLVSSR	True;True;True;True
sp|P32662|GPH_ECOLI	sp|P32662|GPH_ECOLI	711330000	194860000	516470000	54500000	16369000	38131000	59175000	75837000	26	30	KPHPDPLLLVAER;TMGKPPVDDDIPAEEQVR;VITWIGNGADVLMER;YFSVVIGGDDVQNK;YYGEVAEEGTFLFPHVADTLGALQAK	True;True;True;True;True
sp|P32664|NUDC_ECOLI	sp|P32664|NUDC_ECOLI	129100000	47544000	81553000	2530900	1267700	1263200	14740000	11049000	9	11	DDSILLAQHTR;GVQLAEFYR;LDHGWWVVSHEQK;RDDSILLAQHTR	True;True;True;True
sp|P32669|FSAB_ECOLI	sp|P32669|FSAB_ECOLI	38339000	6843700	31495000	3194900	570310	2624600	0	0	2	4	IFPIAGVTTNPSIIAASK;IPVTSEGLAAIK;MELYLDTANVAEVER;YVAPYVNR	True;True;True;True
sp|P32670|PTFX2_ECOLI	sp|P32670|PTFX2_ECOLI	38564000	11109000	27456000	964110	277720	686390	5581000	8033300	3	3	SEHIEQSTISVAR;SGGTTSHTVILAR;TMDIGGDK	True;True;False
sp|P32674|GRE1_ECOLI	sp|P32674|GRE1_ECOLI	138710000	64398000	74307000	1686300	780580	905750	16270000	7871600	13	11	ALLYTASHR;ATAYILEHVEISIR;EAQQRPQDYAGLVVR;EELLTIAEISR;EIQDDIIR;ELLESLWVK;GVSLEDAR;LQHIQFNVVNADTLR;QTEGEPVILR;TYGLHDIAMFNLLK;YNFSGVQGIGIANLSDSLHALK	True;True;True;True;True;True;True;True;True;True;True
sp|P32680|YJAG_ECOLI	sp|P32680|YJAG_ECOLI	166920000	35292000	131630000	3560400	3208400	3560400	13280000	20668000	15	11	EMSDEELK;LSGETLEHAVEVSK;MLQNPIHLR	True;True;True
sp|P32684|RLUF_ECOLI	sp|P32684|RLUF_ECOLI	346260000	3748800	342520000	9566700	197300	9369400	0	0	1	16	ATIGDQVKPGDVVK;DNIVDFVNHSK;DSQGLIFLTNHGDLVNK;EAEDLVLIALNKPVGIVSTTEDGER;EAEDLVLIALNKPVGIVSTTEDGERDNIVDFVNHSK;EAPFVFR;EYLVTVDKPITEEFIR;ITLVQGLNR;LIENSSSEVKPK;YIEQGNVFLNGK	True;True;True;True;True;True;True;True;True;True
sp|P32685|YJBD_ECOLI	sp|P32685|YJBD_ECOLI	117140000	3611300	113530000	2953800	1805700	2953800	0	0	1	5	QAYKPDPEASFSWSANTSTR;VLTNSETNSIK	True;True
sp|P32695|DUSA_ECOLI	sp|P32695|DUSA_ECOLI	819700000	319850000	499840000	15163000	5590300	9572700	101630000	93347000	40	27	AGADINVLEHALK;AHLQHMDGVMVGR;AWLSGLSPK;DVVSIPVTVK;EAYQNPGILAAVDR;ELSQGTYLGHITR;FSVAPMLDWTDR;INQTSAMPEK;NTLLYTEMVTTGAIIHGK;TDVHWSGR;YLSENAHK	True;True;True;True;True;True;True;True;True;True;True
sp|P33012|SBMC_ECOLI	sp|P33012|SBMC_ECOLI	572200000	310050000	262150000	92387000	50696000	41691000	121990000	121990000	13	10	EWVAVYYDNPDETPAEK;NYEIKQEEK;TVAGFHLVGPWEQTVK;VVGDDFAK	True;True;True;True
sp|P33018|SFGH2_ECOLI	sp|P33018|SFGH2_ECOLI	146150000	32489000	113660000	10174000	2079700	8094600	38477000	23179000	17	19	AFSSYLGEDK;DELPALVQSQFNVSDR;FHAQYLLK;MEMLEEHR;VAAELGIVLVMPDTSPR	True;True;True;True;True
sp|P33030|YEIR_ECOLI	sp|P33030|YEIR_ECOLI	623780000	148560000	475220000	19132000	5512200	13620000	76782000	82508000	22	50	DQLAAADIIVANK;GLAALSLPEHQR;LLIEPTGLGHPK;NLAELPASAAHSHQHVVK;QGDDLHIETQNVAPPDSR;QLIHSEHGK;SASNENFR;TNLITGFLGSGK;TTPESEQALQR;TTSILHLLAHK;TTSILHLLAHKDPNEK;VDGHLLDLPR;WWQQNGGDR	True;True;True;True;True;True;True;True;True;True;True;True;True
sp|P33136|OPGG_ECOLI	sp|P33136|OPGG_ECOLI	2.9698e+09	127040000	2842700000	37721000	2038900	35682000	30038000	191430000	20	105	AALVNADQTLSETWSYQLPANE;AYWNNLK;DLGFAGFK;DTVVDVQSK;FEDLDDR;FVVMPGR;GLAIDTALPSGEEFPR;GSVELVEIPTNDETNDNIVAYWTPDQLPEPGK;HLAVSSFSMENPQGFGLLQR;INEVTATAVK;KLPEDTPVTAQTSIGDNGEIVESTVR;LEFYHQGMYFDTPVK;LHAPDNAWVQQTR;LPEDTPVTAQTSIGDNGEIVESTVR;LTIYALLDSPR;NDEIVSMLGASYFR;QPDGTIAFVVDFTGAEMK;SNLPSVFR;VIGAGQVYGLSAR;VLYPINSK;YADYQQIQFNHDK;YDLRPSAWVTPK;YSPDYFTFGDVQHDK;YTITFSR	True;True;True;True;True;True;True;True;True;True;True;True;True;True;True;True;True;True;True;True;True;True;True;True
sp|P33195|GCSP_ECOLI	sp|P33195|GCSP_ECOLI	23291000000	10690000000	12601000000	394310000	184630000	209680000	1.7387e+09	1.8815e+09	211	197	AEAAEINLR;AEIDQVK;AETFGFEVIVDDAQK;AHLAPFVPGHSVVQIEGMLTR;ASQVAILNANYIASR;DAAGNTALR;DDEILTHPVFNR;DIQLATPPQVGAPATEYAALAELK;EETGISELDIAK;ENVMQLFNVLLGDNHGLDIDTLDK;EVAVFPAGVADK;FFVASDVHPQTLDVVR;FGVPMGYGGPHAAFFAAK;FIDAMLAIR;FTSYIGMGYTAVQLPPVILR;HIGPDAAQQQEMLNAVGAQSLNALTGQIVPK;LDDVYGDR;LIDYGFHAPTMSFPVAGTLMVEPTESESK;LQDAFPVLYTGR;LTDILAAGLQQK;MMGAEGLK;MTQTLSQLENSGAFIER;NGNIDLTDLR;NMLENPGWYTAYTPYQPEVSQGR;QG…	True;True;True;True;True;True;True;True;True;True;True;True;True;True;True;True;True;True;True;True;True;True;True;True;True;True;True;True;True;True;True;True
sp|P33218|YEBE_ECOLI	sp|P33218|YEBE_ECOLI	125250000	51046000	74204000	1221200	363250	857930	35689000	30746000	4	3	AAHQDEPQFGAQSTPLDER;SYLNALGDALK	True;True
sp|P33221|PURT_ECOLI	sp|P33221|PURT_ECOLI	299090000	131940000	167140000	12928000	5330000	7597500	52807000	37618000	13	7	AFLGLPVGGIR;LFGKPEIDGSR;LGVEVIAVDR;PHDTGMVTLISQDLSEFALHVR;VIVEGVVK;YADAPAMHVAHR	True;True;True;True;True;True
sp|P33231|LLDP_ECOLI	sp|P33231|LLDP_ECOLI	3.5078e+09	1.8234e+09	1.6844e+09	167170000	100070000	67107000	443390000	156480000	69	34	FGDLGASQVDMTLAHTGYTAGQVLR;MKPSDAISTFGSTLK;MPPVVSEATAYAAVFK;PSDAISTFGSTLK;SSILSITPDQR;TGQFDIIR	True;True;True;True;True;True
sp|P33232|LLDD_ECOLI	sp|P33232|LLDD_ECOLI	1.7941e+09	641870000	1152200000	36478000	11240000	25238000	131100000	109510000	51	49	DFWDGPMVIK;FGADGIVVSNHGGR;GDIAILADSGIR;GILDPEDAR;ILPPFLFHYMDGGAYSEYTLR;MIALGADTVLLGR;MIISAASDYR;NGLDVVR;NMSDLSLETTLFNEK;NVEDLSEVALR;PHDLGNISAYLGK;QLDGVLSSAR;SISEITQDSLVQGLGK;YLQAVTHPQWAWDVGLNGR	True;True;True;True;True;True;True;True;True;True;True;True;True;True
sp|P33235|FLGK_ECOLI	sp|P33235|FLGK_ECOLI	739680000	264440000	475240000	30533000	10731000	19802000	127230000	159080000	11	20	AAQTQSSGLTAR;AGFDANGDAGEDFFAIGK;GDVAIGATVTDASAVLATDYK;IAMASEEDAGDSDNR;ISFDNNQWQVTR;LASNTTFTVTPDANGK;LLNTGSLGGILTFR;LTGVGAGASPNNLLDQR;QLAAVPSSADPSR;QVNIAIGASVDQINNYAK;SFNDAYASLVSDIGNK;TTVAYVDGTAGNIEIPEK	True;True;True;True;True;True;True;True;True;True;True;True
sp|P33355|YEHS_ECOLI	sp|P33355|YEHS_ECOLI	70942000	19027000	51914000	7094200	1902700	5191400	11445000	14024000	5	11	ANNNDLVR;DESAPALEPER;EDEEGFQR;INNNIVLK;MLSNDILR	True;True;True;True;True
sp|P33363|BGLX_ECOLI	sp|P33363|BGLX_ECOLI	2655600000	875310000	1.7803e+09	17705000	3535200	14170000	400420000	383610000	61	74	ASEGFGEDTYLTSTMGK;ATGKPLVLVLMNGR;DAFVTELLK;DGQVGAIFNTVTR;DVMGSWSAAGVADQSVTVLTGIK;ESDPVDTNAESR;ESLVLLK;EYNTVDMSPQR;FNVFIGTDSAR;FWNQQMK;GIIDFLNQYEEAVK;GITVSDHGAIK;HFAAYGAVEGGK;HGTAADPEDAVR;IPLFFAYDVLHGQR;ITLKPGETQTVSFPIDIEALK;LETLPLK;LISVGPDNPK;LSAPTMK;PGETQTVSFPIDIEALK;PLVLVLMNGR;QSDVVVAVVGEAQGMAHEASSR;SATIAVVGPLADSK;SGINMSMSDEYYSK;SPQEMIDEAVQTAK;SVGQIPVYYSHLNTGR;SVGQIPVYYSHLNTGRPYNADKPNK;VTASVQVT…	True;True;True;True;True;True;True;True;True;True;True;True;True;True;True;True;True;True;True;True;True;True;True;True;True;True;True;True;True;True
sp|P33371|DUSC_ECOLI	sp|P33371|DUSC_ECOLI	9800000	0	9800000	37806	0	37806	0	0	0	5	AEHIDWQAIGDIR;EYDEATELFQHVR;VQLLGQFPQWLAENAAR	True;True;True
sp|P33570|TKT2_ECOLI	sp|P33570|TKT2_ECOLI	307470000	116020000	191440000	637550	360270	277280	33596000	26018000	20	7	ALSMDAVQK;DSGGKPDIILIATGSEMEITLQAAEK;EDPAGNYIHYGVR;ESVLPSNVAAR;FEAYHWHVIHEIDGHDPQAVK;GAIVGMTGYGESAPADK;LIGFYDHNGISIDGETEGWFTDDTAK;QIMVYTHDSIGLGEDGPTHQAVEQLASLR;TVIGFGSPNK;VAVEAGIADYWYK	False;True;True;True;True;True;True;True;True;False
sp|P33599|NUOCD_ECOLI	sp|P33599|NUOCD_ECOLI	18383000000	6.6809e+09	11702000000	355310000	125230000	230080000	1409600000	1333600000	236	241	AALQNTILK;ADHPLTTPPPK;ADHPLTTPPPKER;ATEFSPFELTK;ATGIDFDVR;DHLDDPVIGELR;EALEWGTTGAGLR;EFLDWMPK;EGLPAADFSVFYHLISIDR;EQLLEVGDFLK;ETWDLFGITFDGHPNLR;FGPDAFTVQATR;GINSYYLTSDGSTMSYR;GTENEDFMFLNLGPNHPSAHGAFR;IGGVAHDLPR;IMMPQTWK;IYDLVEAITGFR;LAGITVPDR;LAGITVPDRVNVIR;LFPNANWYER;MHPAWFR;PYVMLFDLHGMDER;QDLEMEALTFKPEEWGMK;QSWHSYIPYTDR;RLASYEK;SQGVAAYGAK;TDLTAQEPAWQTR;TGVPVVWIK;VALAENDLHVPTFTK;VMLSELFR	True;True;True;True;True;True;True;True;True;True;True;True;True;True;True;True;True;True;True;True;True;True;True;True;True;True;True;True;True;True
[truncated: 538 more rows]
